# Supplementary material for: Contribution of time of day and the circadian clock to the heat stress responsive transcriptome in Arabidopsis
Source: Sci Rep. 2019 Mar 18;9:4814. doi: 10.1038/s41598-019-41234-w (PMC6423321; doi:10.1038/s41598-019-41234-w)
Supplement: Supplementary file 2 — Dataset S1 [file 41598_2019_41234_MOESM2_ESM.xlsx]

## Sheet: DEGs - ZT1
Supplementary Dataset S1: List of all gene models according to TAIR 10 and Araport 11, and genes showing differential expression (DEGs)
All DEGs in our analysis was selected based on an Log2 Fold Change > |1| and FDR < 0.05 in Col-0 (WT) and cca1lhy mutant
		Log2 Fold Change (LFC)									False Discovery Rate (FDR)
Gene ID	Gene Descriptions	WT: 10°C/22°C	WT: 37°C/22°C	WT: 37°C/10°C	cca1lhy: 10°C/22°C	cca1lhy: 37°C/22°C	cca1lhy: 37°C/10°C	cca1lhy/WT: 10°C	cca1lhy/WT: 22°C	cca1lhy/WT: 37°C	WT: 10°C/22°C	WT: 37°C/22°C	WT: 37°C/10°C	cca1lhy: 10°C/22°C	cca1lhy: 37°C/22°C	cca1lhy: 37°C/10°C	cca1lhy/WT: 10°C	cca1lhy/WT: 22°C	cca1lhy/WT: 37°C
AT1G01010	NAC domain containing protein 1 (NAC001); FUNCTIONS IN: sequence-specific DNA binding transcription factor activity; INVOLVED IN: multicellular organismal development, regulation of transcription; LOCATED IN: cellular_component unknown; EXPRESSED IN: 7 plant structures; EXPRESSED DURING: 4 anthesis, C globular stage, petal differentiation and expansion stage; CONTAINS InterPro DOMAIN/s: No apical…	-0.0536963	-0.84722	-0.793524	0.235456	-0.553735	-0.789191	0.21672	-0.0724322	0.221053	1	0.00862689	0.0235201	0.94338	0.0920782	0.0140513	1	1	0.865274
AT1G01020	ARV1; CONTAINS InterPro DOMAIN/s: Arv1-like protein (InterPro:IPR007290); BEST Arabidopsis thaliana protein match is: Arv1-like protein (TAIR:AT4G01510.1); Has 311 Blast hits to 311 proteins in 154 species: Archae - 0; Bacteria - 0; Metazoa - 110; Fungi - 115; Plants - 42; Viruses - 0; Other Eukaryotes - 44 (source: NCBI BLink).	0.106421	0.38221	0.275789	-0.0803629	0.477811	0.558174	0.054962	0.241746	0.337347	1	0.258944	0.550703	1	0.134406	0.0718452	1	0.927713	0.526917
AT1G01030	NGATHA3 (NGA3); CONTAINS InterPro DOMAIN/s: Transcriptional factor B3 (InterPro:IPR003340); BEST Arabidopsis thaliana protein match is: AP2/B3-like transcriptional factor family protein (TAIR:AT4G01500.1); Has 1380 Blast hits to 1379 proteins in 72 species: Archae - 0; Bacteria - 0; Metazoa - 0; Fungi - 0; Plants - 1380; Viruses - 0; Other Eukaryotes - 0 (source: NCBI BLink).	0.137397	-0.170199	-0.307596	0.0870275	0.1552	0.0681725	0.245344	0.295713	0.621112	1	0.941815	0.625853	1	0.978921	1	1	0.933722	0.253916
AT1G01040	dicer-like 1 (DCL1); CONTAINS InterPro DOMAIN/s: Restriction endonuclease, type I, R subunit/Type III, Res subunit (InterPro:IPR006935), Double-stranded RNA-binding (InterPro:IPR001159), Argonaute/Dicer protein, PAZ (InterPro:IPR003100), Ribonuclease III (InterPro:IPR000999), Double-stranded RNA-binding-like (InterPro:IPR014720), DEAD-like helicase, N-terminal (InterPro:IPR014001), DNA/RNA helica…	0.207803	-0.865581	-1.07338	0.14531	-0.505786	-0.651095	-0.0538711	0.0086226	0.368418	1	0.0260265	0.0119621	1	0.243087	0.104603	1	1	0.640435
AT1G01046	#N/A	0.229581	0.0768828	-0.152699	0.061968	-0.217586	-0.279554	0.108945	0.276558	-0.0179112	0.92811	1	0.818348	1	0.513193	0.321277	1	0.664942	1
AT1G01050	pyrophosphorylase 1 (PPa1); FUNCTIONS IN: inorganic diphosphatase activity; INVOLVED IN: phosphate metabolic process, metabolic process; LOCATED IN: nucleus, membrane, cytoplasm; EXPRESSED IN: 24 plant structures; EXPRESSED DURING: 15 growth stages; CONTAINS InterPro DOMAIN/s: Inorganic pyrophosphatase (InterPro:IPR008162); BEST Arabidopsis thaliana protein match is: pyrophosphorylase 3 (TAIR:AT2…	-0.0448709	-0.550342	-0.505471	0.00395035	-0.354127	-0.358078	-0.0348388	-0.0836601	0.112554	1	0.023512	0.059585	1	0.172474	0.165064	1	1	1
AT1G01060	LATE ELONGATED HYPOCOTYL (LHY); CONTAINS InterPro DOMAIN/s: SANT, DNA-binding (InterPro:IPR001005), Homeodomain-like (InterPro:IPR009057), Myb, DNA-binding (InterPro:IPR014778), HTH transcriptional regulator, Myb-type, DNA-binding (InterPro:IPR017930), Myb-like DNA-binding domain, SHAQKYF class (InterPro:IPR006447); BEST Arabidopsis thaliana protein match is: circadian clock associated 1 (TAIR:AT…	0.680761	-1.91804	-2.5988	0.460161	-0.150669	-0.61083	-2.80624	-2.58564	-0.818262	0.157886	1.5532e-06	8.8178e-08	0.393332	0.887692	0.046127	8.02708e-07	7.29106e-07	0.0368566
AT1G01070	nodulin MtN21 /EamA-like transporter family protein; LOCATED IN: membrane; EXPRESSED IN: 17 plant structures; EXPRESSED DURING: 7 growth stages; CONTAINS InterPro DOMAIN/s: Protein of unknown function DUF6, transmembrane (InterPro:IPR000620); BEST Arabidopsis thaliana protein match is: nodulin MtN21 /EamA-like transporter family protein (TAIR:AT1G11460.1); Has 3211 Blast hits to 3199 proteins in …	-0.0559896	-0.467007	-0.411018	0.722453	-1.00158	-1.72403	0.691451	-0.0869917	-0.621563	1	0.482381	0.64986	0.481456	0.0571477	0.00149778	0.758617	1	0.509684
AT1G01080	RNA-binding (RRM/RBD/RNP motifs) family protein; FUNCTIONS IN: RNA binding, nucleotide binding, nucleic acid binding; INVOLVED IN: biological_process unknown; LOCATED IN: chloroplast stroma, nucleus, chloroplast, chloroplast envelope; EXPRESSED IN: 23 plant structures; EXPRESSED DURING: 13 growth stages; CONTAINS InterPro DOMAIN/s: RNA recognition motif, RNP-1 (InterPro:IPR000504), Nucleotide-bin…	-0.167165	-0.396024	-0.228859	-0.271736	-0.34752	-0.0757843	-0.397828	-0.293257	-0.244753	1	0.115045	0.523374	0.607064	0.185461	1	0.509971	0.646001	0.599053
AT1G01090	pyruvate dehydrogenase E1 alpha (PDH-E1 ALPHA); FUNCTIONS IN: pyruvate dehydrogenase (acetyl-transferring) activity; INVOLVED IN: oxidation reduction, glycolysis, metabolic process; LOCATED IN: chloroplast, plastid, chloroplast envelope; EXPRESSED IN: 25 plant structures; EXPRESSED DURING: 15 growth stages; CONTAINS InterPro DOMAIN/s: Dehydrogenase, E1 component (InterPro:IPR001017), Pyruvate deh…	0.0282586	-0.577842	-0.6061	-0.0901117	-0.816307	-0.726195	0.00201321	0.120383	-0.118082	1	0.000316383	0.000446902	1	8.2597e-06	2.93109e-05	1	0.907854	0.766914
AT1G01100	60S acidic ribosomal protein family; FUNCTIONS IN: structural constituent of ribosome; INVOLVED IN: translational elongation; LOCATED IN: cytosol, cytosolic ribosome, ribosome, nucleus, plasma membrane; EXPRESSED IN: 25 plant structures; EXPRESSED DURING: 14 growth stages; CONTAINS InterPro DOMAIN/s: Ribosomal protein 60S (InterPro:IPR001813); BEST Arabidopsis thaliana protein match is: 60S acidi…	-0.0213409	-0.0582242	-0.0368833	-0.208122	-0.494001	-0.285879	-0.144157	0.0426234	-0.393153	1	1	1	1	0.211245	0.574538	1	1	0.541031
AT1G01110	IQ-domain 18 (IQD18); FUNCTIONS IN: molecular_function unknown; LOCATED IN: mitochondrion; EXPRESSED IN: 10 plant structures; EXPRESSED DURING: 6 growth stages; BEST Arabidopsis thaliana protein match is: IQ-domain 17 (TAIR:AT4G00820.1); Has 1112 Blast hits to 678 proteins in 50 species: Archae - 0; Bacteria - 10; Metazoa - 109; Fungi - 16; Plants - 528; Viruses - 4; Other Eukaryotes - 445 (sourc…	0.320926	-0.494579	-0.815505	0.227794	-0.266163	-0.493957	-0.0114347	0.0816971	0.310113	0.996968	0.242397	0.0543275	1	0.675854	0.247341	1	1	0.762492
AT1G01120	3-ketoacyl-CoA synthase 1 (KCS1); FUNCTIONS IN: fatty acid elongase activity, acyltransferase activity; INVOLVED IN: in 7 processes; LOCATED IN: cytosolic ribosome, endoplasmic reticulum, membrane; EXPRESSED IN: 29 plant structures; EXPRESSED DURING: 13 growth stages; CONTAINS InterPro DOMAIN/s: Thiolase-like (InterPro:IPR016039), Very-long-chain 3-ketoacyl-CoA synthase (InterPro:IPR012392), 3-Ox…	-0.92054	-0.186659	0.733881	-1.64484	-0.742734	0.90211	-0.757632	-0.0333276	-0.589402	0.0481538	0.797688	0.0383075	0.000160624	0.0218562	0.00597255	0.165796	1	0.190394
AT1G01130	CONTAINS InterPro DOMAIN/s: CBL-interacting protein kinase (InterPro:IPR020660), Calcium/calmodulin-dependent protein kinase-like (InterPro:IPR020636); BEST Arabidopsis thaliana protein match is: unknown protein (TAIR:AT5G47170.1); Has 176 Blast hits to 176 proteins in 20 species: Archae - 0; Bacteria - 0; Metazoa - 0; Fungi - 0; Plants - 176; Viruses - 0; Other Eukaryotes - 0 (source: NCBI BLink…	0.15238	0.142224	-0.0101562	-0.0464303	0.450818	0.497248	0.0236886	0.222499	0.531093	1	1	1	1	0.376421	0.314926	1	1	0.489489
AT1G01140	CBL-interacting protein kinase 9 (CIPK9); FUNCTIONS IN: protein serine/threonine kinase activity, protein kinase activity, kinase activity, ATP binding; INVOLVED IN: in 6 processes; EXPRESSED IN: 23 plant structures; EXPRESSED DURING: 15 growth stages; CONTAINS InterPro DOMAIN/s: Protein kinase, ATP binding site (InterPro:IPR017441), NAF/FISL domain (InterPro:IPR018451), Serine/threonine-protein …	0.52388	1.09109	0.567207	0.832638	1.31355	0.480917	0.49741	0.188653	0.41112	0.280459	0.000247845	0.0581852	0.0139657	3.7827e-05	0.0829421	0.422998	1	0.319965
AT1G01150	Homeodomain-like protein with RING/FYVE/PHD-type zinc finger domain; FUNCTIONS IN: DNA binding, zinc ion binding; INVOLVED IN: regulation of transcription; EXPRESSED IN: 8 plant structures; EXPRESSED DURING: 4 anthesis, petal differentiation and expansion stage, E expanded cotyledon stage, D bilateral stage; CONTAINS InterPro DOMAIN/s: Homeodomain-like (InterPro:IPR009057), Zinc finger, PHD-type,…	-0.0114397	-0.0318961	-0.0204564	-0.0666517	-0.0745107	-0.00785896	-0.0125974	0.0426146	-2.22045e-16	1	0.951014	1	0.767089	0.382194	1	1	1	1
AT1G01160	GRF1-interacting factor 2 (GIF2); CONTAINS InterPro DOMAIN/s: SSXT (InterPro:IPR007726); BEST Arabidopsis thaliana protein match is: GRF1-interacting factor 3 (TAIR:AT4G00850.1); Has 425 Blast hits to 425 proteins in 91 species: Archae - 0; Bacteria - 4; Metazoa - 291; Fungi - 20; Plants - 89; Viruses - 0; Other Eukaryotes - 21 (source: NCBI BLink).	0.204178	0.470459	0.266281	0.0599879	0.370245	0.310257	0.00131532	0.145505	0.0452915	1	0.236199	0.700418	1	0.393151	0.514778	1	1	1
AT1G01170	Protein of unknown function (DUF1138); FUNCTIONS IN: molecular_function unknown; INVOLVED IN: response to stress; LOCATED IN: mitochondrion, membrane; EXPRESSED IN: 23 plant structures; EXPRESSED DURING: 13 growth stages; CONTAINS InterPro DOMAIN/s: Protein of unknown function DUF1138 (InterPro:IPR009515); BEST Arabidopsis thaliana protein match is: Protein of unknown function (DUF1138) (TAIR:AT4…	0.179846	0.0391716	-0.140674	0.0531628	-0.2747	-0.327863	-0.143913	-0.0172297	-0.331102	1	1	1	1	0.898828	0.779381	1	1	0.962171
AT1G01180	S-adenosyl-L-methionine-dependent methyltransferases superfamily protein; FUNCTIONS IN: methyltransferase activity; INVOLVED IN: lipid biosynthetic process; EXPRESSED IN: sperm cell, hypocotyl; CONTAINS InterPro DOMAIN/s: Rhamnosyl O-methyltransferase/Cephalosporin hydroxylase (InterPro:IPR007072); Has 274 Blast hits to 274 proteins in 51 species: Archae - 0; Bacteria - 75; Metazoa - 2; Fungi - 0…	-0.218929	-1.18489	-0.965963	-0.257318	-1.3222	-1.06489	0.0378473	0.0762363	-0.0610767	1	0.0141242	0.0700316	1	0.00675237	0.0272351	1	1	1
AT1G01183	#N/A	-0.106407	-0.106407	0	-0.0674127	-0.0674127	0	-2.22045e-16	-0.038994	-2.22045e-16	0.665862	0.257825	1	0.89033	0.576929	1	1	1	1
AT1G01190	cytochrome P450, family 78, subfamily A, polypeptide 8 (CYP78A8); FUNCTIONS IN: electron carrier activity, monooxygenase activity, iron ion binding, oxygen binding, heme binding; INVOLVED IN: oxidation reduction; LOCATED IN: endomembrane system; EXPRESSED IN: 6 plant structures; EXPRESSED DURING: LP.10 ten leaves visible, LP.02 two leaves visible, LP.12 twelve leaves visible; CONTAINS InterPro DO…	0.378423	-0.454084	-0.832507	0.205398	-0.221746	-0.427144	-0.268436	-0.0954106	0.136927	0.532345	0.0904035	0.00449605	0.905089	0.537829	0.117961	0.96069	1	1
AT1G01200	RAB GTPase homolog A3 (RABA3); FUNCTIONS IN: GTP binding; INVOLVED IN: protein transport, small GTPase mediated signal transduction; LOCATED IN: endosome, nucleus, cell plate; EXPRESSED IN: lateral root cap, hypocotyl, root, flower, epidermis; EXPRESSED DURING: petal differentiation and expansion stage; CONTAINS InterPro DOMAIN/s: Ras GTPase (InterPro:IPR001806), Small GTP-binding protein (InterP…	0.0724829	-0.597744	-0.670227	-0.00811742	-0.595797	-0.58768	-0.261419	-0.180818	-0.178871	1	0.0418337	0.0371833	1	0.0441779	0.0468867	1	1	0.939528
AT1G01210	DNA-directed RNA polymerase, subunit M, archaeal; FUNCTIONS IN: in 6 functions; INVOLVED IN: RNA elongation, regulation of transcription, DNA-dependent, transcription, regulation of transcription; LOCATED IN: nucleus; CONTAINS InterPro DOMAIN/s: Zinc finger, TFIIS-type (InterPro:IPR001222), DNA-directed RNA polymerase, M/15kDa subunit (InterPro:IPR001529), DNA-directed RNA polymerase, subunit M, …	-0.0985168	-0.0391882	0.0593287	-0.346398	-0.237274	0.109124	-0.479831	-0.23195	-0.430036	1	1	1	0.896307	0.838103	1	0.890274	1	0.616812
AT1G01220	L-fucokinase/GDP-L-fucose pyrophosphorylase (FKGP); FUNCTIONS IN: fucose-1-phosphate guanylyltransferase activity, fucokinase activity, ATP binding, galactokinase activity; INVOLVED IN: GDP-L-fucose salvage; LOCATED IN: cytoplasm; EXPRESSED IN: 22 plant structures; EXPRESSED DURING: 13 growth stages; CONTAINS InterPro DOMAIN/s: Mevalonate/galactokinase (InterPro:IPR006206), Ribosomal protein S5 d…	0.314058	-0.644125	-0.958183	0.201073	-0.629069	-0.830142	-0.194556	-0.0815716	-0.0665149	1	0.197121	0.0623922	1	0.217246	0.0806538	1	1	1
AT1G01225	NC domain-containing protein-related; CONTAINS InterPro DOMAIN/s: NC (InterPro:IPR007053); BEST Arabidopsis thaliana protein match is: NC domain-containing protein-related (TAIR:AT4G00905.1); Has 173 Blast hits to 172 proteins in 34 species: Archae - 0; Bacteria - 24; Metazoa - 5; Fungi - 0; Plants - 139; Viruses - 0; Other Eukaryotes - 5 (source: NCBI BLink).	0.00646937	-0.0330885	-0.0395579	-0.162283	0.20409	0.366372	-0.226155	-0.0574031	0.179775	1	1	1	1	0.925309	0.540244	1	1	1
AT1G01230	ORMDL family protein; FUNCTIONS IN: molecular_function unknown; INVOLVED IN: protein folding; LOCATED IN: integral to membrane, endoplasmic reticulum; EXPRESSED IN: 24 plant structures; EXPRESSED DURING: 15 growth stages; CONTAINS InterPro DOMAIN/s: ORMDL (InterPro:IPR007203); BEST Arabidopsis thaliana protein match is: ORMDL family protein (TAIR:AT5G42000.1); Has 538 Blast hits to 538 proteins i…	-0.0455087	-0.513748	-0.468239	0.0710048	0.118082	0.047077	0.113795	-0.00271862	0.629111	1	0.167144	0.27395	1	1	1	1	1	0.204243
AT1G01240	unknown protein; INVOLVED IN: N-terminal protein myristoylation; EXPRESSED IN: 17 plant structures; EXPRESSED DURING: 11 growth stages; BEST Arabidopsis thaliana protein match is: unknown protein (TAIR:AT2G46550.1); Has 95 Blast hits to 78 proteins in 16 species: Archae - 0; Bacteria - 2; Metazoa - 11; Fungi - 0; Plants - 80; Viruses - 0; Other Eukaryotes - 2 (source: NCBI BLink).	0.814889	2.52527	1.71039	0.994533	2.33551	1.34097	0.817944	0.6383	0.448531	0.0802341	7.04705e-08	2.32274e-05	0.0110574	2.20153e-07	0.00013426	0.0985142	0.177822	0.366509
AT1G01250	Integrase-type DNA-binding superfamily protein; FUNCTIONS IN: DNA binding, sequence-specific DNA binding transcription factor activity; INVOLVED IN: regulation of transcription, DNA-dependent; LOCATED IN: nucleus, chloroplast; EXPRESSED IN: 10 plant structures; EXPRESSED DURING: 6 growth stages; CONTAINS InterPro DOMAIN/s: DNA-binding, integrase-type (InterPro:IPR016177), Pathogenesis-related tra…	-0.701841	-0.901713	-0.199872	-0.863325	-1.0057	-0.142378	-0.357365	-0.195881	-0.299872	0.3071	0.0161797	0.895458	0.0813007	0.00791842	0.999431	1	1	0.766923
AT1G01260	basic helix-loop-helix (bHLH) DNA-binding superfamily protein; FUNCTIONS IN: DNA binding, sequence-specific DNA binding transcription factor activity; INVOLVED IN: regulation of transcription; LOCATED IN: nucleus; EXPRESSED IN: 24 plant structures; EXPRESSED DURING: 15 growth stages; CONTAINS InterPro DOMAIN/s: Helix-loop-helix DNA-binding domain (InterPro:IPR001092), Helix-loop-helix DNA-binding…	0.0101962	-0.203049	-0.213245	0.117758	-0.488126	-0.605884	0.0644141	-0.043148	-0.328225	1	0.629417	0.6664	1	0.0840303	0.028523	1	1	0.509684
AT1G01270	tRNA-Gln (anticodon: CTG)	2.22045e-16	2.22045e-16	0	0	0	0	-2.22045e-16	0	-2.22045e-16	1	1	1	1	1	1	1	1	1
AT1G01280	cytochrome P450, family 703, subfamily A, polypeptide 2 (CYP703A2); FUNCTIONS IN: oxidoreductase activity, acting on paired donors, with incorporation or reduction of molecular oxygen, NADH or NADPH as one donor, and incorporation of one atom of oxygen, oxygen binding; INVOLVED IN: medium-chain fatty acid metabolic process, pollen wall assembly, medium-chain fatty acid biosynthetic process, sporo…	2.22045e-16	0.144296	0.144296	0	0	0	-2.22045e-16	0	-0.144296	1	0.307605	0.369697	1	1	1	1	1	0.509684
AT1G01290	cofactor of nitrate reductase and xanthine dehydrogenase 3 (CNX3); CONTAINS InterPro DOMAIN/s: Molybdopterin cofactor biosynthesis C (MoaC) domain (InterPro:IPR002820); Has 5242 Blast hits to 5240 proteins in 1916 species: Archae - 213; Bacteria - 3669; Metazoa - 104; Fungi - 75; Plants - 45; Viruses - 0; Other Eukaryotes - 1136 (source: NCBI BLink).	0.140604	0.0446167	-0.0959872	-0.310176	-0.247896	0.06228	0.213192	0.663972	0.371459	1	1	1	0.821721	0.669952	1	1	0.241374	0.568276
AT1G01300	Eukaryotic aspartyl protease family protein; FUNCTIONS IN: aspartic-type endopeptidase activity; INVOLVED IN: proteolysis, response to karrikin; LOCATED IN: membrane, plant-type cell wall; EXPRESSED IN: 22 plant structures; EXPRESSED DURING: 13 growth stages; CONTAINS InterPro DOMAIN/s: Peptidase aspartic (InterPro:IPR021109), Peptidase aspartic, catalytic (InterPro:IPR009007), Peptidase A1 (Inte…	0.0603558	-1.93784	-1.9982	-0.0417692	-2.2419	-2.20013	0.495456	0.597581	0.293523	1	8.46529e-07	1.61158e-06	1	1.48254e-07	1.589e-07	0.509971	0.173274	0.598163
AT1G01305	unknown protein; FUNCTIONS IN: molecular_function unknown; INVOLVED IN: biological_process unknown; LOCATED IN: endomembrane system; Has 30201 Blast hits to 17322 proteins in 780 species: Archae - 12; Bacteria - 1396; Metazoa - 17338; Fungi - 3422; Plants - 5037; Viruses - 0; Other Eukaryotes - 2996 (source: NCBI BLink).	2.22045e-16	2.22045e-16	0	0.00785896	0	-0.00785896	0.00785896	0	-2.22045e-16	1	1	1	0.59933	1	0.318265	0.861512	1	1
AT1G01310	CAP (Cysteine-rich secretory proteins, Antigen 5, and Pathogenesis-related 1 protein) superfamily protein; FUNCTIONS IN: molecular_function unknown; INVOLVED IN: biological_process unknown; LOCATED IN: extracellular region; EXPRESSED IN: 6 plant structures; EXPRESSED DURING: L mature pollen stage, M germinated pollen stage, 4 anthesis, petal differentiation and expansion stage; CONTAINS InterPro …	0.0344404	0.887181	0.852741	-0.0153836	1.35866	1.37405	0.0799798	0.129804	0.601284	1	0.000953604	0.00281205	1	1.25857e-05	1.00132e-05	1	1	0.0718274
AT1G01320	Tetratricopeptide repeat (TPR)-like superfamily protein; FUNCTIONS IN: binding; LOCATED IN: cellular_component unknown; EXPRESSED IN: 24 plant structures; EXPRESSED DURING: 14 growth stages; CONTAINS InterPro DOMAIN/s: Tetratricopeptide-like helical (InterPro:IPR011990), Tetratricopeptide repeat-containing (InterPro:IPR013026), Tetratricopeptide repeat (InterPro:IPR019734); BEST Arabidopsis thali…	-0.745051	-1.76763	-1.02258	-0.386519	-0.332543	0.0539759	-0.410735	-0.769268	0.665821	0.375892	0.000175396	0.0279445	0.786249	0.589231	1	1	0.265079	0.292513
AT1G01335	#N/A	2.22045e-16	2.22045e-16	0	0.00785896	0	-0.00785896	0.00785896	0	-2.22045e-16	1	1	1	0.59933	1	0.318265	0.861512	1	1
AT1G01340	cyclic nucleotide gated channel 10 (CNGC10); FUNCTIONS IN: ion channel activity, cyclic nucleotide binding, calmodulin binding; INVOLVED IN: ion transport, transmembrane transport; LOCATED IN: membrane; EXPRESSED IN: 14 plant structures; EXPRESSED DURING: 10 growth stages; CONTAINS InterPro DOMAIN/s: Cyclic nucleotide-binding (InterPro:IPR000595), Ion transport (InterPro:IPR005821), Cyclic nucleo…	0.167242	0.125101	-0.042141	0.165553	0.25964	0.0940865	-0.253179	-0.25149	-0.116951	1	1	1	1	0.62613	1	1	0.987471	1
AT1G01350	Zinc finger (CCCH-type/C3HC4-type RING finger) family protein; FUNCTIONS IN: zinc ion binding, nucleic acid binding; CONTAINS InterPro DOMAIN/s: Zinc finger, CCCH-type (InterPro:IPR000571), Zinc finger, RING-type, conserved site (InterPro:IPR017907), Zinc finger, RING-type (InterPro:IPR001841); BEST Arabidopsis thaliana protein match is: Zinc finger (CCCH-type/C3HC4-type RING finger) family prote…	0.0152627	0.498936	0.483674	-0.0168483	0.716415	0.733263	-0.325555	-0.293444	-0.0759657	1	0.0153816	0.0316523	1	0.000998109	0.00077751	0.522966	0.487802	1
AT1G01355	Putative endonuclease or glycosyl hydrolase; FUNCTIONS IN: zinc ion binding; INVOLVED IN: biological_process unknown; LOCATED IN: intracellular; CONTAINS InterPro DOMAIN/s: Zinc finger, C2H2-type (InterPro:IPR007087); BEST Arabidopsis thaliana protein match is: Putative endonuclease or glycosyl hydrolase (TAIR:AT5G35640.1); Has 30201 Blast hits to 17322 proteins in 780 species: Archae - 12; Bacte…	0.15323	2.22045e-16	-0.15323	-0.242297	-0.431775	-0.189478	0.0362475	0.431775	-2.22045e-16	0.818157	1	0.439515	0.303268	0.00393985	0.241684	1	0.0235786	1
AT1G01360	regulatory component of ABA receptor 1 (RCAR1); CONTAINS InterPro DOMAIN/s: Polyketide cyclase/dehydrase (InterPro:IPR019587); BEST Arabidopsis thaliana protein match is: PYR1-like 7 (TAIR:AT4G01026.1); Has 395 Blast hits to 395 proteins in 28 species: Archae - 0; Bacteria - 3; Metazoa - 0; Fungi - 0; Plants - 392; Viruses - 0; Other Eukaryotes - 0 (source: NCBI BLink).	0.0731479	1.18909	1.11594	-0.174656	1.75945	1.9341	-0.482965	-0.235162	0.335194	1	5.81885e-05	0.000263363	0.991191	6.53582e-07	1.589e-07	0.394502	0.822003	0.443174
AT1G01370	HTR12; FUNCTIONS IN: DNA binding; INVOLVED IN: double fertilization forming a zygote and endosperm; LOCATED IN: chromosome, centromeric region, nucleus; EXPRESSED IN: 17 plant structures; EXPRESSED DURING: 8 growth stages; CONTAINS InterPro DOMAIN/s: Histone H3 (InterPro:IPR000164), Histone-fold (InterPro:IPR009072), Histone core (InterPro:IPR007125); BEST Arabidopsis thaliana protein match is: m…	0.0342584	-0.256413	-0.290671	0.17499	0.0147396	-0.160251	0.153259	0.0125267	0.283679	1	0.444447	0.423496	1	1	0.768566	1	1	0.56916
AT1G01380	ENHANCER OF TRY AND CPC 1 (ETC1); FUNCTIONS IN: DNA binding, sequence-specific DNA binding transcription factor activity; INVOLVED IN: regulation of transcription, DNA-dependent, regulation of transcription; EXPRESSED IN: shoot apex, hypocotyl, root; CONTAINS InterPro DOMAIN/s: SANT, DNA-binding (InterPro:IPR001005), Homeodomain-like (InterPro:IPR009057), Myb, DNA-binding (InterPro:IPR014778), Ho…	0.0849707	-0.0696601	-0.154631	-0.0629557	-0.398438	-0.335482	-0.168256	-0.0203293	-0.349107	1	1	0.942372	1	0.265879	0.3598	1	1	0.530194
AT1G01390	UDP-Glycosyltransferase superfamily protein; FUNCTIONS IN: UDP-glycosyltransferase activity, transferase activity, transferring glycosyl groups; INVOLVED IN: metabolic process; EXPRESSED IN: 7 plant structures; EXPRESSED DURING: 9 growth stages; CONTAINS InterPro DOMAIN/s: UDP-glucuronosyl/UDP-glucosyltransferase (InterPro:IPR002213); BEST Arabidopsis thaliana protein match is: UDP-glucosyl trans…	-0.53114	-2.02562	-1.49448	-0.323165	-0.542013	-0.218848	-1.91582	-2.12379	-0.640189	0.472413	4.69017e-06	0.000319362	0.775012	0.141818	0.736173	0.000281211	3.30994e-05	0.191064
AT1G01400	unknown protein; Has 21 Blast hits to 21 proteins in 8 species: Archae - 0; Bacteria - 2; Metazoa - 2; Fungi - 1; Plants - 13; Viruses - 0; Other Eukaryotes - 3 (source: NCBI BLink).	2.22045e-16	2.22045e-16	0	0.0296521	0	-0.0296521	0.0296521	0	-2.22045e-16	1	1	1	0.59933	1	0.314926	0.861512	1	1
AT1G01410	pumilio 22 (PUM22); FUNCTIONS IN: RNA binding, binding; INVOLVED IN: biological_process unknown; LOCATED IN: cellular_component unknown; CONTAINS InterPro DOMAIN/s: Pumilio RNA-binding repeat (InterPro:IPR001313), Armadillo-like helical (InterPro:IPR011989), Armadillo-type fold (InterPro:IPR016024); BEST Arabidopsis thaliana protein match is: ARM repeat superfamily protein (TAIR:AT5G64490.1); Has…	2.22045e-16	2.22045e-16	0	0	0	0	-2.22045e-16	0	-2.22045e-16	1	1	1	1	1	1	1	1	1
AT1G01420	UDP-glucosyl transferase 72B3 (UGT72B3); FUNCTIONS IN: quercetin 3-O-glucosyltransferase activity, UDP-glycosyltransferase activity, transferase activity, transferring glycosyl groups; INVOLVED IN: metabolic process; LOCATED IN: cellular_component unknown; EXPRESSED IN: 11 plant structures; EXPRESSED DURING: LP.04 four leaves visible, petal differentiation and expansion stage; CONTAINS InterPro D…	-0.0742626	-2.18505	-2.11079	-0.782988	-1.7019	-0.918907	-1.122	-0.413272	0.0698847	1	6.83337e-07	2.87822e-06	0.0642128	1.53794e-05	0.0053182	0.0161356	0.608602	1
AT1G01430	TRICHOME BIREFRINGENCE-LIKE 25 (TBL25); CONTAINS InterPro DOMAIN/s: Protein of unknown function DUF231, plant (InterPro:IPR004253); BEST Arabidopsis thaliana protein match is: TRICHOME BIREFRINGENCE-LIKE 26 (TAIR:AT4G01080.1); Has 1353 Blast hits to 1335 proteins in 35 species: Archae - 0; Bacteria - 0; Metazoa - 0; Fungi - 6; Plants - 1340; Viruses - 0; Other Eukaryotes - 7 (source: NCBI BLink).	-0.0405617	-0.974469	-0.933907	-0.019403	-0.626832	-0.607429	-0.0957924	-0.116951	0.230686	1	0.000168415	0.000578788	1	0.00788623	0.0097363	1	1	0.608258
AT1G01440	Protein of unknown function (DUF3133); CONTAINS InterPro DOMAIN/s: Protein of unknown function DUF3133 (InterPro:IPR021480); BEST Arabidopsis thaliana protein match is: Protein of unknown function (DUF3133) (TAIR:AT4G01090.1); Has 702 Blast hits to 662 proteins in 107 species: Archae - 0; Bacteria - 15; Metazoa - 235; Fungi - 59; Plants - 328; Viruses - 0; Other Eukaryotes - 65 (source: NCBI BLin…	0.0262516	-0.571645	-0.597896	0.488731	0.0970623	-0.391668	0.251058	-0.211421	0.457286	1	0.03489	0.0446485	0.229437	1	0.175533	1	0.938168	0.238809
AT1G01448	#N/A	0.265539	-0.452534	-0.718073	0.55679	0.113765	-0.443024	-0.1491	-0.440351	0.125948	1	0.366741	0.146059	0.557417	1	0.378809	1	0.724482	1
AT1G01450	Protein kinase superfamily protein; FUNCTIONS IN: protein serine/threonine/tyrosine kinase activity, kinase activity; INVOLVED IN: protein amino acid phosphorylation; LOCATED IN: cellular_component unknown; EXPRESSED IN: pollen tube; CONTAINS InterPro DOMAIN/s: Protein kinase, catalytic domain (InterPro:IPR000719), Serine/threonine-protein kinase domain (InterPro:IPR002290), Tyrosine-protein kina…	0.517157	-0.0951386	-0.612296	0.323472	0.00271289	-0.32076	-0.217735	-0.02405	0.0738015	0.899442	1	0.383275	1	1	0.766847	1	1	1
AT1G01453	unknown protein; FUNCTIONS IN: molecular_function unknown; INVOLVED IN: biological_process unknown; LOCATED IN: cellular_component unknown; BEST Arabidopsis thaliana protein match is: unknown protein (TAIR:AT4G01110.1); Has 30201 Blast hits to 17322 proteins in 780 species: Archae - 12; Bacteria - 1396; Metazoa - 17338; Fungi - 3422; Plants - 5037; Viruses - 0; Other Eukaryotes - 2996 (source: NC…	-0.38576	-0.576189	-0.190429	0.135402	-0.188521	-0.323924	0.259879	-0.261283	0.126384	0.694344	0.0703644	0.82599	1	0.776251	0.381725	1	0.898543	1
AT1G01460	PIPK11; FUNCTIONS IN: 1-phosphatidylinositol-4-phosphate 5-kinase activity, phosphatidylinositol phosphate kinase activity; INVOLVED IN: phosphatidylinositol metabolic process; LOCATED IN: cellular_component unknown; EXPRESSED IN: sperm cell, sepal, male gametophyte, flower, pollen tube; EXPRESSED DURING: L mature pollen stage, M germinated pollen stage, 4 anthesis; CONTAINS InterPro DOMAIN/s: Ph…	2.22045e-16	2.22045e-16	0	0	0	0	-2.22045e-16	0	-2.22045e-16	1	1	1	1	1	1	1	1	1
AT1G01470	LATE EMBRYOGENESIS ABUNDANT 14 (LEA14); CONTAINS InterPro DOMAIN/s: Water stress and hypersensitive response domain (InterPro:IPR013990), Late embryogenesis abundant protein, group 2 (InterPro:IPR004864); BEST Arabidopsis thaliana protein match is: Late embryogenesis abundant protein (TAIR:AT2G46140.1); Has 340 Blast hits to 340 proteins in 93 species: Archae - 0; Bacteria - 10; Metazoa - 0; Fung…	-0.167699	1.2942	1.4619	-0.704901	-0.0216609	0.68324	0.173943	0.711145	-0.604719	1	0.000290337	0.000197904	0.113822	1	0.0378351	1	0.131352	0.183341
AT1G01480	1-amino-cyclopropane-1-carboxylate synthase 2 (ACS2); CONTAINS InterPro DOMAIN/s: 1-aminocyclopropane-1-carboxylate synthase (InterPro:IPR001176), Aminotransferase, class I/classII (InterPro:IPR004839), Pyridoxal phosphate-dependent transferase, major domain (InterPro:IPR015424), Aminotransferases, class-I, pyridoxal-phosphate-binding site (InterPro:IPR004838), Pyridoxal phosphate-dependent trans…	0.198618	-0.0617516	-0.260369	0.154937	0.255094	0.100157	-0.0102668	0.0334142	0.35026	1	1	0.870846	1	0.829864	1	1	1	0.810996
AT1G01490	Heavy metal transport/detoxification superfamily protein ; FUNCTIONS IN: metal ion binding; INVOLVED IN: metal ion transport; LOCATED IN: cellular_component unknown; EXPRESSED IN: 22 plant structures; EXPRESSED DURING: 14 growth stages; CONTAINS InterPro DOMAIN/s: Heavy metal transport/detoxification protein (InterPro:IPR006121); BEST Arabidopsis thaliana protein match is: Heavy metal transport/d…	0.20276	0.0126811	-0.190079	0.56861	0.24761	-0.321	0.0290813	-0.336769	-0.10184	1	1	1	0.560688	0.814996	0.633043	1	0.950216	1
AT1G01500	Erythronate-4-phosphate dehydrogenase family protein; BEST Arabidopsis thaliana protein match is: Erythronate-4-phosphate dehydrogenase family protein (TAIR:AT1G19400.2); Has 143 Blast hits to 143 proteins in 19 species: Archae - 0; Bacteria - 0; Metazoa - 0; Fungi - 0; Plants - 143; Viruses - 0; Other Eukaryotes - 0 (source: NCBI BLink).	-0.123146	-0.579621	-0.456475	0.0526448	-0.476306	-0.528951	0.802911	0.62712	0.730435	1	0.0201882	0.103834	1	0.0597594	0.0347576	0.027613	0.063405	0.0223101
AT1G01510	ANGUSTIFOLIA (AN); CONTAINS InterPro DOMAIN/s: D-isomer specific 2-hydroxyacid dehydrogenase, NAD-binding (InterPro:IPR006140), NAD(P)-binding domain (InterPro:IPR016040); BEST Arabidopsis thaliana protein match is: D-isomer specific 2-hydroxyacid dehydrogenase family protein (TAIR:AT1G12550.1); Has 20556 Blast hits to 20427 proteins in 2617 species: Archae - 372; Bacteria - 13694; Metazoa - 624;…	0.21781	-0.241889	-0.459699	0.288373	-0.277846	-0.566219	0.230777	0.160214	0.124257	0.936023	0.394678	0.0849132	0.59933	0.314121	0.0183042	1	1	1
AT1G01520	Homeodomain-like superfamily protein; CONTAINS InterPro DOMAIN/s: SANT, DNA-binding (InterPro:IPR001005), Homeodomain-like (InterPro:IPR009057), Myb, DNA-binding (InterPro:IPR014778), Myb-like DNA-binding domain, SHAQKYF class (InterPro:IPR006447), HTH transcriptional regulator, Myb-type, DNA-binding (InterPro:IPR017930); BEST Arabidopsis thaliana protein match is: Homeodomain-like superfamily pr…	1.3167	0.604554	-0.71215	0.459702	0.532788	0.0730861	-1.34576	-0.488753	-0.560519	0.00625036	0.083819	0.0612829	0.524513	0.14119	1	0.00636635	0.494275	0.26422
AT1G01530	AGAMOUS-like 28 (AGL28); FUNCTIONS IN: DNA binding, sequence-specific DNA binding transcription factor activity; INVOLVED IN: regulation of transcription, DNA-dependent; LOCATED IN: nucleus; EXPRESSED IN: central cell, embryo, endosperm; CONTAINS InterPro DOMAIN/s: Transcription factor, MADS-box (InterPro:IPR002100); BEST Arabidopsis thaliana protein match is: AGAMOUS-like 23 (TAIR:AT1G65360.1); …	0.183737	2.22045e-16	-0.183737	0.278644	0.157295	-0.121349	0.0949068	0	0.157295	0.97844	1	0.587712	0.547492	0.632557	0.792133	1	1	0.824244
AT1G01540	Protein kinase superfamily protein; FUNCTIONS IN: protein serine/threonine kinase activity, protein kinase activity, kinase activity, ATP binding; INVOLVED IN: protein amino acid phosphorylation; LOCATED IN: plasma membrane; EXPRESSED IN: 23 plant structures; EXPRESSED DURING: 13 growth stages; CONTAINS InterPro DOMAIN/s: Protein kinase, ATP binding site (InterPro:IPR017441), Serine/threonine-pro…	0.6301	-0.280551	-0.910651	0.631378	0.00525961	-0.626118	-0.169797	-0.171075	0.114736	0.0156941	0.149256	7.55554e-05	0.00639904	1	0.00131357	1	0.817345	0.932912
AT1G01550	BYPASS 1 (BPS1); FUNCTIONS IN: molecular_function unknown; LOCATED IN: plasma membrane; EXPRESSED IN: 24 plant structures; EXPRESSED DURING: 13 growth stages; CONTAINS InterPro DOMAIN/s: Protein BYPASS related (InterPro:IPR008511); BEST Arabidopsis thaliana protein match is: unknown protein (TAIR:AT2G46080.1); Has 170 Blast hits to 170 proteins in 24 species: Archae - 0; Bacteria - 0; Metazoa - 7…	0.224086	-0.102681	-0.326767	-0.013124	-0.429158	-0.416034	-0.0324751	0.204735	-0.121742	0.634372	0.777082	0.0895534	1	0.0132297	0.016107	1	0.646001	0.851719
AT1G01560	MAP kinase 11 (MPK11); FUNCTIONS IN: MAP kinase activity, kinase activity; INVOLVED IN: signal transduction, response to abscisic acid stimulus; LOCATED IN: cellular_component unknown; EXPRESSED IN: 22 plant structures; EXPRESSED DURING: 13 growth stages; CONTAINS InterPro DOMAIN/s: Protein kinase, ATP binding site (InterPro:IPR017441), Serine/threonine-protein kinase domain (InterPro:IPR002290),…	0.195646	-0.08237	-0.278016	0.136452	-0.00631425	-0.142767	-0.156826	-0.0976319	-0.0215761	1	1	0.60307	1	1	0.939876	1	1	1
AT1G01570	FUNCTIONS IN: transferase activity, transferring glycosyl groups; INVOLVED IN: biological_process unknown; LOCATED IN: endomembrane system; EXPRESSED IN: 15 plant structures; EXPRESSED DURING: 7 growth stages; CONTAINS InterPro DOMAIN/s: Protein of unknown function DUF604 (InterPro:IPR006740); BEST Arabidopsis thaliana protein match is: fringe-related protein (TAIR:AT4G00300.1); Has 558 Blast hit…	0.183433	-0.0732774	-0.25671	0.339553	-0.459276	-0.798829	0.11457	-0.0415507	-0.427549	1	1	0.696636	0.718932	0.23079	0.0215979	1	1	0.490085
AT1G01580	ferric reduction oxidase 2 (FRO2); CONTAINS InterPro DOMAIN/s: Ferredoxin reductase-type FAD-binding domain (InterPro:IPR017927), Ferric reductase, NAD binding (InterPro:IPR013121), FAD-binding 8 (InterPro:IPR013112), Riboflavin synthase-like beta-barrel (InterPro:IPR017938), Ferric reductase-like transmembrane component, N-terminal (InterPro:IPR013130); BEST Arabidopsis thaliana protein match is…	-0.316155	-2.59351	-2.27735	0.919099	-1.78431	-2.70341	0.158674	-1.07658	-0.267387	1	0.0119179	0.043515	0.800676	0.0902969	0.00905231	1	0.706404	1
AT1G01590	ferric reduction oxidase 1 (FRO1); FUNCTIONS IN: ferric-chelate reductase activity; INVOLVED IN: oxidation reduction; LOCATED IN: integral to membrane, membrane; CONTAINS InterPro DOMAIN/s: Ferredoxin reductase-type FAD-binding domain (InterPro:IPR017927), Ferric reductase, NAD binding (InterPro:IPR013121), FAD-binding 8 (InterPro:IPR013112), Riboflavin synthase-like beta-barrel (InterPro:IPR0179…	2.22045e-16	2.22045e-16	0	0	0	0	-2.22045e-16	0	-2.22045e-16	1	1	1	1	1	1	1	1	1
AT1G01600	cytochrome P450, family 86, subfamily A, polypeptide 4 (CYP86A4); CONTAINS InterPro DOMAIN/s: Cytochrome P450 (InterPro:IPR001128), Cytochrome P450, conserved site (InterPro:IPR017972), Cytochrome P450, E-class, group I (InterPro:IPR002401); BEST Arabidopsis thaliana protein match is: cytochrome P450, family 86, subfamily A, polypeptide 2 (TAIR:AT4G00360.1); Has 27858 Blast hits to 27767 proteins…	-0.566862	-0.486331	0.0805312	-0.650034	-0.529098	0.120936	-0.591933	-0.508762	-0.551528	0.470146	0.235081	1	0.259876	0.188718	1	0.523311	0.536091	0.340929
AT1G01610	glycerol-3-phosphate acyltransferase 4 (GPAT4); FUNCTIONS IN: 1-acylglycerol-3-phosphate O-acyltransferase activity, acyltransferase activity; INVOLVED IN: metabolic process, cutin biosynthetic process; EXPRESSED IN: 25 plant structures; EXPRESSED DURING: 14 growth stages; CONTAINS InterPro DOMAIN/s: Phospholipid/glycerol acyltransferase (InterPro:IPR002123); BEST Arabidopsis thaliana protein mat…	-0.393809	0.362421	0.75623	-0.743922	0.0352612	0.779183	-0.406726	-0.0566134	-0.383773	0.14377	0.0351246	0.000232544	0.000783833	1	7.26113e-05	0.159049	1	0.0911784
AT1G01620	plasma membrane intrinsic protein 1C (PIP1C); FUNCTIONS IN: water channel activity; INVOLVED IN: response to water deprivation, response to salt stress, transport, water transport; LOCATED IN: plasma membrane, chloroplast, membrane; EXPRESSED IN: 22 plant structures; EXPRESSED DURING: 14 growth stages; CONTAINS InterPro DOMAIN/s: Major intrinsic protein, conserved site (InterPro:IPR022357), Aquap…	0.314872	0.165175	-0.149696	0.352596	-1.00857	-1.36117	-0.223412	-0.261136	-1.43488	0.848589	0.851249	0.948098	0.59933	0.00184541	0.000102883	1	0.888039	0.000605397
AT1G01630	Sec14p-like phosphatidylinositol transfer family protein; CONTAINS InterPro DOMAIN/s: Cellular retinaldehyde-binding/triple function, C-terminal (InterPro:IPR001251), Cellular retinaldehyde-binding/triple function, N-terminal (InterPro:IPR008273), Phosphatidylinositol transfer protein-like, N-terminal (InterPro:IPR011074); BEST Arabidopsis thaliana protein match is: Sec14p-like phosphatidylinosit…	-0.0666711	-0.963725	-0.897054	-0.541717	-1.11169	-0.569971	-0.557211	-0.082166	-0.230128	1	0.000579069	0.00234278	0.135231	0.000151172	0.0297493	0.253464	1	0.698072
AT1G01640	BTB/POZ domain-containing protein; CONTAINS InterPro DOMAIN/s: BTB/POZ (InterPro:IPR013069), BTB/POZ fold (InterPro:IPR011333), Kelch related (InterPro:IPR013089), BTB/POZ-like (InterPro:IPR000210); BEST Arabidopsis thaliana protein match is: BTB/POZ domain-containing protein (TAIR:AT3G56230.1); Has 4339 Blast hits to 4265 proteins in 145 species: Archae - 0; Bacteria - 0; Metazoa - 3351; Fungi -…	0.613709	0.107073	-0.506637	0.249712	-0.496832	-0.746544	-0.196327	0.16767	-0.436234	0.54118	1	0.365633	1	0.314529	0.0922394	1	1	0.594487
AT1G01650	SIGNAL PEPTIDE PEPTIDASE-LIKE 4 (SPPL4); FUNCTIONS IN: peptidase activity, aspartic-type endopeptidase activity; INVOLVED IN: proteolysis; LOCATED IN: endomembrane system, integral to membrane; EXPRESSED IN: 24 plant structures; EXPRESSED DURING: 13 growth stages; CONTAINS InterPro DOMAIN/s: Protease-associated PA (InterPro:IPR003137), Peptidase A22, presenilin signal peptide (InterPro:IPR006639)…	-0.326679	-0.771161	-0.444482	-0.261574	-0.313881	-0.0523075	0.0169628	-0.0481424	0.409137	0.442753	0.000583842	0.0541884	0.5982	0.157241	1	1	1	0.152059
AT1G01660	RING/U-box superfamily protein; FUNCTIONS IN: ubiquitin-protein ligase activity; INVOLVED IN: protein ubiquitination; LOCATED IN: ubiquitin ligase complex; CONTAINS InterPro DOMAIN/s: U box domain (InterPro:IPR003613); BEST Arabidopsis thaliana protein match is: U-box domain-containing protein kinase family protein (TAIR:AT2G45910.1); Has 73160 Blast hits to 42540 proteins in 2253 species: Archae…	-0.119153	-0.0952815	0.0238718	0.111683	-0.0597707	-0.171453	0.881625	0.650789	0.6863	1	1	1	1	1	0.988113	0.316633	0.451892	0.293572
AT1G01670	RING/U-box superfamily protein; FUNCTIONS IN: ubiquitin-protein ligase activity; INVOLVED IN: protein ubiquitination; LOCATED IN: ubiquitin ligase complex; EXPRESSED IN: 12 plant structures; EXPRESSED DURING: 7 growth stages; CONTAINS InterPro DOMAIN/s: U box domain (InterPro:IPR003613); BEST Arabidopsis thaliana protein match is: RING/U-box superfamily protein (TAIR:AT3G61390.2); Has 3857 Blast …	0.167348	-0.181011	-0.348359	0.309406	0.0935991	-0.215807	1.08251	0.940454	1.21506	1	0.650487	0.250477	0.59933	1	0.518272	0.00291436	0.00445409	0.000431745
AT1G01680	plant U-box 54 (PUB54); FUNCTIONS IN: ubiquitin-protein ligase activity; INVOLVED IN: response to stress, protein ubiquitination; LOCATED IN: ubiquitin ligase complex; CONTAINS InterPro DOMAIN/s: UspA (InterPro:IPR006016), U box domain (InterPro:IPR003613); BEST Arabidopsis thaliana protein match is: RING/U-box superfamily protein (TAIR:AT1G01660.1); Has 2251 Blast hits to 2122 proteins in 140 sp…	0.314232	2.22045e-16	-0.314232	0	0	0	-0.314232	0	-2.22045e-16	0.0242571	1	0.00408265	1	1	1	0.0285942	1	1
AT1G01690	putative recombination initiation defects 3 (PRD3); Has 279 Blast hits to 273 proteins in 87 species: Archae - 2; Bacteria - 106; Metazoa - 105; Fungi - 5; Plants - 32; Viruses - 0; Other Eukaryotes - 29 (source: NCBI BLink).	0.229866	-0.548787	-0.778653	0.188704	-0.481698	-0.670402	0.27894	0.320102	0.387191	1	0.0882776	0.0248025	1	0.14959	0.0351663	1	0.735876	0.497733
AT1G01695	Phosphatidylinositol N-acetyglucosaminlytransferase subunit P-related; FUNCTIONS IN: molecular_function unknown; INVOLVED IN: biological_process unknown; LOCATED IN: cellular_component unknown; BEST Arabidopsis thaliana protein match is: Protein of unknown function (DUF3741) (TAIR:AT4G00440.1); Has 30201 Blast hits to 17322 proteins in 780 species: Archae - 12; Bacteria - 1396; Metazoa - 17338; F…	0.064935	0.144296	0.0793605	0.0479896	0	-0.0479896	-0.0169454	0	-0.144296	1	0.330414	0.819032	1	1	1	1	1	0.525986
AT1G01700	RHO guanyl-nucleotide exchange factor 2 (ROPGEF2); CONTAINS InterPro DOMAIN/s: Rop nucleotide exchanger, PRONE (InterPro:IPR005512); BEST Arabidopsis thaliana protein match is: RHO guanyl-nucleotide exchange factor 3 (TAIR:AT4G00460.2); Has 308 Blast hits to 304 proteins in 16 species: Archae - 0; Bacteria - 0; Metazoa - 0; Fungi - 0; Plants - 308; Viruses - 0; Other Eukaryotes - 0 (source: NCBI …	-0.257887	-0.0306768	0.22721	-0.305887	-0.573357	-0.267471	0.429254	0.477253	-0.0654277	1	1	0.730792	0.753301	0.0841001	0.542908	0.764999	0.458727	1
AT1G01710	Acyl-CoA thioesterase family protein; FUNCTIONS IN: cyclic nucleotide binding, acyl-CoA thioesterase activity; INVOLVED IN: acyl-CoA metabolic process; LOCATED IN: peroxisome; EXPRESSED IN: 22 plant structures; EXPRESSED DURING: 14 growth stages; CONTAINS InterPro DOMAIN/s: Cyclic nucleotide-binding (InterPro:IPR000595), Cyclic nucleotide-binding-like (InterPro:IPR018490), Acyl-CoA thioesterase (…	-0.327034	0.190026	0.517059	0.012313	0.491374	0.479061	0.403507	0.0641605	0.365508	0.968832	0.879638	0.248884	1	0.237065	0.250353	0.904605	1	0.619278
AT1G01715	#N/A	-0.142972	0.864783	1.00775	-0.203083	1.04915	1.25223	-0.138806	-0.0786945	0.105671	1	0.0196115	0.0131067	1	0.00543129	0.00126889	1	1	1
AT1G01720	ATAF1; CONTAINS InterPro DOMAIN/s: No apical meristem (NAM) protein (InterPro:IPR003441); BEST Arabidopsis thaliana protein match is: NAC domain containing protein 32 (TAIR:AT1G77450.1); Has 3043 Blast hits to 3037 proteins in 75 species: Archae - 0; Bacteria - 0; Metazoa - 0; Fungi - 0; Plants - 3043; Viruses - 0; Other Eukaryotes - 0 (source: NCBI BLink).	1.17403	1.93462	0.760588	0.762452	1.96286	1.20041	-0.58225	-0.170673	-0.142426	0.0449344	4.33798e-05	0.0953936	0.20184	3.95674e-05	0.0039732	0.664241	1	1
AT1G01725	unknown protein; FUNCTIONS IN: molecular_function unknown; INVOLVED IN: biological_process unknown; LOCATED IN: endomembrane system; EXPRESSED IN: 23 plant structures; EXPRESSED DURING: 14 growth stages; BEST Arabidopsis thaliana protein match is: unknown protein (TAIR:AT4G00530.1); Has 20 Blast hits to 20 proteins in 7 species: Archae - 0; Bacteria - 0; Metazoa - 0; Fungi - 0; Plants - 20; Virus…	0.398803	0.773815	0.375013	0.233232	0.55682	0.323588	-0.460937	-0.295367	-0.512362	0.74202	0.0261442	0.419386	0.99765	0.125351	0.455741	0.764999	0.880287	0.343611
AT1G01730	unknown protein; FUNCTIONS IN: molecular_function unknown; INVOLVED IN: biological_process unknown; LOCATED IN: chloroplast; EXPRESSED IN: 23 plant structures; EXPRESSED DURING: 13 growth stages; Has 42 Blast hits to 42 proteins in 17 species: Archae - 0; Bacteria - 2; Metazoa - 5; Fungi - 1; Plants - 34; Viruses - 0; Other Eukaryotes - 0 (source: NCBI BLink).	0.608022	0.455498	-0.152524	0.112965	-0.445756	-0.558721	-0.311916	0.183141	-0.718113	0.490011	0.326682	1	1	0.346695	0.206782	1	1	0.213048
AT1G01740	Protein kinase protein with tetratricopeptide repeat domain; FUNCTIONS IN: protein serine/threonine kinase activity, binding, protein kinase activity, kinase activity, ATP binding; INVOLVED IN: protein amino acid phosphorylation, N-terminal protein myristoylation; LOCATED IN: plasma membrane; EXPRESSED IN: 22 plant structures; EXPRESSED DURING: 13 growth stages; CONTAINS InterPro DOMAIN/s: Tetrat…	-0.158346	0.0104157	0.168762	-0.142623	-0.0170875	0.125536	0.0455411	0.0298182	0.00231499	1	1	1	1	1	1	1	1	1
AT1G01750	actin depolymerizing factor 11 (ADF11); FUNCTIONS IN: actin binding; INVOLVED IN: biological_process unknown; LOCATED IN: intracellular; EXPRESSED IN: 6 plant structures; EXPRESSED DURING: 4 anthesis, petal differentiation and expansion stage; CONTAINS InterPro DOMAIN/s: Actin-binding, cofilin/tropomyosin type (InterPro:IPR002108); BEST Arabidopsis thaliana protein match is: actin depolymerizing …	0.0116546	-0.144032	-0.155687	-0.184097	-1.11638	-0.932287	0.191801	0.387552	-0.584799	1	1	1	1	0.00404902	0.0143966	1	0.726403	0.307037
AT1G01760	adenosine deaminases;RNA binding;RNA binding;adenosine deaminases; FUNCTIONS IN: RNA binding, adenosine deaminase activity; INVOLVED IN: RNA processing; LOCATED IN: cellular_component unknown; CONTAINS InterPro DOMAIN/s: Adenosine deaminase/editase (InterPro:IPR002466); Has 30201 Blast hits to 17322 proteins in 780 species: Archae - 12; Bacteria - 1396; Metazoa - 17338; Fungi - 3422; Plants - 503…	-0.151976	-0.272232	-0.120256	0.129715	0.398537	0.268822	0.104527	-0.177164	0.493604	1	0.707011	1	1	0.433508	0.705973	1	1	0.509684
AT1G01770	unknown protein; CONTAINS InterPro DOMAIN/s: Protein of unknown function DUF1446 (InterPro:IPR010839); Has 1597 Blast hits to 1509 proteins in 306 species: Archae - 4; Bacteria - 843; Metazoa - 22; Fungi - 131; Plants - 31; Viruses - 0; Other Eukaryotes - 566 (source: NCBI BLink).	0.391884	0.432707	0.0408231	0.790122	0.975321	0.185199	0.613834	0.215596	0.75821	0.860263	0.334201	1	0.152692	0.0133764	0.897299	0.541794	1	0.157148
AT1G01780	GATA type zinc finger transcription factor family protein; FUNCTIONS IN: zinc ion binding; INVOLVED IN: biological_process unknown; LOCATED IN: cellular_component unknown; EXPRESSED IN: 23 plant structures; EXPRESSED DURING: 15 growth stages; CONTAINS InterPro DOMAIN/s: Zinc finger, LIM-type (InterPro:IPR001781); BEST Arabidopsis thaliana protein match is: GATA type zinc finger transcription fact…	0.471659	0.588614	0.116956	0.1985	0.0401117	-0.158389	0.334524	0.607683	0.0591798	0.73819	0.176131	1	1	1	0.992909	1	0.45401	1
AT1G01790	K+ efflux antiporter 1 (KEA1); FUNCTIONS IN: potassium:hydrogen antiporter activity, potassium ion transmembrane transporter activity; INVOLVED IN: potassium ion transport, cation transport, metabolic process, transmembrane transport; LOCATED IN: chloroplast, chloroplast envelope; EXPRESSED IN: 23 plant structures; EXPRESSED DURING: 15 growth stages; CONTAINS InterPro DOMAIN/s: K+/H+ exchanger (I…	-0.358656	-1.05419	-0.695532	-0.0168561	-0.100494	-0.0836381	-0.505646	-0.847447	0.106248	0.96306	0.0102187	0.135638	1	1	1	0.849515	0.162084	1
AT1G01800	NAD(P)-binding Rossmann-fold superfamily protein; FUNCTIONS IN: oxidoreductase activity, binding, catalytic activity; INVOLVED IN: oxidation reduction, metabolic process; LOCATED IN: plant-type cell wall; EXPRESSED IN: 22 plant structures; EXPRESSED DURING: 13 growth stages; CONTAINS InterPro DOMAIN/s: NAD(P)-binding domain (InterPro:IPR016040), Glucose/ribitol dehydrogenase (InterPro:IPR002347),…	-0.0392992	0.0812887	0.120588	-0.220083	-0.0643442	0.155738	0.0491133	0.229897	0.0842638	1	0.839697	0.640059	0.425628	0.961704	0.374706	1	0.422751	0.98661
AT1G01810	unknown protein; Has 12 Blast hits to 12 proteins in 5 species: Archae - 0; Bacteria - 0; Metazoa - 5; Fungi - 0; Plants - 7; Viruses - 0; Other Eukaryotes - 0 (source: NCBI BLink).	0.033079	0.538316	0.505237	-0.0398804	0.344131	0.384012	-0.0415384	0.0314211	-0.162763	1	0.124229	0.200444	1	0.397335	0.318265	1	1	1
AT1G01820	peroxin 11c (PEX11C); CONTAINS InterPro DOMAIN/s: Peroxisomal biogenesis factor 11 (InterPro:IPR008733); BEST Arabidopsis thaliana protein match is: peroxin 11D (TAIR:AT2G45740.3); Has 289 Blast hits to 289 proteins in 81 species: Archae - 0; Bacteria - 0; Metazoa - 46; Fungi - 41; Plants - 179; Viruses - 0; Other Eukaryotes - 23 (source: NCBI BLink).	0.279922	0.668823	0.388901	-0.0706884	0.309238	0.379926	0.0742542	0.424865	0.0652794	0.814991	0.0123267	0.21247	1	0.314121	0.181677	1	0.380569	1
AT1G01830	ARM repeat superfamily protein; FUNCTIONS IN: binding; LOCATED IN: cellular_component unknown; EXPRESSED IN: 22 plant structures; EXPRESSED DURING: 13 growth stages; CONTAINS InterPro DOMAIN/s: Armadillo-like helical (InterPro:IPR011989), Armadillo (InterPro:IPR000225), Armadillo-type fold (InterPro:IPR016024); BEST Arabidopsis thaliana protein match is: ARM repeat superfamily protein (TAIR:AT2G4…	0.189722	1.9814	1.79168	-0.195719	1.44047	1.63618	-0.254148	0.131293	-0.409646	1	3.71323e-08	4.09774e-07	0.858857	2.601e-06	4.46967e-07	0.902103	1	0.219156
AT1G01840	unknown protein; Has 23 Blast hits to 23 proteins in 9 species: Archae - 0; Bacteria - 0; Metazoa - 0; Fungi - 0; Plants - 23; Viruses - 0; Other Eukaryotes - 0 (source: NCBI BLink).	-0.366551	-0.332232	0.0343187	-0.220642	-0.532351	-0.311709	0.0633216	-0.0825875	-0.282706	1	0.692881	1	1	0.354339	0.726428	1	1	0.975225
AT1G01860	PALEFACE 1 (PFC1); FUNCTIONS IN: mRNA (2'-O-methyladenosine-N6-)-methyltransferase activity; INVOLVED IN: response to cold; LOCATED IN: chloroplast; EXPRESSED IN: 22 plant structures; EXPRESSED DURING: 13 growth stages; CONTAINS InterPro DOMAIN/s: Ribosomal RNA adenine methylase transferase, N-terminal (InterPro:IPR020598), Ribosomal RNA adenine methylase transferase, conserved site (InterPro:IPR…	-0.22685	-0.572011	-0.345161	-0.232744	-0.601542	-0.368798	0.00342017	0.00931448	-0.0202161	1	0.0721646	0.406469	0.940578	0.0597416	0.312518	1	1	1
AT1G01870	tRNA-Val (anticodon: TAC)	2.22045e-16	2.22045e-16	0	0	0	0	-2.22045e-16	0	-2.22045e-16	1	1	1	1	1	1	1	1	1
AT1G01880	5'-3' exonuclease family protein; FUNCTIONS IN: DNA binding, catalytic activity, nuclease activity; INVOLVED IN: DNA repair; LOCATED IN: cellular_component unknown; CONTAINS InterPro DOMAIN/s: XPG N-terminal (InterPro:IPR006085), DNA repair protein (XPGC)/yeast Rad (InterPro:IPR006084), 5'-3' exonuclease, C-terminal subdomain (InterPro:IPR020045), Helix-hairpin-helix motif, class 2 (InterPro:IPR0…	-0.0960406	-0.0558435	0.0401971	0.0779578	-0.100042	-0.178	0.0778258	-0.0961726	-0.140371	1	1	1	1	1	0.822671	1	1	1
AT1G01890	tRNA-Lys (anticodon: CTT)	2.22045e-16	2.22045e-16	0	0	0	0	-2.22045e-16	0	-2.22045e-16	1	1	1	1	1	1	1	1	1
AT1G01900	SBTI1.1; FUNCTIONS IN: serine-type endopeptidase activity; INVOLVED IN: proteolysis, negative regulation of catalytic activity; LOCATED IN: extracellular matrix, apoplast, cell wall; EXPRESSED IN: 19 plant structures; EXPRESSED DURING: 11 growth stages; CONTAINS InterPro DOMAIN/s: Protease-associated PA (InterPro:IPR003137), Peptidase S8/S53, subtilisin/kexin/sedolisin (InterPro:IPR000209), Pepti…	-0.524653	-0.896336	-0.371683	0.230835	0.15507	-0.0757645	-0.0441195	-0.799607	0.251799	0.618985	0.0238382	0.524186	1	1	1	1	0.184481	0.919413
AT1G01910	P-loop containing nucleoside triphosphate hydrolases superfamily protein; FUNCTIONS IN: ATP binding; INVOLVED IN: cellular metal ion homeostasis, anion transport; LOCATED IN: membrane; EXPRESSED IN: 24 plant structures; EXPRESSED DURING: 15 growth stages; CONTAINS InterPro DOMAIN/s: ATPase, anion-transporting (InterPro:IPR003348); BEST Arabidopsis thaliana protein match is: P-loop containing nucl…	-0.146234	-0.3716	-0.225366	-0.263709	-0.283982	-0.0202733	-0.0212211	0.0962543	0.183872	1	0.123726	0.502436	0.59933	0.289533	1	1	1	0.780185
AT1G01920	SET domain-containing protein; BEST Arabidopsis thaliana protein match is: Rubisco methyltransferase family protein (TAIR:AT1G14030.1); Has 611 Blast hits to 608 proteins in 165 species: Archae - 0; Bacteria - 0; Metazoa - 143; Fungi - 239; Plants - 164; Viruses - 0; Other Eukaryotes - 65 (source: NCBI BLink).	0.497543	0.645312	0.14777	-0.15586	0.591499	0.747359	-0.416843	0.23656	0.182746	0.770483	0.176131	1	1	0.234678	0.10712	1	1	1
AT1G01930	zinc finger protein-related; FUNCTIONS IN: zinc ion binding; INVOLVED IN: biological_process unknown; LOCATED IN: intracellular; EXPRESSED IN: 24 plant structures; EXPRESSED DURING: 15 growth stages; CONTAINS InterPro DOMAIN/s: Zinc finger, C2H2-like (InterPro:IPR015880), Ankyrin repeat-containing domain (InterPro:IPR020683), Ankyrin repeat (InterPro:IPR002110); Has 1975 Blast hits to 1659 protei…	-0.579615	0.409085	0.9887	0.216978	1.00481	0.787833	0.58905	-0.207544	0.388183	0.241601	0.18088	0.00228709	0.925018	0.000981197	0.00683431	0.296406	0.985229	0.41348
AT1G01940	Cyclophilin-like peptidyl-prolyl cis-trans isomerase family protein; FUNCTIONS IN: peptidyl-prolyl cis-trans isomerase activity; INVOLVED IN: protein folding; LOCATED IN: cellular_component unknown; EXPRESSED IN: 23 plant structures; EXPRESSED DURING: 13 growth stages; CONTAINS InterPro DOMAIN/s: Cyclophilin-like (InterPro:IPR015891), Peptidyl-prolyl cis-trans isomerase, cyclophilin-type (InterPr…	-0.0681605	3.80656	3.87472	-0.198633	3.09486	3.29349	-0.152723	-0.0222508	-0.733949	1	1.08266e-09	2.52622e-09	1	2.13566e-08	7.5357e-09	1	1	0.11696
AT1G01950	armadillo repeat kinesin 2 (ARK2); FUNCTIONS IN: microtubule motor activity, binding, ATP binding; INVOLVED IN: root development; LOCATED IN: chloroplast; EXPRESSED IN: 23 plant structures; EXPRESSED DURING: 13 growth stages; CONTAINS InterPro DOMAIN/s: Kinesin, motor region, conserved site (InterPro:IPR019821), Armadillo-like helical (InterPro:IPR011989), Armadillo (InterPro:IPR000225), Armadill…	0.33447	-0.324409	-0.658879	0.398535	-0.081785	-0.48032	-0.098762	-0.162827	0.0797972	0.849813	0.416885	0.0725317	0.59933	1	0.172986	1	1	1
AT1G01960	embryo sac development arrest 10 (EDA10); FUNCTIONS IN: binding, ARF guanyl-nucleotide exchange factor activity, guanyl-nucleotide exchange factor activity; INVOLVED IN: megagametogenesis; LOCATED IN: cytosol, nucleus; EXPRESSED IN: 23 plant structures; EXPRESSED DURING: 13 growth stages; CONTAINS InterPro DOMAIN/s: SEC7-like (InterPro:IPR000904), Armadillo-type fold (InterPro:IPR016024), Protein…	0.215008	-0.843768	-1.05878	0.573398	-0.252589	-0.825987	0.279443	-0.0789469	0.512233	1	0.0220996	0.00906596	0.365977	0.683257	0.0254718	1	1	0.389467
AT1G01970	Tetratricopeptide repeat (TPR)-like superfamily protein; CONTAINS InterPro DOMAIN/s: Pentatricopeptide repeat (InterPro:IPR002885); BEST Arabidopsis thaliana protein match is: pentatricopeptide (PPR) repeat-containing protein (TAIR:AT1G19520.1); Has 15559 Blast hits to 6864 proteins in 176 species: Archae - 0; Bacteria - 16; Metazoa - 92; Fungi - 19; Plants - 15148; Viruses - 0; Other Eukaryotes …	-0.427073	-0.580499	-0.153426	-0.28673	-0.41278	-0.12605	-0.298602	-0.438946	-0.271226	0.45145	0.0357134	0.873903	0.670252	0.15868	0.915041	0.901748	0.384978	0.61485
AT1G01980	ATSEC1A; FUNCTIONS IN: electron carrier activity, oxidoreductase activity, FAD binding, catalytic activity; LOCATED IN: endomembrane system; EXPRESSED IN: 9 plant structures; EXPRESSED DURING: L mature pollen stage, M germinated pollen stage, 4 anthesis, C globular stage, petal differentiation and expansion stage; CONTAINS InterPro DOMAIN/s: FAD-binding, type 2 (InterPro:IPR016166), Berberine/ber…	2.22045e-16	0.318428	0.318428	-0.0356303	-0.134939	-0.0993088	0.0993088	0.134939	-0.318428	1	0.0865082	0.125527	1	0.631685	0.819245	1	0.971877	0.219127
AT1G01990	unknown protein; Has 32 Blast hits to 32 proteins in 6 species: Archae - 0; Bacteria - 0; Metazoa - 0; Fungi - 0; Plants - 32; Viruses - 0; Other Eukaryotes - 0 (source: NCBI BLink).	0.0323436	-0.047143	-0.0794867	0.139079	-0.49873	-0.637809	-0.506607	-0.613343	-1.06493	1	1	1	0.985346	0.0142301	0.00233952	0.120721	0.0202101	0.000184844
AT1G02000	UDP-D-glucuronate 4-epimerase 2 (GAE2); FUNCTIONS IN: UDP-glucuronate 4-epimerase activity, catalytic activity; INVOLVED IN: cellular metabolic process, carbohydrate metabolic process, nucleotide-sugar metabolic process, metabolic process; LOCATED IN: cellular_component unknown; EXPRESSED IN: 25 plant structures; EXPRESSED DURING: 15 growth stages; CONTAINS InterPro DOMAIN/s: NAD-dependent epimer…	-0.403488	1.04909	1.45258	-0.399638	1.30873	1.70836	0.122741	0.118891	0.378525	0.071891	5.1428e-07	1.9052e-08	0.0389891	3.10456e-08	6.67497e-10	1	0.937429	0.0564659
AT1G02010	secretory 1A (SEC1A); FUNCTIONS IN: protein transporter activity; INVOLVED IN: protein secretion, vesicle-mediated transport, vesicle docking involved in exocytosis; LOCATED IN: cellular_component unknown; CONTAINS InterPro DOMAIN/s: Sec1-like protein (InterPro:IPR001619); BEST Arabidopsis thaliana protein match is: Sec1/munc18-like (SM) proteins superfamily (TAIR:AT1G12360.1); Has 1717 Blast hit…	-0.116711	-1.08283	-0.966114	-0.109918	-0.430392	-0.320474	-0.372246	-0.379039	0.273394	1	0.00504813	0.0200292	1	0.320756	0.525802	1	0.74662	0.83763
AT1G02020	nitroreductase family protein; FUNCTIONS IN: oxidoreductase activity, acting on NADH or NADPH, nitrogenous group as acceptor, oxidoreductase activity; INVOLVED IN: metabolic process; LOCATED IN: chloroplast; EXPRESSED IN: 23 plant structures; EXPRESSED DURING: 13 growth stages; CONTAINS InterPro DOMAIN/s: Nitroreductase-like (InterPro:IPR000415); Has 762 Blast hits to 681 proteins in 314 species:…	-0.277607	-0.24693	0.0306766	-0.239992	-0.964426	-0.724434	-0.353417	-0.391032	-1.10853	1	0.696682	1	1	0.00949746	0.0514007	1	0.696374	0.0187438
AT1G02030	C2H2-like zinc finger protein; FUNCTIONS IN: sequence-specific DNA binding transcription factor activity, zinc ion binding, nucleic acid binding; INVOLVED IN: regulation of transcription; LOCATED IN: intracellular; CONTAINS InterPro DOMAIN/s: Zinc finger, C2H2-like (InterPro:IPR015880), Zinc finger, C2H2-type (InterPro:IPR007087); BEST Arabidopsis thaliana protein match is: C2H2-like zinc finger …	0.217847	-0.0376568	-0.255503	-0.069898	-0.441374	-0.371476	-0.207194	0.0805509	-0.323167	1	1	0.501948	1	0.106628	0.191747	1	1	0.498107
AT1G02040	C2H2-type zinc finger family protein; FUNCTIONS IN: sequence-specific DNA binding transcription factor activity, zinc ion binding, nucleic acid binding; LOCATED IN: intracellular; CONTAINS InterPro DOMAIN/s: Zinc finger, C2H2-like (InterPro:IPR015880), Zinc finger, C2H2-type (InterPro:IPR007087); BEST Arabidopsis thaliana protein match is: C2H2-like zinc finger protein (TAIR:AT2G17180.1); Has 550…	0.0674514	-0.0318961	-0.0993475	0.00785896	0.157295	0.149436	-0.0914886	-0.0318961	0.157295	1	1	0.776855	1	0.385041	0.414249	1	1	0.577055
AT1G02050	LESS ADHESIVE POLLEN 6 (LAP6); FUNCTIONS IN: transferase activity, transferring acyl groups other than amino-acyl groups, catalytic activity, acyltransferase activity; INVOLVED IN: phenylpropanoid biosynthetic process, pollen exine formation; EXPRESSED IN: 11 plant structures; EXPRESSED DURING: 6 growth stages; CONTAINS InterPro DOMAIN/s: Chalcone/stilbene synthase, N-terminal (InterPro:IPR001099…	0.910867	0.0933943	-0.817473	0.784296	-0.0707662	-0.855062	0.113159	0.239731	0.0755702	0.232985	1	0.103658	0.251844	1	0.0583888	1	1	1
AT1G02060	Tetratricopeptide repeat (TPR)-like superfamily protein; INVOLVED IN: biological_process unknown; LOCATED IN: chloroplast; EXPRESSED IN: 11 plant structures; EXPRESSED DURING: 6 growth stages; CONTAINS InterPro DOMAIN/s: Pentatricopeptide repeat (InterPro:IPR002885); BEST Arabidopsis thaliana protein match is: Tetratricopeptide repeat (TPR)-like superfamily protein (TAIR:AT2G37230.1); Has 43508 B…	0.688938	0.0733941	-0.615544	0.616363	0.154941	-0.461422	-0.119582	-0.0470059	0.034541	0.575523	1	0.328858	0.59933	1	0.461839	1	1	1
AT1G02065	squamosa promoter binding protein-like 8 (SPL8); CONTAINS InterPro DOMAIN/s: Transcription factor, SBP-box (InterPro:IPR004333); BEST Arabidopsis thaliana protein match is: squamosa promoter binding protein-like 2 (TAIR:AT5G43270.1); Has 903 Blast hits to 889 proteins in 57 species: Archae - 0; Bacteria - 2; Metazoa - 44; Fungi - 4; Plants - 841; Viruses - 0; Other Eukaryotes - 12 (source: NCBI B…	-0.0111017	-0.0104781	0.00062362	-0.101616	0.198519	0.300135	0.00823284	0.0987472	0.307744	1	1	1	1	1	0.810812	1	1	0.982599
AT1G02067	#N/A	-0.022399	-0.144296	-0.121897	0.0596737	-0.0942873	-0.153961	0.0320645	-0.0500082	-2.22045e-16	1	0.45673	0.655531	1	0.765381	0.407265	1	1	1
AT1G02070	unknown protein; BEST Arabidopsis thaliana protein match is: unknown protein (TAIR:AT3G60520.1); Has 98 Blast hits to 98 proteins in 13 species: Archae - 0; Bacteria - 0; Metazoa - 0; Fungi - 0; Plants - 98; Viruses - 0; Other Eukaryotes - 0 (source: NCBI BLink).	-0.396697	-0.174932	0.221765	-0.204816	-0.23812	-0.0333042	0.0193328	-0.172549	-0.235737	0.587747	0.772618	0.676754	0.969956	0.558446	1	1	1	0.759389
AT1G02080	transcription regulators; FUNCTIONS IN: transcription regulator activity; LOCATED IN: membrane; EXPRESSED IN: 25 plant structures; EXPRESSED DURING: 15 growth stages; CONTAINS InterPro DOMAIN/s: CCR4-Not complex component, Not1 (InterPro:IPR007196); Has 1434 Blast hits to 680 proteins in 246 species: Archae - 0; Bacteria - 196; Metazoa - 419; Fungi - 362; Plants - 144; Viruses - 0; Other Eukaryot…	-0.115875	-0.679893	-0.564018	0.468054	0.080741	-0.387313	0.240311	-0.343618	0.417015	1	0.12069	0.274027	0.614891	1	0.468644	1	0.915177	0.613736
AT1G02090	FUSCA 5 (FUS5); CONTAINS InterPro DOMAIN/s: Proteasome component (PCI) domain (InterPro:IPR000717); Has 689 Blast hits to 689 proteins in 163 species: Archae - 0; Bacteria - 0; Metazoa - 405; Fungi - 166; Plants - 80; Viruses - 0; Other Eukaryotes - 38 (source: NCBI BLink).	-0.491633	1.90111	2.39275	-0.221344	1.54375	1.76509	-0.138784	-0.409073	-0.766438	0.505694	5.6584e-06	9.21318e-07	1	6.42119e-05	1.3379e-05	1	0.646001	0.082341
AT1G02100	Leucine carboxyl methyltransferase; FUNCTIONS IN: methyltransferase activity; INVOLVED IN: biological_process unknown; LOCATED IN: cellular_component unknown; EXPRESSED IN: 22 plant structures; EXPRESSED DURING: 14 growth stages; CONTAINS InterPro DOMAIN/s: Leucine carboxyl methyltransferase, LCTM1 1 (InterPro:IPR016651), Leucine carboxyl methyltransferase, eukaryotic (InterPro:IPR021121), Leucin…	0.136679	0.653923	0.517244	0.327749	0.550841	0.223093	-0.0180709	-0.20914	-0.312222	1	0.0126863	0.0744678	0.593092	0.0360977	0.516984	1	0.922864	0.509684
AT1G02110	Protein of unknown function (DUF630 and DUF632); FUNCTIONS IN: molecular_function unknown; INVOLVED IN: N-terminal protein myristoylation; LOCATED IN: plasma membrane; EXPRESSED IN: 22 plant structures; EXPRESSED DURING: 14 growth stages; CONTAINS InterPro DOMAIN/s: Protein of unknown function DUF630 (InterPro:IPR006868), Protein of unknown function DUF632 (InterPro:IPR006867); BEST Arabidopsis t…	0.370273	-0.028704	-0.398977	0.348899	0.354	0.00510144	-0.0987868	-0.0774124	0.305292	0.49584	1	0.162089	0.477342	0.188838	1	1	1	0.498274
AT1G02120	VASCULAR ASSOCIATED DEATH1 (VAD1); INVOLVED IN: defense response to bacterium, negative regulation of programmed cell death; LOCATED IN: chloroplast; EXPRESSED IN: 24 plant structures; EXPRESSED DURING: 14 growth stages; CONTAINS InterPro DOMAIN/s: GRAM (InterPro:IPR004182); BEST Arabidopsis thaliana protein match is: C2 domain-containing protein / GRAM domain-containing protein (TAIR:AT3G59660.1…	0.162174	-0.159951	-0.322125	0.0478204	-0.152247	-0.200067	-0.0930536	0.0213001	0.0290041	1	0.664759	0.232867	1	0.700629	0.496806	1	1	1
AT1G02130	RAS 5 (RA-5); FUNCTIONS IN: GTP binding; INVOLVED IN: response to cadmium ion, ER to Golgi vesicle-mediated transport; LOCATED IN: plasma membrane, vacuole; EXPRESSED IN: 24 plant structures; EXPRESSED DURING: 13 growth stages; CONTAINS InterPro DOMAIN/s: Ras GTPase (InterPro:IPR001806), Small GTP-binding protein (InterPro:IPR005225), Small GTPase (InterPro:IPR020851), Ras (InterPro:IPR013753), R…	-0.0863131	-0.103971	-0.0176581	-0.217267	-0.304089	-0.0868222	-0.162874	-0.0319198	-0.232038	1	1	1	0.955449	0.40229	1	1	1	0.794173
AT1G02136	0	2.22045e-16	2.22045e-16	0	0	0.126384	0.126384	-2.22045e-16	0	0.126384	1	1	1	1	0.314121	0.314926	1	1	0.509684
AT1G02140	MAGO NASHI (MAGO); FUNCTIONS IN: protein binding; INVOLVED IN: pollen tube guidance, sex determination, embryo development ending in seed dormancy; LOCATED IN: in 6 components; EXPRESSED IN: 25 plant structures; EXPRESSED DURING: 15 growth stages; CONTAINS InterPro DOMAIN/s: Mago nashi protein (InterPro:IPR004023); Has 476 Blast hits to 476 proteins in 200 species: Archae - 0; Bacteria - 0; Metaz…	-0.132097	0.342237	0.474333	-0.254668	0.116107	0.370775	-0.16905	-0.0464789	-0.272608	1	0.0568735	0.0154226	0.455392	0.719666	0.0391721	1	1	0.315052
AT1G02145	homolog of asparagine-linked glycosylation 12 (ALG12); FUNCTIONS IN: alpha-1,6-mannosyltransferase activity; INVOLVED IN: ER-associated protein catabolic process, protein amino acid terminal N-glycosylation; LOCATED IN: endomembrane system, intrinsic to endoplasmic reticulum membrane; CONTAINS InterPro DOMAIN/s: Alg9-like mannosyltransferase (InterPro:IPR005599); BEST Arabidopsis thaliana protein…	0.303387	0.370965	0.0675778	0.0443572	-0.482422	-0.526779	-0.104964	0.154066	-0.699321	1	0.427495	1	1	0.265942	0.204721	1	1	0.191172
AT1G02150	Tetratricopeptide repeat (TPR)-like superfamily protein; FUNCTIONS IN: binding; LOCATED IN: chloroplast; EXPRESSED IN: 22 plant structures; EXPRESSED DURING: 13 growth stages; CONTAINS InterPro DOMAIN/s: Pentatricopeptide repeat (InterPro:IPR002885), Tetratricopeptide-like helical (InterPro:IPR011990); BEST Arabidopsis thaliana protein match is: Pentatricopeptide repeat (PPR) superfamily protein …	-0.0403976	-0.625449	-0.585051	0.0797879	-0.467642	-0.54743	-0.133314	-0.253499	-0.0956927	1	4.18222e-05	0.000201301	1	0.000823414	0.000169701	0.962437	0.21485	0.829764
AT1G02160	Cox19 family protein (CHCH motif); CONTAINS InterPro DOMAIN/s: CHCH (InterPro:IPR010625); Has 56 Blast hits to 56 proteins in 33 species: Archae - 0; Bacteria - 0; Metazoa - 3; Fungi - 34; Plants - 19; Viruses - 0; Other Eukaryotes - 0 (source: NCBI BLink).	0.0753672	0.191077	0.11571	-0.414704	-0.220184	0.194519	-0.31482	0.175251	-0.236011	1	0.819513	1	0.59933	0.724862	0.791264	1	1	0.865274
AT1G02170	metacaspase 1 (AMC1); FUNCTIONS IN: cysteine-type endopeptidase activity; INVOLVED IN: proteolysis, induction of apoptosis; LOCATED IN: chloroplast; EXPRESSED IN: 23 plant structures; EXPRESSED DURING: 15 growth stages; CONTAINS InterPro DOMAIN/s: Zinc finger, LSD1-type (InterPro:IPR005735), Peptidase C14, caspase catalytic (InterPro:IPR011600); BEST Arabidopsis thaliana protein match is: metacas…	0.227578	-0.0384358	-0.266014	0.314763	-0.0584207	-0.373184	0.431275	0.34409	0.324105	1	1	0.540473	0.630679	1	0.246261	0.609782	0.646001	0.522152
AT1G02180	ferredoxin-related; FUNCTIONS IN: molecular_function unknown; INVOLVED IN: biological_process unknown; LOCATED IN: endomembrane system; EXPRESSED IN: 23 plant structures; EXPRESSED DURING: 15 growth stages; Has 54 Blast hits to 54 proteins in 11 species: Archae - 0; Bacteria - 0; Metazoa - 0; Fungi - 0; Plants - 54; Viruses - 0; Other Eukaryotes - 0 (source: NCBI BLink).	-0.214929	0.426989	0.641918	0.157789	1.89602	1.73823	-0.272103	-0.64482	0.824207	1	0.355123	0.159322	1	4.68688e-05	0.000109696	1	0.368786	0.125489
AT1G02190	Fatty acid hydroxylase superfamily; FUNCTIONS IN: oxidoreductase activity, iron ion binding, catalytic activity; INVOLVED IN: oxidation reduction, fatty acid biosynthetic process; LOCATED IN: endoplasmic reticulum; EXPRESSED IN: 12 plant structures; EXPRESSED DURING: 6 growth stages; CONTAINS InterPro DOMAIN/s: Fatty acid hydroxylase (InterPro:IPR006694), Uncharacterised protein, Wax2 C-terminal …	-0.0745107	-0.0745107	0	0.0100652	-0.0674127	-0.0774779	0.0774779	-0.00709795	-2.22045e-16	1	0.605172	1	1	0.680024	0.574312	1	1	1
AT1G02205	ECERIFERUM 1 (CER1); FUNCTIONS IN: aldehyde decarbonylase activity; INVOLVED IN: aldehyde catabolic process, wax biosynthetic process, cuticle development; LOCATED IN: endomembrane system, endoplasmic reticulum; EXPRESSED IN: 18 plant structures; EXPRESSED DURING: 13 growth stages; CONTAINS InterPro DOMAIN/s: Fatty acid hydroxylase (InterPro:IPR006694), Uncharacterised protein, Wax2 C-terminal (I…	-1.50547	0.919547	2.42502	-0.934762	0.759218	1.69398	-0.178925	-0.749633	-0.909962	0.148454	0.195607	0.0013236	0.465641	0.315768	0.011041	1	0.649594	0.397743
AT1G02210	NAC (No Apical Meristem) domain transcriptional regulator superfamily protein; FUNCTIONS IN: DNA binding; INVOLVED IN: regulation of transcription; LOCATED IN: cellular_component unknown; CONTAINS InterPro DOMAIN/s: No apical meristem (NAM) protein (InterPro:IPR003441); BEST Arabidopsis thaliana protein match is: NAC domain containing protein 4 (TAIR:AT1G02230.1); Has 519 Blast hits to 519 protei…	2.22045e-16	2.22045e-16	0	0	0	0	-2.22045e-16	0	-2.22045e-16	1	1	1	1	1	1	1	1	1
AT1G02220	NAC domain containing protein 3 (NAC003); FUNCTIONS IN: sequence-specific DNA binding transcription factor activity; INVOLVED IN: multicellular organismal development, regulation of transcription; LOCATED IN: cellular_component unknown; EXPRESSED IN: 17 plant structures; EXPRESSED DURING: LP.06 six leaves visible, LP.04 four leaves visible, 4 anthesis, 4 leaf senescence stage, petal differentiati…	0.0920397	0.225435	0.133395	-0.298484	-0.288589	0.00989548	-0.575078	-0.184553	-0.698577	1	0.664779	1	0.767089	0.489834	1	0.453162	1	0.101619
AT1G02228	#N/A	2.22045e-16	2.22045e-16	0	0	0	0	-2.22045e-16	0	-2.22045e-16	1	1	1	1	1	1	1	1	1
AT1G02230	NAC domain containing protein 4 (NAC004); FUNCTIONS IN: sequence-specific DNA binding transcription factor activity; INVOLVED IN: multicellular organismal development, regulation of transcription; LOCATED IN: cellular_component unknown; CONTAINS InterPro DOMAIN/s: No apical meristem (NAM) protein (InterPro:IPR003441); BEST Arabidopsis thaliana protein match is: NAC domain containing protein 5 (TA…	0.122985	0.283182	0.160197	-0.0451762	-0.0522254	-0.00704918	0.0984209	0.266582	-0.0688256	1	0.587892	0.990175	1	1	1	1	0.976498	1
AT1G02250	NAC domain containing protein 5 (NAC005); FUNCTIONS IN: sequence-specific DNA binding transcription factor activity; INVOLVED IN: multicellular organismal development, regulation of transcription; LOCATED IN: cellular_component unknown; EXPRESSED IN: xylem; CONTAINS InterPro DOMAIN/s: No apical meristem (NAM) protein (InterPro:IPR003441); BEST Arabidopsis thaliana protein match is: NAC domain con…	-0.0318961	0.13834	0.170236	-0.0604285	-0.0604285	0	-2.22045e-16	0.0285324	-0.170236	1	0.507148	0.42428	1	1	1	1	1	0.552655
AT1G02260	Divalent ion symporter; FUNCTIONS IN: citrate transmembrane transporter activity, transporter activity; INVOLVED IN: citrate transport, transmembrane transport; LOCATED IN: endomembrane system, integral to membrane; EXPRESSED IN: 24 plant structures; EXPRESSED DURING: 13 growth stages; CONTAINS InterPro DOMAIN/s: Divalent ion symporter (InterPro:IPR004680); Has 9789 Blast hits to 6672 proteins in…	0.353172	-0.800595	-1.15377	0.178665	-0.899098	-1.07776	-0.834002	-0.659496	-0.757999	0.825804	0.018719	0.00257477	1	0.00891624	0.00223243	0.134662	0.212967	0.0919227
AT1G02270	Calcium-binding endonuclease/exonuclease/phosphatase family; FUNCTIONS IN: catalytic activity, calcium ion binding; INVOLVED IN: response to cold; LOCATED IN: nucleus; EXPRESSED IN: 22 plant structures; EXPRESSED DURING: 13 growth stages; CONTAINS InterPro DOMAIN/s: EF-HAND 2 (InterPro:IPR018249), EF-hand-like domain (InterPro:IPR011992), Endonuclease/exonuclease/phosphatase (InterPro:IPR005135);…	-0.0982757	0.497797	0.596073	-0.265695	0.336789	0.602484	-0.101942	0.0654772	-0.095531	1	0.0526557	0.0335589	0.669079	0.234284	0.0188604	1	1	1
AT1G02280	translocon at the outer envelope membrane of chloroplasts 33 (TOC33); FUNCTIONS IN: protein binding, GTP binding, GTPase activity, protein homodimerization activity; INVOLVED IN: protein targeting to chloroplast; LOCATED IN: chloroplast outer membrane, chloroplast, chloroplast envelope; EXPRESSED IN: 23 plant structures; EXPRESSED DURING: 13 growth stages; CONTAINS InterPro DOMAIN/s: AIG1 (InterP…	0.196962	0.199444	0.00248115	-0.0290621	0.0135659	0.0426281	0.194141	0.420166	0.234288	1	0.556306	1	1	1	1	1	0.309319	0.63217
AT1G02290	unknown protein; BEST Arabidopsis thaliana protein match is: unknown protein (TAIR:AT3G45830.1); Has 134 Blast hits to 134 proteins in 37 species: Archae - 0; Bacteria - 0; Metazoa - 54; Fungi - 0; Plants - 78; Viruses - 0; Other Eukaryotes - 2 (source: NCBI BLink).	0.494676	1.54584	1.05116	0.127185	1.27496	1.14778	-0.11817	0.24932	-0.0215559	0.411547	2.41783e-05	0.00246766	1	0.000200033	0.000524455	1	0.916728	1
AT1G02300	Cysteine proteinases superfamily protein; FUNCTIONS IN: cysteine-type endopeptidase activity, cysteine-type peptidase activity; INVOLVED IN: proteolysis, regulation of catalytic activity; LOCATED IN: endomembrane system; EXPRESSED IN: 22 plant structures; EXPRESSED DURING: 13 growth stages; CONTAINS InterPro DOMAIN/s: Peptidase C1A, papain (InterPro:IPR013128), Peptidase C1A, cathepsin B (InterPr…	0.432317	0.788639	0.356323	0.37982	0.277691	-0.10213	2.40229	2.45479	1.94384	0.74202	0.0367985	0.518802	0.696573	0.633998	1	6.41086e-05	1.64147e-05	0.000216766
AT1G02305	Cysteine proteinases superfamily protein; FUNCTIONS IN: cysteine-type endopeptidase activity, cysteine-type peptidase activity; INVOLVED IN: proteolysis, regulation of catalytic activity; LOCATED IN: vacuole; EXPRESSED IN: 23 plant structures; EXPRESSED DURING: 15 growth stages; CONTAINS InterPro DOMAIN/s: Peptidase C1A, papain (InterPro:IPR013128), Peptidase C1A, cathepsin B (InterPro:IPR015643)…	0.167503	0.15104	-0.0164627	0.0940213	0.255463	0.161442	-0.438927	-0.365446	-0.261022	1	0.858456	1	1	0.497621	0.799462	0.571743	0.611434	0.673797
AT1G02310	Glycosyl hydrolase superfamily protein; FUNCTIONS IN: cation binding, hydrolase activity, hydrolyzing O-glycosyl compounds, catalytic activity; INVOLVED IN: carbohydrate metabolic process; LOCATED IN: endomembrane system; EXPRESSED IN: 7 plant structures; EXPRESSED DURING: 4 anthesis, petal differentiation and expansion stage, D bilateral stage; CONTAINS InterPro DOMAIN/s: Glycoside hydrolase, ca…	-0.10796	1.31551	1.42347	0.00390565	1.39806	1.39415	0.0499403	-0.0619252	0.0206226	1	6.4807e-05	6.67534e-05	1	3.60324e-05	3.50161e-05	1	1	1
AT1G02320	unknown protein; Has 0 Blast hits to 0 proteins in 0 species (source: NCBI BLink).	2.22045e-16	2.22045e-16	0	0.00785896	0	-0.00785896	0.00785896	0	-2.22045e-16	1	1	1	0.59933	1	0.318265	0.861512	1	1
AT1G02330	CONTAINS InterPro DOMAIN/s: Hepatocellular carcinoma-associated antigen 59 (InterPro:IPR010756); Has 1239 Blast hits to 998 proteins in 204 species: Archae - 4; Bacteria - 71; Metazoa - 421; Fungi - 109; Plants - 87; Viruses - 5; Other Eukaryotes - 542 (source: NCBI BLink).	-0.16023	-0.388619	-0.22839	-0.0961708	0.076092	0.172263	-0.498512	-0.562571	-0.0978596	1	0.103838	0.49166	1	1	0.623329	0.250293	0.0794174	1
AT1G02335	germin-like protein subfamily 2 member 2 precursor (GL22); FUNCTIONS IN: manganese ion binding, nutrient reservoir activity; LOCATED IN: endomembrane system, apoplast; CONTAINS InterPro DOMAIN/s: Cupin, RmlC-type (InterPro:IPR011051), Cupin 1 (InterPro:IPR006045), RmlC-like jelly roll fold (InterPro:IPR014710), Germin (InterPro:IPR001929), Germin, manganese binding site (InterPro:IPR019780); BEST…	0.232231	-0.0270776	-0.259309	0.168679	0.197742	0.0290636	0.0475872	0.11114	0.33596	1	1	0.703356	1	0.819218	1	1	1	0.638882
AT1G02340	LONG HYPOCOTYL IN FAR-RED (HFR1); CONTAINS InterPro DOMAIN/s: Helix-loop-helix DNA-binding domain (InterPro:IPR001092), Helix-loop-helix DNA-binding (InterPro:IPR011598); BEST Arabidopsis thaliana protein match is: phytochrome interacting factor 3 (TAIR:AT1G09530.2); Has 1715 Blast hits to 1709 proteins in 90 species: Archae - 0; Bacteria - 0; Metazoa - 4; Fungi - 4; Plants - 1707; Viruses - 0; O…	0.47376	1.16633	0.692573	-0.0335798	1.79199	1.82557	-1.07366	-0.566318	0.0593351	0.975279	0.0332203	0.309472	1	0.00173773	0.00143604	0.345243	0.71647	1
AT1G02350	protoporphyrinogen oxidase-related; FUNCTIONS IN: molecular_function unknown; INVOLVED IN: siroheme biosynthetic process; Has 0 Blast hits to 0 proteins in 0 species (source: NCBI BLink).	-0.261275	-0.233877	0.0273986	0.168246	0.417712	0.249466	0.295698	-0.133823	0.517765	1	0.690541	1	1	0.294381	0.63928	1	1	0.329456
AT1G02360	Chitinase family protein; FUNCTIONS IN: chitinase activity; INVOLVED IN: carbohydrate metabolic process, cell wall macromolecule catabolic process; LOCATED IN: endomembrane system; EXPRESSED IN: stem, cotyledon, leaf whorl, root; CONTAINS InterPro DOMAIN/s: Glycoside hydrolase, family 19 (InterPro:IPR016283), Glycoside hydrolase, family 19, catalytic (InterPro:IPR000726); BEST Arabidopsis thalian…	0.276651	-1.1183	-1.39495	-0.170229	-1.2885	-1.11827	-0.155119	0.291761	0.121557	1	0.00534857	0.00182008	1	0.00177971	0.00540035	1	0.971832	1
AT1G02370	Tetratricopeptide repeat (TPR)-like superfamily protein; CONTAINS InterPro DOMAIN/s: Pentatricopeptide repeat (InterPro:IPR002885); BEST Arabidopsis thaliana protein match is: Tetratricopeptide repeat (TPR)-like superfamily protein (TAIR:AT4G01990.1); Has 6320 Blast hits to 3912 proteins in 155 species: Archae - 0; Bacteria - 6; Metazoa - 44; Fungi - 46; Plants - 6080; Viruses - 0; Other Eukaryot…	-0.0627191	0.239184	0.301903	-0.163192	-0.40137	-0.238178	-0.174491	-0.0740181	-0.714573	1	0.456128	0.36463	1	0.13675	0.458172	1	1	0.0304458
AT1G02380	unknown protein; BEST Arabidopsis thaliana protein match is: unknown protein (TAIR:AT4G01960.1); Has 66 Blast hits to 66 proteins in 11 species: Archae - 0; Bacteria - 0; Metazoa - 0; Fungi - 0; Plants - 66; Viruses - 0; Other Eukaryotes - 0 (source: NCBI BLink).	-0.237322	0.327098	0.56442	0.198866	1.05373	0.854861	0.326491	-0.109697	0.616932	1	0.738726	0.410282	1	0.0438576	0.110007	1	1	0.509684
AT1G02390	glycerol-3-phosphate acyltransferase 2 (GPAT2); FUNCTIONS IN: acyltransferase activity; INVOLVED IN: metabolic process; EXPRESSED IN: 13 plant structures; EXPRESSED DURING: 8 growth stages; CONTAINS InterPro DOMAIN/s: Phospholipid/glycerol acyltransferase (InterPro:IPR002123); BEST Arabidopsis thaliana protein match is: glycerol-3-phosphate acyltransferase 3 (TAIR:AT4G01950.1); Has 367 Blast hits…	0.260929	2.18618	1.92525	-0.164674	2.36386	2.52853	-0.573202	-0.147599	0.0300741	1	5.08556e-07	6.56737e-06	1	2.09765e-07	7.26408e-08	0.438873	1	1
AT1G02400	gibberellin 2-oxidase 6 (GA2OX6); CONTAINS InterPro DOMAIN/s: Oxoglutarate/iron-dependent oxygenase (InterPro:IPR005123); BEST Arabidopsis thaliana protein match is: gibberellin 2-oxidase 4 (TAIR:AT1G47990.1); Has 8143 Blast hits to 8109 proteins in 973 species: Archae - 0; Bacteria - 1087; Metazoa - 68; Fungi - 840; Plants - 4773; Viruses - 0; Other Eukaryotes - 1375 (source: NCBI BLink).	-0.204546	0.484984	0.68953	-0.348693	0.297253	0.645946	-0.23662	-0.0924731	-0.280204	1	0.238484	0.101446	0.766169	0.579767	0.0931123	1	1	0.814739
AT1G02405	proline-rich family protein; BEST Arabidopsis thaliana protein match is: proline-rich family protein (TAIR:AT1G70990.1); Has 45319 Blast hits to 18313 proteins in 1048 species: Archae - 86; Bacteria - 6513; Metazoa - 15272; Fungi - 3775; Plants - 11142; Viruses - 2024; Other Eukaryotes - 6507 (source: NCBI BLink).	-0.039659	-0.17373	-0.134071	-0.116379	-0.200753	-0.0843738	-0.193993	-0.117273	-0.144296	1	0.783299	0.973751	1	0.685569	1	1	1	1
AT1G02410	cytochrome c oxidase assembly protein CtaG / Cox11 family; FUNCTIONS IN: copper ion binding; INVOLVED IN: biological_process unknown; EXPRESSED IN: 24 plant structures; EXPRESSED DURING: 15 growth stages; CONTAINS InterPro DOMAIN/s: Cytochrome c oxidase assembly protein CtaG/Cox11 (InterPro:IPR007533); Has 2749 Blast hits to 2749 proteins in 659 species: Archae - 0; Bacteria - 997; Metazoa - 98; …	-0.0452318	0.219226	0.264458	-0.0161936	0.538136	0.55433	0.0762395	0.0472013	0.366111	1	0.606531	0.541704	1	0.0671358	0.0577579	1	1	0.465699
AT1G02420	Pentatricopeptide repeat (PPR) superfamily protein; FUNCTIONS IN: molecular_function unknown; INVOLVED IN: biological_process unknown; LOCATED IN: endomembrane system; EXPRESSED IN: 14 plant structures; EXPRESSED DURING: 7 growth stages; CONTAINS InterPro DOMAIN/s: Pentatricopeptide repeat (InterPro:IPR002885); BEST Arabidopsis thaliana protein match is: Tetratricopeptide repeat (TPR)-like superf…	-0.214109	-0.487167	-0.273058	-0.211543	-0.825562	-0.614019	0.125107	0.122541	-0.215853	1	0.364631	0.837753	1	0.0802174	0.223886	1	1	1
AT1G02430	ADP-ribosylation factor D1B (ARFD1B); FUNCTIONS IN: GTP binding; INVOLVED IN: N-terminal protein myristoylation; LOCATED IN: intracellular; CONTAINS InterPro DOMAIN/s: ADP-ribosylation factor (InterPro:IPR006688), Small GTPase SAR1-type (InterPro:IPR006687), ARF/SAR superfamily (InterPro:IPR006689); BEST Arabidopsis thaliana protein match is: ADP-ribosylation factor D1A (TAIR:AT1G02440.1); Has 88…	-0.103463	-0.252999	-0.149536	0.0814342	-0.16578	-0.247215	0.154367	-0.0305303	0.0566882	1	0.653133	1	1	0.918686	0.662766	1	1	1
AT1G02440	ADP-ribosylation factor D1A (ARFD1A); FUNCTIONS IN: GTP binding; INVOLVED IN: N-terminal protein myristoylation; LOCATED IN: intracellular; CONTAINS InterPro DOMAIN/s: ADP-ribosylation factor (InterPro:IPR006688), Ras GTPase (InterPro:IPR001806), Small GTPase SAR1-type (InterPro:IPR006687), ARF/SAR superfamily (InterPro:IPR006689); BEST Arabidopsis thaliana protein match is: ADP-ribosylation fact…	0.0993475	2.22045e-16	-0.0993475	0.186777	0.441899	0.255122	0.0874296	0	0.441899	1	1	1	0.993757	0.125138	0.460211	1	1	0.276345
AT1G02450	NIM1-interacting 1 (NIMIN1); FUNCTIONS IN: protein binding; INVOLVED IN: regulation of systemic acquired resistance, defense response to bacterium, negative regulation of transcription; LOCATED IN: nucleus; EXPRESSED IN: 20 plant structures; EXPRESSED DURING: 13 growth stages; BEST Arabidopsis thaliana protein match is: systemic acquired resistance (SAR) regulator protein NIMIN-1-related (TAIR:AT…	0.0334262	0.144296	0.110869	-0.0674127	0.111458	0.178871	-0.0334262	0.0674127	0.0345755	1	0.675391	0.89832	1	0.844925	0.514508	1	1	1
AT1G02460	Pectin lyase-like superfamily protein; FUNCTIONS IN: polygalacturonase activity; INVOLVED IN: carbohydrate metabolic process; EXPRESSED IN: stem, root, stamen, seed; EXPRESSED DURING: 4 anthesis, E expanded cotyledon stage; CONTAINS InterPro DOMAIN/s: Pectin lyase fold/virulence factor (InterPro:IPR011050), Glycoside hydrolase, family 28 (InterPro:IPR000743), Pectin lyase fold (InterPro:IPR012334…	-0.0596109	0.572043	0.631654	0.232226	1.3956	1.16338	-0.0134916	-0.305328	0.518233	1	0.268645	0.25643	1	0.00333069	0.0124259	1	1	0.521353
AT1G02470	Polyketide cyclase/dehydrase and lipid transport superfamily protein; FUNCTIONS IN: molecular_function unknown; INVOLVED IN: biological_process unknown; LOCATED IN: chloroplast; EXPRESSED IN: 10 plant structures; EXPRESSED DURING: 4 anthesis, C globular stage, petal differentiation and expansion stage; CONTAINS InterPro DOMAIN/s: Streptomyces cyclase/dehydrase (InterPro:IPR005031); BEST Arabidops…	0.341247	0.810646	0.469399	-0.0241149	0.194176	0.218291	-0.159138	0.206224	-0.410246	0.797086	0.0110959	0.205725	1	0.76074	0.671097	1	1	0.450054
AT1G02475	Polyketide cyclase/dehydrase and lipid transport superfamily protein; FUNCTIONS IN: molecular_function unknown; INVOLVED IN: biological_process unknown; LOCATED IN: chloroplast; EXPRESSED IN: 22 plant structures; EXPRESSED DURING: 13 growth stages; CONTAINS InterPro DOMAIN/s: Streptomyces cyclase/dehydrase (InterPro:IPR005031); BEST Arabidopsis thaliana protein match is: Polyketide cyclase / dehy…	-0.176261	-0.137944	0.0383178	-0.320723	0.158555	0.479278	-0.527592	-0.38313	-0.0866318	1	0.908831	1	0.601603	0.824326	0.104557	0.416507	0.556041	1
AT1G02480	tRNA-Phe (anticodon: GAA)	2.22045e-16	2.22045e-16	0	0	0	0	-2.22045e-16	0	-2.22045e-16	1	1	1	1	1	1	1	1	1
AT1G02490	unknown protein; Has 0 Blast hits to 0 proteins in 0 species (source: NCBI BLink).	-0.022017	-0.106407	-0.0843898	0.0104786	0	-0.0104786	-0.0739112	-0.106407	-2.22045e-16	1	0.129638	0.31955	1	1	1	0.891093	0.395317	1
AT1G02500	S-adenosylmethionine synthetase 1 (SAM1); FUNCTIONS IN: methionine adenosyltransferase activity; INVOLVED IN: response to cadmium ion, response to salt stress, ethylene biosynthetic process, S-adenosylmethionine biosynthetic process; LOCATED IN: cell wall, plasma membrane, membrane; EXPRESSED IN: 30 plant structures; EXPRESSED DURING: 17 growth stages; CONTAINS InterPro DOMAIN/s: S-adenosylmethio…	0.0589582	-1.02506	-1.08402	0.277454	-0.882743	-1.1602	0.0259001	-0.192596	-0.0502748	1	3.07582e-06	4.22225e-06	0.326515	1.95491e-05	6.50885e-07	1	0.654077	1
AT1G02510	TPK4; FUNCTIONS IN: outward rectifier potassium channel activity; INVOLVED IN: potassium ion transport; LOCATED IN: membrane; CONTAINS InterPro DOMAIN/s: Potassium channel, two pore-domain (InterPro:IPR003280), Ion transport 2 (InterPro:IPR013099); BEST Arabidopsis thaliana protein match is: Ca2+ activated outward rectifying K+ channel 5 (TAIR:AT4G01840.1); Has 5041 Blast hits to 4858 proteins in…	2.22045e-16	0.144296	0.144296	0	0.126384	0.126384	-2.22045e-16	0	-0.0179112	1	0.509024	0.582405	1	0.610983	0.602705	1	1	1
AT1G02520	P-glycoprotein 11 (PGP11); FUNCTIONS IN: ATPase activity, coupled to transmembrane movement of substances; INVOLVED IN: transport, transmembrane transport; LOCATED IN: plasma membrane; EXPRESSED IN: callus; CONTAINS InterPro DOMAIN/s: ATPase, AAA+ type, core (InterPro:IPR003593), ABC transporter-like (InterPro:IPR003439), ABC transporter, transmembrane domain, type 1 (InterPro:IPR011527), ABC tra…	0.458611	-0.610461	-1.06907	-0.038125	-0.558732	-0.520607	-0.387253	0.109483	0.161213	0.910299	0.26111	0.0463583	1	0.316353	0.354825	1	1	1
AT1G02530	P-glycoprotein 12 (PGP12); FUNCTIONS IN: ATPase activity, coupled to transmembrane movement of substances; INVOLVED IN: response to cyclopentenone; LOCATED IN: integral to membrane; CONTAINS InterPro DOMAIN/s: ATPase, AAA+ type, core (InterPro:IPR003593), ABC transporter-like (InterPro:IPR003439), ABC transporter, transmembrane domain, type 1 (InterPro:IPR011527), ABC transporter integral membran…	-0.0278043	-0.292713	-0.264908	0.294079	0	-0.294079	0.0291711	-0.292713	-2.22045e-16	1	0.169107	0.281404	0.42925	1	0.169955	1	0.470717	1
AT1G02540	unknown protein; Has 3327 Blast hits to 2216 proteins in 265 species: Archae - 18; Bacteria - 202; Metazoa - 802; Fungi - 283; Plants - 84; Viruses - 187; Other Eukaryotes - 1751 (source: NCBI BLink).	2.22045e-16	2.22045e-16	0	0	0	0	-2.22045e-16	0	-2.22045e-16	1	1	1	1	1	1	1	1	1
AT1G02550	Plant invertase/pectin methylesterase inhibitor superfamily protein; FUNCTIONS IN: enzyme inhibitor activity, pectinesterase inhibitor activity, pectinesterase activity; INVOLVED IN: biological_process unknown; LOCATED IN: endomembrane system; CONTAINS InterPro DOMAIN/s: Pectinesterase inhibitor (InterPro:IPR006501); BEST Arabidopsis thaliana protein match is: Plant invertase/pectin methylesteras…	2.22045e-16	2.22045e-16	0	0	0	0	-2.22045e-16	0	-2.22045e-16	1	1	1	1	1	1	1	1	1
AT1G02560	nuclear encoded CLP protease 5 (CLPP5); FUNCTIONS IN: serine-type endopeptidase activity; INVOLVED IN: peptidyl-cysteine S-nitrosylation; LOCATED IN: in 7 components; EXPRESSED IN: 23 plant structures; EXPRESSED DURING: 14 growth stages; CONTAINS InterPro DOMAIN/s: Peptidase S14, ClpP, active site (InterPro:IPR018215), Peptidase S14, ClpP (InterPro:IPR001907); BEST Arabidopsis thaliana protein ma…	-0.168054	0.102421	0.270474	0.00683398	0.187268	0.180434	0.148005	-0.0268827	0.0579645	1	0.999852	0.427829	1	0.632557	0.649053	1	1	1
AT1G02570	unknown protein; BEST Arabidopsis thaliana protein match is: unknown protein (TAIR:AT1G02575.1); Has 108 Blast hits to 55 proteins in 6 species: Archae - 0; Bacteria - 0; Metazoa - 0; Fungi - 0; Plants - 108; Viruses - 0; Other Eukaryotes - 0 (source: NCBI BLink).	0.426513	-0.18631	-0.612823	0.374175	-0.114114	-0.488288	0.0423246	0.0946627	0.166859	0.586937	0.777756	0.0781954	0.59933	1	0.135602	1	1	1
AT1G02575	unknown protein; BEST Arabidopsis thaliana protein match is: unknown protein (TAIR:AT1G02570.1).	0.337765	0.144296	-0.19347	-0.0369326	-0.0905701	-0.0536375	-0.157743	0.216954	-0.0179112	0.545781	0.768287	0.632948	1	1	1	1	0.827611	1
AT1G02580	MEDEA (MEA); CONTAINS InterPro DOMAIN/s: SANT, DNA-binding (InterPro:IPR001005), SET domain (InterPro:IPR001214); BEST Arabidopsis thaliana protein match is: SET domain-containing protein (TAIR:AT4G02020.1); Has 4870 Blast hits to 4762 proteins in 465 species: Archae - 0; Bacteria - 401; Metazoa - 1924; Fungi - 484; Plants - 1009; Viruses - 0; Other Eukaryotes - 1052 (source: NCBI BLink).	0.341421	2.22045e-16	-0.341421	0.0843043	0.155385	0.0710808	-0.182606	0.0745107	0.229896	0.625433	1	0.283313	1	0.776888	1	1	1	0.695354
AT1G02590	Aldehyde oxidase/xanthine dehydrogenase, molybdopterin binding protein; FUNCTIONS IN: oxidoreductase activity, aldehyde oxidase activity; INVOLVED IN: oxidation reduction; LOCATED IN: cellular_component unknown; CONTAINS InterPro DOMAIN/s: Aldehyde oxidase/xanthine dehydrogenase, molybdopterin binding (InterPro:IPR008274); BEST Arabidopsis thaliana protein match is: aldehyde oxidase 4 (TAIR:AT1G0…	2.22045e-16	2.22045e-16	0	0	0	0	-2.22045e-16	0	-2.22045e-16	1	1	1	1	1	1	1	1	1
AT1G02600	tRNA-His (anticodon: GTG)	2.22045e-16	2.22045e-16	0	0	0	0	-2.22045e-16	0	-2.22045e-16	1	1	1	1	1	1	1	1	1
AT1G02610	RING/FYVE/PHD zinc finger superfamily protein; FUNCTIONS IN: zinc ion binding; CONTAINS InterPro DOMAIN/s: Protein of unknown function DUF3675 (InterPro:IPR022143), Zinc finger, C3HC4 RING-type (InterPro:IPR018957), Zinc finger, RING-CH-type (InterPro:IPR011016); BEST Arabidopsis thaliana protein match is: RING/FYVE/PHD zinc finger superfamily protein (TAIR:AT4G02075.1); Has 1637 Blast hits to 16…	0.162465	-0.372279	-0.534744	-0.00568089	0.0562487	0.0619296	-0.209483	-0.041337	0.387191	1	0.307605	0.149874	1	1	1	1	1	0.509684
AT1G02620	Ras-related small GTP-binding family protein; FUNCTIONS IN: GTP binding; INVOLVED IN: intracellular protein transport; LOCATED IN: endomembrane system, intracellular; CONTAINS InterPro DOMAIN/s: Small GTPase SAR1-type (InterPro:IPR006687), ARF/SAR superfamily (InterPro:IPR006689); BEST Arabidopsis thaliana protein match is: secretion-associated RAS super family 2 (TAIR:AT4G02080.1); Has 4733 Blas…	0.103281	-0.106407	-0.209688	0.533595	0.442571	-0.0910238	0.398418	-0.0318961	0.517082	1	1	0.861058	0.439844	0.298479	1	0.901588	1	0.380865
AT1G02630	Nucleoside transporter family protein; FUNCTIONS IN: nucleoside transmembrane transporter activity; INVOLVED IN: transport; LOCATED IN: membrane; CONTAINS InterPro DOMAIN/s: Delayed-early response protein/equilibrative nucleoside transporter (InterPro:IPR002259); BEST Arabidopsis thaliana protein match is: equilibrative nucleotide transporter 1 (TAIR:AT1G70330.1); Has 1148 Blast hits to 1019 prot…	0.119804	2.22045e-16	-0.119804	0.122065	0	-0.122065	0.002261	0	-2.22045e-16	0.528566	1	0.222216	0.424517	1	0.167449	1	1	1
AT1G02640	beta-xylosidase 2 (BXL2); FUNCTIONS IN: hydrolase activity, hydrolyzing O-glycosyl compounds; INVOLVED IN: carbohydrate metabolic process; LOCATED IN: plant-type cell wall; EXPRESSED IN: 23 plant structures; EXPRESSED DURING: 13 growth stages; CONTAINS InterPro DOMAIN/s: Glycoside hydrolase, family 3, N-terminal (InterPro:IPR001764), Glycoside hydrolase, family 3, C-terminal (InterPro:IPR002772),…	1.02601	0.284409	-0.741602	2.25542	0.733924	-1.5215	1.33108	0.101671	0.551186	0.00104169	0.233198	0.00249228	1.19737e-07	0.00135186	4.25528e-07	9.98126e-05	1	0.0510048
AT1G02650	Tetratricopeptide repeat (TPR)-like superfamily protein; FUNCTIONS IN: heat shock protein binding, binding; INVOLVED IN: protein folding; LOCATED IN: cellular_component unknown; CONTAINS InterPro DOMAIN/s: Tetratricopeptide-like helical (InterPro:IPR011990), Heat shock protein DnaJ, N-terminal (InterPro:IPR001623); BEST Arabidopsis thaliana protein match is: Heat shock protein DnaJ with tetratric…	0.106426	-0.156881	-0.263307	-0.220529	-0.362453	-0.141923	-0.300254	0.0267011	-0.178871	1	0.763745	0.458434	0.837231	0.192785	0.811599	0.861512	1	0.862582
AT1G02660	alpha/beta-Hydrolases superfamily protein; FUNCTIONS IN: triglyceride lipase activity; INVOLVED IN: lipid metabolic process; LOCATED IN: cellular_component unknown; EXPRESSED IN: 24 plant structures; EXPRESSED DURING: 15 growth stages; CONTAINS InterPro DOMAIN/s: Lipase, class 3 (InterPro:IPR002921); BEST Arabidopsis thaliana protein match is: alpha/beta-Hydrolases superfamily protein (TAIR:AT3G6…	0.00215533	2.11093	2.10877	0.340985	1.49535	1.15437	0.637433	0.298604	-0.316971	1	7.23406e-06	1.8417e-05	0.797714	0.000323504	0.00311438	0.509971	0.933408	0.735625
AT1G02670	P-loop containing nucleoside triphosphate hydrolases superfamily protein; FUNCTIONS IN: helicase activity, DNA binding, ATP binding, nucleic acid binding; INVOLVED IN: DNA repair; LOCATED IN: cellular_component unknown; EXPRESSED IN: 7 plant structures; EXPRESSED DURING: F mature embryo stage, petal differentiation and expansion stage, E expanded cotyledon stage, D bilateral stage; CONTAINS Inter…	-0.268433	-0.0296659	0.238767	0.0898861	0.38191	0.292024	0.186262	-0.172057	0.239519	1	1	0.72203	1	0.319915	0.504332	1	1	0.845558
AT1G02680	TBP-associated factor 13 (TAF13); FUNCTIONS IN: RNA polymerase II transcription factor activity, DNA binding; INVOLVED IN: transcription initiation, transcription from RNA polymerase II promoter; LOCATED IN: transcription factor complex; EXPRESSED IN: 23 plant structures; EXPRESSED DURING: 13 growth stages; CONTAINS InterPro DOMAIN/s: Transcription initiation factor IID, 18kDa subunit (InterPro:I…	-0.343545	-0.176102	0.167443	-0.0795968	0.0856498	0.165247	0.101482	-0.162466	0.0992856	0.928509	0.922205	0.983176	1	1	0.930935	1	1	1
AT1G02681	0	2.22045e-16	0.580615	0.580615	0	0.157295	0.157295	-2.22045e-16	0	-0.42332	1	0.0847362	0.123206	1	0.911496	0.894987	1	1	0.460466
AT1G02690	importin alpha isoform 6 (IMPA-6); FUNCTIONS IN: protein transporter activity, binding; INVOLVED IN: intracellular protein transport, protein import into nucleus; LOCATED IN: nucleus, nuclear pore, cytoplasm; EXPRESSED IN: 20 plant structures; EXPRESSED DURING: 11 growth stages; CONTAINS InterPro DOMAIN/s: Importin-alpha-like, importin-beta-binding domain (InterPro:IPR002652), Armadillo-like heli…	-0.0591207	-0.469569	-0.410449	-0.210971	-0.608348	-0.397377	-0.141293	0.0105576	-0.128221	1	0.133629	0.257986	0.973324	0.0457371	0.230184	1	1	1
AT1G02700	unknown protein; FUNCTIONS IN: molecular_function unknown; INVOLVED IN: biological_process unknown; LOCATED IN: mitochondrion; BEST Arabidopsis thaliana protein match is: unknown protein (TAIR:AT4G02140.1); Has 49 Blast hits to 49 proteins in 21 species: Archae - 0; Bacteria - 0; Metazoa - 10; Fungi - 6; Plants - 29; Viruses - 0; Other Eukaryotes - 4 (source: NCBI BLink).	0.0548882	4.06955	4.01467	-0.169765	2.57775	2.74751	-0.0582715	0.166382	-1.32542	1	1.18178e-11	3.60044e-11	1	7.19673e-09	2.46434e-09	1	1	0.000334328
AT1G02705	#N/A	0.385107	0.231285	-0.153821	-0.34821	-0.729915	-0.381705	-0.374256	0.35906	-0.60214	1	0.987902	1	1	0.24045	0.676117	1	1	0.547989
AT1G02710	glycine-rich protein; FUNCTIONS IN: molecular_function unknown; INVOLVED IN: biological_process unknown; LOCATED IN: endomembrane system; Has 94175 Blast hits to 22560 proteins in 1554 species: Archae - 109; Bacteria - 35702; Metazoa - 26912; Fungi - 5192; Plants - 9321; Viruses - 1410; Other Eukaryotes - 15529 (source: NCBI BLink).	0.390021	0.247706	-0.142315	-0.378279	-0.729915	-0.351636	-0.392819	0.375481	-0.60214	1	0.964652	1	1	0.256697	0.745903	1	1	0.565192
AT1G02720	galacturonosyltransferase 5 (GATL5); FUNCTIONS IN: transferase activity, transferring hexosyl groups, polygalacturonate 4-alpha-galacturonosyltransferase activity, transferase activity, transferring glycosyl groups; INVOLVED IN: carbohydrate biosynthetic process; LOCATED IN: endomembrane system; EXPRESSED IN: 14 plant structures; EXPRESSED DURING: 7 growth stages; CONTAINS InterPro DOMAIN/s: Glyc…	0.0913515	-0.753169	-0.844521	0.0878973	-0.49158	-0.579477	-0.24556	-0.242106	0.0194832	1	0.0197656	0.0169621	1	0.149267	0.0788679	1	0.962526	1
AT1G02730	cellulose synthase-like D5 (CSLD5); CONTAINS InterPro DOMAIN/s: Cellulose synthase (InterPro:IPR005150); BEST Arabidopsis thaliana protein match is: cellulose synthase-like D3 (TAIR:AT3G03050.1); Has 3375 Blast hits to 3003 proteins in 709 species: Archae - 13; Bacteria - 1269; Metazoa - 102; Fungi - 19; Plants - 1879; Viruses - 2; Other Eukaryotes - 91 (source: NCBI BLink).	-0.145203	-2.32175	-2.17654	-0.00481758	-2.37716	-2.37234	0.240666	0.100281	0.0448679	1	0.0011002	0.00389743	1	0.000936065	0.000911474	1	1	1
AT1G02740	MRG family protein; FUNCTIONS IN: chromatin binding; INVOLVED IN: chromatin assembly or disassembly; LOCATED IN: chromatin, nucleus; EXPRESSED IN: 15 plant structures; EXPRESSED DURING: 6 growth stages; CONTAINS InterPro DOMAIN/s: Histone H4 acetyltransferase, NuA4 complex, Eaf3/MRG15 subunit (InterPro:IPR017398), Tudor-like, plant (InterPro:IPR014002), MRG (InterPro:IPR008676), Chromo domain (In…	-0.0852544	-0.201315	-0.11606	-0.0986704	-0.513766	-0.415096	-0.112717	-0.0993008	-0.411752	1	0.702087	1	1	0.0995178	0.205259	1	1	0.407012
AT1G02750	Drought-responsive family protein; FUNCTIONS IN: zinc ion binding; INVOLVED IN: response to water deprivation; LOCATED IN: intracellular; EXPRESSED IN: 22 plant structures; EXPRESSED DURING: 13 growth stages; CONTAINS InterPro DOMAIN/s: Zinc finger, C2H2-like (InterPro:IPR015880), Drought induced 19/ RING finger protein 114 (InterPro:IPR008598); BEST Arabidopsis thaliana protein match is: Drought…	0.0976666	0.0650154	-0.0326511	0.131324	0.104469	-0.0268546	0.0538846	0.0202276	0.0596812	1	1	1	1	1	1	1	1	1
AT1G02760	tRNA-Lys (anticodon: CTT)	2.22045e-16	0.148192	0.148192	0	0	0	-2.22045e-16	0	-0.148192	1	0.307605	0.369697	1	1	1	1	1	0.509684
AT1G02770	Protein of unknown function (DUF626); CONTAINS InterPro DOMAIN/s: Protein of unknown function DUF626, Arabidopsis thaliana (InterPro:IPR006462); BEST Arabidopsis thaliana protein match is: Protein of unknown function (DUF626) (TAIR:AT1G19060.1); Has 209 Blast hits to 208 proteins in 2 species: Archae - 0; Bacteria - 0; Metazoa - 0; Fungi - 0; Plants - 209; Viruses - 0; Other Eukaryotes - 0 (sourc…	-0.0880289	0.448843	0.536872	0.195273	0.399312	0.204039	0.0885297	-0.194772	-0.244303	1	0.353037	0.298229	1	0.443087	0.879806	1	1	0.964143
AT1G02780	embryo defective 2386 (emb2386); FUNCTIONS IN: structural constituent of ribosome; INVOLVED IN: translation, ribosome biogenesis, embryo development ending in seed dormancy; LOCATED IN: in 6 components; EXPRESSED IN: 25 plant structures; EXPRESSED DURING: 14 growth stages; CONTAINS InterPro DOMAIN/s: Ribosomal protein L19/L19e (InterPro:IPR000196), Ribosomal protein L19/L19e, domain 3 (InterPro:I…	-0.329692	-0.689021	-0.359329	-0.256496	-0.896736	-0.64024	0.0373461	-0.0358497	-0.243565	0.411547	0.00084566	0.100409	0.538224	6.53813e-05	0.00162648	1	1	0.476778
AT1G02790	polygalacturonase 4 (PGA4); FUNCTIONS IN: polygalacturonase activity; INVOLVED IN: carbohydrate metabolic process; LOCATED IN: endomembrane system; EXPRESSED IN: 14 plant structures; EXPRESSED DURING: 6 growth stages; CONTAINS InterPro DOMAIN/s: Pectin lyase fold/virulence factor (InterPro:IPR011050), Pectin lyase fold (InterPro:IPR012334), Glycoside hydrolase, family 28 (InterPro:IPR000743), Par…	2.22045e-16	2.22045e-16	0	0	0	0	-2.22045e-16	0	-2.22045e-16	1	1	1	1	1	1	1	1	1
AT1G02800	cellulase 2 (CEL2); FUNCTIONS IN: cellulase activity, hydrolase activity, hydrolyzing O-glycosyl compounds; INVOLVED IN: response to nematode, pattern specification process; LOCATED IN: endomembrane system; EXPRESSED IN: 11 plant structures; EXPRESSED DURING: 6 growth stages; CONTAINS InterPro DOMAIN/s: Six-hairpin glycosidase (InterPro:IPR012341), Glycoside hydrolase, family 9, active site (Inte…	-0.344964	-0.126698	0.218266	-0.0666447	-0.282011	-0.215366	0.00567874	-0.272641	-0.427954	0.664729	0.931605	0.645572	1	0.388757	0.578756	1	0.751	0.296597
AT1G02810	Plant invertase/pectin methylesterase inhibitor superfamily; FUNCTIONS IN: enzyme inhibitor activity, pectinesterase activity; INVOLVED IN: cell wall modification; LOCATED IN: endomembrane system, cell wall, plant-type cell wall; EXPRESSED IN: 14 plant structures; EXPRESSED DURING: 6 growth stages; CONTAINS InterPro DOMAIN/s: Pectinesterase, active site (InterPro:IPR018040), Pectin lyase fold/vir…	0.151614	-0.930056	-1.08167	0.446937	-1.15853	-1.60547	0.345187	0.0498646	-0.178613	1	0.00331188	0.00194531	0.439844	0.000514298	1.57319e-05	0.867087	1	0.97049
AT1G02813	Protein of unknown function, DUF538; INVOLVED IN: biological_process unknown; LOCATED IN: endomembrane system; EXPRESSED IN: leaf whorl, cauline leaf, sepal, flower, seed; EXPRESSED DURING: F mature embryo stage, petal differentiation and expansion stage, E expanded cotyledon stage; CONTAINS InterPro DOMAIN/s: Protein of unknown function DUF538 (InterPro:IPR007493); BEST Arabidopsis thaliana prot…	2.22045e-16	2.22045e-16	0	0.0928482	0	-0.0928482	0.0928482	0	-2.22045e-16	1	1	1	0.367361	1	0.138502	0.553331	1	1
AT1G02816	Protein of unknown function, DUF538; FUNCTIONS IN: molecular_function unknown; INVOLVED IN: biological_process unknown; LOCATED IN: plasma membrane, vacuole; EXPRESSED IN: 25 plant structures; EXPRESSED DURING: 14 growth stages; CONTAINS InterPro DOMAIN/s: Protein of unknown function DUF538 (InterPro:IPR007493); BEST Arabidopsis thaliana protein match is: Protein of unknown function, DUF538 (TAIR…	0.350796	1.30965	0.958854	0.216726	0.80495	0.588224	-0.255252	-0.121183	-0.625882	0.646731	3.97551e-05	0.00192682	0.892935	0.00401525	0.0319345	1	1	0.0822495
AT1G02820	Late embryogenesis abundant 3 (LEA3) family protein; FUNCTIONS IN: molecular_function unknown; INVOLVED IN: embryo development, response to stress; EXPRESSED IN: 16 plant structures; EXPRESSED DURING: 8 growth stages; CONTAINS InterPro DOMAIN/s: Late embryogenesis abundant protein, group 3 (InterPro:IPR004926); BEST Arabidopsis thaliana protein match is: senescence-associated gene 21 (TAIR:AT4G02…	-1.90867	-1.22558	0.683092	-2.83048	-1.06753	1.76295	-0.541749	0.380054	0.538106	0.0122598	0.0242231	0.314028	0.00013307	0.0524916	0.00183493	0.986047	1	0.608964
AT1G02830	Ribosomal L22e protein family; FUNCTIONS IN: structural constituent of ribosome; INVOLVED IN: translation; LOCATED IN: ribosome, cytosolic large ribosomal subunit; EXPRESSED IN: shoot apex, flower; EXPRESSED DURING: petal differentiation and expansion stage; CONTAINS InterPro DOMAIN/s: Ribosomal protein L22e (InterPro:IPR002671); BEST Arabidopsis thaliana protein match is: Ribosomal L22e protein …	-0.106407	-0.106407	0	-0.100309	0.0120905	0.112399	0.0318961	0.0257983	0.144296	1	0.688392	1	1	1	0.643895	1	1	0.66352
AT1G02840	SR1; FUNCTIONS IN: RNA binding, nucleotide binding, nucleic acid binding; LOCATED IN: interchromatin granule, nuclear speck, nucleus; EXPRESSED IN: 25 plant structures; EXPRESSED DURING: 15 growth stages; CONTAINS InterPro DOMAIN/s: RNA recognition motif, RNP-1 (InterPro:IPR000504), Nucleotide-binding, alpha-beta plait (InterPro:IPR012677); BEST Arabidopsis thaliana protein match is: RNA-binding …	0.232492	0.0436055	-0.188887	0.170815	-0.113804	-0.284619	0.763344	0.82502	0.667611	1	1	0.809657	1	1	0.452417	0.120699	0.0408958	0.0986508
AT1G02850	beta glucosidase 11 (BGLU11); FUNCTIONS IN: cation binding, hydrolase activity, hydrolyzing O-glycosyl compounds, catalytic activity; INVOLVED IN: carbohydrate metabolic process; LOCATED IN: endomembrane system; EXPRESSED IN: 24 plant structures; EXPRESSED DURING: 13 growth stages; CONTAINS InterPro DOMAIN/s: Glycoside hydrolase, family 1 (InterPro:IPR001360), Glycoside hydrolase, family 1, activ…	0.245187	-0.136298	-0.381485	0.209587	-0.314207	-0.523794	0.172082	0.207682	0.0297729	1	1	0.474149	1	0.552233	0.204103	1	1	1
AT1G02860	nitrogen limitation adaptation (NLA); CONTAINS InterPro DOMAIN/s: Zinc finger, RING-type, conserved site (InterPro:IPR017907), Zinc finger, RING-type (InterPro:IPR001841), SPX, N-terminal (InterPro:IPR004331); BEST Arabidopsis thaliana protein match is: SPX (SYG1/Pho81/XPR1) domain-containing protein / zinc finger (C3HC4-type RING finger) protein-related (TAIR:AT2G38920.1); Has 2026 Blast hits to…	0.306378	1.4441	1.13772	0.285715	1.07584	0.790126	0.371308	0.391971	0.0237157	1	0.00225221	0.0230168	1	0.0190853	0.0921037	1	0.872154	1
AT1G02870	FUNCTIONS IN: molecular_function unknown; INVOLVED IN: biological_process unknown; EXPRESSED IN: 23 plant structures; EXPRESSED DURING: 13 growth stages; CONTAINS InterPro DOMAIN/s: Ribosome biogenesis protein Nop16 (InterPro:IPR019002); Has 104 Blast hits to 104 proteins in 57 species: Archae - 0; Bacteria - 0; Metazoa - 0; Fungi - 63; Plants - 35; Viruses - 0; Other Eukaryotes - 6 (source: NCBI…	-0.060945	-0.15209	-0.0911446	-0.042788	-0.195027	-0.152239	-0.298952	-0.317109	-0.360046	1	1	1	1	0.905741	1	1	0.937771	0.691621
AT1G02880	thiamin pyrophosphokinase1 (TPK1); FUNCTIONS IN: thiamin diphosphokinase activity; INVOLVED IN: thiamin metabolic process; LOCATED IN: cytosol; EXPRESSED IN: 6 plant structures; CONTAINS InterPro DOMAIN/s: Thiamin pyrophosphokinase, vitamin B1-binding domain (InterPro:IPR007373), Thiamin pyrophosphokinase (InterPro:IPR006282), Thiamin pyrophosphokinase, catalytic domain (InterPro:IPR007371); BEST…	0.541604	-0.224505	-0.766108	-0.132575	-0.32498	-0.192405	-0.470814	0.203365	0.10289	0.379521	0.6407	0.023846	1	0.374742	0.738401	0.578529	1	1
AT1G02890	AAA-type ATPase family protein; FUNCTIONS IN: nucleoside-triphosphatase activity, ATPase activity, nucleotide binding, ATP binding; LOCATED IN: chloroplast; EXPRESSED IN: 25 plant structures; EXPRESSED DURING: 15 growth stages; CONTAINS InterPro DOMAIN/s: ATPase, AAA+ type, core (InterPro:IPR003593), ATPase, AAA-type, core (InterPro:IPR003959), ATPase, AAA-type, conserved site (InterPro:IPR003960…	-0.0519827	0.437064	0.489047	0.253604	1.10685	0.853246	0.261543	-0.0440434	0.625742	1	0.312376	0.303151	1	0.00468816	0.0263968	1	1	0.262153
AT1G02900	rapid alkalinization factor 1 (RALF1); CONTAINS InterPro DOMAIN/s: Rapid ALkalinization Factor (InterPro:IPR008801); BEST Arabidopsis thaliana protein match is: ralf-like 33 (TAIR:AT4G15800.1); Has 267 Blast hits to 267 proteins in 20 species: Archae - 0; Bacteria - 0; Metazoa - 0; Fungi - 2; Plants - 265; Viruses - 0; Other Eukaryotes - 0 (source: NCBI BLink).	-0.0714719	-0.666719	-0.595247	0.124985	-0.374986	-0.49997	0.123934	-0.0725232	0.21921	1	0.108301	0.208674	1	0.465886	0.273875	1	1	1
AT1G02910	LOW PSII ACCUMULATION1 (LPA1); FUNCTIONS IN: binding; INVOLVED IN: photosystem II oxygen evolving complex assembly; LOCATED IN: chloroplast; EXPRESSED IN: 22 plant structures; EXPRESSED DURING: 13 growth stages; CONTAINS InterPro DOMAIN/s: Protein of unknown function DUF3493 (InterPro:IPR021883), Tetratricopeptide-like helical (InterPro:IPR011990), Tetratricopeptide repeat-containing (InterPro:IP…	-0.217625	-0.0417573	0.175868	0.100639	0.359896	0.259257	-0.061273	-0.379537	0.0221165	0.681105	1	0.473484	1	0.0420628	0.163552	1	0.134451	1
AT1G02920	glutathione S-transferase 7 (GSTF7); FUNCTIONS IN: glutathione transferase activity, copper ion binding, cobalt ion binding, glutathione binding; INVOLVED IN: defense response to fungus, incompatible interaction, response to cadmium ion, response to salt stress, defense response to bacterium, toxin catabolic process; LOCATED IN: nucleus, vacuole, cytoplasm; EXPRESSED IN: root, cultured cell, leaf…	1.22984	0.536692	-0.69315	-0.51192	-0.584678	-0.0727584	-0.857201	0.88456	-0.236809	0.288628	0.538211	0.418815	0.890447	0.480938	1	0.755116	0.524565	1
AT1G02930	glutathione S-transferase 6 (GSTF6); FUNCTIONS IN: glutathione transferase activity, copper ion binding, cobalt ion binding, glutathione binding; INVOLVED IN: in 7 processes; LOCATED IN: mitochondrion, cell wall, vacuole, cytoplasm; EXPRESSED IN: fruit, root, cultured cell, leaf; EXPRESSED DURING: seedling growth, seed development stages; CONTAINS InterPro DOMAIN/s: Thioredoxin fold (InterPro:IPR…	1.26625	0.182734	-1.08351	-0.329645	-1.08373	-0.754088	-0.848785	0.747108	-0.519359	0.404804	1	0.214382	1	0.172149	0.390138	0.861512	0.740892	0.858239
AT1G02940	glutathione S-transferase (class phi) 5 (GSTF5); FUNCTIONS IN: glutathione transferase activity; INVOLVED IN: N-terminal protein myristoylation, toxin catabolic process; LOCATED IN: mitochondrion, cytoplasm; EXPRESSED IN: 13 plant structures; EXPRESSED DURING: 9 growth stages; CONTAINS InterPro DOMAIN/s: Thioredoxin fold (InterPro:IPR012335), Glutathione S-transferase, C-terminal (InterPro:IPR004…	-0.258983	-0.293411	-0.0344279	-0.0259999	-0.0338588	-0.00785896	-0.0265689	-0.259552	-2.22045e-16	0.39498	0.0520269	1	1	1	1	1	0.304065	1
AT1G02950	glutathione S-transferase F4 (GSTF4); CONTAINS InterPro DOMAIN/s: Thioredoxin fold (InterPro:IPR012335), Glutathione S-transferase, C-terminal (InterPro:IPR004046), Glutathione S-transferase, C-terminal-like (InterPro:IPR010987), Glutathione S-transferase/chloride channel, C-terminal (InterPro:IPR017933), Glutathione S-transferase, N-terminal (InterPro:IPR004045), Thioredoxin-like fold (InterPro:…	0.267566	0.483774	0.216208	0.403246	0.477136	0.0738903	-0.114219	-0.249899	-0.256536	1	0.227317	0.840707	0.61896	0.242735	1	1	1	0.857817
AT1G02952	#N/A	0.445222	0.35941	-0.0858113	0.473029	0.412095	-0.0609338	0.0541296	0.0263227	0.0790072	0.737899	0.451499	1	0.59933	0.358713	1	1	1	1
AT1G02960	unknown protein; BEST Arabidopsis thaliana protein match is: unknown protein (TAIR:AT1G02965.1); Has 83 Blast hits to 82 proteins in 37 species: Archae - 0; Bacteria - 2; Metazoa - 20; Fungi - 7; Plants - 29; Viruses - 0; Other Eukaryotes - 25 (source: NCBI BLink).	0.54134	0.298025	-0.243315	0.293926	0.120045	-0.173882	0.449363	0.696777	0.518797	0.564924	0.600259	0.803785	0.924864	1	0.925194	0.861512	0.274202	0.424297
AT1G02965	unknown protein; BEST Arabidopsis thaliana protein match is: unknown protein (TAIR:AT1G02960.3); Has 8 Blast hits to 8 proteins in 2 species: Archae - 0; Bacteria - 0; Metazoa - 0; Fungi - 0; Plants - 8; Viruses - 0; Other Eukaryotes - 0 (source: NCBI BLink).	0.0139715	2.22045e-16	-0.0139715	0	0	0	-0.0139715	0	-2.22045e-16	0.411547	1	0.159322	1	1	1	0.509971	1	1
AT1G02970	WEE1 kinase homolog (WEE1); CONTAINS InterPro DOMAIN/s: Protein kinase, ATP binding site (InterPro:IPR017441), Protein kinase, catalytic domain (InterPro:IPR000719), Serine/threonine-protein kinase-like domain (InterPro:IPR017442), Protein kinase-like domain (InterPro:IPR011009), Serine/threonine-protein kinase, active site (InterPro:IPR008271); BEST Arabidopsis thaliana protein match is: Protein…	0.22339	0.474203	0.250813	0.131223	0.306034	0.174811	0.022868	0.115035	-0.0531335	1	0.304273	0.807186	1	0.611873	0.94017	1	1	1
AT1G02980	cullin 2 (CUL2); FUNCTIONS IN: ubiquitin protein ligase binding; INVOLVED IN: cell cycle, ubiquitin-dependent protein catabolic process; LOCATED IN: SCF ubiquitin ligase complex, chloroplast envelope; EXPRESSED IN: sperm cell, flower; EXPRESSED DURING: petal differentiation and expansion stage; CONTAINS InterPro DOMAIN/s: Winged helix-turn-helix transcription repressor DNA-binding (InterPro:IPR01…	0.0139715	1.33239	1.31842	0.0518914	1.05403	1.00213	0.0717788	0.0338588	-0.24451	1	5.32276e-05	0.000142405	1	0.000601238	0.000908827	1	1	0.717773
AT1G02990	BEST Arabidopsis thaliana protein match is: CW-type Zinc Finger (TAIR:AT3G62900.1); Has 5847 Blast hits to 4410 proteins in 438 species: Archae - 17; Bacteria - 452; Metazoa - 2463; Fungi - 354; Plants - 306; Viruses - 11; Other Eukaryotes - 2244 (source: NCBI BLink).	0.382177	-0.319538	-0.701716	0.236643	-0.134055	-0.370698	-0.106241	0.0392935	0.224776	1	0.904698	0.426611	1	1	0.797607	1	1	1
AT1G03000	peroxin 6 (PEX6); FUNCTIONS IN: nucleoside-triphosphatase activity, ATPase activity, nucleotide binding, ATP binding; INVOLVED IN: protein import into peroxisome matrix, fatty acid beta-oxidation; EXPRESSED IN: 22 plant structures; EXPRESSED DURING: 13 growth stages; CONTAINS InterPro DOMAIN/s: ATPase, AAA-type, core (InterPro:IPR003959), ATPase, AAA+ type, core (InterPro:IPR003593), ATPase, AAA-…	-0.170072	-0.564875	-0.394803	0.850634	0.344063	-0.506571	0.462511	-0.558196	0.350742	1	0.307605	0.632948	0.257021	0.662131	0.372592	1	0.646001	0.838147
AT1G03010	Phototropic-responsive NPH3 family protein; FUNCTIONS IN: signal transducer activity; INVOLVED IN: response to light stimulus, pollen tube growth; EXPRESSED IN: leaf apex, inflorescence meristem, cauline leaf, root, flower; EXPRESSED DURING: M germinated pollen stage, petal differentiation and expansion stage; CONTAINS InterPro DOMAIN/s: NPH3 (InterPro:IPR004249), BTB/POZ fold (InterPro:IPR011333…	-0.255882	0.0398736	0.295756	0.128892	0.111306	-0.0175859	0.178669	-0.206105	-0.134673	1	1	0.587619	1	1	1	1	1	1
AT1G03020	Thioredoxin superfamily protein; FUNCTIONS IN: electron carrier activity, arsenate reductase (glutaredoxin) activity, protein disulfide oxidoreductase activity; INVOLVED IN: cell redox homeostasis; LOCATED IN: cellular_component unknown; EXPRESSED IN: 7 plant structures; EXPRESSED DURING: 6 growth stages; CONTAINS InterPro DOMAIN/s: Glutaredoxin-like, plant II (InterPro:IPR011905), Thioredoxin fo…	-0.319745	-0.580192	-0.260447	-0.343613	-0.188018	0.155595	-0.358251	-0.334383	0.0577906	1	0.176683	0.785866	0.843722	0.921466	0.994678	1	0.899992	1
AT1G03030	P-loop containing nucleoside triphosphate hydrolases superfamily protein; FUNCTIONS IN: phosphotransferase activity, alcohol group as acceptor, kinase activity, ATP binding; INVOLVED IN: biosynthetic process, metabolic process; LOCATED IN: chloroplast; EXPRESSED IN: 22 plant structures; EXPRESSED DURING: 13 growth stages; CONTAINS InterPro DOMAIN/s: Phosphoribulokinase/uridine kinase (InterPro:IP…	0.154816	-0.0970074	-0.251824	-0.292529	0.309149	0.601678	-0.432324	0.0150213	0.421178	1	1	0.852144	0.997279	0.659695	0.201762	0.989932	1	0.625802
AT1G03040	basic helix-loop-helix (bHLH) DNA-binding superfamily protein; FUNCTIONS IN: DNA binding, sequence-specific DNA binding transcription factor activity; INVOLVED IN: regulation of transcription, acetyl-CoA biosynthetic process from pyruvate; LOCATED IN: nucleus; EXPRESSED IN: 22 plant structures; EXPRESSED DURING: 13 growth stages; CONTAINS InterPro DOMAIN/s: Helix-loop-helix DNA-binding domain (In…	-0.200351	0.154274	0.354625	0.29992	0.621992	0.322072	0.0630284	-0.437243	0.0304747	1	0.822053	0.300018	0.631428	0.0252168	0.314926	1	0.39002	1
AT1G03050	ENTH/ANTH/VHS superfamily protein; FUNCTIONS IN: phospholipid binding, clathrin binding, binding, phosphatidylinositol binding; INVOLVED IN: N-terminal protein myristoylation, clathrin coat assembly; LOCATED IN: clathrin coat; EXPRESSED IN: 9 plant structures; EXPRESSED DURING: L mature pollen stage, M germinated pollen stage, 4 anthesis, C globular stage, petal differentiation and expansion stag…	0.0529237	0.441766	0.388842	-0.0623912	0.0917248	0.154116	-0.138984	-0.0236689	-0.37371	1	0.238977	0.37834	1	1	0.920843	1	1	0.535909
AT1G03055	unknown protein; BEST Arabidopsis thaliana protein match is: unknown protein (TAIR:AT1G64680.1); Has 143 Blast hits to 143 proteins in 26 species: Archae - 0; Bacteria - 6; Metazoa - 0; Fungi - 0; Plants - 122; Viruses - 0; Other Eukaryotes - 15 (source: NCBI BLink).	-0.476282	-1.0484	-0.572123	-0.412408	-1.03054	-0.618135	-0.216687	-0.280561	-0.262699	0.982512	0.0615498	0.45473	0.939361	0.0692676	0.32698	1	1	1
AT1G03060	SPIRRIG (SPI); FUNCTIONS IN: binding; INVOLVED IN: signal transduction, multidimensional cell growth, vacuole organization, trichome morphogenesis; LOCATED IN: cellular_component unknown; EXPRESSED IN: 23 plant structures; EXPRESSED DURING: 15 growth stages; CONTAINS InterPro DOMAIN/s: WD40 repeat 2 (InterPro:IPR019782), Beige/BEACH (InterPro:IPR000409), WD40 repeat, conserved site (InterPro:IPR0…	0.136147	0.240158	0.104012	0.421609	1.10356	0.681952	-0.113054	-0.398517	0.464886	1	1	1	0.970392	0.071092	0.318265	1	1	0.790333
AT1G03070	Bax inhibitor-1 family protein; CONTAINS InterPro DOMAIN/s: Inhibitor of apoptosis-promoting Bax1 related (InterPro:IPR006214); BEST Arabidopsis thaliana protein match is: Bax inhibitor-1 family protein (TAIR:AT4G02690.1); Has 5593 Blast hits to 5593 proteins in 1573 species: Archae - 0; Bacteria - 3054; Metazoa - 856; Fungi - 144; Plants - 197; Viruses - 83; Other Eukaryotes - 1259 (source: NCBI…	-0.060292	8.20796	8.26826	-0.015607	7.64107	7.65668	0.022429	-0.022256	-0.58915	1	1.2373e-15	3.58332e-15	1	3.69693e-15	2.54939e-15	1	1	0.107521
AT1G03080	kinase interacting (KIP1-like) family protein; FUNCTIONS IN: molecular_function unknown; INVOLVED IN: biological_process unknown; LOCATED IN: plasma membrane; EXPRESSED IN: 22 plant structures; EXPRESSED DURING: 13 growth stages; CONTAINS InterPro DOMAIN/s: Prefoldin (InterPro:IPR009053), KIP1-like (InterPro:IPR011684); BEST Arabidopsis thaliana protein match is: Kinase interacting (KIP1-like) fa…	-0.14669	-0.433031	-0.286341	-0.061133	-0.467605	-0.406472	0.0242172	-0.06134	-0.0959141	1	0.483157	0.835967	1	0.431914	0.527604	1	1	1
AT1G03090	MCCA; FUNCTIONS IN: cobalt ion binding, methylcrotonoyl-CoA carboxylase activity; INVOLVED IN: leucine catabolic process; LOCATED IN: mitochondrion, cytosolic ribosome; EXPRESSED IN: 26 plant structures; EXPRESSED DURING: 13 growth stages; CONTAINS InterPro DOMAIN/s: Single hybrid motif (InterPro:IPR011053), Biotin/lipoyl attachment (InterPro:IPR000089), Carbamoyl phosphate synthase, large subuni…	0.527591	-0.0439296	-0.57152	1.43903	0.699473	-0.739553	1.20299	0.291557	1.03496	0.83271	1	0.39171	0.0259288	0.210643	0.175698	0.164303	1	0.136537
AT1G03100	Pentatricopeptide repeat (PPR) superfamily protein; CONTAINS InterPro DOMAIN/s: Pentatricopeptide repeat (InterPro:IPR002885); BEST Arabidopsis thaliana protein match is: Pentatricopeptide repeat (PPR) superfamily protein (TAIR:AT4G17616.1); Has 9904 Blast hits to 5133 proteins in 176 species: Archae - 0; Bacteria - 34; Metazoa - 111; Fungi - 31; Plants - 9502; Viruses - 0; Other Eukaryotes - 226…	0.0242167	-0.0114073	-0.0356239	0.179452	-0.58859	-0.768042	0.0509633	-0.104272	-0.681455	1	1	1	1	0.0970114	0.0261313	1	1	0.145595
AT1G03103	Bifunctional inhibitor/lipid-transfer protein/seed storage 2S albumin superfamily protein; FUNCTIONS IN: molecular_function unknown; INVOLVED IN: lipid transport; LOCATED IN: membrane; CONTAINS InterPro DOMAIN/s: Bifunctional inhibitor/plant lipid transfer protein/seed storage (InterPro:IPR016140), Plant lipid transfer protein/seed storage/trypsin-alpha amylase inhibitor (InterPro:IPR003612), Pla…	2.22045e-16	0.148192	0.148192	0	0.283679	0.283679	-2.22045e-16	0	0.135487	1	0.597499	0.670246	1	0.167087	0.165753	1	1	0.855029
AT1G03106	unknown protein; Has 35333 Blast hits to 34131 proteins in 2444 species: Archae - 798; Bacteria - 22429; Metazoa - 974; Fungi - 991; Plants - 531; Viruses - 0; Other Eukaryotes - 9610 (source: NCBI BLink).	0.627678	0.901716	0.274037	0.00667447	-0.08494	-0.0916145	-0.599655	0.0213493	-0.965306	0.357271	0.0107439	0.660615	1	1	1	0.509971	1	0.0326685
AT1G03110	Transducin/WD40 repeat-like superfamily protein; CONTAINS InterPro DOMAIN/s: WD40 repeat 2 (InterPro:IPR019782), WD40 repeat-like-containing domain (InterPro:IPR011046), WD40 repeat, conserved site (InterPro:IPR019775), WD40-repeat-containing domain (InterPro:IPR017986), WD40/YVTN repeat-like-containing domain (InterPro:IPR015943), WD40 repeat (InterPro:IPR001680), WD40 repeat, subgroup (InterPro…	-0.443596	-1.06152	-0.617919	-0.390426	-1.01449	-0.624068	-0.293261	-0.346432	-0.29941	0.725832	0.00523353	0.1515	0.663198	0.00739046	0.10541	1	0.811404	0.767049
AT1G03120	responsive to abscisic acid 28 (RAB28); CONTAINS InterPro DOMAIN/s: Seed maturation protein (InterPro:IPR007011); BEST Arabidopsis thaliana protein match is: Seed maturation protein (TAIR:AT3G22490.1); Has 159 Blast hits to 126 proteins in 17 species: Archae - 0; Bacteria - 0; Metazoa - 1; Fungi - 0; Plants - 157; Viruses - 0; Other Eukaryotes - 1 (source: NCBI BLink).	-0.547093	0.310169	0.857262	-0.0931887	0.73764	0.830829	-0.0240517	-0.477956	-0.050485	0.329344	0.375196	0.00898424	1	0.0138816	0.00610948	1	0.377439	1
AT1G03130	photosystem I subunit D-2 (PSAD-2); FUNCTIONS IN: molecular_function unknown; INVOLVED IN: photosynthesis; LOCATED IN: in 6 components; EXPRESSED IN: 23 plant structures; EXPRESSED DURING: 14 growth stages; CONTAINS InterPro DOMAIN/s: Photosystem I protein PsaD (InterPro:IPR003685); BEST Arabidopsis thaliana protein match is: photosystem I subunit D-1 (TAIR:AT4G02770.1); Has 509 Blast hits to 509…	-0.631647	-0.706279	-0.0746313	-0.0907862	-0.584182	-0.493395	1.39611	0.855246	0.977343	0.120246	0.00815672	1	1	0.0280866	0.0663882	0.000413985	0.0128839	0.0042265
AT1G03140	splicing factor Prp18 family protein; INVOLVED IN: RNA splicing; LOCATED IN: spliceosomal complex; EXPRESSED IN: male gametophyte, cultured cell, pollen tube; EXPRESSED DURING: L mature pollen stage, M germinated pollen stage; CONTAINS InterPro DOMAIN/s: Pre-mRNA processing factor 4 (PRP4) like (InterPro:IPR014906), Splicing factor motif (InterPro:IPR003648), Prp18 (InterPro:IPR004098); BEST Arab…	0.307043	1.01393	0.706884	0.668427	0.956366	0.28794	0.678324	0.31694	0.25938	0.715266	0.000289489	0.0119345	0.0410237	0.00053873	0.318265	0.0891633	0.640578	0.592796
AT1G03150	Acyl-CoA N-acyltransferases (NAT) superfamily protein; FUNCTIONS IN: N-acetyltransferase activity; INVOLVED IN: metabolic process; LOCATED IN: cellular_component unknown; EXPRESSED IN: 22 plant structures; EXPRESSED DURING: 13 growth stages; CONTAINS InterPro DOMAIN/s: GCN5-related N-acetyltransferase, C-terminal (InterPro:IPR022610), GCN5-related N-acetyltransferase (InterPro:IPR000182), Acyl-Co…	-0.314786	-0.0972528	0.217533	-0.0503293	0.388923	0.439252	0.0247214	-0.239736	0.24644	1	1	0.862416	1	0.398722	0.317095	1	1	0.912098
AT1G03160	FZO-like (FZL); FUNCTIONS IN: thiamin-phosphate diphosphorylase activity, GTP binding; INVOLVED IN: vegetative to reproductive phase transition of meristem, thylakoid membrane organization; LOCATED IN: chloroplast membrane, chloroplast; EXPRESSED IN: 23 plant structures; EXPRESSED DURING: 13 growth stages; CONTAINS InterPro DOMAIN/s: Thiamine monophosphate synthase (InterPro:IPR003733), GTP-bindi…	-0.499554	-0.542002	-0.0424481	-0.0480234	-0.0682427	-0.0202193	0.152219	-0.299311	0.174448	0.445982	0.0988747	1	1	1	1	1	0.807652	1
AT1G03165	#N/A	0.0993475	2.22045e-16	-0.0993475	0.00785896	0.144296	0.136437	-0.0914886	0	0.144296	1	1	0.719648	1	0.384357	0.416458	1	1	0.575992
AT1G03170	Protein of unknown function (DUF3049); CONTAINS InterPro DOMAIN/s: Protein of unknown function DUF3049 (InterPro:IPR021410); BEST Arabidopsis thaliana protein match is: Protein of unknown function (DUF3049) (TAIR:AT4G02810.1); Has 91 Blast hits to 91 proteins in 14 species: Archae - 0; Bacteria - 0; Metazoa - 0; Fungi - 2; Plants - 89; Viruses - 0; Other Eukaryotes - 0 (source: NCBI BLink).	0.0344279	0.314531	0.280103	-0.126525	-0.329775	-0.20325	0.168823	0.329775	-0.314531	1	0.182753	0.309583	1	0.161227	0.465952	1	0.449995	0.371541
AT1G03180	unknown protein; Has 36 Blast hits to 36 proteins in 15 species: Archae - 0; Bacteria - 0; Metazoa - 3; Fungi - 0; Plants - 33; Viruses - 0; Other Eukaryotes - 0 (source: NCBI BLink).	-0.251946	0.952458	1.2044	0.0166417	1.52959	1.51295	0.134646	-0.133942	0.443193	0.752866	0.00013135	2.4796e-05	1	6.15356e-07	5.99517e-07	1	1	0.143325
AT1G03190	ULTRAVIOLET HYPERSENSITIVE 6 (UVH6); FUNCTIONS IN: in 6 functions; INVOLVED IN: DNA repair, response to UV, response to heat; LOCATED IN: nucleus; EXPRESSED IN: 25 plant structures; EXPRESSED DURING: 14 growth stages; CONTAINS InterPro DOMAIN/s: Helicase, superfamily 1/2, ATP-binding domain, DinG/Rad3-type (InterPro:IPR014013), Xeroderma pigmentosum group D protein (InterPro:IPR001945), Helicase-…	-0.129167	0.218309	0.347476	0.199018	0.435831	0.236813	0.126422	-0.201763	0.015759	1	0.646716	0.374223	1	0.181046	0.58402	1	1	1
AT1G03200	unknown protein; BEST Arabidopsis thaliana protein match is: unknown protein (TAIR:AT1G03240.1); Has 2 Blast hits to 2 proteins in 1 species: Archae - 0; Bacteria - 0; Metazoa - 0; Fungi - 0; Plants - 2; Viruses - 0; Other Eukaryotes - 0 (source: NCBI BLink).	-0.0815414	-0.159429	-0.0778873	-0.0623976	-0.0557061	0.00669148	0.0158652	-0.00327855	0.100444	1	0.807999	1	1	1	1	1	1	1
AT1G03210	Phenazine biosynthesis PhzC/PhzF protein; FUNCTIONS IN: catalytic activity; INVOLVED IN: biosynthetic process; LOCATED IN: endomembrane system; EXPRESSED IN: 24 plant structures; EXPRESSED DURING: 15 growth stages; CONTAINS InterPro DOMAIN/s: Phenazine biosynthesis PhzC/PhzF protein (InterPro:IPR003719); BEST Arabidopsis thaliana protein match is: Phenazine biosynthesis PhzC/PhzF protein (TAIR:AT…	0.107633	0.102618	-0.0050158	-0.0187476	0.182935	0.201683	-0.0539633	0.0724177	0.152736	1	1	1	1	0.812404	0.737965	1	1	1
AT1G03220	Eukaryotic aspartyl protease family protein; FUNCTIONS IN: aspartic-type endopeptidase activity; INVOLVED IN: response to salt stress; LOCATED IN: cell wall, plasma membrane, membrane, plant-type cell wall; EXPRESSED IN: 6 plant structures; CONTAINS InterPro DOMAIN/s: Peptidase aspartic (InterPro:IPR021109), Peptidase aspartic, catalytic (InterPro:IPR009007), Peptidase A1 (InterPro:IPR001461); BE…	0.819433	-0.493548	-1.31298	0.269755	-0.968103	-1.23786	0.113065	0.662743	0.188188	0.0618325	0.109355	0.000244839	0.797714	0.00194466	0.000191277	1	0.122058	0.925069
AT1G03230	Eukaryotic aspartyl protease family protein; FUNCTIONS IN: aspartic-type endopeptidase activity; INVOLVED IN: response to salt stress; LOCATED IN: cell wall, plant-type cell wall; EXPRESSED IN: stem, root; CONTAINS InterPro DOMAIN/s: Peptidase aspartic (InterPro:IPR021109), Peptidase aspartic, catalytic (InterPro:IPR009007), Peptidase A1 (InterPro:IPR001461); BEST Arabidopsis thaliana protein mat…	0.24822	0.489998	0.241778	0.422738	0.0188709	-0.403867	0.338654	0.164136	-0.306991	0.890369	0.0580586	0.521502	0.309442	1	0.132384	0.770872	1	0.509684
AT1G03240	unknown protein; BEST Arabidopsis thaliana protein match is: unknown protein (TAIR:AT1G03200.1); Has 2 Blast hits to 2 proteins in 1 species: Archae - 0; Bacteria - 0; Metazoa - 0; Fungi - 0; Plants - 2; Viruses - 0; Other Eukaryotes - 0 (source: NCBI BLink).	2.22045e-16	2.22045e-16	0	-0.0561731	-0.0745107	-0.0183376	0.0183376	0.0745107	-2.22045e-16	1	1	1	0.832973	0.317918	1	1	0.646379	1
AT1G03250	unknown protein; Has 89 Blast hits to 89 proteins in 31 species: Archae - 0; Bacteria - 0; Metazoa - 31; Fungi - 0; Plants - 48; Viruses - 0; Other Eukaryotes - 10 (source: NCBI BLink).	-0.245114	-0.795217	-0.550103	-0.288555	-0.600477	-0.311922	0.0726835	0.116125	0.310865	1	0.0227894	0.169462	0.864652	0.0947951	0.485032	1	1	0.688624
AT1G03260	SNARE associated Golgi protein family; LOCATED IN: endomembrane system; EXPRESSED IN: 24 plant structures; EXPRESSED DURING: 15 growth stages; CONTAINS InterPro DOMAIN/s: SNARE associated Golgi protein (InterPro:IPR015414); BEST Arabidopsis thaliana protein match is: SNARE associated Golgi protein family (TAIR:AT5G19070.1); Has 5379 Blast hits to 5379 proteins in 1283 species: Archae - 29; Bacter…	0.0879334	-0.329146	-0.41708	0.296615	-0.602609	-0.899224	0.370029	0.161347	-0.112116	1	0.657637	0.557251	1	0.244521	0.0557292	1	1	1
AT1G03270	CBS domain-containing protein with a domain of unknown function (DUF21); FUNCTIONS IN: molecular_function unknown; INVOLVED IN: biological_process unknown; LOCATED IN: endomembrane system; EXPRESSED IN: 21 plant structures; EXPRESSED DURING: 14 growth stages; CONTAINS InterPro DOMAIN/s: Protein of unknown function DUF21 (InterPro:IPR002550); BEST Arabidopsis thaliana protein match is: CBS domain-…	0.061419	-0.161454	-0.222873	0.129023	0.494117	0.365094	-0.178434	-0.246038	0.409533	1	0.932978	0.793264	1	0.191277	0.371483	1	1	0.509684
AT1G03280	Transcription factor TFIIE, alpha subunit; FUNCTIONS IN: RNA polymerase II transcription factor activity, transcription initiation factor activity; INVOLVED IN: transcription initiation from RNA polymerase II promoter; LOCATED IN: endomembrane system, transcription factor TFIIE complex; EXPRESSED IN: 24 plant structures; EXPRESSED DURING: 15 growth stages; CONTAINS InterPro DOMAIN/s: Transcriptio…	0.0578607	-0.428825	-0.486686	-0.00616603	-0.241857	-0.235691	-0.0712912	-0.0072645	0.179704	1	0.103865	0.0909196	1	0.455677	0.466774	1	1	0.858978
AT1G03290	unknown protein; BEST Arabidopsis thaliana protein match is: unknown protein (TAIR:AT4G02880.2); Has 13587 Blast hits to 10183 proteins in 1114 species: Archae - 257; Bacteria - 2402; Metazoa - 5637; Fungi - 960; Plants - 675; Viruses - 54; Other Eukaryotes - 3602 (source: NCBI BLink).	-0.109686	-0.497554	-0.387869	-0.243129	-0.721285	-0.478157	0.155819	0.289262	0.0655308	1	0.0933874	0.272405	0.856928	0.013677	0.111985	1	0.75146	1
AT1G03300	DOMAIN OF UNKNOWN FUNCTION 724 1 (ATDUF1); FUNCTIONS IN: RNA binding; INVOLVED IN: biological_process unknown; LOCATED IN: nucleus; EXPRESSED IN: 30 plant structures; EXPRESSED DURING: 14 growth stages; CONTAINS InterPro DOMAIN/s: Tudor-like, plant (InterPro:IPR014002), Agenet (InterPro:IPR008395), Protein of unknown function DUF724 (InterPro:IPR007930); BEST Arabidopsis thaliana protein match is…	-0.63341	-0.390368	0.243041	-0.330156	-0.26306	0.0670958	0.297699	-0.00555526	0.121753	0.411547	0.391579	0.796947	0.835003	0.683908	1	1	1	1
AT1G03310	debranching enzyme 1 (DBE1); FUNCTIONS IN: isoamylase activity, alpha-amylase activity; INVOLVED IN: carbohydrate metabolic process, amylopectin biosynthetic process; LOCATED IN: chloroplast; EXPRESSED IN: 22 plant structures; EXPRESSED DURING: 13 growth stages; CONTAINS InterPro DOMAIN/s: Glycoside hydrolase, family 13, N-terminal (InterPro:IPR004193), Immunoglobulin E-set (InterPro:IPR014756), …	-0.308055	0.0248789	0.332934	-0.387751	0.622739	1.01049	-0.53267	-0.452974	0.144886	1	1	0.618384	0.734149	0.14103	0.0125244	0.765024	0.65236	1
AT1G03320	unknown protein; Has 1038 Blast hits to 683 proteins in 112 species: Archae - 4; Bacteria - 14; Metazoa - 318; Fungi - 117; Plants - 86; Viruses - 8; Other Eukaryotes - 491 (source: NCBI BLink).	-0.0410844	-0.0745107	-0.0334262	0.0183376	0	-0.0183376	-0.0150886	-0.0745107	-2.22045e-16	1	0.342935	0.942039	1	1	1	1	0.675547	1
AT1G03325	#N/A	2.22045e-16	2.22045e-16	0	0	0	0	-2.22045e-16	0	-2.22045e-16	1	1	1	1	1	1	1	1	1
AT1G03330	Small nuclear ribonucleoprotein family protein; CONTAINS InterPro DOMAIN/s: Like-Sm ribonucleoprotein (LSM) domain (InterPro:IPR001163), U6 snRNA-associated Sm-like protein LSm2 (InterPro:IPR016654), Like-Sm ribonucleoprotein (LSM) domain, eukaryotic/archaea-type (InterPro:IPR006649), Like-Sm ribonucleoprotein (LSM)-related domain (InterPro:IPR010920); Has 762 Blast hits to 762 proteins in 209 sp…	0.400068	0.654588	0.25452	-0.107666	-0.353278	-0.245612	-0.0353071	0.472427	-0.53544	0.751642	0.0654103	0.712554	1	0.408069	0.662869	1	0.554861	0.318762
AT1G03340	unknown protein; BEST Arabidopsis thaliana protein match is: unknown protein (TAIR:AT4G02920.1); Has 44 Blast hits to 41 proteins in 13 species: Archae - 0; Bacteria - 1; Metazoa - 0; Fungi - 0; Plants - 43; Viruses - 0; Other Eukaryotes - 0 (source: NCBI BLink).	0.179055	0.470131	0.291076	0.440258	0.312919	-0.127339	0.492223	0.23102	0.0738081	1	0.376394	0.786573	0.725409	0.676804	1	0.895205	1	1
AT1G03350	BSD domain-containing protein; FUNCTIONS IN: molecular_function unknown; INVOLVED IN: biological_process unknown; LOCATED IN: cellular_component unknown; EXPRESSED IN: 24 plant structures; EXPRESSED DURING: 15 growth stages; CONTAINS InterPro DOMAIN/s: BSD (InterPro:IPR005607); BEST Arabidopsis thaliana protein match is: BSD domain-containing protein (TAIR:AT4G13110.1); Has 10642 Blast hits to 59…	-0.0859843	-0.682702	-0.596718	0.0570304	-0.917511	-0.974541	0.0460398	-0.0969749	-0.331783	1	0.000191692	0.00151091	1	8.20912e-06	3.63451e-06	1	1	0.140831
AT1G03360	ribosomal RNA processing 4 (RRP4); FUNCTIONS IN: exonuclease activity; LOCATED IN: mitochondrion; EXPRESSED IN: 20 plant structures; EXPRESSED DURING: 13 growth stages; CONTAINS InterPro DOMAIN/s: Nucleic acid-binding, OB-fold-like (InterPro:IPR016027); Has 615 Blast hits to 615 proteins in 291 species: Archae - 147; Bacteria - 0; Metazoa - 136; Fungi - 134; Plants - 55; Viruses - 0; Other Eukary…	-0.766291	0.108946	0.875237	-0.940922	0.0460385	0.98696	-0.35653	-0.181899	-0.244807	0.143442	1	0.0168216	0.0258123	1	0.00395103	0.915722	1	0.827847
AT1G03365	RING/U-box superfamily protein; FUNCTIONS IN: zinc ion binding; CONTAINS InterPro DOMAIN/s: Zinc finger, RING-type (InterPro:IPR001841); BEST Arabidopsis thaliana protein match is: RING/U-box superfamily protein (TAIR:AT4G03000.2).	0.281648	0.0422506	-0.239398	0.379891	0.493174	0.113283	0.187344	0.0891014	0.540025	0.980304	1	0.705686	0.59933	0.155459	1	1	1	0.25675
AT1G03370	C2 calcium/lipid-binding and GRAM domain containing protein; CONTAINS InterPro DOMAIN/s: C2 membrane targeting protein (InterPro:IPR018029), C2 calcium/lipid-binding domain, CaLB (InterPro:IPR008973), GRAM (InterPro:IPR004182), C2 region (InterPro:IPR020477), C2 calcium-dependent membrane targeting (InterPro:IPR000008); BEST Arabidopsis thaliana protein match is: C2 calcium/lipid-binding and GRAM…	-0.0518745	-0.47542	-0.423546	0.306413	-0.307189	-0.613602	0.126504	-0.231784	-0.0635526	1	0.239632	0.370462	0.858551	0.544173	0.105985	1	1	1
AT1G03380	homolog of yeast autophagy 18 (ATG18) G (ATG18G); CONTAINS InterPro DOMAIN/s: WD40 repeat-like-containing domain (InterPro:IPR011046), Breast carcinoma amplified sequence 3 (InterPro:IPR022175), WD40 repeat (InterPro:IPR001680), WD40/YVTN repeat-like-containing domain (InterPro:IPR015943), WD40 repeat, subgroup (InterPro:IPR019781); BEST Arabidopsis thaliana protein match is: homolog of yeast aut…	-0.253164	-0.776702	-0.523538	0.323678	0.0803864	-0.243292	0.1644	-0.412442	0.444646	1	0.0728829	0.333557	0.92492	1	0.793419	1	0.783003	0.574548
AT1G03390	HXXXD-type acyl-transferase family protein; FUNCTIONS IN: transferase activity, transferring acyl groups other than amino-acyl groups, transferase activity; INVOLVED IN: biological_process unknown; EXPRESSED IN: sepal, flower; EXPRESSED DURING: petal differentiation and expansion stage; CONTAINS InterPro DOMAIN/s: Transferase (InterPro:IPR003480); BEST Arabidopsis thaliana protein match is: HXXXD…	-0.0235471	-0.0745107	-0.0509636	0.0104786	0	-0.0104786	-0.0404849	-0.0745107	-2.22045e-16	1	0.381709	0.727674	1	1	1	1	0.720031	1
AT1G03395	#N/A	0.0204564	2.22045e-16	-0.0204564	0	0	0	-0.0204564	0	-2.22045e-16	0.411547	1	0.158453	1	1	1	0.509971	1	1
AT1G03400	2-oxoglutarate (2OG) and Fe(II)-dependent oxygenase superfamily protein; CONTAINS InterPro DOMAIN/s: Oxoglutarate/iron-dependent oxygenase (InterPro:IPR005123); BEST Arabidopsis thaliana protein match is: 2-oxoglutarate (2OG) and Fe(II)-dependent oxygenase superfamily protein (TAIR:AT1G03410.1); Has 8186 Blast hits to 8162 proteins in 1002 species: Archae - 0; Bacteria - 1123; Metazoa - 116; Fung…	0.288833	0.107127	-0.181706	0.634197	0.15039	-0.483807	0.283212	-0.0621518	-0.0188894	0.945395	1	0.864284	0.165486	0.91743	0.153247	1	1	1
AT1G03410	2A6; FUNCTIONS IN: oxidoreductase activity; LOCATED IN: endomembrane system; EXPRESSED IN: 17 plant structures; EXPRESSED DURING: 10 growth stages; CONTAINS InterPro DOMAIN/s: Oxoglutarate/iron-dependent oxygenase (InterPro:IPR005123); BEST Arabidopsis thaliana protein match is: 2-oxoglutarate (2OG) and Fe(II)-dependent oxygenase superfamily protein (TAIR:AT1G03400.1); Has 8330 Blast hits to 8293…	0.0647667	-1.4494	-1.51417	-0.251398	-1.49069	-1.23929	-0.293165	0.0230003	-0.0182905	1	3.09044e-07	4.91302e-07	0.59933	2.36083e-07	2.17491e-06	0.642235	1	1
AT1G03420	#N/A	-1.43083e-05	-1.78571	-1.78569	-0.264017	-1.9308	-1.66678	-0.316738	-0.0527356	-0.19783	1	7.18263e-08	2.01961e-07	0.59933	2.76859e-08	1.67471e-07	0.669056	1	0.688799
AT1G03430	histidine-containing phosphotransfer factor 5 (AHP5); CONTAINS InterPro DOMAIN/s: Signal transduction histidine kinase, phosphotransfer (Hpt) domain (InterPro:IPR008207); BEST Arabidopsis thaliana protein match is: histidine-containing phosphotransmitter 2 (TAIR:AT3G29350.1); Has 311 Blast hits to 310 proteins in 49 species: Archae - 2; Bacteria - 33; Metazoa - 0; Fungi - 8; Plants - 266; Viruses…	0.207051	-0.101191	-0.308242	-0.115434	-0.657831	-0.542397	0.336572	0.659057	0.102417	1	1	0.519206	1	0.0462627	0.107837	0.951172	0.183978	1
AT1G03440	Leucine-rich repeat (LRR) family protein; INVOLVED IN: signal transduction; LOCATED IN: endomembrane system; EXPRESSED IN: 23 plant structures; EXPRESSED DURING: 13 growth stages; CONTAINS InterPro DOMAIN/s: Leucine-rich repeat-containing N-terminal domain, type 2 (InterPro:IPR013210), Leucine-rich repeat (InterPro:IPR001611); BEST Arabidopsis thaliana protein match is: RNI-like superfamily prote…	-0.461125	-0.889424	-0.428299	-0.799398	-0.201416	0.597982	-0.518817	-0.180544	0.507464	0.656539	0.0144811	0.359607	0.102003	0.822132	0.110305	0.663559	1	0.382748
AT1G03445	BRI1 SUPPRESSOR 1 (BSU1); FUNCTIONS IN: protein binding, protein serine/threonine phosphatase activity; INVOLVED IN: brassinosteroid mediated signaling pathway, regulation of protein localization; LOCATED IN: nucleus; EXPRESSED IN: sperm cell, male gametophyte, cultured cell, pollen tube; EXPRESSED DURING: L mature pollen stage, M germinated pollen stage; CONTAINS InterPro DOMAIN/s: Serine/threon…	-0.200661	-0.123717	0.0769439	0.0331464	-0.0674127	-0.100559	-0.00136798	-0.235175	-0.178871	0.9734	0.84795	1	1	1	0.938671	1	0.731096	0.791644
AT1G03457	RNA-binding (RRM/RBD/RNP motifs) family protein; FUNCTIONS IN: RNA binding, nucleotide binding, nucleic acid binding; INVOLVED IN: biological_process unknown; LOCATED IN: cellular_component unknown; EXPRESSED IN: 17 plant structures; EXPRESSED DURING: 14 growth stages; CONTAINS InterPro DOMAIN/s: RNA recognition motif, RNP-1 (InterPro:IPR000504), Ribonucleoprotein, BRUNO-like (InterPro:IPR015903)…	0.560958	0.455978	-0.10498	0.630172	0.498255	-0.131917	-0.0553938	-0.124607	-0.0823306	0.307764	0.144388	1	0.125193	0.107443	0.931701	1	1	1
AT1G03470	Kinase interacting (KIP1-like) family protein; CONTAINS InterPro DOMAIN/s: KIP1-like (InterPro:IPR011684); BEST Arabidopsis thaliana protein match is: Kinase interacting (KIP1-like) family protein (TAIR:AT2G47920.1); Has 687 Blast hits to 664 proteins in 124 species: Archae - 6; Bacteria - 10; Metazoa - 109; Fungi - 52; Plants - 347; Viruses - 3; Other Eukaryotes - 160 (source: NCBI BLink).	0.0639691	0.527959	0.46399	0.663945	1.57744	0.913495	0.515208	-0.084768	0.964714	1	0.205384	0.347094	0.271367	0.000229004	0.0185252	0.756283	1	0.0558823
AT1G03475	LESION INITIATION 2 (LIN2); FUNCTIONS IN: coproporphyrinogen oxidase activity; INVOLVED IN: tetrapyrrole biosynthetic process; LOCATED IN: apoplast, chloroplast stroma, chloroplast, plastid; EXPRESSED IN: 23 plant structures; EXPRESSED DURING: 14 growth stages; CONTAINS InterPro DOMAIN/s: Coproporphyrinogen III oxidase (InterPro:IPR001260), Coproporphyrinogen III oxidase, conserved site (InterPro…	-0.0558391	0.1492	0.205039	-0.0326221	-0.125509	-0.0928871	-0.0361954	-0.0594124	-0.334122	1	0.747976	0.592206	1	0.855902	0.991459	1	1	0.38599
AT1G03490	NAC domain containing protein 6 (NAC006); FUNCTIONS IN: sequence-specific DNA binding transcription factor activity; INVOLVED IN: multicellular organismal development, regulation of transcription; EXPRESSED IN: cultured cell; CONTAINS InterPro DOMAIN/s: No apical meristem (NAM) protein (InterPro:IPR003441); BEST Arabidopsis thaliana protein match is: TCV-interacting protein (TAIR:AT5G24590.2); Ha…	2.22045e-16	2.22045e-16	0	0.0524777	0	-0.0524777	0.0524777	0	-2.22045e-16	1	1	1	0.169293	1	0.0522005	0.344769	1	1
AT1G03495	HXXXD-type acyl-transferase family protein; FUNCTIONS IN: transferase activity, transferring acyl groups other than amino-acyl groups, transferase activity; INVOLVED IN: biological_process unknown; CONTAINS InterPro DOMAIN/s: Transferase (InterPro:IPR003480); BEST Arabidopsis thaliana protein match is: HXXXD-type acyl-transferase family protein (TAIR:AT1G03940.1); Has 1920 Blast hits to 1905 prot…	-0.542059	0.186166	0.728225	-1.54406	-0.392016	1.15205	-0.570562	0.431441	-0.146741	0.309814	0.726428	0.0215816	0.000102039	0.216563	0.000273176	0.340735	0.448326	1
AT1G03502	snoRNA	-0.0072668	-0.216954	-0.209688	-0.0834501	-0.0751426	0.00830754	-0.0916108	-0.0154275	0.126384	1	0.369896	0.465163	1	1	1	1	1	0.939337
AT1G03506	snoRNA	-0.164913	-0.185369	-0.0204564	-0.164637	-0.0728194	0.0918178	0.0320213	0.031746	0.144296	1	0.581526	1	0.974214	1	0.990107	1	1	0.937253
AT1G03510	Tetratricopeptide repeat (TPR)-like superfamily protein; FUNCTIONS IN: binding; INVOLVED IN: biological_process unknown; LOCATED IN: cellular_component unknown; EXPRESSED IN: 10 plant structures; EXPRESSED DURING: 6 growth stages; CONTAINS InterPro DOMAIN/s: Pentatricopeptide repeat (InterPro:IPR002885), Tetratricopeptide-like helical (InterPro:IPR011990); BEST Arabidopsis thaliana protein match …	-0.0781512	-1.04262	-0.964472	0.0396534	-0.581646	-0.6213	-0.089748	-0.207553	0.253425	1	0.00319802	0.0107992	1	0.101744	0.0771096	1	1	0.825618
AT1G03515	tRNA-Asp (anticodon: GTC)	2.22045e-16	2.22045e-16	0	0	0	0	-2.22045e-16	0	-2.22045e-16	1	1	1	1	1	1	1	1	1
AT1G03520	Core-2/I-branching beta-1,6-N-acetylglucosaminyltransferase family protein; FUNCTIONS IN: transferase activity, transferring glycosyl groups, acetylglucosaminyltransferase activity; INVOLVED IN: carbohydrate biosynthetic process; LOCATED IN: membrane; EXPRESSED IN: 22 plant structures; EXPRESSED DURING: 13 growth stages; CONTAINS InterPro DOMAIN/s: Glycosyl transferase, family 14 (InterPro:IPR003…	0.364144	0.356483	-0.00766058	0.445012	-0.0224511	-0.467463	0.104442	0.0235741	-0.35536	0.598916	0.227389	1	0.308852	1	0.0920031	1	1	0.436654
AT1G03530	nuclear assembly factor 1 (NAF1); FUNCTIONS IN: snoRNA binding, pseudouridine synthase activity; INVOLVED IN: biological_process unknown; LOCATED IN: box H/ACA snoRNP complex; EXPRESSED IN: 23 plant structures; EXPRESSED DURING: 13 growth stages; CONTAINS InterPro DOMAIN/s: H/ACA ribonucleoprotein complex, subunit Gar1/Naf1 (InterPro:IPR007504); Has 55446 Blast hits to 31211 proteins in 1683 spec…	-0.60493	-0.818146	-0.213216	-0.762336	-0.640763	0.121573	-0.449377	-0.291971	-0.114588	0.227417	0.00614773	0.710583	0.0429463	0.0304684	0.96375	0.574243	0.754139	1
AT1G03540	Pentatricopeptide repeat (PPR-like) superfamily protein; CONTAINS InterPro DOMAIN/s: Pentatricopeptide repeat (InterPro:IPR002885); BEST Arabidopsis thaliana protein match is: Pentatricopeptide repeat (PPR) superfamily protein (TAIR:AT2G13600.1); Has 43035 Blast hits to 14042 proteins in 228 species: Archae - 0; Bacteria - 19; Metazoa - 59; Fungi - 97; Plants - 42229; Viruses - 0; Other Eukaryote…	-0.114535	-1.04809	-0.933552	-0.00853492	-0.443666	-0.435131	-0.31955	-0.42555	0.178871	1	0.000917155	0.00493683	1	0.162677	0.172175	0.913657	0.49194	0.950196
AT1G03545	#N/A	-0.260408	-0.82724	-0.566832	0.0282403	-0.363226	-0.391466	0.141809	-0.146839	0.317175	1	0.0261981	0.188529	1	0.42719	0.364659	1	1	0.721553
AT1G03550	Secretory carrier membrane protein (SCAMP) family protein; FUNCTIONS IN: transmembrane transporter activity; INVOLVED IN: protein transport; LOCATED IN: integral to membrane; EXPRESSED IN: 23 plant structures; EXPRESSED DURING: 15 growth stages; CONTAINS InterPro DOMAIN/s: SCAMP (InterPro:IPR007273); BEST Arabidopsis thaliana protein match is: Secretory carrier membrane protein (SCAMP) family pro…	-0.125289	-0.343645	-0.218356	-0.0845054	-0.27479	-0.190285	0.10522	0.0644364	0.133291	1	0.339016	0.735147	1	0.50872	0.753159	1	1	1
AT1G03560	Pentatricopeptide repeat (PPR-like) superfamily protein; CONTAINS InterPro DOMAIN/s: Pentatricopeptide repeat (InterPro:IPR002885); BEST Arabidopsis thaliana protein match is: Tetratricopeptide repeat (TPR)-like superfamily protein (TAIR:AT5G39710.1); Has 53521 Blast hits to 15193 proteins in 316 species: Archae - 3; Bacteria - 91; Metazoa - 613; Fungi - 824; Plants - 50230; Viruses - 0; Other Eu…	0.177748	-0.430248	-0.607996	-0.370397	-1.19494	-0.824539	-0.306507	0.241638	-0.52305	1	0.321611	0.164622	0.729757	0.00253809	0.0317728	1	1	0.402849
AT1G03570	tRNA-Gln (anticodon: CTG)	2.22045e-16	2.22045e-16	0	0	0	0	-2.22045e-16	0	-2.22045e-16	1	1	1	1	1	1	1	1	1
AT1G03580	pseudogene, meprin and TRAF homology (MATH) domain protein -related, weak similarity to ubiquitin-specific protease 12 (Arabidopsis thaliana) GI:11993471; contains weak hit to Pfam PF00917: MATH domain	0.070035	-0.185369	-0.255404	0.353386	-0.21422	-0.567606	0.312202	0.0288513	-2.22045e-16	1	0.650304	0.486662	0.501296	0.550637	0.0289186	0.861512	1	1
AT1G03590	Protein phosphatase 2C family protein; FUNCTIONS IN: protein serine/threonine phosphatase activity, catalytic activity; INVOLVED IN: N-terminal protein myristoylation; LOCATED IN: plasma membrane; EXPRESSED IN: 23 plant structures; EXPRESSED DURING: 13 growth stages; CONTAINS InterPro DOMAIN/s: Protein phosphatase 2C-related (InterPro:IPR001932), Protein phosphatase 2C (InterPro:IPR015655), Prote…	0.198441	0.407296	0.208855	-0.046998	0.0294722	0.0764703	-0.442104	-0.196664	-0.574488	1	0.101297	0.589037	1	1	1	0.432156	0.915792	0.0718414
AT1G03600	PSB27; FUNCTIONS IN: molecular_function unknown; INVOLVED IN: photosystem II repair; LOCATED IN: thylakoid, chloroplast thylakoid membrane, chloroplast thylakoid lumen, chloroplast photosystem II, chloroplast; EXPRESSED IN: 23 plant structures; EXPRESSED DURING: 13 growth stages; Has 273 Blast hits to 273 proteins in 82 species: Archae - 0; Bacteria - 114; Metazoa - 0; Fungi - 0; Plants - 63; Vir…	-0.221646	-0.187689	0.0339574	-0.0504926	-0.315862	-0.265369	0.596256	0.425102	0.296929	0.848589	0.517055	1	1	0.177416	0.286796	0.075945	0.211245	0.408597
AT1G03610	Protein of unknown function (DUF789); CONTAINS InterPro DOMAIN/s: Protein of unknown function DUF789 (InterPro:IPR008507); BEST Arabidopsis thaliana protein match is: Protein of unknown function (DUF789) (TAIR:AT4G03420.1); Has 266 Blast hits to 262 proteins in 19 species: Archae - 0; Bacteria - 0; Metazoa - 0; Fungi - 0; Plants - 263; Viruses - 0; Other Eukaryotes - 3 (source: NCBI BLink).	-0.0582132	0.774009	0.832222	0.595392	1.01209	0.416696	0.347676	-0.305929	-0.0678503	1	0.00308371	0.00344941	0.076367	0.000295677	0.113608	0.722231	0.646001	1
AT1G03620	ELMO/CED-12 family protein; FUNCTIONS IN: molecular_function unknown; INVOLVED IN: phagocytosis; LOCATED IN: cytoskeleton; EXPRESSED IN: 16 plant structures; EXPRESSED DURING: 6 growth stages; CONTAINS InterPro DOMAIN/s: Engulfment/cell motility, ELMO (InterPro:IPR006816); BEST Arabidopsis thaliana protein match is: ELMO/CED-12 family protein (TAIR:AT3G03610.1); Has 828 Blast hits to 828 proteins…	0.207213	0.0387495	-0.168463	-0.0437402	0.456025	0.499766	-0.134375	0.116578	0.533853	1	1	0.928945	1	0.215609	0.160558	1	1	0.282609
AT1G03630	protochlorophyllide oxidoreductase C (POR C); FUNCTIONS IN: oxidoreductase activity, NADPH dehydrogenase activity, protochlorophyllide reductase activity; INVOLVED IN: chlorophyll biosynthetic process; LOCATED IN: chloroplast thylakoid membrane, chloroplast, chloroplast envelope; EXPRESSED IN: 22 plant structures; EXPRESSED DURING: 13 growth stages; CONTAINS InterPro DOMAIN/s: NAD(P)-binding doma…	-0.534831	1.01771	1.55255	-0.28506	1.16994	1.455	-0.251532	-0.501303	-0.349073	0.449445	0.00394621	0.000187085	0.865398	0.00129627	0.000154886	1	0.472553	0.593979
AT1G03640	tRNA-Phe (anticodon: GAA)	2.22045e-16	2.22045e-16	0	0	0	0	-2.22045e-16	0	-2.22045e-16	1	1	1	1	1	1	1	1	1
AT1G03650	Acyl-CoA N-acyltransferases (NAT) superfamily protein; FUNCTIONS IN: N-acetyltransferase activity; INVOLVED IN: metabolic process; LOCATED IN: cellular_component unknown; CONTAINS InterPro DOMAIN/s: GCN5-related N-acetyltransferase, C-terminal (InterPro:IPR022610), GCN5-related N-acetyltransferase (InterPro:IPR000182), Acyl-CoA N-acyltransferase (InterPro:IPR016181); Has 3295 Blast hits to 3295 p…	0.361321	-0.0659616	-0.427282	0.086335	-0.202002	-0.288337	-0.24387	0.0311154	-0.104925	0.880275	1	0.369697	1	0.831957	0.584809	1	1	1
AT1G03660	Ankyrin-repeat containing protein; BEST Arabidopsis thaliana protein match is: ankyrin repeat family protein (TAIR:AT1G03670.1); Has 105 Blast hits to 104 proteins in 3 species: Archae - 0; Bacteria - 0; Metazoa - 0; Fungi - 0; Plants - 105; Viruses - 0; Other Eukaryotes - 0 (source: NCBI BLink).	0.159901	0.875047	0.715146	-0.311531	-0.390058	-0.0785268	0.00285263	0.474284	-0.790821	1	0.0390897	0.14069	0.943591	0.471488	1	1	0.654932	0.177568
AT1G03670	ankyrin repeat family protein; CONTAINS InterPro DOMAIN/s: Ankyrin repeat-containing domain (InterPro:IPR020683), Ankyrin repeat (InterPro:IPR002110); BEST Arabidopsis thaliana protein match is: Ankyrin repeat family protein (TAIR:AT4G03500.1); Has 38664 Blast hits to 17395 proteins in 690 species: Archae - 39; Bacteria - 2692; Metazoa - 19825; Fungi - 3120; Plants - 3302; Viruses - 203; Other Eu…	2.22045e-16	2.22045e-16	0	0	0	0	-2.22045e-16	0	-2.22045e-16	1	1	1	1	1	1	1	1	1
AT1G03680	thioredoxin M-type 1 (THM1); FUNCTIONS IN: enzyme activator activity; INVOLVED IN: response to oxidative stress, response to cold, positive regulation of catalytic activity; LOCATED IN: thylakoid, apoplast, stromule, chloroplast, chloroplast stroma; EXPRESSED IN: 24 plant structures; EXPRESSED DURING: 14 growth stages; CONTAINS InterPro DOMAIN/s: Thioredoxin fold (InterPro:IPR012335), Thioredoxin…	-0.251829	-0.322626	-0.0707969	-0.0447743	0.0295023	0.0742766	0.0821156	-0.124939	0.227189	0.854563	0.240897	1	1	1	1	1	1	0.674409
AT1G03687	DTW domain-containing protein; CONTAINS InterPro DOMAIN/s: DTW (InterPro:IPR005636); Has 580 Blast hits to 580 proteins in 298 species: Archae - 0; Bacteria - 527; Metazoa - 0; Fungi - 0; Plants - 28; Viruses - 0; Other Eukaryotes - 25 (source: NCBI BLink).	-0.0483276	-0.4393	-0.390972	-0.156196	-0.762605	-0.606409	-0.213758	-0.105889	-0.429194	1	0.0534595	0.129551	0.981748	0.00135797	0.00805593	1	1	0.168863
AT1G03700	Uncharacterised protein family (UPF0497); FUNCTIONS IN: molecular_function unknown; INVOLVED IN: biological_process unknown; LOCATED IN: endomembrane system; EXPRESSED IN: hypocotyl, flower; EXPRESSED DURING: petal differentiation and expansion stage; CONTAINS InterPro DOMAIN/s: Uncharacterised protein family UPF0497, trans-membrane plant (InterPro:IPR006702), Uncharacterised protein family UPF04…	0.130011	0.449373	0.319362	-0.451122	-0.281722	0.1694	-0.420033	0.161099	-0.569995	1	0.271672	0.576706	0.59933	0.600066	0.906304	0.861512	1	0.296746
AT1G03710	Cystatin/monellin superfamily protein; FUNCTIONS IN: cysteine-type endopeptidase inhibitor activity; INVOLVED IN: biological_process unknown; LOCATED IN: cellular_component unknown; EXPRESSED IN: 10 plant structures; EXPRESSED DURING: 8 growth stages; CONTAINS InterPro DOMAIN/s: Proteinase inhibitor I25, cystatin (InterPro:IPR000010), Proteinase inhibitor I25, cystatin, conserved region (InterPro…	-0.144296	-0.144296	0	0.0518914	-0.0338588	-0.0857503	0.0857503	-0.110437	-2.22045e-16	0.827998	0.377964	1	1	1	0.744093	1	0.928122	1
AT1G03720	Cysteine proteinases superfamily protein; FUNCTIONS IN: cysteine-type peptidase activity; INVOLVED IN: proteolysis; LOCATED IN: cellular_component unknown; EXPRESSED IN: ovule, seed; EXPRESSED DURING: E expanded cotyledon stage; CONTAINS InterPro DOMAIN/s: Peptidase C1A, papain (InterPro:IPR013128), Peptidase C1A, papain C-terminal (InterPro:IPR000668); BEST Arabidopsis thaliana protein match is:…	2.22045e-16	2.22045e-16	0	0	0	0	-2.22045e-16	0	-2.22045e-16	1	1	1	1	1	1	1	1	1
AT1G03730	unknown protein; BEST Arabidopsis thaliana protein match is: unknown protein (TAIR:AT4G03600.1); Has 50 Blast hits to 50 proteins in 10 species: Archae - 0; Bacteria - 0; Metazoa - 0; Fungi - 0; Plants - 50; Viruses - 0; Other Eukaryotes - 0 (source: NCBI BLink).	0.345033	-0.349132	-0.694166	-0.00310231	-0.942737	-0.939635	0.130147	0.478283	-0.115321	1	0.5436	0.153212	1	0.0258652	0.0261146	1	0.648257	1
AT1G03740	Protein kinase superfamily protein; FUNCTIONS IN: protein serine/threonine kinase activity, protein kinase activity, kinase activity, ATP binding; INVOLVED IN: protein amino acid phosphorylation, N-terminal protein myristoylation; EXPRESSED IN: 24 plant structures; EXPRESSED DURING: 13 growth stages; CONTAINS InterPro DOMAIN/s: Protein kinase, ATP binding site (InterPro:IPR017441), Protein kinase…	0.127734	-1.23348	-1.36121	0.395511	-0.573809	-0.96932	0.277659	0.00988116	0.669552	1	0.00153009	0.00136025	0.650822	0.143707	0.00991757	1	1	0.200578
AT1G03743	snoRNA	2.22045e-16	2.22045e-16	0	0.00785896	0.126384	0.118525	0.00785896	0	0.126384	1	1	1	1	0.314121	0.346398	1	1	0.509684
AT1G03746	snoRNA	2.22045e-16	0.148192	0.148192	-0.0745107	-0.0745107	0	-2.22045e-16	0.0745107	-0.148192	1	0.381411	0.451991	1	0.862814	1	1	1	0.580336
AT1G03750	switch 2 (SWI2); FUNCTIONS IN: helicase activity, DNA binding, ATP binding, nucleic acid binding; LOCATED IN: membrane; EXPRESSED IN: 24 plant structures; EXPRESSED DURING: 15 growth stages; CONTAINS InterPro DOMAIN/s: DEAD-like helicase, N-terminal (InterPro:IPR014001), DNA/RNA helicase, C-terminal (InterPro:IPR001650), Helicase, superfamily 1/2, ATP-binding domain (InterPro:IPR014021), SNF2-rel…	0.064944	-0.210515	-0.275459	0.200198	-0.410302	-0.6105	0.221926	0.0866721	-0.113115	1	0.716232	0.59527	1	0.25871	0.0620257	1	1	1
AT1G03760	Prefoldin chaperone subunit family protein; FUNCTIONS IN: unfolded protein binding; INVOLVED IN: protein folding; LOCATED IN: prefoldin complex; EXPRESSED IN: pollen tube; CONTAINS InterPro DOMAIN/s: Prefoldin alpha-like (InterPro:IPR004127), Prefoldin (InterPro:IPR009053); Has 429 Blast hits to 422 proteins in 142 species: Archae - 27; Bacteria - 8; Metazoa - 215; Fungi - 17; Plants - 37; Viruse…	0.183233	0.196257	0.0130243	0.371203	0.53316	0.161957	-0.129097	-0.317067	0.0198361	1	0.787819	1	0.60967	0.12662	0.883997	1	0.794309	1
AT1G03770	RING 1B (RING1B); FUNCTIONS IN: zinc ion binding; INVOLVED IN: negative regulation of gene expression, epigenetic; LOCATED IN: nucleus, PRC1 complex; EXPRESSED IN: 15 plant structures; EXPRESSED DURING: 8 growth stages; CONTAINS InterPro DOMAIN/s: Zinc finger, RING-type, conserved site (InterPro:IPR017907), Zinc finger, RING-type (InterPro:IPR001841), Zinc finger, C3HC4 RING-type (InterPro:IPR018…	0.0322115	-0.404988	-0.4372	0.0892729	-0.241457	-0.33073	-0.240893	-0.297955	-0.134424	1	0.0880036	0.0947871	1	0.385586	0.186979	0.950457	0.60897	0.973671
AT1G03780	targeting protein for XKLP2 (TPX2); FUNCTIONS IN: microtubule binding; INVOLVED IN: spindle assembly; LOCATED IN: nucleus, chloroplast envelope; EXPRESSED IN: 14 plant structures; EXPRESSED DURING: 7 growth stages; CONTAINS InterPro DOMAIN/s: Cell cycle regulated microtubule associated protein (InterPro:IPR022021); BEST Arabidopsis thaliana protein match is: Cell cycle regulated microtubule assoc…	0.151877	-0.485815	-0.637692	-0.0943951	-1.06286	-0.968463	-0.0183355	0.227937	-0.349107	1	0.433402	0.311545	1	0.0370873	0.0586445	1	1	0.866522
AT1G03790	SOMNUS (SOM); CONTAINS InterPro DOMAIN/s: Zinc finger, CCCH-type (InterPro:IPR000571); BEST Arabidopsis thaliana protein match is: Zinc finger C-x8-C-x5-C-x3-H type family protein (TAIR:AT5G44260.1); Has 3270 Blast hits to 1059 proteins in 150 species: Archae - 0; Bacteria - 0; Metazoa - 444; Fungi - 30; Plants - 421; Viruses - 3; Other Eukaryotes - 2372 (source: NCBI BLink).	0.383669	0.903941	0.520272	-0.0898927	0.275312	0.365204	-0.313432	0.160129	-0.4685	0.987749	0.0471475	0.372932	1	0.766001	0.561095	1	1	0.578895
AT1G03800	ERF domain protein 10 (ERF10); FUNCTIONS IN: transcription repressor activity, DNA binding, sequence-specific DNA binding transcription factor activity; INVOLVED IN: ethylene mediated signaling pathway, regulation of transcription, DNA-dependent; EXPRESSED IN: cultured cell; CONTAINS InterPro DOMAIN/s: DNA-binding, integrase-type (InterPro:IPR016177), Pathogenesis-related transcriptional factor/E…	0.203083	0.0579529	-0.14513	0.158686	0.0742334	-0.0844525	-0.183376	-0.138979	-0.122698	1	1	1	1	1	1	1	1	1
AT1G03810	Nucleic acid-binding, OB-fold-like protein; CONTAINS InterPro DOMAIN/s: Nucleic acid-binding, OB-fold-like (InterPro:IPR016027), Nucleic acid-binding, OB-fold (InterPro:IPR012340); BEST Arabidopsis thaliana protein match is: Nucleic acid-binding, OB-fold-like protein (TAIR:AT4G28440.1); Has 209 Blast hits to 209 proteins in 44 species: Archae - 18; Bacteria - 0; Metazoa - 0; Fungi - 0; Plants - 1…	2.22045e-16	2.22045e-16	0	0	0	0	-2.22045e-16	0	-2.22045e-16	1	1	1	1	1	1	1	1	1
AT1G03820	unknown protein; FUNCTIONS IN: molecular_function unknown; INVOLVED IN: biological_process unknown; LOCATED IN: endomembrane system; EXPRESSED IN: 21 plant structures; EXPRESSED DURING: 13 growth stages; Has 1345 Blast hits to 1122 proteins in 102 species: Archae - 2; Bacteria - 28; Metazoa - 28; Fungi - 30; Plants - 109; Viruses - 0; Other Eukaryotes - 1148 (source: NCBI BLink).	-0.218717	-1.42176	-1.20304	0.148153	-0.948678	-1.09683	-0.00470332	-0.371572	0.101506	1	0.00107577	0.00820629	1	0.0220814	0.00854534	1	0.834866	1
AT1G03830	guanylate-binding family protein; FUNCTIONS IN: GTP binding, GTPase activity; INVOLVED IN: immune response; LOCATED IN: cellular_component unknown; EXPRESSED IN: 12 plant structures; EXPRESSED DURING: 6 growth stages; CONTAINS InterPro DOMAIN/s: Guanylate-binding protein, N-terminal (InterPro:IPR015894), Guanylate-binding protein, C-terminal (InterPro:IPR003191); BEST Arabidopsis thaliana protein…	0.180408	-0.530636	-0.711044	0.226917	-0.0963574	-0.323274	0.177118	0.130609	0.564888	1	0.446991	0.310168	1	1	0.786616	1	1	0.599229
AT1G03840	Magpie (MGP); CONTAINS InterPro DOMAIN/s: Zinc finger, C2H2-type (InterPro:IPR007087); BEST Arabidopsis thaliana protein match is: C2H2-like zinc finger protein (TAIR:AT5G44160.1); Has 50307 Blast hits to 19551 proteins in 373 species: Archae - 0; Bacteria - 2; Metazoa - 47709; Fungi - 273; Plants - 826; Viruses - 4; Other Eukaryotes - 1493 (source: NCBI BLink).	-0.192519	-0.708673	-0.516154	0.0586787	-0.220085	-0.278764	-0.0722738	-0.323471	0.165116	1	0.134869	0.382634	1	0.903427	0.748505	1	0.996272	1
AT1G03850	Glutaredoxin family protein; FUNCTIONS IN: electron carrier activity, protein disulfide oxidoreductase activity; INVOLVED IN: response to cytokinin stimulus; EXPRESSED IN: 14 plant structures; EXPRESSED DURING: 9 growth stages; CONTAINS InterPro DOMAIN/s: Glutaredoxin-like, plant II (InterPro:IPR011905), Thioredoxin fold (InterPro:IPR012335), Glutaredoxin (InterPro:IPR002109), Thioredoxin-like fo…	1.03653	0.492251	-0.544283	1.16473	0.643148	-0.521586	0.245524	0.117325	0.268222	0.0448376	0.203015	0.190893	0.00926784	0.0799351	0.173082	1	1	0.81543
AT1G03860	prohibitin 2 (PHB2); INVOLVED IN: biological_process unknown; LOCATED IN: in 8 components; EXPRESSED IN: 30 plant structures; EXPRESSED DURING: 14 growth stages; CONTAINS InterPro DOMAIN/s: Prohibitin (InterPro:IPR000163), Band 7 protein (InterPro:IPR001107); BEST Arabidopsis thaliana protein match is: prohibitin 7 (TAIR:AT5G44140.1); Has 3974 Blast hits to 3972 proteins in 1182 species: Archae -…	-0.0883876	1.71571	1.8041	-0.0882626	1.88251	1.97077	-0.0189024	-0.0190274	0.147766	1	3.46334e-09	5.1192e-09	1	1.19674e-09	4.69425e-10	1	1	0.712249
AT1G03870	FASCICLIN-like arabinoogalactan 9 (FLA9); LOCATED IN: anchored to plasma membrane, plasma membrane, anchored to membrane; EXPRESSED IN: 23 plant structures; EXPRESSED DURING: 14 growth stages; CONTAINS InterPro DOMAIN/s: FAS1 domain (InterPro:IPR000782); BEST Arabidopsis thaliana protein match is: FASCICLIN-like arabinogalactan protein 13 precursor (TAIR:AT5G44130.1); Has 1005 Blast hits to 985 p…	0.842217	-1.43845	-2.28066	0.448157	-1.72023	-2.16839	-0.575748	-0.181688	-0.463472	0.0435841	2.76868e-05	2.74186e-07	0.374026	3.87774e-06	1.75687e-07	0.332721	1	0.278433
AT1G03880	cruciferin 2 (CRU2); FUNCTIONS IN: nutrient reservoir activity; INVOLVED IN: seed germination, response to abscisic acid stimulus; LOCATED IN: endomembrane system; EXPRESSED IN: leaf, seed; EXPRESSED DURING: seedling growth, seed development stages; CONTAINS InterPro DOMAIN/s: 11-S seed storage protein, conserved site (InterPro:IPR022379), Cupin, RmlC-type (InterPro:IPR011051), Cupin 1 (InterPro:…	2.22045e-16	2.22045e-16	0	-0.0604285	-0.0604285	0	-2.22045e-16	0.0604285	-2.22045e-16	1	1	1	0.59933	0.314121	1	1	0.646001	1
AT1G03890	RmlC-like cupins superfamily protein; FUNCTIONS IN: nutrient reservoir activity; INVOLVED IN: biological_process unknown; LOCATED IN: endomembrane system; EXPRESSED IN: leaf, seed; EXPRESSED DURING: seed development stages; CONTAINS InterPro DOMAIN/s: Cupin, RmlC-type (InterPro:IPR011051), Cupin 1 (InterPro:IPR006045), RmlC-like jelly roll fold (InterPro:IPR014710), 11-S seed storage protein, pla…	2.22045e-16	2.22045e-16	0	0	0	0	-2.22045e-16	0	-2.22045e-16	1	1	1	1	1	1	1	1	1
AT1G03900	non-intrinsic ABC protein 4 (NAP4); FUNCTIONS IN: ATPase activity, coupled to transmembrane movement of substances, transporter activity; INVOLVED IN: extracellular transport; LOCATED IN: membrane; EXPRESSED IN: 26 plant structures; EXPRESSED DURING: 15 growth stages; CONTAINS InterPro DOMAIN/s: Adaptin ear-binding coat-associated protein 1 NECAP-1 (InterPro:IPR012466); BEST Arabidopsis thaliana …	0.305625	0.125638	-0.179987	-0.134404	-0.271131	-0.136727	-0.12735	0.312679	-0.08409	0.551407	0.796875	0.616451	1	0.270728	0.729159	1	0.479628	1
AT1G03905	P-loop containing nucleoside triphosphate hydrolases superfamily protein; FUNCTIONS IN: nucleoside-triphosphatase activity, ATPase activity, nucleotide binding, ATP binding; EXPRESSED IN: 8 plant structures; EXPRESSED DURING: petal differentiation and expansion stage, D bilateral stage; CONTAINS InterPro DOMAIN/s: ATPase, AAA+ type, core (InterPro:IPR003593), ABC transporter-like (InterPro:IPR003…	-0.174104	0.605092	0.779196	0.303211	0.844317	0.541105	-0.195329	-0.672644	-0.433419	1	0.0712694	0.0325075	0.784405	0.0116659	0.11604	1	0.180768	0.443355
AT1G03910	EXPRESSED IN: 25 plant structures; EXPRESSED DURING: 13 growth stages; CONTAINS InterPro DOMAIN/s: Cactin protein, cactus-binding domain, C-terminal (InterPro:IPR019134), Cactin, central region (InterPro:IPR018816); BEST Arabidopsis thaliana protein match is: unknown protein (TAIR:AT2G36815.2); Has 11711 Blast hits to 7382 proteins in 452 species: Archae - 31; Bacteria - 352; Metazoa - 6006; Fung…	-0.328595	-0.0563778	0.272218	0.275426	0.352211	0.0767849	0.512073	-0.091948	0.316641	0.586937	1	0.383956	0.59933	0.171047	1	0.25711	1	0.437389
AT1G03920	Protein kinase family protein; FUNCTIONS IN: kinase activity; INVOLVED IN: protein amino acid phosphorylation; LOCATED IN: cytosol, plasma membrane; EXPRESSED IN: 23 plant structures; EXPRESSED DURING: 11 growth stages; CONTAINS InterPro DOMAIN/s: Protein kinase, ATP binding site (InterPro:IPR017441), Serine/threonine-protein kinase domain (InterPro:IPR002290), Serine/threonine-protein kinase-lik…	-0.125556	0.301507	0.427063	0.00493726	0.0439643	0.039027	0.0969999	-0.0334936	-0.291036	1	0.294328	0.140836	1	1	1	1	1	0.509684
AT1G03930	dual specificity kinase 1 (ADK1); CONTAINS InterPro DOMAIN/s: Protein kinase, ATP binding site (InterPro:IPR017441), Protein kinase, catalytic domain (InterPro:IPR000719), Serine/threonine-protein kinase-like domain (InterPro:IPR017442), Protein kinase-like domain (InterPro:IPR011009), Serine/threonine-protein kinase, active site (InterPro:IPR008271); BEST Arabidopsis thaliana protein match is: c…	0.175243	-1.21958	-1.39482	0.0230836	-0.653031	-0.676115	-0.198439	-0.0462803	0.520268	1	5.94992e-06	3.17201e-06	1	0.00323934	0.0024377	1	1	0.0660379
AT1G03935	snoRNA	0.202826	0.442136	0.23931	0.0745206	0.0135189	-0.0610017	0.0735741	0.201879	-0.226738	1	0.199061	0.690302	1	1	1	1	1	0.850652
AT1G03940	HXXXD-type acyl-transferase family protein; FUNCTIONS IN: transferase activity, transferring acyl groups other than amino-acyl groups, transferase activity; INVOLVED IN: biological_process unknown; LOCATED IN: cellular_component unknown; CONTAINS InterPro DOMAIN/s: Transferase (InterPro:IPR003480); BEST Arabidopsis thaliana protein match is: HXXXD-type acyl-transferase family protein (TAIR:AT1G03…	-0.857609	0.110611	0.968219	-0.959978	-0.374221	0.585757	-0.153131	-0.0507614	-0.535593	0.130944	1	0.0157793	0.0396626	0.393538	0.123774	1	1	0.348839
AT1G03950	vacuolar protein sorting-associated protein 2.3 (VPS2.3); CONTAINS InterPro DOMAIN/s: Snf7 (InterPro:IPR005024); BEST Arabidopsis thaliana protein match is: SNF7 family protein (TAIR:AT5G44560.1); Has 1693 Blast hits to 1691 proteins in 237 species: Archae - 2; Bacteria - 12; Metazoa - 754; Fungi - 334; Plants - 366; Viruses - 0; Other Eukaryotes - 225 (source: NCBI BLink).	0.088871	-0.487092	-0.575963	-0.135539	0.273354	0.408893	-0.18205	0.0423602	0.802806	1	0.43468	0.382024	1	0.840883	0.561824	1	1	0.287214
AT1G03960	Calcium-binding EF hand family protein; FUNCTIONS IN: calcium ion binding; INVOLVED IN: biological_process unknown; LOCATED IN: cellular_component unknown; EXPRESSED IN: 22 plant structures; EXPRESSED DURING: 14 growth stages; CONTAINS InterPro DOMAIN/s: EF-Hand 1, calcium-binding site (InterPro:IPR018247), EF-HAND 2 (InterPro:IPR018249), EF-hand-like domain (InterPro:IPR011992); BEST Arabidopsis…	-0.0960197	-0.19565	-0.0996306	0.330238	-0.285098	-0.615335	0.41564	-0.0106173	-0.100065	1	1	1	1	0.834243	0.310707	1	1	1
AT1G03970	G-box binding factor 4 (GBF4); FUNCTIONS IN: sequence-specific DNA binding, DNA binding, sequence-specific DNA binding transcription factor activity; INVOLVED IN: regulation of transcription, DNA-dependent; LOCATED IN: nucleus; EXPRESSED IN: 22 plant structures; EXPRESSED DURING: 13 growth stages; CONTAINS InterPro DOMAIN/s: Basic-leucine zipper (bZIP) transcription factor (InterPro:IPR004827), b…	-0.0435008	1.40449	1.44799	0.0488256	0.929506	0.88068	0.282753	0.190426	-0.284557	1	8.62948e-06	1.5135e-05	1	0.000698656	0.00108993	0.882137	0.967876	0.524966
AT1G03980	phytochelatin synthase 2 (PCS2); CONTAINS InterPro DOMAIN/s: Phytochelatin synthase, C-terminal (InterPro:IPR015407), Phytochelatin synthase (InterPro:IPR007719); BEST Arabidopsis thaliana protein match is: phytochelatin synthase 1 (PCS1) (TAIR:AT5G44070.1); Has 342 Blast hits to 342 proteins in 145 species: Archae - 0; Bacteria - 138; Metazoa - 36; Fungi - 7; Plants - 117; Viruses - 0; Other Euk…	-0.0414717	-0.106407	-0.064935	0.146537	0.144296	-0.00224191	0.0816024	-0.106407	0.144296	1	0.65445	0.997539	0.718424	0.435563	1	1	0.993848	0.62713
AT1G03982	PAK-box/P21-Rho-binding family protein; CONTAINS InterPro DOMAIN/s: PAK-box/P21-Rho-binding (InterPro:IPR000095); BEST Arabidopsis thaliana protein match is: PAK-box/P21-Rho-binding family protein (TAIR:AT4G28556.1); Has 35333 Blast hits to 34131 proteins in 2444 species: Archae - 798; Bacteria - 22429; Metazoa - 974; Fungi - 991; Plants - 531; Viruses - 0; Other Eukaryotes - 9610 (source: NCBI B…	2.22045e-16	2.22045e-16	0	0	0	0	-2.22045e-16	0	-2.22045e-16	1	1	1	1	1	1	1	1	1
AT1G03987	#N/A	0.0139715	2.22045e-16	-0.0139715	-0.00196274	-0.0338588	-0.0318961	0.0179246	0.0338588	-2.22045e-16	1	1	1	1	0.555738	0.590866	1	0.9049	1
AT1G03990	Long-chain fatty alcohol dehydrogenase family protein; FUNCTIONS IN: oxidoreductase activity, oxidoreductase activity, acting on CH-OH group of donors, FAD binding; CONTAINS InterPro DOMAIN/s: Glucose-methanol-choline oxidoreductase, N-terminal (InterPro:IPR000172), Glucose-methanol-choline oxidoreductase, C-terminal (InterPro:IPR007867), Long-chain fatty alcohol dehydrogenase (InterPro:IPR012400…	0.402358	0.558085	0.155727	-0.0477029	-0.106042	-0.0583386	-0.0741199	0.375941	-0.288186	0.985283	0.301941	1	1	1	1	1	0.92727	0.940393
AT1G03993	#N/A	-0.0723677	-0.611437	-0.539069	0.133546	0.406465	0.272919	0.223951	0.0180369	1.03594	1	0.367117	0.531931	1	0.668958	0.899955	1	1	0.205915
AT1G03997	#N/A	2.22045e-16	2.22045e-16	0	0.00785896	0	-0.00785896	0.00785896	0	-2.22045e-16	1	1	1	0.59933	1	0.318265	0.861512	1	1
AT1G04000	unknown protein; BEST Arabidopsis thaliana protein match is: unknown protein (TAIR:AT5G44060.1); Has 62 Blast hits to 62 proteins in 10 species: Archae - 0; Bacteria - 0; Metazoa - 0; Fungi - 0; Plants - 62; Viruses - 0; Other Eukaryotes - 0 (source: NCBI BLink).	0.132001	-0.410763	-0.542765	-0.333807	-0.413512	-0.0797051	-0.611806	-0.145997	-0.148746	1	0.703301	0.574041	1	0.700061	1	0.992032	1	1
AT1G04003	#N/A	2.22045e-16	2.22045e-16	0	0	0	0	-2.22045e-16	0	-2.22045e-16	1	1	1	1	1	1	1	1	1
AT1G04007	#N/A	-0.208829	0.417386	0.626215	0.2079	0.350118	0.142218	0.336056	-0.0806729	-0.147941	1	0.301941	0.118214	1	0.416812	0.976202	1	1	1
AT1G04010	phospholipid sterol acyl transferase 1 (PSAT1); CONTAINS InterPro DOMAIN/s: Lecithin:cholesterol acyltransferase (InterPro:IPR003386); BEST Arabidopsis thaliana protein match is: phospholipid:diacylglycerol acyltransferase (TAIR:AT5G13640.1); Has 615 Blast hits to 606 proteins in 192 species: Archae - 0; Bacteria - 2; Metazoa - 241; Fungi - 118; Plants - 150; Viruses - 0; Other Eukaryotes - 104 (…	0.1081	0.658083	0.549983	-0.0395842	0.866484	0.906068	-0.275742	-0.128058	0.0803426	1	0.0274462	0.101035	1	0.00451361	0.00318321	1	1	1
AT1G04013	#N/A	0.0156762	0.129442	0.113766	0.206016	-0.00735578	-0.213372	0.000632186	-0.189708	-0.326505	1	1	1	1	1	0.891376	1	1	0.82892
AT1G04017	#N/A	0.0309848	0.205289	0.174305	-0.111431	0.197274	0.308705	-0.371469	-0.229053	-0.237069	1	1	1	1	1	0.777498	1	1	1
AT1G04020	breast cancer associated RING 1 (BARD1); FUNCTIONS IN: transcription coactivator activity, DNA binding; INVOLVED IN: DNA repair, regulation of meristem structural organization, leaf development; LOCATED IN: intracellular; EXPRESSED IN: 21 plant structures; EXPRESSED DURING: 12 growth stages; CONTAINS InterPro DOMAIN/s: Zinc finger, RING-type, conserved site (InterPro:IPR017907), Zinc finger, RING…	-0.400276	-1.32234	-0.922067	-0.366669	-1.36342	-0.996747	-0.0696155	-0.103223	-0.144296	0.887273	0.00201637	0.0421675	0.808668	0.00161563	0.0162006	1	1	1
AT1G04023	#N/A	0.0459063	-0.0674127	-0.113319	0.00365219	0.0925254	0.0888732	-0.075808	-0.0335539	0.126384	1	0.916566	0.643922	1	0.717306	0.733393	1	1	0.688167
AT1G04030	unknown protein; BEST Arabidopsis thaliana protein match is: unknown protein (TAIR:AT5G44040.1); Has 1835 Blast hits to 1511 proteins in 238 species: Archae - 7; Bacteria - 164; Metazoa - 377; Fungi - 135; Plants - 187; Viruses - 22; Other Eukaryotes - 943 (source: NCBI BLink).	0.287621	-0.469031	-0.756653	0.20516	-0.59242	-0.79758	-0.309987	-0.227525	-0.350914	0.997715	0.208668	0.0462796	1	0.0956249	0.0212405	1	1	0.590199
AT1G04033	#N/A	2.22045e-16	2.22045e-16	0	0	0	0	-2.22045e-16	0	-2.22045e-16	1	1	1	1	1	1	1	1	1
AT1G04037	#N/A	0.0911784	0.0711029	-0.0200755	0.150996	-0.12975	-0.280747	0.0818	0.0219821	-0.178871	1	1	1	1	0.860524	0.318265	1	1	0.841249
AT1G04040	HAD superfamily, subfamily IIIB acid phosphatase ; FUNCTIONS IN: acid phosphatase activity; INVOLVED IN: biological_process unknown; LOCATED IN: cell wall, plasma membrane, vacuole, plant-type cell wall; EXPRESSED IN: 19 plant structures; EXPRESSED DURING: 9 growth stages; CONTAINS InterPro DOMAIN/s: Acid phosphatase (Class B) (InterPro:IPR005519), Vegetative storage protein/acid phosphatase (Int…	0.383563	-0.685724	-1.06929	0.120694	-0.829594	-0.950289	-0.476757	-0.213889	-0.357759	0.601615	0.0166232	0.00109334	1	0.00450203	0.0014706	0.509971	0.963175	0.475836
AT1G04043	#N/A	0.0139715	2.22045e-16	-0.0139715	0.0183376	0.144296	0.125958	0.00436609	0	0.144296	1	1	1	1	0.31516	0.399788	1	1	0.509684
AT1G04047	#N/A	0.268697	0.263705	-0.00499183	0.174552	0.346253	0.171701	-0.219599	-0.125453	-0.0429058	1	0.67606	1	1	0.482654	0.921974	1	1	1
AT1G04050	homolog of SU(var)3-9 1 (SUVR1); FUNCTIONS IN: zinc ion binding, histone-lysine N-methyltransferase activity; INVOLVED IN: chromatin modification; LOCATED IN: nucleolus; EXPRESSED IN: 21 plant structures; EXPRESSED DURING: 14 growth stages; CONTAINS InterPro DOMAIN/s: SET domain (InterPro:IPR001214), WIYLD domain (InterPro:IPR018848), Pre-SET zinc-binding sub-group (InterPro:IPR003606), Pre-SET d…	0.406685	-0.634988	-1.04167	0.328074	-0.0330394	-0.361113	-0.335327	-0.256715	0.345234	0.904985	0.159747	0.0268354	0.91851	1	0.529235	1	1	0.764658
AT1G04053	#N/A	-0.114632	-0.0722029	0.0424288	-0.148416	-0.998299	-0.849883	0.364979	0.398763	-0.527333	1	1	1	1	0.00812745	0.0229842	1	0.689748	0.374249
AT1G04057	#N/A	0.0139715	2.22045e-16	-0.0139715	-0.0421245	-0.0717765	-0.0296521	0.0156806	0.0717765	-2.22045e-16	1	1	1	1	0.369557	0.93659	1	0.699102	1
AT1G04063	#N/A	2.22045e-16	2.22045e-16	0	0	0	0	-2.22045e-16	0	-2.22045e-16	1	1	1	1	1	1	1	1	1
AT1G04067	#N/A	-0.423	-0.398165	0.0248356	-0.349264	-0.66296	-0.313696	0.0114686	-0.0622681	-0.327063	0.581316	0.240507	1	0.59933	0.0326326	0.388886	1	1	0.558822
AT1G04070	translocase of outer membrane 22-I (TOM22-I); FUNCTIONS IN: P-P-bond-hydrolysis-driven protein transmembrane transporter activity; INVOLVED IN: protein targeting to mitochondrion; LOCATED IN: mitochondrial outer membrane translocase complex; EXPRESSED IN: 22 plant structures; EXPRESSED DURING: 13 growth stages; CONTAINS InterPro DOMAIN/s: Mitochondrial outer membrane translocase complex, subunit …	-0.389138	-0.326303	0.0628344	-0.254379	-0.776388	-0.522008	0.0909013	-0.0438572	-0.493941	0.832791	0.511979	1	0.996297	0.0414913	0.200868	1	1	0.440732
AT1G04073	#N/A	-0.340376	-0.617588	-0.277213	0.0544518	0.139125	0.0846735	0.173265	-0.221562	0.535151	0.737899	0.0365883	0.522641	1	0.91454	1	1	0.962026	0.194723
AT1G04077	#N/A	-0.459873	-0.795557	-0.335684	0.37262	0.244029	-0.128591	0.0727686	-0.759724	0.279862	0.797414	0.0649347	0.656232	0.823782	0.805866	1	1	0.280993	0.902196
AT1G04080	PRP39; FUNCTIONS IN: binding; INVOLVED IN: regulation of timing of transition from vegetative to reproductive phase; LOCATED IN: intracellular, nucleus; EXPRESSED IN: 28 plant structures; EXPRESSED DURING: 13 growth stages; CONTAINS InterPro DOMAIN/s: RNA-processing protein, HAT helix (InterPro:IPR003107), Tetratricopeptide-like helical (InterPro:IPR011990), Suppressor of forked (InterPro:IPR0088…	-0.201928	0.244115	0.446044	0.127726	0.803621	0.675895	0.0679418	-0.261713	0.297793	0.920432	0.323051	0.063926	1	0.000598636	0.00262837	1	0.646001	0.401758
AT1G04083	#N/A	-0.558175	-0.0200393	0.538135	-0.168114	0.145755	0.313869	0.164025	-0.226035	-0.0602411	0.528064	1	0.244639	1	1	0.556317	1	1	1
AT1G04087	#N/A	2.22045e-16	2.22045e-16	0	0	0	0	-2.22045e-16	0	-2.22045e-16	1	1	1	1	1	1	1	1	1
AT1G04090	Plant protein of unknown function (DUF946); CONTAINS InterPro DOMAIN/s: Protein of unknown function DUF946 (InterPro:IPR009291); BEST Arabidopsis thaliana protein match is: Plant protein of unknown function (DUF946) (TAIR:AT5G43950.1); Has 349 Blast hits to 319 proteins in 89 species: Archae - 0; Bacteria - 23; Metazoa - 11; Fungi - 104; Plants - 206; Viruses - 0; Other Eukaryotes - 5 (source: NC…	-0.508007	-0.377785	0.130222	-0.327347	0.00499446	0.332342	0.153974	-0.026686	0.356094	0.654539	0.442055	1	0.869258	1	0.535587	1	1	0.68541
AT1G04093	#N/A	-0.0318961	-0.0318961	0	0	0	0	-2.22045e-16	-0.0318961	-2.22045e-16	0.737899	0.307605	1	1	1	1	1	0.646001	1
AT1G04097	#N/A	-0.279873	-0.390842	-0.110969	0.245626	0.63457	0.388943	0.119395	-0.406104	0.619308	0.999056	0.307605	1	0.948378	0.0634172	0.314926	1	0.646001	0.185707
AT1G04100	indoleacetic acid-induced protein 10 (IAA10); FUNCTIONS IN: sequence-specific DNA binding transcription factor activity; INVOLVED IN: response to auxin stimulus, response to chitin; LOCATED IN: nucleus; EXPRESSED IN: 7 plant structures; EXPRESSED DURING: 4 anthesis, petal differentiation and expansion stage; CONTAINS InterPro DOMAIN/s: Aux/IAA-ARF-dimerisation (InterPro:IPR011525), AUX/IAA protei…	0.00527141	0.0863165	0.0810451	0.238147	0.395126	0.156978	0.0920192	-0.140857	0.167952	1	1	1	0.650758	0.085989	0.660308	1	1	0.81443
AT1G04103	#N/A	-0.0787673	1.06255	1.14132	0.127356	1.06334	0.935988	0.117385	-0.0887378	-0.0879434	1	0.00265027	0.00300324	1	0.00268742	0.00706733	1	1	1
AT1G04105	#N/A	-0.31517	0.0726359	0.387806	0.0369329	0.531374	0.494441	0.146431	-0.205672	0.253066	0.973455	1	0.426562	1	0.170679	0.210245	1	1	0.86064
AT1G04107	#N/A	-0.460802	-0.309861	0.150941	-0.655878	-0.420687	0.235191	-0.154289	0.0407878	-0.0700385	0.737899	0.587671	1	0.306717	0.368633	0.767248	1	1	1
AT1G04110	STOMATAL DENSITY AND DISTRIBUTION (SDD1); CONTAINS InterPro DOMAIN/s: Protease-associated PA (InterPro:IPR003137), Proteinase inhibitor, propeptide (InterPro:IPR009020), Peptidase S8/S53, subtilisin/kexin/sedolisin (InterPro:IPR000209), Peptidase S8, subtilisin-related (InterPro:IPR015500), Peptidase S8/S53, subtilisin, active site (InterPro:IPR022398), Proteinase inhibitor I9, subtilisin propept…	-0.634408	-1.02444	-0.390032	-0.0039089	-0.998057	-0.994148	0.285688	-0.344811	-0.318428	0.439047	0.0118293	0.504108	1	0.0142078	0.0144819	1	0.876957	0.78122
AT1G04117	#N/A	-0.136318	-0.826653	-0.690335	-0.140086	-0.799456	-0.65937	0.126279	0.130047	0.157244	1	0.093462	0.227276	1	0.11055	0.208797	1	1	1
AT1G04120	multidrug resistance-associated protein 5 (MRP5); FUNCTIONS IN: ATPase activity, coupled to transmembrane movement of substances, sulfonylurea receptor activity; INVOLVED IN: response to salt stress, cellular potassium ion homeostasis; LOCATED IN: vacuolar membrane, plasma membrane, plant-type vacuole; EXPRESSED IN: 25 plant structures; EXPRESSED DURING: 14 growth stages; CONTAINS InterPro DOMAIN…	-0.633178	-0.413334	0.219844	-0.316846	0.00967882	0.326524	-0.0990508	-0.415384	0.00762921	0.714901	0.584998	1	1	1	0.741258	1	0.933999	1
AT1G04123	#N/A	0.064935	0.318428	0.253493	-0.0119254	0.0138997	0.0258251	0.0356241	0.112485	-0.192044	1	0.180955	0.381813	1	1	1	1	1	0.716342
AT1G04127	#N/A	2.22045e-16	2.22045e-16	0	0	0	0	-2.22045e-16	0	-2.22045e-16	1	1	1	1	1	1	1	1	1
AT1G04130	Tetratricopeptide repeat (TPR)-like superfamily protein; FUNCTIONS IN: binding; INVOLVED IN: biological_process unknown; LOCATED IN: cellular_component unknown; EXPRESSED IN: 22 plant structures; EXPRESSED DURING: 13 growth stages; CONTAINS InterPro DOMAIN/s: Tetratricopeptide-like helical (InterPro:IPR011990), Tetratricopeptide repeat-containing (InterPro:IPR013026), Tetratricopeptide repeat (In…	-0.704943	2.05474	2.75968	-0.308463	1.71383	2.02229	0.253423	-0.143057	-0.483964	0.20791	2.2209e-06	1.45068e-07	0.77518	2.08474e-05	2.7128e-06	1	1	0.359017
AT1G04133	#N/A	0.176927	2.22045e-16	-0.176927	0.250953	0.284604	0.0336513	0.0740257	0	0.284604	1	1	0.814738	0.822624	0.417425	1	1	1	0.609051
AT1G04137	#N/A	2.22045e-16	2.22045e-16	0	0	0	0	-2.22045e-16	0	-2.22045e-16	1	1	1	1	1	1	1	1	1
AT1G04140	Transducin family protein / WD-40 repeat family protein; FUNCTIONS IN: nucleotide binding; INVOLVED IN: biological_process unknown; LOCATED IN: chloroplast; EXPRESSED IN: 24 plant structures; EXPRESSED DURING: 15 growth stages; CONTAINS InterPro DOMAIN/s: WD40 repeat 2 (InterPro:IPR019782), WD40 repeat-like-containing domain (InterPro:IPR011046), WD40 repeat, conserved site (InterPro:IPR019775), …	0.364092	-0.480107	-0.844198	0.293064	-0.179124	-0.472188	-0.0457357	0.0252915	0.326274	0.690596	0.116355	0.00966223	0.710557	0.769255	0.126318	1	1	0.531947
AT1G04143	#N/A	2.22045e-16	2.22045e-16	0	0	0	0	-2.22045e-16	0	-2.22045e-16	1	1	1	1	1	1	1	1	1
AT1G04147	#N/A	-0.166192	0.359892	0.526084	0.0707926	0.646889	0.576097	0.189869	-0.0471159	0.239882	1	0.52507	0.321877	1	0.147542	0.210504	1	1	0.982016
AT1G04150	C2 calcium/lipid-binding plant phosphoribosyltransferase family protein; CONTAINS InterPro DOMAIN/s: C2 membrane targeting protein (InterPro:IPR018029), C2 calcium/lipid-binding domain, CaLB (InterPro:IPR008973), Phosphoribosyltransferase C-terminal (InterPro:IPR013583), C2 calcium-dependent membrane targeting (InterPro:IPR000008); BEST Arabidopsis thaliana protein match is: C2 calcium/lipid-bind…	0.07142	0.170236	0.0988159	0.101573	0.0251127	-0.0764604	0.131425	0.101272	-0.0438516	1	0.621639	0.999863	1	1	1	1	1	1
AT1G04153	#N/A	-0.0318961	-0.0318961	0	-0.0338588	0.0925254	0.126384	-2.22045e-16	0.00196274	0.126384	1	1	1	1	0.580674	0.34477	1	1	0.544003
AT1G04157	#N/A	0.0873576	-0.0472606	-0.134618	-0.0348094	-0.314752	-0.279942	0.0928372	0.215004	-0.0524868	1	1	1	1	0.432929	0.51123	1	1	1
AT1G04160	myosin XI B (XIB); FUNCTIONS IN: motor activity; INVOLVED IN: root hair elongation, actin filament-based movement; LOCATED IN: myosin complex; EXPRESSED IN: 20 plant structures; EXPRESSED DURING: 10 growth stages; CONTAINS InterPro DOMAIN/s: Dil domain (InterPro:IPR018444), Dilute (InterPro:IPR002710), Myosin, N-terminal, SH3-like (InterPro:IPR004009), Myosin head, motor domain (InterPro:IPR00160…	-0.171294	-0.257797	-0.0865022	0.0291329	-0.242081	-0.271214	0.210667	0.0102401	0.0259552	1	0.947146	1	1	0.970073	0.898087	1	1	1
AT1G04163	#N/A	-0.16434	-0.243383	-0.0790426	-0.122981	-0.854039	-0.731058	-0.0977155	-0.139075	-0.749731	1	0.812282	1	1	0.0496183	0.0984305	1	1	0.218709
AT1G04167	#N/A	2.22045e-16	2.22045e-16	0	0	0	0	-2.22045e-16	0	-2.22045e-16	1	1	1	1	1	1	1	1	1
AT1G04170	eukaryotic translation initiation factor 2 gamma subunit (EIF2 GAMMA); CONTAINS InterPro DOMAIN/s: Translation elongation factor EFTu/EF1A, domain 2 (InterPro:IPR004161), Initiation factor eIF2 gamma, C-terminal (InterPro:IPR015256), Translation elongation factor EF1A/initiation factor IF2gamma, C-terminal (InterPro:IPR009001), Protein synthesis factor, GTP-binding (InterPro:IPR000795), Translati…	-0.0562218	-0.274228	-0.218006	-0.329321	-0.751661	-0.422341	-0.353851	-0.0807523	-0.558186	1	0.335801	0.576225	0.533808	0.00331656	0.0993893	0.671924	1	0.0900678
AT1G04173	#N/A	0.0993475	2.22045e-16	-0.0993475	-0.119982	0.0164543	0.136437	-0.0914886	0.127841	0.144296	1	1	0.782487	0.903002	1	0.488022	1	0.893543	0.645195
AT1G04177	#N/A	2.22045e-16	2.22045e-16	0	0	0	0	-2.22045e-16	0	-2.22045e-16	1	1	1	1	1	1	1	1	1
AT1G04180	YUCCA 9 (YUC9); FUNCTIONS IN: NADP or NADPH binding, oxidoreductase activity, monooxygenase activity, FAD binding, flavin-containing monooxygenase activity; INVOLVED IN: oxidation reduction; EXPRESSED IN: root; CONTAINS InterPro DOMAIN/s: Pyridine nucleotide-disulphide oxidoreductase, class-II (InterPro:IPR000103), FAD-dependent pyridine nucleotide-disulphide oxidoreductase (InterPro:IPR013027), …	-0.0084469	0.701797	0.710244	-0.130205	1.1415	1.27171	-0.1989	-0.077142	0.362563	1	0.093838	0.129136	1	0.00625597	0.00271211	1	1	0.696095
AT1G04183	#N/A	0.0450826	-1.5414	-1.58648	-0.265409	-1.64667	-1.38126	-0.297899	0.0125927	-0.0926811	1	3.52812e-07	6.80404e-07	0.59933	1.6784e-07	1.37257e-06	0.716373	1	1
AT1G04187	#N/A	0.0993475	2.22045e-16	-0.0993475	-0.0420909	-0.0604285	-0.0183376	-0.08101	0.0604285	-2.22045e-16	0.689608	1	0.329777	1	0.623066	1	0.979498	0.965107	1
AT1G04190	Tetratricopeptide repeat (TPR)-like superfamily protein; FUNCTIONS IN: binding; INVOLVED IN: biological_process unknown; LOCATED IN: cellular_component unknown; EXPRESSED IN: 22 plant structures; EXPRESSED DURING: 13 growth stages; CONTAINS InterPro DOMAIN/s: Tetratricopeptide TPR-1 (InterPro:IPR001440), Tetratricopeptide-like helical (InterPro:IPR011990), Tetratricopeptide repeat-containing (Int…	-0.0758151	-0.240813	-0.164998	-0.262256	-0.732892	-0.470636	-0.205801	-0.0193601	-0.511439	1	0.661786	0.948017	0.914623	0.0328954	0.202993	1	1	0.329835
AT1G04193	#N/A	0.262766	0.00237215	-0.260394	0.0880689	0.046666	-0.0414029	-0.184415	-0.00971836	0.0345755	0.901162	1	0.51922	1	1	1	1	1	1
AT1G04197	#N/A	-0.146583	-0.181011	-0.0344279	0.00851587	-0.0338588	-0.0423747	0.00794683	-0.147152	-2.22045e-16	0.753605	0.191509	1	1	1	1	1	0.64795	1
AT1G04200	FUNCTIONS IN: molecular_function unknown; INVOLVED IN: N-terminal protein myristoylation; LOCATED IN: cellular_component unknown; EXPRESSED IN: 22 plant structures; EXPRESSED DURING: 13 growth stages; CONTAINS InterPro DOMAIN/s: Dymeclin (InterPro:IPR019142); Has 395 Blast hits to 389 proteins in 117 species: Archae - 0; Bacteria - 0; Metazoa - 262; Fungi - 21; Plants - 68; Viruses - 0; Other Euk…	-0.0440852	-0.717328	-0.673243	0.0338493	-0.496176	-0.530025	-0.186534	-0.264469	-0.0433162	1	0.0374309	0.0789593	1	0.179116	0.142455	1	0.948319	1
AT1G04203	#N/A	2.22045e-16	2.22045e-16	0	0.00785896	0	-0.00785896	0.00785896	0	-2.22045e-16	1	1	1	0.59933	1	0.318265	0.861512	1	1
AT1G04207	#N/A	2.22045e-16	2.22045e-16	0	0	0	0	-2.22045e-16	0	-2.22045e-16	1	1	1	1	1	1	1	1	1
AT1G04210	Leucine-rich repeat protein kinase family protein; FUNCTIONS IN: protein serine/threonine kinase activity, protein kinase activity, ATP binding; INVOLVED IN: protein amino acid phosphorylation; LOCATED IN: cellular_component unknown; CONTAINS InterPro DOMAIN/s: Protein kinase, catalytic domain (InterPro:IPR000719), Leucine-rich repeat (InterPro:IPR001611), Serine/threonine-protein kinase-like dom…	-0.404735	-0.759595	-0.35486	-0.248719	-0.279709	-0.0309891	-0.015273	-0.171289	0.308597	0.807967	0.0470033	0.528656	1	0.635658	1	1	1	0.759038
AT1G04213	#N/A	0.0204564	0.144296	0.123839	-0.064032	-0.0745107	-0.0104786	-0.00997778	0.0745107	-0.144296	1	0.389239	0.576743	1	0.853653	1	1	1	0.588285
AT1G04217	#N/A	-0.0686102	-0.0252559	0.0433543	-0.140417	0.0333283	0.173745	-0.115321	-0.043514	0.0150702	1	1	1	1	1	0.985911	1	1	1
AT1G04220	3-ketoacyl-CoA synthase 2 (KCS2); FUNCTIONS IN: fatty acid elongase activity; INVOLVED IN: response to wounding, response to osmotic stress, suberin biosynthetic process; LOCATED IN: membrane; EXPRESSED IN: 17 plant structures; EXPRESSED DURING: 6 growth stages; CONTAINS InterPro DOMAIN/s: Thiolase-like (InterPro:IPR016039), Very-long-chain 3-ketoacyl-CoA synthase (InterPro:IPR012392), 3-Oxoacyl-…	-1.21345	1.3418	2.55524	-0.888114	1.75659	2.64471	-0.662801	-0.988133	-0.573335	0.00746195	0.00019144	2.7155e-07	0.0309406	1.11182e-05	5.78031e-08	0.301481	0.0197208	0.21191
AT1G04223	#N/A	-0.101208	0.370543	0.471751	-0.144076	0.04348	0.187555	-0.117495	-0.0746277	-0.401691	1	0.265628	0.167437	1	1	0.730975	1	1	0.416272
AT1G04227	#N/A	0.142275	0.357693	0.215418	0.100559	-2.22045e-16	-0.100559	-0.109128	-0.0674127	-0.425106	1	0.172129	0.579919	1	1	0.970479	1	1	0.226977
AT1G04230	Protein of unknown function (DUF2361); CONTAINS InterPro DOMAIN/s: Protein of unknown function DUF2361 (InterPro:IPR019310); BEST Arabidopsis thaliana protein match is: Protein of unknown function (DUF2361) (TAIR:AT5G43720.1); Has 1174 Blast hits to 818 proteins in 194 species: Archae - 0; Bacteria - 26; Metazoa - 566; Fungi - 310; Plants - 87; Viruses - 6; Other Eukaryotes - 179 (source: NCBI BL…	0.215765	-0.267068	-0.482833	0.240549	-0.832349	-1.0729	-0.214714	-0.239498	-0.804778	1	0.696787	0.339406	1	0.0380368	0.00775194	1	1	0.136943
AT1G04233	#N/A	-0.161388	1.05208	1.21347	-0.268712	0.842832	1.11154	0.0497218	0.157045	-0.0522022	1	0.00367874	0.00234596	0.921004	0.0176929	0.00239837	1	1	1
AT1G04237	#N/A	0.257926	-0.14801	-0.405936	-0.234192	-0.276291	-0.0420982	-0.606444	-0.114325	-0.242606	1	1	0.427953	1	0.644918	1	0.519346	1	0.917699
AT1G04240	SHORT HYPOCOTYL 2 (SHY2); FUNCTIONS IN: sequence-specific DNA binding transcription factor activity; INVOLVED IN: response to auxin stimulus, response to cyclopentenone, response to brassinosteroid stimulus; LOCATED IN: nucleus; EXPRESSED IN: 22 plant structures; EXPRESSED DURING: 13 growth stages; CONTAINS InterPro DOMAIN/s: Aux/IAA-ARF-dimerisation (InterPro:IPR011525), AUX/IAA protein (InterPr…	0.354643	-0.641455	-0.996098	0.178752	-0.633757	-0.812509	-0.53522	-0.359329	-0.351631	0.961131	0.122985	0.0237668	1	0.132399	0.0451492	0.759036	0.840708	0.702506
AT1G04243	#N/A	2.22045e-16	2.22045e-16	0	0	0	0	-2.22045e-16	0	-2.22045e-16	1	1	1	1	1	1	1	1	1
AT1G04247	#N/A	-1.22577	1.23691	2.46267	-0.780474	1.83714	2.61761	-0.476986	-0.922277	-0.322042	0.0560162	0.0057699	1.77451e-05	0.247525	0.000187972	3.39165e-06	0.9022	0.158079	0.830119
AT1G04250	AUXIN RESISTANT 3 (AXR3); CONTAINS InterPro DOMAIN/s: Aux/IAA-ARF-dimerisation (InterPro:IPR011525), AUX/IAA protein (InterPro:IPR003311); BEST Arabidopsis thaliana protein match is: indole-3-acetic acid inducible 14 (TAIR:AT4G14550.1); Has 1763 Blast hits to 1762 proteins in 78 species: Archae - 0; Bacteria - 0; Metazoa - 0; Fungi - 0; Plants - 1762; Viruses - 0; Other Eukaryotes - 1 (source: NC…	-0.471748	-0.316378	0.15537	-0.362102	-0.128325	0.233778	0.163784	0.0541387	0.242192	0.394471	0.307605	0.862424	0.533676	0.917229	0.517489	1	1	0.694151
AT1G04253	#N/A	2.22045e-16	2.22045e-16	0	0	0	0	-2.22045e-16	0	-2.22045e-16	1	1	1	1	1	1	1	1	1
AT1G04257	#N/A	2.22045e-16	2.22045e-16	0	0	0	0	-2.22045e-16	0	-2.22045e-16	1	1	1	1	1	1	1	1	1
AT1G04260	CAMV movement protein interacting protein 7 (MPI7); FUNCTIONS IN: protein binding; INVOLVED IN: vesicle-mediated transport, spread of virus in host; LOCATED IN: endoplasmic reticulum, cytoplasm; EXPRESSED IN: 23 plant structures; EXPRESSED DURING: 14 growth stages; CONTAINS InterPro DOMAIN/s: Prenylated rab acceptor PRA1 (InterPro:IPR004895); BEST Arabidopsis thaliana protein match is: prenylated…	-0.139786	0.0509337	0.19072	-0.326754	-0.479302	-0.152548	-0.054003	0.132965	-0.39727	1	1	0.902695	0.793721	0.230688	0.953688	1	1	0.532781
AT1G04263	#N/A	-0.106576	-0.227984	-0.121408	0.0513682	-0.276038	-0.327406	0.205998	0.048054	-2.22045e-16	1	0.303207	0.801862	1	0.184765	0.100247	0.91812	1	1
AT1G04267	#N/A	-0.180424	-0.256883	-0.0764598	-0.401629	0.0250962	0.426725	-0.19793	0.0232758	0.305255	1	0.346981	1	0.284912	1	0.0780438	1	1	0.453563
AT1G04270	cytosolic ribosomal protein S15 (RPS15); FUNCTIONS IN: structural constituent of ribosome; INVOLVED IN: translation; LOCATED IN: cytosolic small ribosomal subunit, cytosolic ribosome, plasma membrane; EXPRESSED IN: 24 plant structures; EXPRESSED DURING: 14 growth stages; CONTAINS InterPro DOMAIN/s: Ribosomal protein S15, eukaryotic/archaeal (InterPro:IPR005713), Ribosomal protein S19/S15 (InterPr…	-0.150602	-0.557957	-0.407355	-0.339933	-0.687882	-0.347948	-0.339902	-0.150571	-0.280495	1	0.00896928	0.084765	0.33462	0.00184952	0.11225	0.509971	0.994472	0.430171
AT1G04273	#N/A	-0.385832	-0.485179	-0.0993475	-0.285262	-0.169356	0.115906	-0.0888689	-0.189439	0.126384	0.451502	0.0529721	1	0.59933	0.690026	0.905743	1	0.955329	1
AT1G04277	#N/A	-0.298633	-0.536926	-0.238293	-0.230757	-0.225956	0.00480131	-0.0987984	-0.166675	0.144296	0.737899	0.0376438	0.535255	0.802076	0.50874	1	1	1	0.988627
AT1G04280	P-loop containing nucleoside triphosphate hydrolases superfamily protein; FUNCTIONS IN: ATP binding; INVOLVED IN: cell killing; LOCATED IN: membrane; EXPRESSED IN: leaf; CONTAINS InterPro DOMAIN/s: Zeta toxin (InterPro:IPR010488); BEST Arabidopsis thaliana protein match is: P-loop containing nucleoside triphosphate hydrolases superfamily protein (TAIR:AT1G06750.2); Has 195 Blast hits to 194 prote…	0.584905	-0.941277	-1.52618	0.826174	-0.929709	-1.75588	0.774455	0.533185	0.544754	0.02373	1.72354e-05	1.15426e-07	0.00049823	2.11519e-05	5.67285e-09	0.00304699	0.0248032	0.0196092
AT1G04283	#N/A	2.22045e-16	2.22045e-16	0	0	0	0	-2.22045e-16	0	-2.22045e-16	1	1	1	1	1	1	1	1	1
AT1G04287	#N/A	2.22045e-16	2.22045e-16	0	0	0	0	-2.22045e-16	0	-2.22045e-16	1	1	1	1	1	1	1	1	1
AT1G04290	Thioesterase superfamily protein; FUNCTIONS IN: hydrolase activity, acting on ester bonds, acyl-CoA thioesterase activity; INVOLVED IN: biological_process unknown; LOCATED IN: peroxisome; EXPRESSED IN: 24 plant structures; EXPRESSED DURING: 15 growth stages; CONTAINS InterPro DOMAIN/s: Thioesterase superfamily (InterPro:IPR006683), Phenylacetic acid degradation-related protein (InterPro:IPR003736…	-0.542054	-0.395454	0.1466	-0.0111361	-0.148493	-0.137357	-0.569812	-1.10073	-0.85377	0.607666	0.421972	1	1	1	1	0.68763	0.0404868	0.116509
AT1G04293	#N/A	2.22045e-16	2.22045e-16	0	0	0	0	-2.22045e-16	0	-2.22045e-16	1	1	1	1	1	1	1	1	1
AT1G04295	#N/A	-0.582697	-0.424561	0.158136	-0.000687037	-0.158252	-0.157565	-0.419356	-1.00137	-0.735058	0.534426	0.372621	1	1	1	0.991702	0.950362	0.0706298	0.196388
AT1G04297	#N/A	0.413029	-0.106407	-0.519436	-0.0353961	0.148118	0.183514	-0.401359	0.0470661	0.30159	0.411547	0.965355	0.0560456	1	0.77236	0.61706	0.509971	1	0.496965
AT1G04300	TRAF-like superfamily protein; CONTAINS InterPro DOMAIN/s: TRAF-like (InterPro:IPR008974), MATH (InterPro:IPR002083), TRAF-type (InterPro:IPR013322); BEST Arabidopsis thaliana protein match is: TRAF-like superfamily protein (TAIR:AT5G43560.2); Has 16577 Blast hits to 11240 proteins in 949 species: Archae - 20; Bacteria - 1945; Metazoa - 5204; Fungi - 2178; Plants - 1117; Viruses - 112; Other Euka…	0.560836	-0.0188571	-0.579694	0.845422	0.126258	-0.719164	0.115887	-0.168699	-0.023584	0.207164	1	0.0478082	0.0108919	0.911743	0.00762994	1	1	1
AT1G04303	#N/A	0.326055	0.293944	-0.0321114	-0.128348	-0.115147	0.0132009	-0.147335	0.307068	-0.102023	0.984738	0.598737	1	1	1	1	1	0.922461	1
AT1G04307	#N/A	2.22045e-16	2.22045e-16	0	0	0	0	-2.22045e-16	0	-2.22045e-16	1	1	1	1	1	1	1	1	1
AT1G04310	ethylene response sensor 2 (ERS2); FUNCTIONS IN: ethylene binding, protein histidine kinase activity, receptor activity, glycogen synthase kinase 3 activity; INVOLVED IN: negative regulation of ethylene mediated signaling pathway; LOCATED IN: endomembrane system, membrane; EXPRESSED IN: 22 plant structures; EXPRESSED DURING: 9 growth stages; CONTAINS InterPro DOMAIN/s: Signal transduction histidi…	1.18705	0.833682	-0.353365	0.972609	0.723753	-0.248856	-0.919148	-0.70471	-0.814639	0.00613631	0.00765004	0.376314	0.0118121	0.0199025	0.562169	0.045324	0.105544	0.0417641
AT1G04313	#N/A	2.22045e-16	2.22045e-16	0	-0.0604285	-0.0604285	0	-2.22045e-16	0.0604285	-2.22045e-16	1	1	1	0.59933	0.314121	1	1	0.646001	1
AT1G04317	#N/A	0.0204564	2.22045e-16	-0.0204564	0.0296521	0	-0.0296521	0.00919566	0	-2.22045e-16	1	1	0.719009	0.671624	1	0.37582	1	1	1
AT1G04320	tRNA-Gly (anticodon: GCC)	2.22045e-16	2.22045e-16	0	0	0	0	-2.22045e-16	0	-2.22045e-16	1	1	1	1	1	1	1	1	1
AT1G04323	#N/A	2.22045e-16	2.22045e-16	0	0.0296521	0	-0.0296521	0.0296521	0	-2.22045e-16	1	1	1	0.59933	1	0.314926	0.861512	1	1
AT1G04327	#N/A	2.22045e-16	2.22045e-16	0	0	0	0	-2.22045e-16	0	-2.22045e-16	1	1	1	1	1	1	1	1	1
AT1G04330	unknown protein; FUNCTIONS IN: molecular_function unknown; INVOLVED IN: biological_process unknown; LOCATED IN: chloroplast; BEST Arabidopsis thaliana protein match is: unknown protein (TAIR:AT3G23170.1); Has 74 Blast hits to 74 proteins in 6 species: Archae - 0; Bacteria - 0; Metazoa - 0; Fungi - 0; Plants - 74; Viruses - 0; Other Eukaryotes - 0 (source: NCBI BLink).	0.207288	-0.794293	-1.00158	0.113469	-0.425662	-0.539131	-0.505432	-0.411613	-0.0429823	1	0.0550871	0.0265381	1	0.386107	0.235203	0.861512	0.747027	1
AT1G04333	#N/A	2.22045e-16	2.22045e-16	0	0	0	0	-2.22045e-16	0	-2.22045e-16	1	1	1	1	1	1	1	1	1
AT1G04337	#N/A	2.22045e-16	2.22045e-16	0	0	0	0	-2.22045e-16	0	-2.22045e-16	1	1	1	1	1	1	1	1	1
AT1G04340	HR-like lesion-inducing protein-related; FUNCTIONS IN: molecular_function unknown; INVOLVED IN: biological_process unknown; LOCATED IN: endomembrane system; EXPRESSED IN: 23 plant structures; EXPRESSED DURING: 15 growth stages; CONTAINS InterPro DOMAIN/s: HR-like lesion-inducer (InterPro:IPR008637); BEST Arabidopsis thaliana protein match is: HR-like lesion-inducing protein-related (TAIR:AT5G4346…	-0.0950868	-0.0952136	-0.000126805	0.0839361	-0.393415	-0.477351	0.12036	-0.0586629	-0.356864	1	1	1	1	0.473155	0.324002	1	1	0.738081
AT1G04343	#N/A	0.0797643	0.236547	0.156783	-0.488142	-0.239394	0.248747	-0.566332	0.00157408	-0.474368	1	0.699539	0.988127	0.491303	0.692534	0.656942	0.511833	1	0.41984
AT1G04347	#N/A	-0.0864079	0.167462	0.253869	0.148541	0.260064	0.111523	0.269867	0.0349182	0.12752	1	0.90117	0.695288	1	0.611181	1	1	1	1
AT1G04350	2-oxoglutarate (2OG) and Fe(II)-dependent oxygenase superfamily protein; CONTAINS InterPro DOMAIN/s: Oxoglutarate/iron-dependent oxygenase (InterPro:IPR005123); BEST Arabidopsis thaliana protein match is: 2-oxoglutarate (2OG) and Fe(II)-dependent oxygenase superfamily protein (TAIR:AT5G59540.1); Has 8112 Blast hits to 8080 proteins in 977 species: Archae - 0; Bacteria - 1066; Metazoa - 116; Fungi…	0.352475	-0.131366	-0.483842	-0.0146972	-0.369018	-0.354321	-0.351808	0.0153645	-0.222287	0.621145	0.898517	0.108722	1	0.204493	0.226598	0.772087	1	0.739349
AT1G04353	#N/A	-0.398946	-0.439513	-0.0405665	0.219035	0.447325	0.22829	-0.16114	-0.779121	0.107716	0.695384	0.214895	1	0.997337	0.209678	0.660863	1	0.0835488	1
AT1G04357	#N/A	0.126342	0.185184	0.0588425	-0.277219	-0.235768	0.0414508	-0.205449	0.198111	-0.222841	1	0.791946	1	0.821828	0.627165	1	1	1	0.855584
AT1G04360	RING/U-box superfamily protein; FUNCTIONS IN: zinc ion binding; EXPRESSED IN: hypocotyl, root; CONTAINS InterPro DOMAIN/s: Zinc finger, RING-type (InterPro:IPR001841), Zinc finger, C3HC4 RING-type (InterPro:IPR018957); BEST Arabidopsis thaliana protein match is: RING/U-box superfamily protein (TAIR:AT5G43420.1); Has 9268 Blast hits to 9239 proteins in 300 species: Archae - 0; Bacteria - 0; Metazo…	0.068927	-0.0853854	-0.154312	0.259556	-0.239039	-0.498595	-0.0693901	-0.260019	-0.413673	1	1	1	0.956699	0.706115	0.200868	1	0.986478	0.50992
AT1G04363	#N/A	0.0777376	0.259789	0.182051	-0.0429907	0.0439319	0.0869226	-0.127713	-0.00698424	-0.222841	1	0.502682	0.816275	1	1	1	1	1	0.81264
AT1G04367	#N/A	0.165561	2.22045e-16	-0.165561	0.0381679	-0.0338588	-0.0720268	-0.093534	0.0338588	-2.22045e-16	0.0856933	1	0.0193554	1	0.856513	0.324158	0.649312	1	1
AT1G04370	Ethylene-responsive element binding factor 14 (ERF14); CONTAINS InterPro DOMAIN/s: DNA-binding, integrase-type (InterPro:IPR016177), Pathogenesis-related transcriptional factor/ERF, DNA-binding (InterPro:IPR001471); BEST Arabidopsis thaliana protein match is: Integrase-type DNA-binding superfamily protein (TAIR:AT5G43410.1); Has 6105 Blast hits to 5744 proteins in 253 species: Archae - 0; Bacteri…	2.22045e-16	2.22045e-16	0	-0.0595537	-0.0674127	-0.00785896	0.00785896	0.0674127	-2.22045e-16	1	1	1	0.691512	0.315923	1	1	0.646001	1
AT1G04373	#N/A	2.22045e-16	2.22045e-16	0	0	0	0	-2.22045e-16	0	-2.22045e-16	1	1	1	1	1	1	1	1	1
AT1G04377	#N/A	2.22045e-16	2.22045e-16	0	0	0	0	-2.22045e-16	0	-2.22045e-16	1	1	1	1	1	1	1	1	1
AT1G04380	2-oxoglutarate (2OG) and Fe(II)-dependent oxygenase superfamily protein; FUNCTIONS IN: 2-oxoglutarate-dependent dioxygenase activity; INVOLVED IN: biological_process unknown; LOCATED IN: cellular_component unknown; EXPRESSED IN: hypocotyl, flower, cultured cell; EXPRESSED DURING: petal differentiation and expansion stage; CONTAINS InterPro DOMAIN/s: Oxoglutarate/iron-dependent oxygenase (InterPro…	0.0139715	2.22045e-16	-0.0139715	0.0759286	0.110437	0.0345081	0.0958159	0.0338588	0.144296	1	1	1	1	0.577391	1	1	1	0.572798
AT1G04383	#N/A	2.22045e-16	2.22045e-16	0	0	0	0	-2.22045e-16	0	-2.22045e-16	1	1	1	1	1	1	1	1	1
AT1G04387	#N/A	2.22045e-16	2.22045e-16	0	0.00785896	0	-0.00785896	0.00785896	0	-2.22045e-16	1	1	1	0.59933	1	0.318265	0.861512	1	1
AT1G04390	BTB/POZ domain-containing protein; CONTAINS InterPro DOMAIN/s: BTB/POZ (InterPro:IPR013069), BTB/POZ fold (InterPro:IPR011333), Kelch related (InterPro:IPR013089), BTB/POZ-like (InterPro:IPR000210); Has 143 Blast hits to 130 proteins in 28 species: Archae - 0; Bacteria - 0; Metazoa - 38; Fungi - 0; Plants - 104; Viruses - 0; Other Eukaryotes - 1 (source: NCBI BLink).	0.216783	0.163149	-0.0536344	-0.00370983	0.222777	0.226487	-0.105856	0.114637	0.174266	1	1	1	1	0.866583	0.840815	1	1	1
AT1G04397	#N/A	2.22045e-16	2.22045e-16	0	0.00785896	0	-0.00785896	0.00785896	0	-2.22045e-16	1	1	1	0.59933	1	0.318265	0.861512	1	1
AT1G04400	cryptochrome 2 (CRY2); FUNCTIONS IN: protein homodimerization activity, blue light photoreceptor activity; INVOLVED IN: in 9 processes; LOCATED IN: nucleus, vacuole; EXPRESSED IN: 24 plant structures; EXPRESSED DURING: 13 growth stages; CONTAINS InterPro DOMAIN/s: Rossmann-like alpha/beta/alpha sandwich fold (InterPro:IPR014729), Cryptochrome/DNA photolyase, class 1 conserved site, C-terminal (In…	0.457371	0.368687	-0.0886842	0.726828	0.848658	0.12183	0.683747	0.414291	0.894261	0.28494	0.13644	1	0.0145485	0.000826965	0.853579	0.0564461	0.296072	0.0037306
AT1G04403	#N/A	2.22045e-16	2.22045e-16	0	0	0	0	-2.22045e-16	0	-2.22045e-16	1	1	1	1	1	1	1	1	1
AT1G04407	#N/A	0.0139715	2.22045e-16	-0.0139715	0	0	0	-0.0139715	0	-2.22045e-16	0.411547	1	0.159322	1	1	1	0.509971	1	1
AT1G04410	Lactate/malate dehydrogenase family protein; FUNCTIONS IN: in 6 functions; INVOLVED IN: response to cadmium ion, response to zinc ion, response to salt stress; LOCATED IN: in 7 components; EXPRESSED IN: 26 plant structures; EXPRESSED DURING: 15 growth stages; CONTAINS InterPro DOMAIN/s: Malate dehydrogenase, NAD-dependent, cytosolic (InterPro:IPR011274), Lactate/malate dehydrogenase, N-terminal (…	0.153356	-0.788265	-0.941621	0.181586	-1.03071	-1.2123	0.350073	0.321842	0.0793973	1	0.000415044	0.000162743	0.816569	2.73818e-05	3.81483e-06	0.509971	0.403286	1
AT1G04413	#N/A	-0.0683909	0.200313	0.268704	-0.296023	-0.130815	0.165208	0.0583319	0.285964	-0.0451637	1	0.903277	0.776855	0.956666	1	0.976316	1	1	1
AT1G04417	#N/A	2.22045e-16	2.22045e-16	0	0	0	0	-2.22045e-16	0	-2.22045e-16	1	1	1	1	1	1	1	1	1
AT1G04420	NAD(P)-linked oxidoreductase superfamily protein; FUNCTIONS IN: oxidoreductase activity, aldo-keto reductase activity; INVOLVED IN: oxidation reduction; LOCATED IN: chloroplast, chloroplast stroma, chloroplast envelope; EXPRESSED IN: 23 plant structures; EXPRESSED DURING: 13 growth stages; CONTAINS InterPro DOMAIN/s: Aldo/keto reductase (InterPro:IPR001395); BEST Arabidopsis thaliana protein matc…	-0.0759795	0.195106	0.271086	-0.142927	0.279266	0.422192	-0.312696	-0.245749	-0.161589	1	0.192423	0.0816951	0.683	0.0481383	0.00329557	0.207464	0.288032	0.509684
AT1G04425	0	0.0756433	-0.219031	-0.294674	-0.431769	-0.736998	-0.305229	-0.0112537	0.496159	-0.0218081	1	0.559893	0.410021	0.338621	0.00714789	0.318265	1	0.253921	1
AT1G04427	#N/A	-0.0715359	0.313609	0.385145	0.136059	0.178871	0.0428122	0.0584796	-0.149115	-0.283853	1	0.267291	0.188976	1	0.662171	1	1	1	0.52088
AT1G04430	S-adenosyl-L-methionine-dependent methyltransferases superfamily protein; INVOLVED IN: biological_process unknown; LOCATED IN: Golgi apparatus, plasma membrane; EXPRESSED IN: 26 plant structures; EXPRESSED DURING: 15 growth stages; CONTAINS InterPro DOMAIN/s: Protein of unknown function DUF248, methyltransferase putative (InterPro:IPR004159); BEST Arabidopsis thaliana protein match is: S-adenosyl…	0.398231	-1.56498	-1.96321	0.206128	-1.2834	-1.48953	-0.359216	-0.167113	0.114461	0.171675	2.77626e-08	3.5526e-09	0.59933	4.24066e-07	5.1215e-08	0.33531	0.816464	0.922269
AT1G04433	#N/A	-0.652905	-1.7926	-1.13969	-0.711658	-0.978643	-0.266985	-0.472632	-0.413879	0.400076	0.598709	0.000559072	0.0319258	0.423641	0.0454963	0.811393	1	0.874608	0.745073
AT1G04437	#N/A	0.176227	0.132185	-0.0440425	0.218634	0.247078	0.0284437	0.140809	0.0984024	0.213295	1	1	1	1	0.885609	1	1	1	1
AT1G04440	casein kinase like 13 (CKL13); FUNCTIONS IN: protein serine/threonine kinase activity, protein kinase activity, kinase activity, ATP binding; INVOLVED IN: protein amino acid phosphorylation; LOCATED IN: cellular_component unknown; EXPRESSED IN: 22 plant structures; EXPRESSED DURING: 12 growth stages; CONTAINS InterPro DOMAIN/s: Protein kinase, ATP binding site (InterPro:IPR017441), Protein kinase…	0.186335	0.0257349	-0.1606	0.332121	0.208424	-0.123696	0.0916683	-0.0541179	0.128572	0.985719	1	0.704299	0.395599	0.447768	0.798137	1	1	0.963012
AT1G04443	#N/A	2.22045e-16	2.22045e-16	0	0	0	0	-2.22045e-16	0	-2.22045e-16	1	1	1	1	1	1	1	1	1
AT1G04445	C2H2-like zinc finger protein; FUNCTIONS IN: zinc ion binding, nucleic acid binding; INVOLVED IN: biological_process unknown; LOCATED IN: intracellular; CONTAINS InterPro DOMAIN/s: Zinc finger, C2H2-like (InterPro:IPR015880), Zinc finger, C2H2-type (InterPro:IPR007087); Has 4 Blast hits to 4 proteins in 2 species: Archae - 0; Bacteria - 0; Metazoa - 0; Fungi - 0; Plants - 4; Viruses - 0; Other Eu…	0.0658037	-0.00917733	-0.074981	0.101979	-0.0338588	-0.135838	-0.0834388	-0.119614	-0.144296	1	1	1	1	1	0.780319	1	1	0.93398
AT1G04447	#N/A	2.22045e-16	2.22045e-16	0	0	0	0	-2.22045e-16	0	-2.22045e-16	1	1	1	1	1	1	1	1	1
AT1G04450	ROP-interactive CRIB motif-containing protein 3 (RIC3); FUNCTIONS IN: protein binding; INVOLVED IN: in 7 processes; LOCATED IN: cytoplasm; CONTAINS InterPro DOMAIN/s: PAK-box/P21-Rho-binding (InterPro:IPR000095); BEST Arabidopsis thaliana protein match is: ROP-interactive CRIB motif-containing protein 1 (TAIR:AT2G33460.1); Has 189 Blast hits to 189 proteins in 25 species: Archae - 0; Bacteria - 0…	2.22045e-16	2.22045e-16	0	-0.0338588	-0.0338588	0	-2.22045e-16	0.0338588	-2.22045e-16	1	1	1	0.59933	0.314121	1	1	0.646001	1
AT1G04453	#N/A	2.22045e-16	2.22045e-16	0	0	0.157295	0.157295	-2.22045e-16	0	0.157295	1	1	1	1	0.314121	0.314926	1	1	0.509684
AT1G04455	#N/A	2.22045e-16	2.22045e-16	0	0	0	0	-2.22045e-16	0	-2.22045e-16	1	1	1	1	1	1	1	1	1
AT1G04457	0	2.22045e-16	2.22045e-16	0	0	0	0	-2.22045e-16	0	-2.22045e-16	1	1	1	1	1	1	1	1	1
AT1G04463	#N/A	0.241222	-0.506784	-0.748006	-0.000639575	-1.03847	-1.03783	1.19041	1.43227	0.900592	1	0.262442	0.10096	1	0.0111783	0.0110801	0.0491187	0.0066826	0.0935255
AT1G04467	#N/A	-0.206487	-0.00523505	0.201252	0.0719362	0.657899	0.585963	0.667084	0.388661	1.0518	1	1	0.97173	1	0.157006	0.221926	0.578771	0.847452	0.0679231
AT1G04470	CONTAINS InterPro DOMAIN/s: Munc13 homology 1 (InterPro:IPR014770), Protein of unknown function DUF810 (InterPro:IPR008528), Mammalian uncoordinated homology 13, domain 2 (InterPro:IPR014772); BEST Arabidopsis thaliana protein match is: Protein of unknown function (DUF810) (TAIR:AT2G33420.1); Has 201 Blast hits to 187 proteins in 29 species: Archae - 0; Bacteria - 4; Metazoa - 3; Fungi - 4; Plant…	0.0204564	0.148192	0.127736	0	0	0	-0.0204564	0	-0.148192	1	0.308429	0.483904	1	1	1	1	1	0.509684
AT1G04473	#N/A	-0.0761197	-0.116525	-0.0404055	-0.0262637	-0.272196	-0.245932	0.0266553	-0.0232006	-0.178871	1	0.978789	1	1	0.421608	0.489016	1	1	0.909092
AT1G04477	#N/A	0.022673	-0.121323	-0.143996	0.0271554	0.66902	0.641864	0.0623472	0.0578649	0.848207	1	1	1	1	0.072656	0.0863579	1	1	0.0773865
AT1G04480	Ribosomal protein L14p/L23e family protein; FUNCTIONS IN: structural constituent of ribosome; INVOLVED IN: translation; LOCATED IN: ribosome, intracellular; EXPRESSED IN: 24 plant structures; EXPRESSED DURING: 15 growth stages; CONTAINS InterPro DOMAIN/s: Ribosomal protein L14b/L23e (InterPro:IPR000218), Ribosomal protein L14 conserved site (InterPro:IPR019972); BEST Arabidopsis thaliana protein …	0.0313414	0.24657	0.215229	-0.436314	-0.313673	0.122641	-0.319998	0.147658	-0.412585	1	0.477452	0.651452	0.336958	0.314326	0.921974	0.861512	1	0.321547
AT1G04483	#N/A	-0.0135301	0.225075	0.238605	-0.0471146	0.266366	0.313481	0.115957	0.149542	0.190833	1	0.668695	0.696899	1	0.551341	0.422112	1	1	0.957311
AT1G04487	#N/A	-0.503817	-0.23218	0.271637	0.430799	0.788503	0.357704	0.209849	-0.724767	0.295917	0.411547	0.622862	0.581292	0.491303	0.0122201	0.317968	1	0.0962629	0.640435
AT1G04490	Protein of unknown function (DUF3527); CONTAINS InterPro DOMAIN/s: Protein of unknown function DUF3527 (InterPro:IPR021916); BEST Arabidopsis thaliana protein match is: Protein of unknown function (DUF3527) (TAIR:AT2G33360.2); Has 121 Blast hits to 119 proteins in 11 species: Archae - 0; Bacteria - 0; Metazoa - 0; Fungi - 0; Plants - 121; Viruses - 0; Other Eukaryotes - 0 (source: NCBI BLink).	-0.127256	-0.352206	-0.22495	0.172632	-0.444499	-0.617131	0.243988	-0.0558999	-0.148192	1	0.290731	0.67349	1	0.152664	0.0367833	1	1	1
AT1G04493	#N/A	0.2098	-0.0674127	-0.277213	0.259224	0.145012	-0.114212	0.0158703	-0.0335539	0.178871	0.782353	1	0.221183	0.513585	0.615781	0.764755	1	1	0.654437
AT1G04497	#N/A	0.0538826	2.22045e-16	-0.0538826	-0.107293	-0.139189	-0.0318961	-0.0219865	0.139189	-2.22045e-16	1	1	0.733034	0.481127	0.0773303	0.96283	1	0.267347	1
AT1G04500	CCT motif family protein; CONTAINS InterPro DOMAIN/s: CCT domain (InterPro:IPR010402); BEST Arabidopsis thaliana protein match is: CCT motif family protein (TAIR:AT2G33350.2); Has 1789 Blast hits to 1789 proteins in 111 species: Archae - 0; Bacteria - 6; Metazoa - 2; Fungi - 2; Plants - 1654; Viruses - 0; Other Eukaryotes - 125 (source: NCBI BLink).	0.0319348	-0.0674127	-0.0993475	0.180089	0	-0.180089	0.080741	-0.0674127	-2.22045e-16	1	0.940447	0.761129	0.59933	1	0.287131	1	1	1
AT1G04503	#N/A	0.87986	-1.6436	-2.52346	0.721439	-2.25427	-2.97571	0.47441	0.632831	0.0221634	0.155841	0.000161172	3.28964e-06	0.212845	5.45187e-06	1.39193e-07	0.861512	0.36835	1
AT1G04507	#N/A	-0.0330806	0.0207543	0.0538349	-0.360088	0.0626527	0.422741	-0.306275	0.0207324	0.0626308	1	1	1	0.714732	1	0.314926	1	1	1
AT1G04510	MOS4-associated complex 3A (MAC3A); FUNCTIONS IN: ubiquitin-protein ligase activity, nucleotide binding; INVOLVED IN: response to cadmium ion, defense response to bacterium; LOCATED IN: nucleolus, nucleus, CUL4 RING ubiquitin ligase complex; EXPRESSED IN: 25 plant structures; EXPRESSED DURING: 13 growth stages; CONTAINS InterPro DOMAIN/s: WD40 repeat 2 (InterPro:IPR019782), U box domain (InterPro…	0.0537466	-0.452081	-0.505828	-0.205701	-0.402179	-0.196478	-0.0785701	0.180877	0.23078	1	0.029461	0.0261861	0.707962	0.0558186	0.442153	1	0.859907	0.524966
AT1G04513	#N/A	0.290935	-0.270518	-0.561453	0.162746	0.130561	-0.0321847	-0.0904754	0.0377135	0.438793	1	0.712794	0.258721	1	1	1	1	1	0.557056
AT1G04517	#N/A	-0.109868	-0.144296	-0.0344279	-0.134064	-0.141923	-0.00785896	-0.0265689	-0.00237215	-2.22045e-16	1	0.403923	1	0.768427	0.422516	1	1	1	1
AT1G04520	plasmodesmata-located protein 2 (PDLP2); FUNCTIONS IN: molecular_function unknown; INVOLVED IN: N-terminal protein myristoylation, plasmodesmata-mediated intercellular transport; LOCATED IN: plasmodesma; EXPRESSED IN: 17 plant structures; EXPRESSED DURING: 12 growth stages; CONTAINS InterPro DOMAIN/s: Protein of unknown function DUF26 (InterPro:IPR002902); BEST Arabidopsis thaliana protein match …	-0.25204	-1.50761	-1.25557	-0.835754	-1.71876	-0.883006	-0.85157	-0.267856	-0.479009	1	2.91605e-05	0.000457443	0.0308994	7.11521e-06	0.00467443	0.0680967	0.855474	0.293572
AT1G04523	#N/A	2.22045e-16	2.22045e-16	0	0	0	0	-2.22045e-16	0	-2.22045e-16	1	1	1	1	1	1	1	1	1
AT1G04527	#N/A	0.0524937	-0.0318961	-0.0843898	0.00580543	-0.0745107	-0.0803161	-0.0040737	0.0426146	-2.22045e-16	1	1	0.450934	1	0.479475	0.414657	1	1	1
AT1G04530	Tetratricopeptide repeat (TPR)-like superfamily protein; FUNCTIONS IN: binding; EXPRESSED IN: 22 plant structures; EXPRESSED DURING: 13 growth stages; CONTAINS InterPro DOMAIN/s: Tetratricopeptide-like helical (InterPro:IPR011990), Tetratricopeptide repeat-containing (InterPro:IPR013026); BEST Arabidopsis thaliana protein match is: Tetratricopeptide repeat (TPR)-like superfamily protein (TAIR:AT4…	-0.35496	-0.7258	-0.37084	-0.655558	-0.455825	0.199732	-0.447318	-0.14672	0.123254	0.511814	0.0035725	0.187521	0.0336294	0.0652355	0.546479	0.417958	1	1
AT1G04533	#N/A	-0.0164491	0.168324	0.184773	0.0183858	0.0120905	-0.00629525	0.0996272	0.0647923	-0.0914414	1	0.743493	0.741716	1	1	1	1	1	1
AT1G04537	#N/A	-0.13556	0.470592	0.606152	-0.322952	-0.214505	0.108447	0.0697883	0.257181	-0.427916	1	0.0935005	0.0451139	0.59933	0.592906	0.985086	1	0.805472	0.300079
AT1G04540	Calcium-dependent lipid-binding (CaLB domain) family protein; INVOLVED IN: biological_process unknown; LOCATED IN: membrane; EXPRESSED IN: 10 plant structures; EXPRESSED DURING: L mature pollen stage, M germinated pollen stage, 4 anthesis, C globular stage, petal differentiation and expansion stage; CONTAINS InterPro DOMAIN/s: C2 calcium/lipid-binding domain, CaLB (InterPro:IPR008973), C2 calcium…	0.0525203	-0.762159	-0.814679	0.00339744	-0.770747	-0.774145	-0.491135	-0.442012	-0.450601	1	0.0538244	0.060777	1	0.0528892	0.0513452	0.842574	0.654077	0.51077
AT1G04543	#N/A	0.0674514	0.112399	0.044948	0.0615482	0.157295	0.0957467	-0.0377994	-0.0318961	0.0129994	1	0.813648	1	1	0.582977	0.887875	1	1	1
AT1G04547	#N/A	2.22045e-16	2.22045e-16	0	0.0296521	0	-0.0296521	0.0296521	0	-2.22045e-16	1	1	1	0.59933	1	0.314926	0.861512	1	1
AT1G04550	indole-3-acetic acid inducible 12 (IAA12); FUNCTIONS IN: transcription repressor activity, sequence-specific DNA binding transcription factor activity; INVOLVED IN: xylem and phloem pattern formation, response to auxin stimulus, embryonic pattern specification, root development; LOCATED IN: nucleus; EXPRESSED IN: 22 plant structures; EXPRESSED DURING: 13 growth stages; CONTAINS InterPro DOMAIN/s:…	-0.222245	-0.330766	-0.108521	-0.302186	-0.324367	-0.0221809	-0.13141	-0.0514694	-0.0450705	0.889956	0.175312	0.958345	0.540737	0.191189	1	1	1	1
AT1G04555	unknown protein; FUNCTIONS IN: molecular_function unknown; INVOLVED IN: biological_process unknown; LOCATED IN: cellular_component unknown; BEST Arabidopsis thaliana protein match is: unknown protein (TAIR:AT4G33380.1); Has 84 Blast hits to 83 proteins in 15 species: Archae - 0; Bacteria - 0; Metazoa - 9; Fungi - 0; Plants - 75; Viruses - 0; Other Eukaryotes - 0 (source: NCBI BLink).	-0.178402	0.0253347	0.203736	0.376183	1.11044	0.734256	0.0837712	-0.470813	0.614291	1	1	0.84678	0.636839	0.0021897	0.0364748	1	0.549129	0.213058
AT1G04557	#N/A	2.22045e-16	2.22045e-16	0	0	0	0	-2.22045e-16	0	-2.22045e-16	1	1	1	1	1	1	1	1	1
AT1G04560	AWPM-19-like family protein; FUNCTIONS IN: molecular_function unknown; INVOLVED IN: biological_process unknown; LOCATED IN: endomembrane system; CONTAINS InterPro DOMAIN/s: AWPM-19-like (InterPro:IPR008390); BEST Arabidopsis thaliana protein match is: AWPM-19-like family protein (TAIR:AT5G46530.1); Has 177 Blast hits to 177 proteins in 19 species: Archae - 0; Bacteria - 0; Metazoa - 0; Fungi - 0;…	0.259221	2.35607	2.09685	-0.557022	0.494965	1.05199	-0.424943	0.3913	-1.46981	1	0.000646621	0.00371556	0.832676	0.606212	0.116771	1	1	0.0847998
AT1G04563	#N/A	2.22045e-16	2.22045e-16	0	0	0	0	-2.22045e-16	0	-2.22045e-16	1	1	1	1	1	1	1	1	1
AT1G04567	#N/A	0.0309775	-0.0745107	-0.105488	-0.20137	-0.104638	0.0967322	-0.220132	0.0122157	-0.0179112	1	1	1	0.890533	0.978093	0.997225	1	1	1
AT1G04570	Major facilitator superfamily protein; FUNCTIONS IN: transporter activity; INVOLVED IN: transport; LOCATED IN: chloroplast, membrane; CONTAINS InterPro DOMAIN/s: Biopterin transport-related protein BT1 (InterPro:IPR004324), Major facilitator superfamily, general substrate transporter (InterPro:IPR016196); BEST Arabidopsis thaliana protein match is: Major facilitator superfamily protein (TAIR:AT2G…	0.774216	1.52296	0.748746	-0.330983	0.429537	0.76052	0.350377	1.45558	0.36215	0.411547	0.00194781	0.167728	0.974214	0.48314	0.122405	1	0.0183546	0.799491
AT1G04573	#N/A	2.22045e-16	2.22045e-16	0	0	0	0	-2.22045e-16	0	-2.22045e-16	1	1	1	1	1	1	1	1	1
AT1G04577	#N/A	-0.0318961	0.295167	0.327063	0	0	0	-2.22045e-16	-0.0318961	-0.327063	1	0.0823057	0.0792108	1	1	1	1	1	0.152082
AT1G04580	aldehyde oxidase 4 (AO4); CONTAINS InterPro DOMAIN/s: Aldehyde oxidase/xanthine dehydrogenase (InterPro:IPR016208), Ferredoxin (InterPro:IPR001041), Molybdopterin dehydrogenase, FAD-binding (InterPro:IPR002346), Beta-grasp fold, ferredoxin-type (InterPro:IPR012675), [2Fe-2S]-binding (InterPro:IPR002888), FAD-binding, type 2 (InterPro:IPR016166), CO dehydrogenase flavoprotein, C-terminal (InterPro…	0.0204564	2.22045e-16	-0.0204564	0.217953	0.537549	0.319596	0.439123	0.241627	0.779175	1	1	1	0.813987	0.0305568	0.243276	0.464553	0.767455	0.0141444
AT1G04583	#N/A	-0.0105201	0.609696	0.620216	-0.0285324	0.319381	0.347913	-0.101879	-0.083867	-0.374182	1	0.0973422	0.130728	1	0.499184	0.42636	1	1	0.573075
AT1G04587	#N/A	0.308257	0.439458	0.1312	0.114172	0.45241	0.338238	0.0143413	0.208426	0.221379	1	0.364687	1	1	0.349778	0.55429	1	1	1
AT1G04590	BEST Arabidopsis thaliana protein match is: Pentatricopeptide repeat (PPR) superfamily protein (TAIR:AT4G21190.1); Has 111 Blast hits to 111 proteins in 15 species: Archae - 0; Bacteria - 0; Metazoa - 0; Fungi - 0; Plants - 109; Viruses - 0; Other Eukaryotes - 2 (source: NCBI BLink).	-0.30686	-0.399108	-0.0922483	-0.0616068	-0.13135	-0.0697437	-0.429757	-0.67501	-0.407252	1	0.367007	1	1	1	1	0.861512	0.279543	0.550286
AT1G04593	#N/A	2.22045e-16	2.22045e-16	0	0	0	0	-2.22045e-16	0	-2.22045e-16	1	1	1	1	1	1	1	1	1
AT1G04597	#N/A	2.22045e-16	2.22045e-16	0	0	0	0	-2.22045e-16	0	-2.22045e-16	1	1	1	1	1	1	1	1	1
AT1G04600	myosin XI A (XIA); FUNCTIONS IN: motor activity; INVOLVED IN: actin filament-based movement; LOCATED IN: myosin complex; EXPRESSED IN: 18 plant structures; EXPRESSED DURING: 9 growth stages; CONTAINS InterPro DOMAIN/s: Dil domain (InterPro:IPR018444), Dilute (InterPro:IPR002710), Prefoldin (InterPro:IPR009053), Myosin, N-terminal, SH3-like (InterPro:IPR004009), Myosin head, motor domain (InterPro…	0.0560854	0.112399	0.056314	-0.0584341	0.252465	0.310899	-0.0185744	0.0959451	0.23601	1	0.937982	1	1	0.391697	0.259454	1	1	0.631638
AT1G04603	#N/A	2.22045e-16	2.22045e-16	0	0	0	0	-2.22045e-16	0	-2.22045e-16	1	1	1	1	1	1	1	1	1
AT1G04607	#N/A	2.22045e-16	2.22045e-16	0	0	0	0	-2.22045e-16	0	-2.22045e-16	1	1	1	1	1	1	1	1	1
AT1G04610	YUCCA 3 (YUC3); FUNCTIONS IN: NADP or NADPH binding, oxidoreductase activity, FAD binding, flavin-containing monooxygenase activity; INVOLVED IN: auxin biosynthetic process; EXPRESSED IN: 11 plant structures; EXPRESSED DURING: 4 anthesis, C globular stage, petal differentiation and expansion stage, D bilateral stage; CONTAINS InterPro DOMAIN/s: Pyridine nucleotide-disulphide oxidoreductase, class…	0.337678	-0.0311793	-0.368857	0.403898	-0.307684	-0.711582	0.234668	0.168448	-0.108056	1	1	0.569988	0.730892	0.633137	0.0975717	1	1	1
AT1G04613	#N/A	2.22045e-16	2.22045e-16	0	0.0479896	0	-0.0479896	0.0479896	0	-2.22045e-16	1	1	1	0.104527	1	0.0287236	0.226442	1	1
AT1G04620	coenzyme F420 hydrogenase family / dehydrogenase, beta subunit family; FUNCTIONS IN: coenzyme F420 hydrogenase activity; INVOLVED IN: biological_process unknown; LOCATED IN: chloroplast; EXPRESSED IN: 22 plant structures; EXPRESSED DURING: 13 growth stages; CONTAINS InterPro DOMAIN/s: Coenzyme F420 hydrogenase/dehydrogenase beta subunit, C-terminal (InterPro:IPR007525), Coenzyme F420 hydrogenase/…	0.0459544	0.330655	0.284701	-0.212681	0.565054	0.777735	0.0833895	0.342025	0.576424	1	0.497988	0.679754	1	0.155131	0.0395639	1	0.826431	0.310517
AT1G04623	#N/A	2.22045e-16	2.22045e-16	0	0	0	0	-2.22045e-16	0	-2.22045e-16	1	1	1	1	1	1	1	1	1
AT1G04625	Polynucleotidyl transferase, ribonuclease H-like superfamily protein; FUNCTIONS IN: nucleic acid binding; INVOLVED IN: biological_process unknown; LOCATED IN: cellular_component unknown; CONTAINS InterPro DOMAIN/s: Polynucleotidyl transferase, ribonuclease H fold (InterPro:IPR012337); BEST Arabidopsis thaliana protein match is: Polynucleotidyl transferase, ribonuclease H-like superfamily protein …	-0.0453981	0.778196	0.823594	0.1984	0.521378	0.322978	0.155166	-0.0886325	-0.345451	1	0.0182101	0.0222914	1	0.129801	0.415287	1	1	0.566384
AT1G04630	maternal effect embryo arrest 4 (MEE4); CONTAINS InterPro DOMAIN/s: GRIM-19 (InterPro:IPR009346); BEST Arabidopsis thaliana protein match is: GRIM-19 protein (TAIR:AT2G33220.1); Has 332 Blast hits to 332 proteins in 145 species: Archae - 0; Bacteria - 0; Metazoa - 162; Fungi - 83; Plants - 65; Viruses - 0; Other Eukaryotes - 22 (source: NCBI BLink).	-0.240908	0.2661	0.507008	-0.0318933	0.213053	0.244946	-0.0423513	-0.251366	-0.304413	0.995291	0.461401	0.120763	1	0.630551	0.520833	1	0.858599	0.561175
AT1G04635	EMBRYO DEFECTIVE 1687 (EMB1687); FUNCTIONS IN: ribonuclease activity, ribonuclease P activity; INVOLVED IN: tRNA processing, embryo development ending in seed dormancy; LOCATED IN: vacuole; CONTAINS InterPro DOMAIN/s: Ribonuclease P-related (InterPro:IPR002759); Has 266 Blast hits to 266 proteins in 135 species: Archae - 0; Bacteria - 0; Metazoa - 85; Fungi - 108; Plants - 56; Viruses - 0; Other …	0.092669	-0.171578	-0.264247	-0.510874	-1.03059	-0.519713	0.268234	0.871777	0.0127674	1	0.862457	0.639008	0.365977	0.00244879	0.129074	1	0.0463355	1
AT1G04640	lipoyltransferase 2 (LIP2); CONTAINS InterPro DOMAIN/s: Octanoyltransferase (InterPro:IPR000544), Octanoyltransferase, conserved site (InterPro:IPR020605), Biotin/lipoate A/B protein ligase (InterPro:IPR004143); BEST Arabidopsis thaliana protein match is: Biotin/lipoate A/B protein ligase family (TAIR:AT4G31050.1); Has 5700 Blast hits to 5697 proteins in 1675 species: Archae - 17; Bacteria - 3180…	-0.670342	-0.739053	-0.0687108	-0.339637	-1.0628	-0.723163	0.08689	-0.243815	-0.567562	0.105782	0.00742455	1	0.59933	0.000370529	0.00878999	1	0.841626	0.123164
AT1G04643	#N/A	0.113319	0.178871	0.065552	0.0674127	0.157295	0.0898822	-0.0459063	-2.22045e-16	-0.0215761	1	0.564458	1	1	0.660724	0.972394	1	1	1
AT1G04645	Plant self-incompatibility protein S1 family; FUNCTIONS IN: molecular_function unknown; INVOLVED IN: biological_process unknown; LOCATED IN: endomembrane system; EXPRESSED IN: 6 plant structures; EXPRESSED DURING: 4 anthesis, C globular stage, petal differentiation and expansion stage, E expanded cotyledon stage; CONTAINS InterPro DOMAIN/s: Plant self-incompatibility S1 (InterPro:IPR010264); BEST…	2.22045e-16	2.22045e-16	0	0	0	0	-2.22045e-16	0	-2.22045e-16	1	1	1	1	1	1	1	1	1
AT1G04647	#N/A	-0.110795	0.599678	0.710473	-0.149043	0.136389	0.285431	0.197734	0.235982	-0.227307	1	0.24425	0.189458	1	1	0.749054	1	1	1
AT1G04650	unknown protein; Has 30201 Blast hits to 17322 proteins in 780 species: Archae - 12; Bacteria - 1396; Metazoa - 17338; Fungi - 3422; Plants - 5037; Viruses - 0; Other Eukaryotes - 2996 (source: NCBI BLink).	-0.382371	-0.523239	-0.140868	-0.566853	-0.376868	0.189985	0.15061	0.335091	0.481462	0.835852	0.188379	1	0.387013	0.400118	0.855364	1	0.834424	0.449303
AT1G04653	#N/A	2.22045e-16	2.22045e-16	0	0	0	0	-2.22045e-16	0	-2.22045e-16	1	1	1	1	1	1	1	1	1
AT1G04657	#N/A	2.22045e-16	2.22045e-16	0	0	0	0	-2.22045e-16	0	-2.22045e-16	1	1	1	1	1	1	1	1	1
AT1G04660	glycine-rich protein; FUNCTIONS IN: molecular_function unknown; INVOLVED IN: biological_process unknown; LOCATED IN: endomembrane system; EXPRESSED IN: 8 plant structures; EXPRESSED DURING: 4 anthesis, F mature embryo stage, petal differentiation and expansion stage, E expanded cotyledon stage, D bilateral stage; Has 360 Blast hits to 349 proteins in 15 species: Archae - 0; Bacteria - 0; Metazoa …	-0.126653	0.682588	0.809242	0.0288442	0.182276	0.153431	0.454355	0.298857	-0.201456	1	0.144272	0.109102	1	0.985621	1	0.964022	1	1
AT1G04667	#N/A	2.22045e-16	2.22045e-16	0	0	0	0	-2.22045e-16	0	-2.22045e-16	1	1	1	1	1	1	1	1	1
AT1G04670	unknown protein; Has 40 Blast hits to 40 proteins in 14 species: Archae - 2; Bacteria - 5; Metazoa - 1; Fungi - 2; Plants - 30; Viruses - 0; Other Eukaryotes - 0 (source: NCBI BLink).	2.22045e-16	2.22045e-16	0	0	0	0	-2.22045e-16	0	-2.22045e-16	1	1	1	1	1	1	1	1	1
AT1G04673	#N/A	2.22045e-16	2.22045e-16	0	0	0	0	-2.22045e-16	0	-2.22045e-16	1	1	1	1	1	1	1	1	1
AT1G04677	#N/A	2.22045e-16	2.22045e-16	0	0.00785896	0	-0.00785896	0.00785896	0	-2.22045e-16	1	1	1	0.59933	1	0.318265	0.861512	1	1
AT1G04680	Pectin lyase-like superfamily protein; FUNCTIONS IN: lyase activity, pectate lyase activity; INVOLVED IN: biological_process unknown; LOCATED IN: membrane; EXPRESSED IN: 23 plant structures; EXPRESSED DURING: 13 growth stages; CONTAINS InterPro DOMAIN/s: Pectin lyase fold/virulence factor (InterPro:IPR011050), AmbAllergen (InterPro:IPR018082), Pectate lyase/Amb allergen (InterPro:IPR002022), Pect…	-0.0380544	-1.35112	-1.31307	0.103422	-1.40315	-1.50657	-0.666437	-0.807913	-0.859937	1	3.36846e-05	0.000110433	1	2.37915e-05	9.63538e-06	0.149031	0.0255956	0.0156205
AT1G04683	#N/A	0.0139715	2.22045e-16	-0.0139715	0	0	0	-0.0139715	0	-2.22045e-16	0.411547	1	0.159322	1	1	1	0.509971	1	1
AT1G04687	#N/A	2.22045e-16	2.22045e-16	0	0	0	0	-2.22045e-16	0	-2.22045e-16	1	1	1	1	1	1	1	1	1
AT1G04690	potassium channel beta subunit 1 (KAB1); FUNCTIONS IN: oxidoreductase activity, potassium channel activity; INVOLVED IN: oxidation reduction, potassium ion transport, transmembrane transport; LOCATED IN: plasma membrane, membrane; EXPRESSED IN: 24 plant structures; EXPRESSED DURING: 14 growth stages; CONTAINS InterPro DOMAIN/s: Aldo/keto reductase (InterPro:IPR001395), Potassium channel, voltage-…	0.166396	0.239606	0.0732099	-0.359854	-0.398021	-0.0381665	-0.0380917	0.488159	-0.149468	0.990781	0.283186	1	0.223713	0.0464431	1	1	0.0699948	0.807698
AT1G04693	#N/A	2.22045e-16	2.22045e-16	0	0	0	0	-2.22045e-16	0	-2.22045e-16	1	1	1	1	1	1	1	1	1
AT1G04697	#N/A	0.17965	-0.176192	-0.355841	0.200926	0.152399	-0.0485268	-0.0227107	-0.0439866	0.284604	1	0.780059	0.347945	0.993403	0.868641	1	1	1	0.631064
AT1G04700	PB1 domain-containing protein tyrosine kinase; FUNCTIONS IN: protein serine/threonine/tyrosine kinase activity, protein kinase activity; INVOLVED IN: protein amino acid phosphorylation; LOCATED IN: cytosol; EXPRESSED IN: 22 plant structures; EXPRESSED DURING: 14 growth stages; CONTAINS InterPro DOMAIN/s: Octicosapeptide/Phox/Bem1p (InterPro:IPR000270), Protein kinase, ATP binding site (InterPro:I…	-0.184596	-0.0441261	0.140469	0.214357	-0.583953	-0.79831	0.428073	0.0291199	-0.510707	1	1	1	1	0.245924	0.0836335	1	1	0.517059
AT1G04703	#N/A	2.22045e-16	2.22045e-16	0	0	0	0	-2.22045e-16	0	-2.22045e-16	1	1	1	1	1	1	1	1	1
AT1G04707	#N/A	-0.06142	0.0393933	0.100813	-0.0239006	0.360143	0.384044	-0.177143	-0.214662	0.106088	1	1	1	1	0.501088	0.444447	1	1	1
AT1G04710	peroxisomal 3-ketoacyl-CoA thiolase 4 (PKT4); FUNCTIONS IN: transferase activity, transferring acyl groups other than amino-acyl groups, catalytic activity, acetyl-CoA C-acyltransferase activity; INVOLVED IN: catechol catabolic process, ortho-cleavage, protocatechuate catabolic process, ortho-cleavage, metabolic process, fatty acid oxidation; LOCATED IN: peroxisome, vacuole; EXPRESSED IN: 23 plan…	-0.283674	-0.308739	-0.0250653	-0.0370689	0.116343	0.153412	-0.471612	-0.718217	-0.293135	0.744311	0.265114	1	1	0.917347	0.742018	0.380175	0.026667	0.509684
AT1G04713	#N/A	0.0139715	2.22045e-16	-0.0139715	-0.0745107	-0.0745107	0	-0.0139715	0.0745107	-2.22045e-16	1	1	1	0.59933	0.316773	1	1	0.646001	1
AT1G04717	#N/A	2.22045e-16	2.22045e-16	0	0	0	0	-2.22045e-16	0	-2.22045e-16	1	1	1	1	1	1	1	1	1
AT1G04720	tRNA-Met (anticodon: CAT)	2.22045e-16	2.22045e-16	0	0	0	0	-2.22045e-16	0	-2.22045e-16	1	1	1	1	1	1	1	1	1
AT1G04723	#N/A	0.282336	0.112399	-0.169936	0.050515	0.83937	0.788855	-0.229858	0.00196274	0.728934	0.491995	0.782795	0.560274	1	0.000101716	0.000178912	0.861512	1	0.00321563
AT1G04730	CHROMOSOME TRANSMISSION FIDELITY 18 (CTF18); FUNCTIONS IN: nucleoside-triphosphatase activity, ATPase activity, nucleotide binding, ATP binding; INVOLVED IN: sister chromatid cohesion; LOCATED IN: replication fork; EXPRESSED IN: 25 plant structures; EXPRESSED DURING: 13 growth stages; CONTAINS InterPro DOMAIN/s: ATPase, AAA+ type, core (InterPro:IPR003593), ATPase, AAA-type, core (InterPro:IPR003…	-0.0173701	-0.167125	-0.149755	-0.293245	0.119722	0.412967	-0.0458784	0.229996	0.516843	1	1	1	1	1	0.478044	1	1	0.518379
AT1G04733	#N/A	0.255042	0.281261	0.026219	0.153605	0.38084	0.227235	-0.816922	-0.715485	-0.615906	0.988171	0.455035	1	1	0.263866	0.610128	0.0795549	0.0857951	0.132302
AT1G04737	#N/A	-0.232479	1.189	1.42148	-0.126977	0.575082	0.702059	0.108661	0.00315894	-0.610759	1	0.00243542	0.00109334	1	0.152021	0.0692007	1	1	0.273564
AT1G04743	#N/A	0.120508	0.486358	0.365851	-0.0534118	-0.0985939	-0.0451821	0.0370739	0.210993	-0.373959	1	0.226684	0.480728	1	1	1	1	1	0.591087
AT1G04747	#N/A	2.22045e-16	2.22045e-16	0	0	0	0	-2.22045e-16	0	-2.22045e-16	1	1	1	1	1	1	1	1	1
AT1G04750	vesicle-associated membrane protein 721 (VAMP721); FUNCTIONS IN: molecular_function unknown; INVOLVED IN: transport, vesicle-mediated transport; LOCATED IN: endosome, plasma membrane, membrane; EXPRESSED IN: 24 plant structures; EXPRESSED DURING: 13 growth stages; CONTAINS InterPro DOMAIN/s: Longin (InterPro:IPR010908), Longin-like (InterPro:IPR011012), Synaptobrevin (InterPro:IPR001388); BEST Ar…	0.227593	0.693779	0.466186	-0.137267	0.179037	0.316304	-0.16667	0.19819	-0.316552	0.832882	0.00236848	0.0557611	1	0.564448	0.180622	1	0.83804	0.364164
AT1G04753	#N/A	2.22045e-16	2.22045e-16	0	0	0	0	-2.22045e-16	0	-2.22045e-16	1	1	1	1	1	1	1	1	1
AT1G04760	vesicle-associated membrane protein 726 (VAMP726); FUNCTIONS IN: molecular_function unknown; INVOLVED IN: transport, vesicle-mediated transport; LOCATED IN: endosome, plasma membrane, chloroplast, membrane; EXPRESSED IN: 22 plant structures; EXPRESSED DURING: 13 growth stages; CONTAINS InterPro DOMAIN/s: Longin (InterPro:IPR010908), Longin-like (InterPro:IPR011012), Synaptobrevin (InterPro:IPR001…	-1.28076	0.261544	1.54231	-1.10162	-0.567557	0.534066	-0.380948	-0.560088	-1.38919	0.00507485	0.568115	0.000111444	0.00672347	0.0902969	0.113829	0.861512	0.309319	0.00131324
AT1G04763	#N/A	2.22045e-16	2.22045e-16	0	0	0	0	-2.22045e-16	0	-2.22045e-16	1	1	1	1	1	1	1	1	1
AT1G04767	#N/A	0.0430071	-0.0190104	-0.0620174	-0.121891	-0.12975	-0.00785896	-0.23303	-0.0681311	-0.178871	1	1	1	1	0.918222	1	1	1	0.911076
AT1G04770	Tetratricopeptide repeat (TPR)-like superfamily protein; FUNCTIONS IN: binding; INVOLVED IN: biological_process unknown; EXPRESSED IN: 23 plant structures; EXPRESSED DURING: 13 growth stages; CONTAINS InterPro DOMAIN/s: Tetratricopeptide TPR-1 (InterPro:IPR001440), Tetratricopeptide-like helical (InterPro:IPR011990), Tetratricopeptide repeat-containing (InterPro:IPR013026), Tetratricopeptide repe…	-1.30139	0.392594	1.69398	-1.64624	-0.755322	0.890919	-0.771938	-0.427084	-1.575	0.000297683	0.111671	1.08406e-06	8.07895e-06	0.00238933	0.000540285	0.0277319	0.27961	1.66713e-05
AT1G04773	#N/A	0.201047	0.0501616	-0.150885	-0.118389	-0.12361	-0.00522046	0.100664	0.4201	0.246329	1	1	0.976221	1	1	1	1	0.619008	0.820931
AT1G04778	unknown protein; FUNCTIONS IN: molecular_function unknown; INVOLVED IN: biological_process unknown; LOCATED IN: cellular_component unknown; Has 0 Blast hits to 0 proteins in 0 species (source: NCBI BLink).	0.458342	0.0736818	-0.38466	0.237408	0.107094	-0.130314	-0.223668	-0.00273412	0.0306786	0.23083	1	0.132448	0.650958	0.9083	0.778475	0.983887	1	1
AT1G04780	Ankyrin repeat family protein; FUNCTIONS IN: molecular_function unknown; INVOLVED IN: biological_process unknown; LOCATED IN: plasma membrane; EXPRESSED IN: 24 plant structures; EXPRESSED DURING: 13 growth stages; CONTAINS InterPro DOMAIN/s: Ankyrin repeat-containing domain (InterPro:IPR020683), Protein of unknown function DUF3424 (InterPro:IPR021832), Ankyrin repeat (InterPro:IPR002110); BEST Ar…	0.214278	0.354964	0.140686	0.252395	0.192938	-0.0594563	0.295723	0.257607	0.0955815	1	0.423236	1	0.980293	0.850877	1	1	0.998959	1
AT1G04783	#N/A	2.22045e-16	2.22045e-16	0	0	0	0	-2.22045e-16	0	-2.22045e-16	1	1	1	1	1	1	1	1	1
AT1G04787	#N/A	2.22045e-16	2.22045e-16	0	0	0	0	-2.22045e-16	0	-2.22045e-16	1	1	1	1	1	1	1	1	1
AT1G04790	RING/U-box superfamily protein; FUNCTIONS IN: zinc ion binding; EXPRESSED IN: 24 plant structures; EXPRESSED DURING: 15 growth stages; CONTAINS InterPro DOMAIN/s: Zinc finger, RING-type (InterPro:IPR001841), Zinc finger, C3HC4 RING-type (InterPro:IPR018957); BEST Arabidopsis thaliana protein match is: RING/U-box superfamily protein (TAIR:AT3G55530.1); Has 9425 Blast hits to 9403 proteins in 278 s…	-0.113453	-1.22844	-1.11498	-0.119604	-0.87379	-0.754186	0.191117	0.197268	0.551915	1	0.000660046	0.00323589	1	0.0104225	0.026151	1	1	0.262287
AT1G04793	#N/A	2.22045e-16	2.22045e-16	0	0	0	0	-2.22045e-16	0	-2.22045e-16	1	1	1	1	1	1	1	1	1
AT1G04797	#N/A	0.07142	2.22045e-16	-0.07142	0.0849893	0.27068	0.185691	0.0135693	0	0.27068	1	1	0.960547	1	0.0820179	0.282285	1	1	0.206721
AT1G04800	glycine-rich protein; FUNCTIONS IN: molecular_function unknown; INVOLVED IN: N-terminal protein myristoylation; LOCATED IN: endomembrane system; EXPRESSED IN: 17 plant structures; EXPRESSED DURING: 12 growth stages; Has 109132 Blast hits to 26905 proteins in 1855 species: Archae - 173; Bacteria - 37969; Metazoa - 32319; Fungi - 6881; Plants - 10265; Viruses - 1569; Other Eukaryotes - 19956 (sourc…	-0.116794	-1.35147	-1.23468	-0.129985	-1.09419	-0.964208	0.220912	0.234102	0.49138	1	0.00219871	0.00857998	1	0.0109613	0.0241943	1	1	0.509684
AT1G04803	#N/A	0.358492	0.415928	0.0574363	-0.157837	-0.285678	-0.127841	-0.384124	0.132205	-0.569401	0.660189	0.16374	1	1	0.402855	0.920589	0.731663	1	0.139186
AT1G04807	#N/A	0.0139715	2.22045e-16	-0.0139715	0	0	0	-0.0139715	0	-2.22045e-16	0.411547	1	0.159322	1	1	1	0.509971	1	1
AT1G04810	26S proteasome regulatory complex, non-ATPase subcomplex, Rpn2/Psmd1 subunit; FUNCTIONS IN: enzyme regulator activity, binding; INVOLVED IN: protein catabolic process, ubiquitin-dependent protein catabolic process; LOCATED IN: proteasome regulatory particle, base subcomplex, proteasome complex, nucleus, plasma membrane; EXPRESSED IN: 23 plant structures; EXPRESSED DURING: 13 growth stages; CONTAI…	0.224884	0.864934	0.64005	0.396655	0.924664	0.52801	0.148622	-0.0231488	0.0365812	0.904985	0.000643253	0.0139672	0.29638	0.000364462	0.0265514	1	1	1
AT1G04813	#N/A	2.22045e-16	2.22045e-16	0	0	0	0	-2.22045e-16	0	-2.22045e-16	1	1	1	1	1	1	1	1	1
AT1G04817	#N/A	2.22045e-16	2.22045e-16	0	-0.0745107	-0.0745107	0	-2.22045e-16	0.0745107	-2.22045e-16	1	1	1	0.59933	0.314121	1	1	0.646001	1
AT1G04820	tubulin alpha-4 chain (TUA4); FUNCTIONS IN: structural constituent of cytoskeleton; INVOLVED IN: response to cadmium ion, microtubule-based process, cellular response to gravity; LOCATED IN: tubulin complex, cytosol, cell wall, plasma membrane, chloroplast; EXPRESSED IN: 29 plant structures; EXPRESSED DURING: 15 growth stages; CONTAINS InterPro DOMAIN/s: Alpha tubulin (InterPro:IPR002452), Tubuli…	-0.214691	-0.474639	-0.259947	-0.269479	-0.77951	-0.510032	-0.355849	-0.301062	-0.605933	0.980427	0.0592574	0.445475	0.63664	0.0025705	0.0429545	0.669228	0.646001	0.064956
AT1G04823	#N/A	-0.497997	-0.618016	-0.120019	-0.120658	-0.198929	-0.0782706	0.00141215	-0.375926	0.0431605	0.77061	0.201969	1	1	0.946112	1	1	0.892176	1
AT1G04827	#N/A	-0.022017	-0.106407	-0.0843898	-0.0194231	-0.0674127	-0.0479896	-0.0364001	-0.038994	-2.22045e-16	1	0.307605	0.537412	1	0.633999	0.840646	1	1	1
AT1G04830	Ypt/Rab-GAP domain of gyp1p superfamily protein; FUNCTIONS IN: RAB GTPase activator activity; INVOLVED IN: regulation of Rab GTPase activity; LOCATED IN: intracellular; EXPRESSED IN: 24 plant structures; EXPRESSED DURING: 15 growth stages; CONTAINS InterPro DOMAIN/s: RabGAP/TBC (InterPro:IPR000195); BEST Arabidopsis thaliana protein match is: Ypt/Rab-GAP domain of gyp1p superfamily protein (TAIR:…	0.0808053	0.529236	0.44843	0.202309	0.854085	0.651775	-0.0811011	-0.202605	0.122244	1	0.187883	0.352358	1	0.0237058	0.0913437	1	1	1
AT1G04833	#N/A	0.344598	-0.717868	-1.06247	0.378039	-0.914084	-1.29212	0.102887	0.0694457	-0.126771	0.755577	0.0186917	0.00204535	0.59933	0.00349642	0.000145488	1	1	1
AT1G04837	#N/A	0.0906083	-0.349249	-0.439857	0.00496026	-0.439275	-0.444235	0.05019	0.135838	0.0458118	1	0.259241	0.167885	1	0.131753	0.125031	1	1	1
AT1G04840	Tetratricopeptide repeat (TPR)-like superfamily protein; CONTAINS InterPro DOMAIN/s: Pentatricopeptide repeat (InterPro:IPR002885); BEST Arabidopsis thaliana protein match is: Tetratricopeptide repeat (TPR)-like superfamily protein (TAIR:AT1G74630.1); Has 39151 Blast hits to 14409 proteins in 285 species: Archae - 0; Bacteria - 8; Metazoa - 167; Fungi - 139; Plants - 38292; Viruses - 0; Other Euk…	0.365396	0.0228778	-0.342518	-0.0208138	-0.139488	-0.118674	-0.202014	0.184195	0.0218293	0.814991	1	0.485839	1	0.991471	1	1	1	1
AT1G04847	#N/A	0.0204564	2.22045e-16	-0.0204564	0.0511304	-0.0338588	-0.0849893	0.0645329	0.0338588	-2.22045e-16	1	1	1	0.947079	0.901218	0.285348	1	1	1
AT1G04850	ubiquitin-associated (UBA)/TS-N domain-containing protein; FUNCTIONS IN: zinc ion binding; INVOLVED IN: biological_process unknown; LOCATED IN: intracellular; EXPRESSED IN: 24 plant structures; EXPRESSED DURING: 13 growth stages; CONTAINS InterPro DOMAIN/s: Zinc finger, C2H2-like (InterPro:IPR015880), Ubiquitin-associated/translation elongation factor EF1B, N-terminal (InterPro:IPR000449), Ubiqui…	-0.0745409	0.0737094	0.14825	0.0866869	-0.0276608	-0.114348	0.221692	0.0604647	-0.0409055	1	1	0.676697	1	1	0.772139	0.861512	1	1
AT1G04853	#N/A	0.0667581	-0.0276171	-0.0943751	0.257109	0.599253	0.342144	0.474849	0.284498	0.911368	1	1	1	1	0.176772	0.542342	0.861512	1	0.0969502
AT1G04857	#N/A	0.0993475	2.22045e-16	-0.0993475	-0.0259999	-0.0338588	-0.00785896	-0.0914886	0.0338588	-2.22045e-16	0.510205	1	0.21283	1	0.885588	1	0.741619	1	1
AT1G04860	ubiquitin-specific protease 2 (UBP2); FUNCTIONS IN: ubiquitin-specific protease activity; INVOLVED IN: ubiquitin-dependent protein catabolic process; LOCATED IN: proteasome complex, chloroplast; EXPRESSED IN: 24 plant structures; EXPRESSED DURING: 13 growth stages; CONTAINS InterPro DOMAIN/s: Zinc finger, UBP-type (InterPro:IPR001607), Peptidase C19, ubiquitin carboxyl-terminal hydrolase 2, conse…	0.241857	-0.568433	-0.810291	-0.0609901	-0.308995	-0.248005	-0.27288	0.0299679	0.289406	1	0.100934	0.0290641	1	0.478647	0.629717	1	1	0.719461
AT1G04863	#N/A	2.22045e-16	2.22045e-16	0	0	0	0	-2.22045e-16	0	-2.22045e-16	1	1	1	1	1	1	1	1	1
AT1G04867	#N/A	2.22045e-16	2.22045e-16	0	0	0	0	-2.22045e-16	0	-2.22045e-16	1	1	1	1	1	1	1	1	1
AT1G04870	protein arginine methyltransferase 10 (PRMT10); FUNCTIONS IN: methyltransferase activity; INVOLVED IN: vegetative to reproductive phase transition of meristem; LOCATED IN: cytoplasm; EXPRESSED IN: 23 plant structures; EXPRESSED DURING: 14 growth stages; CONTAINS InterPro DOMAIN/s: Skb1 methyltransferase (InterPro:IPR007857); BEST Arabidopsis thaliana protein match is: protein arginine methyltrans…	-0.310417	-0.816741	-0.506324	-0.56177	-1.00705	-0.445277	-0.350225	-0.098872	-0.289178	0.914598	0.0143821	0.188321	0.286424	0.0032261	0.219949	0.928799	1	0.706253
AT1G04873	#N/A	-0.563997	-0.988869	-0.424872	0.2881	0.834713	0.546613	-0.0409941	-0.893091	0.930491	0.423966	0.00609542	0.350494	0.878572	0.019404	0.143102	1	0.0635555	0.0430026
AT1G04877	#N/A	-0.231868	-0.265294	-0.0334262	-0.0197889	-0.0745107	-0.0547217	0.0212955	-0.190783	-2.22045e-16	0.631314	0.154519	1	1	0.971659	1	1	0.68775	1
AT1G04880	HMG (high mobility group) box protein with ARID/BRIGHT DNA-binding domain; FUNCTIONS IN: sequence-specific DNA binding transcription factor activity; INVOLVED IN: regulation of transcription; LOCATED IN: intracellular, nucleus; EXPRESSED IN: 10 plant structures; EXPRESSED DURING: 7 growth stages; CONTAINS InterPro DOMAIN/s: High mobility group, superfamily (InterPro:IPR009071), High mobility grou…	-0.253887	-0.177114	0.0767725	0.107598	0.0827842	-0.0248139	0.110689	-0.250796	0.00910249	0.835852	0.649359	1	1	1	1	1	0.73277	1
AT1G04883	#N/A	2.22045e-16	2.22045e-16	0	0	0	0	-2.22045e-16	0	-2.22045e-16	1	1	1	1	1	1	1	1	1
AT1G04887	#N/A	2.22045e-16	2.22045e-16	0	0.00785896	0	-0.00785896	0.00785896	0	-2.22045e-16	1	1	1	0.59933	1	0.318265	0.861512	1	1
AT1G04890	CONTAINS InterPro DOMAIN/s: Intermediate filament protein, conserved site (InterPro:IPR018039), Protein of unknown function DUF593 (InterPro:IPR007656); BEST Arabidopsis thaliana protein match is: Protein of unknown function, DUF593 (TAIR:AT4G13630.2); Has 7701 Blast hits to 5611 proteins in 507 species: Archae - 60; Bacteria - 425; Metazoa - 4500; Fungi - 427; Plants - 586; Viruses - 7; Other Eu…	2.22045e-16	2.22045e-16	0	0	0	0	-2.22045e-16	0	-2.22045e-16	1	1	1	1	1	1	1	1	1
AT1G04893	#N/A	-0.335261	-0.372043	-0.0367821	0.0261338	0.19096	0.164827	0.184563	-0.176832	0.386172	1	0.646716	1	1	1	1	1	1	0.815957
AT1G04895	#N/A	2.22045e-16	2.22045e-16	0	0	0	0	-2.22045e-16	0	-2.22045e-16	1	1	1	1	1	1	1	1	1
AT1G04897	#N/A	-0.0515199	-0.00528043	0.0462394	0.128361	0.38804	0.259678	0.100919	-0.0789622	0.314358	1	1	1	1	0.184038	0.434762	1	1	0.509684
AT1G04900	Protein of unknown function (DUF185); CONTAINS InterPro DOMAIN/s: Protein of unknown function DUF185 (InterPro:IPR003788); Has 316 Blast hits to 314 proteins in 164 species: Archae - 0; Bacteria - 117; Metazoa - 2; Fungi - 113; Plants - 44; Viruses - 0; Other Eukaryotes - 40 (source: NCBI BLink).	0.252481	-0.0799813	-0.332462	0.0326557	0.173293	0.140637	-0.401365	-0.18154	0.0717346	0.896908	1	0.310674	1	0.711932	0.830117	0.576853	1	1
AT1G04903	#N/A	0.169379	0.19958	0.0302014	0.00785896	2.22045e-16	-0.00785896	-0.193416	-0.0318961	-0.231476	1	0.421847	1	1	1	1	1	1	0.517725
AT1G04907	#N/A	0.138871	0.19958	0.0607086	0.00785896	2.22045e-16	-0.00785896	-0.162909	-0.0318961	-0.231476	1	0.430109	1	1	1	1	1	1	0.522043
AT1G04910	O-fucosyltransferase family protein; CONTAINS InterPro DOMAIN/s: GDP-fucose protein O-fucosyltransferase (InterPro:IPR019378); BEST Arabidopsis thaliana protein match is: O-fucosyltransferase family protein (TAIR:AT1G22460.1); Has 861 Blast hits to 824 proteins in 30 species: Archae - 0; Bacteria - 0; Metazoa - 0; Fungi - 0; Plants - 861; Viruses - 0; Other Eukaryotes - 0 (source: NCBI BLink).	0.159091	-0.0688432	-0.227934	0.202994	-0.457153	-0.660147	0.154434	0.110531	-0.277779	1	1	0.645299	0.964631	0.125925	0.0213939	1	1	0.622439
AT1G04913	#N/A	0.0592648	0.499274	0.44001	-0.277937	0.0119249	0.289862	-0.100471	0.236731	-0.250618	1	0.233171	0.370403	0.951194	1	0.604319	1	1	0.900415
AT1G04917	#N/A	0.726608	-0.0116664	-0.738274	0.0479206	-0.171133	-0.219053	-0.261482	0.417205	0.257739	0.177047	1	0.0439449	1	0.868641	0.701253	1	0.627423	0.791644
AT1G04920	sucrose phosphate synthase 3F (SPS3F); FUNCTIONS IN: sucrose-phosphate synthase activity, transferase activity, transferring glycosyl groups; INVOLVED IN: biosynthetic process, sucrose metabolic process; LOCATED IN: cellular_component unknown; EXPRESSED IN: 9 plant structures; EXPRESSED DURING: LP.04 four leaves visible, 4 anthesis, C globular stage, petal differentiation and expansion stage; CON…	-0.092293	-0.220765	-0.128472	-0.131471	-0.186766	-0.0552954	-0.211247	-0.17207	-0.138071	1	0.67564	1	1	0.790061	1	1	1	1
AT1G04923	#N/A	-0.153473	-0.153473	0	0	0	0	-2.22045e-16	-0.153473	-2.22045e-16	0.737899	0.307605	1	1	1	1	1	0.646001	1
AT1G04927	#N/A	-0.18208	-0.00742061	0.17466	0.197405	-0.0450569	-0.242462	0.247353	-0.132132	-0.169769	1	1	0.852045	1	1	0.563472	1	1	0.986181
AT1G04930	hydroxyproline-rich glycoprotein family protein; LOCATED IN: chloroplast; EXPRESSED IN: 14 plant structures; EXPRESSED DURING: 4 anthesis, F mature embryo stage, petal differentiation and expansion stage, E expanded cotyledon stage, D bilateral stage; BEST Arabidopsis thaliana protein match is: proline-rich family protein (TAIR:AT2G32840.1); Has 1624 Blast hits to 1330 proteins in 201 species: Ar…	-0.482143	-0.725531	-0.243388	-0.145715	0.357541	0.503256	-0.219284	-0.555711	0.527361	0.554597	0.0346658	0.723544	1	0.380446	0.168046	1	0.367157	0.309892
AT1G04933	#N/A	0.1005	-0.347715	-0.448215	0.0487756	-0.0256677	-0.0744434	-0.168638	-0.116914	0.205134	1	0.479436	0.369697	1	1	1	1	1	1
AT1G04937	#N/A	2.22045e-16	2.22045e-16	0	0	0	0	-2.22045e-16	0	-2.22045e-16	1	1	1	1	1	1	1	1	1
AT1G04940	translocon at the inner envelope membrane of chloroplasts 20 (TIC20); CONTAINS InterPro DOMAIN/s: Uncharacterised conserved protein ycf60 (InterPro:IPR019109), Chloroplast protein import component Tic20 (InterPro:IPR005691); BEST Arabidopsis thaliana protein match is: HIT-type Zinc finger family protein (TAIR:AT1G04945.3); Has 279 Blast hits to 278 proteins in 76 species: Archae - 0; Bacteria - 1…	-0.0511957	0.246907	0.298102	0.146885	0.182042	0.0351566	-0.225623	-0.423704	-0.488569	1	0.410047	0.349831	1	0.639363	1	1	0.316877	0.150582
AT1G04943	#N/A	2.22045e-16	2.22045e-16	0	0	0	0	-2.22045e-16	0	-2.22045e-16	1	1	1	1	1	1	1	1	1
AT1G04945	HIT-type Zinc finger family protein; FUNCTIONS IN: molecular_function unknown; INVOLVED IN: biological_process unknown; EXPRESSED IN: 14 plant structures; EXPRESSED DURING: 6 growth stages; CONTAINS InterPro DOMAIN/s: Zinc finger, HIT-type (InterPro:IPR007529); Has 408 Blast hits to 406 proteins in 188 species: Archae - 0; Bacteria - 0; Metazoa - 130; Fungi - 151; Plants - 52; Viruses - 0; Other …	-0.030491	0.1198	0.15029	-0.0158982	-0.0153029	0.000595356	-0.30422	-0.318812	-0.453915	1	0.769642	0.680646	1	1	1	0.568042	0.375067	0.0825976
AT1G04947	#N/A	2.22045e-16	2.22045e-16	0	0	0	0	-2.22045e-16	0	-2.22045e-16	1	1	1	1	1	1	1	1	1
AT1G04950	TATA BOX ASSOCIATED FACTOR II 59 (TAFII59); FUNCTIONS IN: RNA polymerase II transcription factor activity, transcription initiation factor activity, DNA binding; INVOLVED IN: pollen tube growth, transcription initiation; LOCATED IN: nucleus; EXPRESSED IN: 25 plant structures; EXPRESSED DURING: 13 growth stages; CONTAINS InterPro DOMAIN/s: Protein of unknown function DUF1546 (InterPro:IPR011442), …	0.210502	0.408515	0.198014	0.370014	0.618606	0.248592	0.652972	0.49346	0.70355	1	0.278297	0.838789	0.614507	0.0698139	0.619788	0.353862	0.458727	0.117024
AT1G04953	#N/A	-0.0913845	-0.0547229	0.0366616	-0.220988	-0.423251	-0.202263	-0.0408366	0.0887668	-0.279761	1	1	1	1	0.272924	0.763935	1	1	0.747116
AT1G04957	#N/A	2.22045e-16	2.22045e-16	0	0	0	0	-2.22045e-16	0	-2.22045e-16	1	1	1	1	1	1	1	1	1
AT1G04960	Protein of unknown function (DUF1664); FUNCTIONS IN: molecular_function unknown; INVOLVED IN: biological_process unknown; LOCATED IN: endomembrane system; EXPRESSED IN: 22 plant structures; EXPRESSED DURING: 13 growth stages; CONTAINS InterPro DOMAIN/s: Protein of unknown function DUF1664 (InterPro:IPR012458); BEST Arabidopsis thaliana protein match is: Protein of unknown function (DUF1664) (TAIR…	-0.217273	0.864009	1.08128	-0.429317	0.957833	1.38715	-0.186529	0.0255149	0.119339	1	0.00332045	0.00102231	0.407215	0.00146267	3.62421e-05	1	1	1
AT1G04963	#N/A	2.22045e-16	2.22045e-16	0	0	0	0	-2.22045e-16	0	-2.22045e-16	1	1	1	1	1	1	1	1	1
AT1G04967	#N/A	2.22045e-16	2.22045e-16	0	0	0	0	-2.22045e-16	0	-2.22045e-16	1	1	1	1	1	1	1	1	1
AT1G04970	lipid-binding serum glycoprotein family protein; FUNCTIONS IN: lipid binding; INVOLVED IN: biological_process unknown; LOCATED IN: plasma membrane, vacuole; EXPRESSED IN: 25 plant structures; EXPRESSED DURING: 15 growth stages; CONTAINS InterPro DOMAIN/s: Bactericidal permeability-increasing protein, alpha/beta domain (InterPro:IPR017943), Lipid-binding serum glycoprotein, N-terminal (InterPro:IP…	0.213345	0.984702	0.771357	0.129629	0.953923	0.824294	0.199272	0.282988	0.252209	0.973037	0.000257544	0.00473397	1	0.000375545	0.00136057	1	0.646001	0.58367
AT1G04973	#N/A	-0.0023618	0.590924	0.593286	-0.105449	0.68622	0.791669	0.0383477	0.141435	0.236731	1	0.185626	0.230909	1	0.114034	0.0617642	1	1	0.982495
AT1G04977	#N/A	0.314599	0.100884	-0.213716	0.146654	0.0976179	-0.0490365	-0.431524	-0.263579	-0.266845	0.866593	1	0.756866	1	1	1	0.728667	0.896938	0.731385
AT1G04980	PDI-like 2-2 (PDIL2-2); CONTAINS InterPro DOMAIN/s: Thioredoxin fold (InterPro:IPR012335), Disulphide isomerase (InterPro:IPR005788), Thioredoxin domain (InterPro:IPR013766), Thioredoxin, conserved site (InterPro:IPR017937), Thioredoxin-like subdomain (InterPro:IPR006662), Thioredoxin-like (InterPro:IPR017936), Thioredoxin-like fold (InterPro:IPR012336); BEST Arabidopsis thaliana protein match is…	-0.123409	2.61268	2.73609	0.0841735	2.55464	2.47047	0.0356498	-0.171933	-0.229974	1	2.73638e-09	4.24157e-09	1	4.46641e-09	5.66657e-09	1	1	0.682051
AT1G04983	#N/A	2.22045e-16	2.22045e-16	0	0	0	0	-2.22045e-16	0	-2.22045e-16	1	1	1	1	1	1	1	1	1
AT1G04985	unknown protein; Has 37 Blast hits to 37 proteins in 11 species: Archae - 0; Bacteria - 0; Metazoa - 0; Fungi - 0; Plants - 37; Viruses - 0; Other Eukaryotes - 0 (source: NCBI BLink).	0.11448	0.772969	0.658489	-0.247309	0.487091	0.7344	-0.0989425	0.262847	-0.0230317	1	0.0204052	0.0752829	0.9379	0.170778	0.0279577	1	0.931938	1
AT1G04987	#N/A	2.22045e-16	2.22045e-16	0	0	0	0	-2.22045e-16	0	-2.22045e-16	1	1	1	1	1	1	1	1	1
AT1G04990	Zinc finger C-x8-C-x5-C-x3-H type family protein; FUNCTIONS IN: zinc ion binding, nucleic acid binding; INVOLVED IN: biological_process unknown; LOCATED IN: cellular_component unknown; EXPRESSED IN: 24 plant structures; EXPRESSED DURING: 15 growth stages; CONTAINS InterPro DOMAIN/s: Zinc finger, CCCH-type (InterPro:IPR000571); BEST Arabidopsis thaliana protein match is: zinc finger nuclease 2 (TA…	-0.571759	-0.3616	0.210159	-0.153952	-0.4768	-0.322848	0.31575	-0.102057	-0.217257	0.586937	0.513974	0.928944	1	0.319915	0.594181	1	1	1
AT1G04997	#N/A	2.22045e-16	2.22045e-16	0	0	0	0	-2.22045e-16	0	-2.22045e-16	1	1	1	1	1	1	1	1	1
AT1G05000	Phosphotyrosine protein phosphatases superfamily protein; FUNCTIONS IN: phosphatase activity, protein tyrosine phosphatase activity, phosphoprotein phosphatase activity; INVOLVED IN: dephosphorylation; LOCATED IN: cellular_component unknown; EXPRESSED IN: 12 plant structures; EXPRESSED DURING: 8 growth stages; CONTAINS InterPro DOMAIN/s: Protein-tyrosine phosphatase, active site (InterPro:IPR0161…	0.64455	-0.0855602	-0.730111	0.146537	-0.149987	-0.296524	-0.0959309	0.402082	0.337655	0.46697	1	0.130411	1	1	0.659386	1	0.793723	0.770902
AT1G05003	#N/A	2.22045e-16	2.22045e-16	0	0	0	0	-2.22045e-16	0	-2.22045e-16	1	1	1	1	1	1	1	1	1
AT1G05005	#N/A	2.22045e-16	2.22045e-16	0	0	0	0	-2.22045e-16	0	-2.22045e-16	1	1	1	1	1	1	1	1	1
AT1G05007	#N/A	2.22045e-16	2.22045e-16	0	0	0	0	-2.22045e-16	0	-2.22045e-16	1	1	1	1	1	1	1	1	1
AT1G05010	ethylene-forming enzyme (EFE); FUNCTIONS IN: 1-aminocyclopropane-1-carboxylate oxidase activity; INVOLVED IN: response to fungus, ethylene biosynthetic process; EXPRESSED IN: 22 plant structures; EXPRESSED DURING: 13 growth stages; CONTAINS InterPro DOMAIN/s: Oxoglutarate/iron-dependent oxygenase (InterPro:IPR005123); BEST Arabidopsis thaliana protein match is: 2-oxoglutarate (2OG) and Fe(II)-dep…	0.575475	-0.346023	-0.921498	0.399715	-0.493276	-0.892991	0.00938722	0.185148	0.0378949	0.224456	0.266742	0.0031998	0.450871	0.0845201	0.00205217	1	1	1
AT1G05013	#N/A	2.22045e-16	2.22045e-16	0	0	0	0	-2.22045e-16	0	-2.22045e-16	1	1	1	1	1	1	1	1	1
AT1G05017	#N/A	-0.254193	1.7394	1.9936	0.132542	1.12039	0.987852	-0.0563299	-0.443065	-1.06207	1	1.71578e-05	8.77007e-06	1	0.00149306	0.00410786	1	0.573743	0.0139232
AT1G05020	ENTH/ANTH/VHS superfamily protein; FUNCTIONS IN: phospholipid binding, clathrin binding, binding, phosphatidylinositol binding; INVOLVED IN: clathrin coat assembly; LOCATED IN: clathrin coat; EXPRESSED IN: 11 plant structures; EXPRESSED DURING: L mature pollen stage, M germinated pollen stage, 4 anthesis, petal differentiation and expansion stage, LP.08 eight leaves visible; CONTAINS InterPro DOM…	0.930966	-0.143366	-1.07433	0.369193	-0.593056	-0.962248	-0.0814057	0.480368	0.0306786	0.119088	1	0.0118441	0.747956	0.148212	0.0137635	1	0.642667	1
AT1G05023	#N/A	0.220755	0.497299	0.276544	0.441197	0.427639	-0.0135579	0.359631	0.139189	0.0695288	1	0.0646591	0.44876	0.306614	0.125205	1	0.742139	1	1
AT1G05027	#N/A	2.22045e-16	2.22045e-16	0	0	0	0	-2.22045e-16	0	-2.22045e-16	1	1	1	1	1	1	1	1	1
AT1G05030	Major facilitator superfamily protein; FUNCTIONS IN: carbohydrate transmembrane transporter activity, sugar:hydrogen symporter activity; INVOLVED IN: transport, transmembrane transport; LOCATED IN: mitochondrion, integral to membrane, membrane; EXPRESSED IN: 22 plant structures; EXPRESSED DURING: 13 growth stages; CONTAINS InterPro DOMAIN/s: Sugar transporter, conserved site (InterPro:IPR005829),…	0.358961	0.288332	-0.0706291	0.334439	0.725412	0.390973	-0.176759	-0.152237	0.284843	0.979912	0.676939	1	0.886587	0.090916	0.450818	1	1	0.874501
AT1G05033	#N/A	1.80962	0.934082	-0.875536	0.685616	-0.675577	-1.36119	-0.527681	0.596322	-1.01334	0.00104169	0.0153138	0.0377377	0.238548	0.0861782	0.000835903	0.7164	0.406151	0.0412816
AT1G05035	#N/A	0.0139715	2.22045e-16	-0.0139715	-0.0338588	-0.0338588	0	-0.0139715	0.0338588	-2.22045e-16	1	1	0.97349	0.612975	0.337509	1	1	0.664942	1
AT1G05037	#N/A	2.22045e-16	2.22045e-16	0	0	0	0	-2.22045e-16	0	-2.22045e-16	1	1	1	1	1	1	1	1	1
AT1G05040	BEST Arabidopsis thaliana protein match is: Ubiquitin-associated (UBA) protein (TAIR:AT2G33010.1); Has 14 Blast hits to 12 proteins in 3 species: Archae - 0; Bacteria - 0; Metazoa - 0; Fungi - 0; Plants - 14; Viruses - 0; Other Eukaryotes - 0 (source: NCBI BLink).	2.22045e-16	2.22045e-16	0	0	0	0	-2.22045e-16	0	-2.22045e-16	1	1	1	1	1	1	1	1	1
AT1G05043	#N/A	0.10134	0.921176	0.819836	0.302764	0.367288	0.0645239	0.0119591	-0.189464	-0.743353	1	0.00505085	0.0203341	0.759067	0.319154	1	1	1	0.0799723
AT1G05047	#N/A	-0.319688	-0.0955925	0.224095	-0.0782379	0.357606	0.435844	-0.151604	-0.393054	0.0601447	0.733201	1	0.619078	1	0.233404	0.121887	1	0.473388	1
AT1G05053	#N/A	2.22045e-16	2.22045e-16	0	0	0	0	-2.22045e-16	0	-2.22045e-16	1	1	1	1	1	1	1	1	1
AT1G05055	general transcription factor II H2 (GTF2H2); CONTAINS InterPro DOMAIN/s: Ssl1-like (InterPro:IPR007198), TFIIH basal transcription factor complex, subunit SSL1 (InterPro:IPR012170), Zinc finger, RING-type (InterPro:IPR001841), TFIIH C1-like, C-terminal (InterPro:IPR004595), von Willebrand factor, type A (InterPro:IPR002035); Has 470 Blast hits to 463 proteins in 203 species: Archae - 0; Bacteria …	-0.241984	-0.428445	-0.186461	-0.31064	-0.880523	-0.569883	0.0152564	0.0839131	-0.368166	1	0.293956	0.911047	0.829914	0.014781	0.127966	1	1	0.584556
AT1G05057	#N/A	-0.246805	0.146599	0.393403	-0.105354	0.224048	0.329402	0.187917	0.0464665	0.123916	1	1	0.450101	1	0.786558	0.507918	1	1	1
AT1G05060	unknown protein; Has 34 Blast hits to 34 proteins in 13 species: Archae - 0; Bacteria - 0; Metazoa - 0; Fungi - 0; Plants - 34; Viruses - 0; Other Eukaryotes - 0 (source: NCBI BLink).	0.15515	0.333004	0.177854	-0.249463	-0.241032	0.00843117	-0.347502	0.0571113	-0.516925	1	0.722916	1	1	0.917804	1	1	1	0.599053
AT1G05061	0	0.302291	-0.216954	-0.519246	0.0514045	-0.349159	-0.400564	-0.118682	0.132205	-2.22045e-16	0.411547	0.307605	0.011251	1	0.0656908	0.0323743	1	0.996464	1
AT1G05063	#N/A	-0.246805	0.146599	0.393403	-0.105354	0.224048	0.329402	0.187917	0.0464665	0.123916	1	1	0.450101	1	0.786558	0.507918	1	1	1
AT1G05065	CLAVATA3/ESR-RELATED 20 (CLE20); Has 7 Blast hits to 7 proteins in 2 species: Archae - 0; Bacteria - 0; Metazoa - 0; Fungi - 0; Plants - 7; Viruses - 0; Other Eukaryotes - 0 (source: NCBI BLink).	0.133455	-0.185369	-0.318823	-0.331719	-0.677037	-0.345318	0.0264941	0.491668	-2.22045e-16	1	0.521469	0.209947	0.383665	0.00255728	0.126588	1	0.107215	1
AT1G05067	#N/A	2.22045e-16	2.22045e-16	0	0	0	0	-2.22045e-16	0	-2.22045e-16	1	1	1	1	1	1	1	1	1
AT1G05070	Protein of unknown function (DUF1068); CONTAINS InterPro DOMAIN/s: Protein of unknown function DUF1068 (InterPro:IPR010471); BEST Arabidopsis thaliana protein match is: Protein of unknown function (DUF1068) (TAIR:AT2G32580.1); Has 119 Blast hits to 119 proteins in 15 species: Archae - 0; Bacteria - 2; Metazoa - 0; Fungi - 0; Plants - 116; Viruses - 0; Other Eukaryotes - 1 (source: NCBI BLink).	0.0189946	-0.255037	-0.274031	-0.360499	-0.306783	0.0537165	-0.238028	0.141466	0.0897198	1	0.686934	0.705038	0.735637	0.558264	1	1	1	1
AT1G05073	#N/A	2.22045e-16	2.22045e-16	0	0	0	0	-2.22045e-16	0	-2.22045e-16	1	1	1	1	1	1	1	1	1
AT1G05077	#N/A	-0.181011	-0.181011	0	-0.0349127	-0.12975	-0.0948376	0.0948376	-0.0512609	-2.22045e-16	0.821818	0.37334	1	1	0.622365	0.815455	1	1	1
AT1G05080	F-box/RNI-like/FBD-like domains-containing protein; CONTAINS InterPro DOMAIN/s: FBD (InterPro:IPR013596), F-box domain, cyclin-like (InterPro:IPR001810), F-box domain, Skp2-like (InterPro:IPR022364), FBD-like (InterPro:IPR006566), Leucine-rich repeat 2 (InterPro:IPR013101); BEST Arabidopsis thaliana protein match is: Protein with RNI-like/FBD-like domains (TAIR:AT5G44850.1); Has 1798 Blast hits t…	2.22045e-16	2.22045e-16	0	0	0	0	-2.22045e-16	0	-2.22045e-16	1	1	1	1	1	1	1	1	1
AT1G05083	#N/A	0.0334262	2.22045e-16	-0.0334262	0.11813	0.0925254	-0.0256043	0.118562	0.0338588	0.126384	1	1	1	0.779062	0.651036	1	1	1	0.615313
AT1G05085	unknown protein; Has 35333 Blast hits to 34131 proteins in 2444 species: Archae - 798; Bacteria - 22429; Metazoa - 974; Fungi - 991; Plants - 531; Viruses - 0; Other Eukaryotes - 9610 (source: NCBI BLink).	2.22045e-16	2.22045e-16	0	0	0	0	-2.22045e-16	0	-2.22045e-16	1	1	1	1	1	1	1	1	1
AT1G05087	#N/A	-0.0636688	-0.166294	-0.102625	0.0989954	0.397744	0.298748	0.174981	0.0123165	0.576354	1	1	1	1	0.549433	0.737656	1	1	0.509684
AT1G05090	dentin sialophosphoprotein-related; BEST Arabidopsis thaliana protein match is: dentin sialophosphoprotein-related (TAIR:AT4G20720.1); Has 3598 Blast hits to 1413 proteins in 251 species: Archae - 2; Bacteria - 2631; Metazoa - 338; Fungi - 185; Plants - 102; Viruses - 1; Other Eukaryotes - 339 (source: NCBI BLink).	0.308854	-0.214893	-0.523747	0.141554	-0.0861218	-0.227675	-0.0329986	0.134302	0.263073	0.939569	0.739603	0.182672	1	1	0.689434	1	1	0.792339
AT1G05093	#N/A	-0.0605392	-0.0745107	-0.0139715	-0.0338588	-0.0338588	0	-0.0139715	-0.0406518	-2.22045e-16	0.986684	0.37377	1	1	0.911984	1	1	1	1
AT1G05097	#N/A	2.22045e-16	2.22045e-16	0	0	0	0	-2.22045e-16	0	-2.22045e-16	1	1	1	1	1	1	1	1	1
AT1G05100	mitogen-activated protein kinase kinase kinase 18 (MAPKKK18); FUNCTIONS IN: protein serine/threonine kinase activity, protein kinase activity, kinase activity, ATP binding; INVOLVED IN: protein amino acid phosphorylation; EXPRESSED IN: 6 plant structures; EXPRESSED DURING: 4 anthesis, petal differentiation and expansion stage; CONTAINS InterPro DOMAIN/s: Protein kinase, ATP binding site (InterPro…	0.867255	2.80818	1.94092	0.137621	2.34835	2.21073	-0.682002	0.0476312	-0.412192	0.135057	1.69284e-07	3.90798e-05	1	1.87401e-06	3.434e-06	0.428552	1	0.528723
AT1G05103	#N/A	0.0993475	2.22045e-16	-0.0993475	0.00365219	0.236821	0.233169	-0.0618365	0.0338588	0.27068	1	1	0.784165	1	0.143558	0.150314	1	1	0.213048
AT1G05107	#N/A	0.0993475	2.22045e-16	-0.0993475	-0.0259999	0.236821	0.262821	-0.0914886	0.0338588	0.27068	1	1	0.777011	1	0.137996	0.0922394	1	1	0.206739
AT1G05113	#N/A	2.22045e-16	2.22045e-16	0	0	0	0	-2.22045e-16	0	-2.22045e-16	1	1	1	1	1	1	1	1	1
AT1G05117	#N/A	2.22045e-16	2.22045e-16	0	0	0	0	-2.22045e-16	0	-2.22045e-16	1	1	1	1	1	1	1	1	1
AT1G05120	Helicase protein with RING/U-box domain; FUNCTIONS IN: helicase activity, DNA binding, zinc ion binding, ATP binding, nucleic acid binding; EXPRESSED IN: 24 plant structures; EXPRESSED DURING: 15 growth stages; CONTAINS InterPro DOMAIN/s: Zinc finger, RING-type, conserved site (InterPro:IPR017907), Zinc finger, RING-type (InterPro:IPR001841), Zinc finger, C3HC4 RING-type (InterPro:IPR018957), DEA…	-0.12724	-0.22051	-0.09327	0.012856	-0.101503	-0.114359	0.176735	0.0366393	0.155647	1	0.468229	1	1	0.969356	0.894391	1	1	0.908668
AT1G05123	#N/A	-0.197747	-0.447598	-0.249851	0.00320617	0.181567	0.178361	-0.154638	-0.355591	0.273574	1	0.124279	0.566234	1	0.724697	0.725688	1	0.619196	0.621981
AT1G05127	#N/A	2.22045e-16	2.22045e-16	0	0	0	0	-2.22045e-16	0	-2.22045e-16	1	1	1	1	1	1	1	1	1
AT1G05133	#N/A	0.0139715	2.22045e-16	-0.0139715	0.0296521	0	-0.0296521	0.0156806	0	-2.22045e-16	1	1	0.914652	0.624325	1	0.338089	1	1	1
AT1G05135	expressed protein, isoform contains a non-consensus TG acceptor site at intron.	0.0996066	-0.261829	-0.361436	-0.00962473	-0.302821	-0.293197	-0.267291	-0.158059	-0.199052	1	0.914141	0.772235	1	0.826235	0.829235	1	1	1
AT1G05136	unknown protein; Has 30201 Blast hits to 17322 proteins in 780 species: Archae - 12; Bacteria - 1396; Metazoa - 17338; Fungi - 3422; Plants - 5037; Viruses - 0; Other Eukaryotes - 2996 (source: NCBI BLink).	0.220807	-0.0318961	-0.252703	0.0748156	0.284504	0.209688	-0.106111	0.0398804	0.35628	0.91358	1	0.424529	1	0.296598	0.489228	1	1	0.32362
AT1G05137	#N/A	-0.0318961	-0.0318961	0	-0.0942873	-0.0942873	0	-2.22045e-16	0.0623912	-2.22045e-16	1	0.828473	1	0.318332	0.116886	1	1	0.684422	1
AT1G05140	Peptidase M50 family protein; FUNCTIONS IN: metalloendopeptidase activity; INVOLVED IN: proteolysis; LOCATED IN: chloroplast, plastid; EXPRESSED IN: 22 plant structures; EXPRESSED DURING: 13 growth stages; CONTAINS InterPro DOMAIN/s: Peptidase M50 (InterPro:IPR008915), PDZ/DHR/GLGF (InterPro:IPR001478), Peptidase M50, putative membrane-associated zinc metallopeptidase (InterPro:IPR004387); BEST A…	-0.0522534	-0.15662	-0.104366	-0.225944	-0.0169496	0.208994	-0.336159	-0.162468	-0.0227984	1	0.929692	1	0.998269	1	0.740835	0.986047	1	1
AT1G05143	#N/A	0.185367	0.328998	0.143632	0.368	0.301032	-0.0669681	0.226509	0.0438752	0.015909	1	0.52115	1	0.741439	0.590978	1	1	1	1
AT1G05147	#N/A	0.378743	-0.577664	-0.956407	0.303489	-0.291047	-0.594535	0.355844	0.431098	0.717716	1	0.283271	0.0706949	1	0.762562	0.26832	1	0.832002	0.32569
AT1G05150	Calcium-binding tetratricopeptide family protein; FUNCTIONS IN: binding, zinc ion binding, calcium ion binding; INVOLVED IN: biological_process unknown; LOCATED IN: plasma membrane; EXPRESSED IN: 24 plant structures; EXPRESSED DURING: 13 growth stages; CONTAINS InterPro DOMAIN/s: Tetratricopeptide TPR-1 (InterPro:IPR001440), Tetratricopeptide-like helical (InterPro:IPR011990), EF-HAND 2 (InterPro…	0.230391	-0.480478	-0.710869	0.404172	-0.250897	-0.655069	-0.161425	-0.335206	-0.105625	1	0.253625	0.0949451	0.648347	0.708764	0.0930671	1	0.850021	1
AT1G05153	#N/A	2.22045e-16	2.22045e-16	0	0.00785896	0.144296	0.136437	0.00785896	0	0.144296	1	1	1	1	0.314121	0.340236	1	1	0.509684
AT1G05157	#N/A	0.0204564	2.22045e-16	-0.0204564	0.0296521	0	-0.0296521	0.00919566	0	-2.22045e-16	1	1	0.719009	0.671624	1	0.37582	1	1	1
AT1G05160	cytochrome P450, family 88, subfamily A, polypeptide 3 (CYP88A3); CONTAINS InterPro DOMAIN/s: Cytochrome P450, B-class (InterPro:IPR002397), Cytochrome P450 (InterPro:IPR001128), Cytochrome P450, conserved site (InterPro:IPR017972); BEST Arabidopsis thaliana protein match is: ent-kaurenoic acid hydroxylase 2 (TAIR:AT2G32440.2); Has 36129 Blast hits to 36053 proteins in 1833 species: Archae - 82; …	0.316073	-0.0624718	-0.378545	0.180722	0.708977	0.528255	-0.279436	-0.144085	0.627364	0.951082	1	0.425821	1	0.047774	0.158926	1	1	0.209453
AT1G05163	#N/A	0.233673	0.115843	-0.11783	0.399862	-0.242962	-0.642824	0.40368	0.237491	-0.121314	1	1	1	1	1	0.415318	1	1	1
AT1G05167	#N/A	2.22045e-16	2.22045e-16	0	0	0	0	-2.22045e-16	0	-2.22045e-16	1	1	1	1	1	1	1	1	1
AT1G05170	Galactosyltransferase family protein; FUNCTIONS IN: transferase activity, transferring hexosyl groups, transferase activity, transferring glycosyl groups; INVOLVED IN: protein amino acid glycosylation; LOCATED IN: membrane; EXPRESSED IN: 14 plant structures; EXPRESSED DURING: 4 anthesis, C globular stage, 4 leaf senescence stage, petal differentiation and expansion stage, E expanded cotyledon sta…	-0.674764	0.921164	1.59593	-1.1671	0.477447	1.64455	-0.386709	0.105626	-0.338091	0.124012	0.00185666	1.69553e-05	0.00132398	0.105004	4.70566e-06	0.730696	1	0.509684
AT1G05173	#N/A	2.22045e-16	2.22045e-16	0	0	0	0	-2.22045e-16	0	-2.22045e-16	1	1	1	1	1	1	1	1	1
AT1G05177	#N/A	2.22045e-16	2.22045e-16	0	0	0	0	-2.22045e-16	0	-2.22045e-16	1	1	1	1	1	1	1	1	1
AT1G05180	AUXIN RESISTANT 1 (AXR1); CONTAINS InterPro DOMAIN/s: Molybdenum cofactor biosynthesis, MoeB (InterPro:IPR009036), UBA/THIF-type NAD/FAD binding fold (InterPro:IPR000594), NAD(P)-binding domain (InterPro:IPR016040); BEST Arabidopsis thaliana protein match is: AXR1-like (TAIR:AT2G32410.1); Has 6539 Blast hits to 5902 proteins in 1375 species: Archae - 158; Bacteria - 2625; Metazoa - 1326; Fungi - …	0.216593	0.042591	-0.174002	-0.0796328	-0.469013	-0.38938	0.214035	0.510261	-0.0013427	1	1	0.834446	1	0.123847	0.223577	1	0.29358	1
AT1G05183	#N/A	-0.53511	-0.842392	-0.307282	-0.0171554	-0.248946	-0.231791	0.31189	-0.206064	0.387382	0.801251	0.0990451	0.814237	1	0.885509	0.906175	1	1	0.790042
AT1G05187	#N/A	0.254061	0.486989	0.232928	-0.279584	-0.294632	-0.0150483	-0.291749	0.241896	-0.539726	1	0.192382	0.762707	0.886228	0.535243	1	1	1	0.303408
AT1G05190	embryo defective 2394 (emb2394); FUNCTIONS IN: structural constituent of ribosome, rRNA binding; INVOLVED IN: translation, embryo development ending in seed dormancy; LOCATED IN: chloroplast stroma, chloroplast, large ribosomal subunit, membrane, chloroplast envelope; EXPRESSED IN: 24 plant structures; EXPRESSED DURING: 13 growth stages; CONTAINS InterPro DOMAIN/s: Ribosomal protein L6 (InterPro:…	0.0748038	-0.252716	-0.32752	0.120176	-0.238306	-0.358482	0.173676	0.128304	0.142714	1	0.346382	0.237184	1	0.393744	0.143102	1	1	0.937623
AT1G05193	#N/A	2.22045e-16	2.22045e-16	0	0	0	0	-2.22045e-16	0	-2.22045e-16	1	1	1	1	1	1	1	1	1
AT1G05197	#N/A	2.22045e-16	2.22045e-16	0	0	0	0	-2.22045e-16	0	-2.22045e-16	1	1	1	1	1	1	1	1	1
AT1G05200	glutamate receptor 3.4 (GLR3.4); FUNCTIONS IN: protein binding, intracellular ligand-gated ion channel activity; INVOLVED IN: cellular calcium ion homeostasis, response to light stimulus; LOCATED IN: integral to membrane, membrane; EXPRESSED IN: 20 plant structures; EXPRESSED DURING: 13 growth stages; CONTAINS InterPro DOMAIN/s: Extracellular solute-binding protein, family 3 (InterPro:IPR001638),…	0.00381741	-0.456263	-0.46008	-0.788563	-0.296145	0.492418	-1.02092	-0.228541	-0.0684229	1	0.0767282	0.10955	0.0132047	0.314121	0.0560591	0.00518821	0.83804	1
AT1G05203	#N/A	-0.0161019	0.290538	0.30664	0.275277	1.41164	1.13637	-0.0256593	-0.317038	0.804068	1	0.638225	0.671384	0.982427	0.000889783	0.00522013	1	0.927556	0.138488
AT1G05205	unknown protein; Has 44 Blast hits to 44 proteins in 16 species: Archae - 0; Bacteria - 0; Metazoa - 0; Fungi - 0; Plants - 44; Viruses - 0; Other Eukaryotes - 0 (source: NCBI BLink).	-0.140131	-0.025228	0.114903	-0.106472	0.0660008	0.172472	0.0802628	0.0466038	0.137832	1	1	1	1	1	0.842226	1	1	1
AT1G05207	#N/A	-0.640277	-0.64667	-0.0063928	-0.0935861	-0.701843	-0.608257	1.22691	0.680216	0.625043	0.133619	0.0186879	1	1	0.0112398	0.0272018	0.00202792	0.0686917	0.084225
AT1G05210	Transmembrane protein 97, predicted; FUNCTIONS IN: molecular_function unknown; INVOLVED IN: biological_process unknown; LOCATED IN: endomembrane system; EXPRESSED IN: 17 plant structures; EXPRESSED DURING: 11 growth stages; CONTAINS InterPro DOMAIN/s: Transmembrane protein 97, predicted (InterPro:IPR016964); BEST Arabidopsis thaliana protein match is: Transmembrane protein 97, predicted (TAIR:AT2…	-0.533626	0.633511	1.16714	-0.33377	0.40513	0.738901	0.173386	-0.0264703	-0.254851	0.411547	0.0549772	0.00172437	0.688126	0.279942	0.0248466	1	1	0.789829
AT1G05213	#N/A	-0.765302	-1.06161	-0.296309	-0.63596	-0.413277	0.222683	-0.17609	-0.305432	0.342902	0.0358332	0.000174237	0.369697	0.0531916	0.118971	0.500261	1	0.646001	0.416277
AT1G05217	#N/A	2.22045e-16	2.22045e-16	0	0	0	0	-2.22045e-16	0	-2.22045e-16	1	1	1	1	1	1	1	1	1
AT1G05220	Transmembrane protein 97, predicted; FUNCTIONS IN: molecular_function unknown; INVOLVED IN: biological_process unknown; LOCATED IN: endomembrane system; CONTAINS InterPro DOMAIN/s: Transmembrane protein 97, predicted (InterPro:IPR016964); BEST Arabidopsis thaliana protein match is: Transmembrane protein 97, predicted (TAIR:AT1G05210.1); Has 151 Blast hits to 151 proteins in 52 species: Archae - 0…	-0.0298751	-0.182279	-0.152404	0.250556	0.384767	0.134211	0.199424	-0.0810073	0.486039	1	0.74663	0.90758	0.835309	0.233681	0.911516	1	1	0.247862
AT1G05223	#N/A	2.22045e-16	2.22045e-16	0	0	0	0	-2.22045e-16	0	-2.22045e-16	1	1	1	1	1	1	1	1	1
AT1G05227	#N/A	0.0190675	-0.0318961	-0.0509636	0.0401307	0	-0.0401307	-0.0108329	-0.0318961	-2.22045e-16	1	0.70705	0.434042	0.859794	1	0.537822	1	1	1
AT1G05230	homeodomain GLABROUS 2 (HDG2); FUNCTIONS IN: DNA binding, sequence-specific DNA binding transcription factor activity; INVOLVED IN: regulation of transcription, DNA-dependent, trichome morphogenesis; LOCATED IN: nucleus; EXPRESSED IN: 32 plant structures; EXPRESSED DURING: 15 growth stages; CONTAINS InterPro DOMAIN/s: Homeobox, conserved site (InterPro:IPR017970), Homeobox (InterPro:IPR001356), H…	-0.301608	-0.609468	-0.30786	0.207252	0.413057	0.205805	-0.228955	-0.737815	0.28471	0.911855	0.0596267	0.508997	1	0.25126	0.718635	1	0.101297	0.693389
AT1G05233	#N/A	2.22045e-16	2.22045e-16	0	0	0	0	-2.22045e-16	0	-2.22045e-16	1	1	1	1	1	1	1	1	1
AT1G05237	#N/A	0.0344279	2.22045e-16	-0.0344279	0.0183376	0	-0.0183376	-0.0160903	0	-2.22045e-16	0.127118	1	0.0316116	0.593092	1	0.263063	0.884434	1	1
AT1G05240	Peroxidase superfamily protein; FUNCTIONS IN: peroxidase activity, heme binding; INVOLVED IN: response to oxidative stress, oxidation reduction; LOCATED IN: plant-type cell wall; CONTAINS InterPro DOMAIN/s: Haem peroxidase (InterPro:IPR010255), Plant peroxidase (InterPro:IPR000823), Peroxidases heam-ligand binding site (InterPro:IPR019793), Peroxidase, active site (InterPro:IPR019794), Haem perox…	0.304939	-0.016089	-0.321028	-0.0354446	-0.722315	-0.686871	0.151736	0.49212	-0.214106	1	1	0.709275	1	0.115932	0.138312	1	0.660102	1
AT1G05243	#N/A	-0.301943	-0.321125	-0.0191819	-0.233741	-0.0210368	0.212704	0.125377	0.0571754	0.357263	0.956424	0.446021	1	0.985408	1	0.734832	1	1	0.566384
AT1G05247	#N/A	0.0306229	-0.0674127	-0.0980356	0	0	0	-0.0980356	-0.0674127	-2.22045e-16	1	0.45522	0.261817	1	1	1	0.73373	0.807768	1
AT1G05250	Peroxidase superfamily protein; FUNCTIONS IN: peroxidase activity, heme binding; INVOLVED IN: response to oxidative stress, oxidation reduction; LOCATED IN: endomembrane system; CONTAINS InterPro DOMAIN/s: Haem peroxidase (InterPro:IPR010255), Plant peroxidase (InterPro:IPR000823), Peroxidases heam-ligand binding site (InterPro:IPR019793), Peroxidase, active site (InterPro:IPR019794), Haem peroxi…	0.115877	-0.313472	-0.429348	0.252898	-0.748409	-1.00131	0.681796	0.544775	0.109838	1	0.639822	0.479771	1	0.0915996	0.0207487	0.528724	0.61993	1
AT1G05253	#N/A	-0.587515	-1.13203	-0.544515	0.380878	0.626541	0.245663	0.278055	-0.690338	1.06823	0.748056	0.0282973	0.434553	0.941634	0.291235	0.893515	1	0.557235	0.124685
AT1G05257	#N/A	-0.590263	0.394646	0.984909	-0.53268	0.310191	0.842871	-0.346036	-0.403619	-0.488074	0.191904	0.177802	0.00164412	0.178775	0.326092	0.00299557	0.835836	0.463689	0.209482
AT1G05260	RARE COLD INDUCIBLE GENE 3 (RCI3); FUNCTIONS IN: peroxidase activity; INVOLVED IN: response to desiccation, response to cold, hyperosmotic salinity response; LOCATED IN: endoplasmic reticulum; EXPRESSED IN: 12 plant structures; EXPRESSED DURING: 4 anthesis, petal differentiation and expansion stage, E expanded cotyledon stage; CONTAINS InterPro DOMAIN/s: Haem peroxidase (InterPro:IPR010255), Plan…	0.0415357	-0.0640696	-0.105605	-0.247507	-0.81201	-0.564502	0.00623475	0.295278	-0.452662	1	1	1	0.808279	0.00436262	0.0443769	1	0.697666	0.265083
AT1G05263	#N/A	2.22045e-16	2.22045e-16	0	0	0	0	-2.22045e-16	0	-2.22045e-16	1	1	1	1	1	1	1	1	1
AT1G05267	#N/A	-0.131315	-0.182279	-0.0509636	-0.0673835	-0.2137	-0.146316	0.0953528	0.0314211	-2.22045e-16	0.924569	0.245795	1	1	0.156629	0.381257	1	1	1
AT1G05270	TraB family protein; CONTAINS InterPro DOMAIN/s: Pheromone shutdown-related, TraB (InterPro:IPR002816); BEST Arabidopsis thaliana protein match is: TraB family protein (TAIR:AT2G32340.1); Has 779 Blast hits to 750 proteins in 262 species: Archae - 153; Bacteria - 256; Metazoa - 121; Fungi - 0; Plants - 106; Viruses - 0; Other Eukaryotes - 143 (source: NCBI BLink).	-0.00989507	-0.374914	-0.365019	0.447396	-0.0349638	-0.48236	0.438594	-0.0186969	0.321254	1	0.0048737	0.010998	0.00598553	1	0.00057	0.0205209	1	0.0602023
AT1G05273	#N/A	-0.000118374	0.175046	0.175165	-0.00317327	0.0141635	0.0173368	-0.0931304	-0.0900755	-0.250958	1	0.954629	0.989152	1	1	1	1	1	0.920587
AT1G05277	#N/A	-0.240918	-0.0468341	0.194084	-0.0284263	0.00361758	0.0320439	0.19866	-0.0138316	0.0366202	1	1	0.965142	1	1	1	1	1	1
AT1G05280	Protein of unknown function (DUF604); CONTAINS InterPro DOMAIN/s: Protein of unknown function DUF604 (InterPro:IPR006740); BEST Arabidopsis thaliana protein match is: Protein of unknown function (DUF604) (TAIR:AT4G15240.1); Has 523 Blast hits to 513 proteins in 78 species: Archae - 0; Bacteria - 0; Metazoa - 61; Fungi - 172; Plants - 273; Viruses - 0; Other Eukaryotes - 17 (source: NCBI BLink).	0.263029	0.000489108	-0.26254	-0.262258	-0.35676	-0.0945025	-0.224421	0.300866	-0.0563837	1	1	0.623242	0.869386	0.330961	1	1	0.800004	1
AT1G05283	#N/A	-0.00709706	-0.297768	-0.290671	0.203472	0	-0.203472	-0.0871998	-0.297768	-2.22045e-16	1	0.0555374	0.093324	0.540144	1	0.231848	1	0.218881	1
AT1G05287	#N/A	0.0241436	-0.13897	-0.163114	0.0375105	0.683218	0.645707	0.0682475	0.0548806	0.877069	1	1	1	1	0.157316	0.186959	1	1	0.159987
AT1G05290	CCT motif family protein; CONTAINS InterPro DOMAIN/s: CCT domain (InterPro:IPR010402); BEST Arabidopsis thaliana protein match is: B-box type zinc finger protein with CCT domain (TAIR:AT3G21880.1); Has 1471 Blast hits to 1456 proteins in 101 species: Archae - 0; Bacteria - 2; Metazoa - 0; Fungi - 0; Plants - 1426; Viruses - 0; Other Eukaryotes - 43 (source: NCBI BLink).	2.22045e-16	2.22045e-16	0	0	0	0	-2.22045e-16	0	-2.22045e-16	1	1	1	1	1	1	1	1	1
AT1G05291	Protein of unknown function (DUF1218); FUNCTIONS IN: molecular_function unknown; INVOLVED IN: biological_process unknown; LOCATED IN: endomembrane system; CONTAINS InterPro DOMAIN/s: Protein of unknown function DUF1218 (InterPro:IPR009606); BEST Arabidopsis thaliana protein match is: Protein of unknown function (DUF1218) (TAIR:AT2G32280.1); Has 30201 Blast hits to 17322 proteins in 780 species: A…	2.22045e-16	2.22045e-16	0	0	0	0	-2.22045e-16	0	-2.22045e-16	1	1	1	1	1	1	1	1	1
AT1G05293	#N/A	2.22045e-16	2.22045e-16	0	0.0674127	0.178871	0.111458	0.0674127	0	0.178871	1	1	1	1	0.354919	0.68586	1	1	0.546535
AT1G05297	#N/A	0.0398536	0.261232	0.221378	0.0473864	0.173749	0.126363	-0.0137411	-0.0212739	-0.108757	1	0.545711	0.731302	1	0.82839	0.978337	1	1	1
AT1G05300	zinc transporter 5 precursor (ZIP5); FUNCTIONS IN: cation transmembrane transporter activity, metal ion transmembrane transporter activity; INVOLVED IN: response to zinc ion, cation transport; LOCATED IN: endomembrane system, integral to membrane, membrane; EXPRESSED IN: 10 plant structures; EXPRESSED DURING: LP.06 six leaves visible, LP.04 four leaves visible, 4 anthesis, C globular stage, petal…	0.0545399	0.688612	0.634072	0.439792	0.630326	0.190535	0.260269	-0.124982	-0.183268	1	0.0854527	0.159322	0.605225	0.125444	0.88524	1	1	1
AT1G05303	#N/A	0.105536	0.10436	-0.00117533	0.114266	0.46255	0.348284	-0.0657807	-0.0745107	0.283679	1	0.953447	1	1	0.0526483	0.163847	1	1	0.509684
AT1G05307	#N/A	2.22045e-16	2.22045e-16	0	0	0	0	-2.22045e-16	0	-2.22045e-16	1	1	1	1	1	1	1	1	1
AT1G05310	Pectin lyase-like superfamily protein; FUNCTIONS IN: pectinesterase activity; INVOLVED IN: cell wall modification; LOCATED IN: endomembrane system, cell wall, plant-type cell wall; EXPRESSED IN: 12 plant structures; EXPRESSED DURING: 6 growth stages; CONTAINS InterPro DOMAIN/s: Pectinesterase, active site (InterPro:IPR018040), Pectin lyase fold/virulence factor (InterPro:IPR011050), Pectinesteras…	-0.164511	-0.609636	-0.445126	0.469337	0.152441	-0.316896	0.0706889	-0.563159	0.198918	1	0.0192379	0.13406	0.229573	0.78899	0.284285	1	0.133975	0.799306
AT1G05313	#N/A	2.22045e-16	2.22045e-16	0	0	0	0	-2.22045e-16	0	-2.22045e-16	1	1	1	1	1	1	1	1	1
AT1G05317	#N/A	0.345288	-0.38263	-0.727919	-0.107953	-0.345044	-0.237091	-0.38602	0.0672214	0.104808	0.866656	0.336756	0.0582904	1	0.41582	0.678139	0.878522	1	1
AT1G05320	FUNCTIONS IN: molecular_function unknown; INVOLVED IN: biological_process unknown; LOCATED IN: cellular_component unknown; EXPRESSED IN: fruit, egg cell; CONTAINS InterPro DOMAIN/s: Prefoldin (InterPro:IPR009053); BEST Arabidopsis thaliana protein match is: unknown protein (TAIR:AT2G32240.1); Has 267650 Blast hits to 119772 proteins in 3899 species: Archae - 3706; Bacteria - 62589; Metazoa - 1065…	0.0992594	-1.2295	-1.32876	0.173666	-1.16939	-1.34305	0.369986	0.29558	0.355695	1	0.00901974	0.00968616	1	0.0128739	0.00484109	1	1	0.802667
AT1G05323	#N/A	2.22045e-16	2.22045e-16	0	0.0546522	0	-0.0546522	0.0546522	0	-2.22045e-16	1	1	1	0.59933	1	0.314926	0.861512	1	1
AT1G05327	#N/A	-0.0658516	-0.176192	-0.11034	0.0760114	-0.0674127	-0.143424	0.0330841	-0.108779	-2.22045e-16	1	0.45233	0.844127	1	1	0.601693	1	1	1
AT1G05330	unknown protein; Has 6 Blast hits to 6 proteins in 2 species: Archae - 0; Bacteria - 0; Metazoa - 0; Fungi - 0; Plants - 6; Viruses - 0; Other Eukaryotes - 0 (source: NCBI BLink).	0.424729	-0.0318961	-0.456625	0.0694071	0	-0.0694071	-0.387218	-0.0318961	-2.22045e-16	0.0675797	1	0.00879707	1	1	0.93436	0.136688	1	1
AT1G05333	#N/A	0.00960125	0.695756	0.686154	-0.129709	0.157647	0.287356	-0.300266	-0.160956	-0.699064	1	0.0269696	0.0473579	1	0.882855	0.468644	1	1	0.0928437
AT1G05337	#N/A	-0.507335	0.35592	0.863255	-0.288107	0.340338	0.628445	-0.0652204	-0.284449	-0.300031	0.737899	0.558285	0.0762978	1	0.595027	0.179893	1	1	0.871633
AT1G05340	unknown protein; FUNCTIONS IN: molecular_function unknown; INVOLVED IN: biological_process unknown; LOCATED IN: chloroplast; EXPRESSED IN: 14 plant structures; EXPRESSED DURING: 7 growth stages; BEST Arabidopsis thaliana protein match is: unknown protein (TAIR:AT2G32210.1); Has 189 Blast hits to 189 proteins in 27 species: Archae - 0; Bacteria - 0; Metazoa - 0; Fungi - 21; Plants - 168; Viruses -…	0.567686	2.84078	2.2731	0.246338	2.45099	2.20465	-1.35047	-1.02913	-1.41892	0.316855	9.60063e-09	5.45328e-07	0.881747	7.96773e-08	2.73664e-07	0.00218344	0.00944228	0.000570731
AT1G05343	#N/A	0.0829898	0.219009	0.136019	-0.0533155	1.1064	1.15971	-0.182485	-0.0461797	0.841209	1	0.961134	1	1	0.0285228	0.0213873	1	1	0.243659
AT1G05347	#N/A	0.400202	2.1256	1.7254	-0.208653	1.24618	1.45483	-0.218401	0.390453	-0.48897	0.673354	8.43261e-07	2.65256e-05	1	0.000370293	7.11887e-05	1	0.646001	0.314972
AT1G05350	NAD(P)-binding Rossmann-fold superfamily protein; FUNCTIONS IN: binding, oxidoreductase activity, acting on the CH-OH group of donors, NAD or NADP as acceptor, catalytic activity, cofactor binding; INVOLVED IN: metabolic process; LOCATED IN: cellular_component unknown; EXPRESSED IN: 24 plant structures; EXPRESSED DURING: 15 growth stages; CONTAINS InterPro DOMAIN/s: D-isomer specific 2-hydroxyaci…	-0.112689	-0.155927	-0.0432377	0.23784	0.183897	-0.0539434	-0.526073	-0.876603	-0.536779	1	0.935398	1	0.973685	0.837872	1	0.558749	0.0548262	0.287214
AT1G05353	#N/A	-0.517907	5.09122	5.60912	-0.416648	5.50096	5.91761	-0.0395239	-0.140783	0.268963	0.554647	4.2586e-11	2.87359e-11	0.59933	1.6664e-11	4.34973e-12	1	1	0.830612
AT1G05357	#N/A	0.07142	2.22045e-16	-0.07142	0.0318961	0	-0.0318961	-0.0395239	0	-2.22045e-16	0.327752	1	0.101768	0.869343	1	0.546615	0.961981	1	1
AT1G05360	BEST Arabidopsis thaliana protein match is: SNARE associated Golgi protein family (TAIR:AT4G14950.1); Has 332 Blast hits to 326 proteins in 115 species: Archae - 0; Bacteria - 11; Metazoa - 174; Fungi - 0; Plants - 74; Viruses - 0; Other Eukaryotes - 73 (source: NCBI BLink).	-0.120321	-0.20436	-0.0840388	-0.151803	-0.149778	0.00202573	-0.601885	-0.570403	-0.515821	1	0.836066	1	1	0.994428	1	0.509971	0.430262	0.397709
AT1G05363	#N/A	-0.175566	-0.39263	-0.217064	-0.00555691	-0.187819	-0.182262	0.0915817	-0.0784275	0.126384	1	0.307605	0.783424	1	0.81795	0.819608	1	1	1
AT1G05367	#N/A	2.22045e-16	2.22045e-16	0	0	0	0	-2.22045e-16	0	-2.22045e-16	1	1	1	1	1	1	1	1	1
AT1G05370	Sec14p-like phosphatidylinositol transfer family protein; CONTAINS InterPro DOMAIN/s: Cellular retinaldehyde-binding/triple function, C-terminal (InterPro:IPR001251), Phosphatidylinositol transfer protein-like, N-terminal (InterPro:IPR011074); BEST Arabidopsis thaliana protein match is: Sec14p-like phosphatidylinositol transfer family protein (TAIR:AT3G22410.1); Has 487 Blast hits to 487 proteins…	-0.089177	-0.477734	-0.388557	-0.000601325	0.101882	0.102483	-0.364656	-0.453232	0.126384	1	0.0952866	0.247201	1	1	1	0.789742	0.370143	1
AT1G05373	#N/A	2.22045e-16	2.22045e-16	0	0	0	0	-2.22045e-16	0	-2.22045e-16	1	1	1	1	1	1	1	1	1
AT1G05377	#N/A	2.22045e-16	2.22045e-16	0	0	0	0	-2.22045e-16	0	-2.22045e-16	1	1	1	1	1	1	1	1	1
AT1G05380	Acyl-CoA N-acyltransferase with RING/FYVE/PHD-type zinc finger protein; CONTAINS InterPro DOMAIN/s: Zinc finger, PHD-type (InterPro:IPR001965), Zinc finger, FYVE/PHD-type (InterPro:IPR011011), Acyl-CoA N-acyltransferase (InterPro:IPR016181), Zinc finger, PHD-finger (InterPro:IPR019787); BEST Arabidopsis thaliana protein match is: Acyl-CoA N-acyltransferase with RING/FYVE/PHD-type zinc finger prot…	0.37886	-0.452456	-0.831317	0.572247	-0.0745472	-0.646794	0.0650879	-0.128299	0.24961	0.97342	0.37807	0.0883712	0.544029	1	0.162395	1	1	0.977167
AT1G05383	#N/A	0.0509636	2.22045e-16	-0.0509636	-0.0838087	-0.0942873	-0.0104786	-0.0404849	0.0942873	-2.22045e-16	0.988484	1	0.60308	0.483014	0.136348	1	1	0.400778	1
AT1G05385	LOW PSII ACCUMULATION 19 (LPA19); FUNCTIONS IN: molecular_function unknown; INVOLVED IN: photosystem II assembly; LOCATED IN: chloroplast thylakoid lumen, chloroplast; EXPRESSED IN: 24 plant structures; EXPRESSED DURING: 15 growth stages; Has 214 Blast hits to 214 proteins in 55 species: Archae - 0; Bacteria - 73; Metazoa - 0; Fungi - 0; Plants - 72; Viruses - 0; Other Eukaryotes - 69 (source: NC…	-0.184125	1.19117	1.3753	-0.270388	0.624508	0.894895	-0.302016	-0.215754	-0.782419	1	0.000829273	0.00047133	0.883571	0.0677725	0.00836352	1	1	0.0764041
AT1G05387	#N/A	2.22045e-16	2.22045e-16	0	0	0	0	-2.22045e-16	0	-2.22045e-16	1	1	1	1	1	1	1	1	1
AT1G05390	tRNA-Asn (anticodon: GTT)	2.22045e-16	2.22045e-16	0	0	0	0	-2.22045e-16	0	-2.22045e-16	1	1	1	1	1	1	1	1	1
AT1G05397	#N/A	0.0139715	0.231476	0.217505	0.0208629	0.271396	0.250534	0.0407502	0.0338588	0.0737792	1	0.484472	0.605228	1	0.373879	0.42382	1	1	1
AT1G05400	unknown protein; BEST Arabidopsis thaliana protein match is: unknown protein (TAIR:AT1G06810.1); Has 31 Blast hits to 31 proteins in 2 species: Archae - 0; Bacteria - 0; Metazoa - 0; Fungi - 0; Plants - 31; Viruses - 0; Other Eukaryotes - 0 (source: NCBI BLink).	0.0269941	0.377765	0.350771	0.207346	0.0551475	-0.152198	0.110111	-0.0702406	-0.392858	1	0.286029	0.389711	1	1	0.882103	1	1	0.474517
AT1G05407	#N/A	2.22045e-16	2.22045e-16	0	0	0	0	-2.22045e-16	0	-2.22045e-16	1	1	1	1	1	1	1	1	1
AT1G05410	Protein of unknown function (DUF1423); CONTAINS InterPro DOMAIN/s: Protein of unknown function DUF1423, plant (InterPro:IPR004082); BEST Arabidopsis thaliana protein match is: unknown protein (TAIR:AT4G14840.1); Has 192 Blast hits to 189 proteins in 31 species: Archae - 0; Bacteria - 0; Metazoa - 2; Fungi - 10; Plants - 173; Viruses - 0; Other Eukaryotes - 7 (source: NCBI BLink).	0.289285	0.242101	-0.0471839	0.292421	0.758714	0.466293	0.181843	0.178707	0.69532	0.737899	0.424523	1	0.59933	0.00312374	0.0654063	1	0.990365	0.0299649
AT1G05413	#N/A	2.22045e-16	2.22045e-16	0	0	0	0	-2.22045e-16	0	-2.22045e-16	1	1	1	1	1	1	1	1	1
AT1G05417	#N/A	-0.0729805	0.0638291	0.13681	-0.0949891	-0.41857	-0.323581	0.290155	0.312164	-0.170236	1	1	0.787404	1	0.0522259	0.149221	0.726652	0.463147	0.769264
AT1G05420	ovate family protein 12 (OFP12); CONTAINS InterPro DOMAIN/s: Protein of unknown function DUF623 (InterPro:IPR006458); BEST Arabidopsis thaliana protein match is: ovate family protein 16 (TAIR:AT2G32100.1); Has 358 Blast hits to 358 proteins in 17 species: Archae - 0; Bacteria - 0; Metazoa - 0; Fungi - 0; Plants - 358; Viruses - 0; Other Eukaryotes - 0 (source: NCBI BLink).	0.113882	-0.378773	-0.492654	-0.493435	-0.703496	-0.210061	-0.0811591	0.526158	0.201435	1	0.239632	0.142999	0.290486	0.0169068	0.643938	1	0.271779	0.869005
AT1G05423	#N/A	0.026367	0.0638291	0.0374621	-0.18385	-0.217851	-0.0340001	0.0276106	0.237828	-0.0438516	1	1	1	0.913178	0.478791	1	1	0.749665	1
AT1G05427	#N/A	-0.118687	-0.00868823	0.109999	-0.185803	-0.437744	-0.251941	0.192171	0.259287	-0.169769	1	1	1	1	0.140299	0.486016	1	0.81935	0.948338
AT1G05430	unknown protein; Has 31 Blast hits to 31 proteins in 9 species: Archae - 0; Bacteria - 0; Metazoa - 0; Fungi - 0; Plants - 31; Viruses - 0; Other Eukaryotes - 0 (source: NCBI BLink).	-0.148927	0.0540861	0.203013	0.0988391	0.231942	0.133103	-0.00275167	-0.250518	-0.0726625	1	1	0.493269	1	0.331229	0.718099	1	0.646001	1
AT1G05433	#N/A	0.0429273	0.164063	0.121136	-0.21411	0.0535383	0.267648	0.0661209	0.323158	0.212633	1	0.954647	1	1	1	0.640521	1	0.861543	0.976794
AT1G05440	C-8 sterol isomerases; FUNCTIONS IN: C-8 sterol isomerase activity; INVOLVED IN: ergosterol biosynthetic process; LOCATED IN: endoplasmic reticulum; EXPRESSED IN: 14 plant structures; EXPRESSED DURING: 7 growth stages; CONTAINS InterPro DOMAIN/s: ERG2/sigma1 receptor-like (InterPro:IPR006716); Has 118 Blast hits to 118 proteins in 39 species: Archae - 0; Bacteria - 0; Metazoa - 73; Fungi - 4; Pla…	0.0829898	-0.115584	-0.198574	0.175796	-0.282011	-0.457807	0.114938	0.0221314	-0.144296	1	0.950093	0.672837	0.992427	0.349377	0.0844241	1	1	0.990648
AT1G05443	#N/A	2.22045e-16	2.22045e-16	0	0	0	0	-2.22045e-16	0	-2.22045e-16	1	1	1	1	1	1	1	1	1
AT1G05447	#N/A	0.119804	2.22045e-16	-0.119804	-0.053439	-0.0717765	-0.0183376	-0.101466	0.0717765	-2.22045e-16	0.539113	1	0.228132	1	0.527206	1	0.861512	0.87465	1
AT1G05450	Bifunctional inhibitor/lipid-transfer protein/seed storage 2S albumin superfamily protein; Has 3 Blast hits to 3 proteins in 1 species: Archae - 0; Bacteria - 0; Metazoa - 0; Fungi - 0; Plants - 3; Viruses - 0; Other Eukaryotes - 0 (source: NCBI BLink).	0.157654	0.445122	0.287468	-0.0639176	0.072519	0.136437	-0.366323	-0.144751	-0.517355	1	0.430956	0.807374	1	1	1	1	1	0.521612
AT1G05453	#N/A	-0.180199	0.133673	0.313872	0.462062	0.204862	-0.2572	0.225789	-0.416471	-0.345283	1	1	0.732619	0.677298	0.930964	0.788084	1	0.811404	0.795533
AT1G05460	SILENCING DEFECTIVE (SDE3); FUNCTIONS IN: RNA helicase activity; INVOLVED IN: virus induced gene silencing; LOCATED IN: cellular_component unknown; EXPRESSED IN: 19 plant structures; EXPRESSED DURING: 9 growth stages; CONTAINS InterPro DOMAIN/s: Restriction endonuclease, type I, R subunit/Type III, Res subunit (InterPro:IPR006935), DNA helicase, UvrD/REP type (InterPro:IPR000212); BEST Arabidopsi…	-0.273804	-0.843793	-0.569989	-0.141813	-0.513289	-0.371476	-0.0516564	-0.183648	0.146856	0.873343	0.00318013	0.0644942	1	0.0704264	0.222968	1	1	1
AT1G05463	#N/A	-0.0336696	-0.219118	-0.185448	0.0611061	-0.292097	-0.353203	-0.130967	-0.225742	-0.298721	1	0.694034	0.860427	1	0.490834	0.342909	1	1	0.664992
AT1G05467	#N/A	0.267091	-0.137669	-0.40476	0.520569	-0.120799	-0.641368	0.442799	0.189321	0.206191	1	1	0.607602	0.634869	1	0.224375	1	1	1
AT1G05470	COTYLEDON VASCULAR PATTERN 2 (CVP2); FUNCTIONS IN: hydrolase activity, inositol trisphosphate phosphatase activity; INVOLVED IN: in 8 processes; LOCATED IN: cellular_component unknown; EXPRESSED IN: 22 plant structures; EXPRESSED DURING: 8 growth stages; CONTAINS InterPro DOMAIN/s: Inositol polyphosphate related phosphatase (InterPro:IPR000300), Endonuclease/exonuclease/phosphatase (InterPro:IPR0…	0.389034	-1.12808	-1.51711	0.645346	-0.38808	-1.03343	-0.121034	-0.377346	0.362655	0.611091	0.000369962	3.95854e-05	0.101196	0.228887	0.00085104	1	0.595158	0.482997
AT1G05473	#N/A	2.22045e-16	2.22045e-16	0	0	0	0	-2.22045e-16	0	-2.22045e-16	1	1	1	1	1	1	1	1	1
AT1G05477	#N/A	2.22045e-16	2.22045e-16	0	0	0	0	-2.22045e-16	0	-2.22045e-16	1	1	1	1	1	1	1	1	1
AT1G05483	#N/A	-0.0318961	-0.0318961	0	0	0	0	-2.22045e-16	-0.0318961	-2.22045e-16	0.737899	0.307605	1	1	1	1	1	0.646001	1
AT1G05487	#N/A	-0.0179246	-0.0318961	-0.0139715	0	0	0	-0.0139715	-0.0318961	-2.22045e-16	1	0.335801	0.948098	1	1	1	1	0.667153	1
AT1G05490	chromatin remodeling 31 (chr31); FUNCTIONS IN: helicase activity, DNA binding, ATP binding, nucleic acid binding; INVOLVED IN: biological_process unknown; EXPRESSED IN: 13 plant structures; EXPRESSED DURING: 6 growth stages; CONTAINS InterPro DOMAIN/s: DEAD-like helicase, N-terminal (InterPro:IPR014001), DNA/RNA helicase, C-terminal (InterPro:IPR001650), Helicase, superfamily 1/2, ATP-binding dom…	-0.0751613	-0.00342861	0.0717327	-0.042933	0.172959	0.215892	0.00525132	-0.026977	0.149411	1	1	1	1	0.874806	0.724887	1	1	1
AT1G05493	#N/A	0.197646	0.462724	0.265077	0.0717778	0.128236	0.0564583	0.016575	0.142444	-0.192044	1	0.073929	0.448604	1	0.883264	1	1	1	0.8133
AT1G05497	#N/A	2.22045e-16	2.22045e-16	0	0	0	0	-2.22045e-16	0	-2.22045e-16	1	1	1	1	1	1	1	1	1
AT1G05500	NTMC2T2.1; FUNCTIONS IN: molecular_function unknown; INVOLVED IN: biological_process unknown; LOCATED IN: endomembrane system, plasma membrane; EXPRESSED IN: 25 plant structures; EXPRESSED DURING: 13 growth stages; CONTAINS InterPro DOMAIN/s: C2 membrane targeting protein (InterPro:IPR018029), C2 calcium/lipid-binding domain, CaLB (InterPro:IPR008973), C2 region (InterPro:IPR020477), C2 calcium-d…	0.151918	0.218463	0.0665455	-0.0260139	0.243683	0.269697	-0.21839	-0.0404581	-0.0152384	0.930198	0.228112	1	1	0.168073	0.116722	0.771816	1	1
AT1G05503	#N/A	0.101927	2.22045e-16	-0.101927	-0.0363427	-0.108369	-0.0720268	-0.0299004	0.108369	-2.22045e-16	0.573491	1	0.24909	1	0.16899	0.420254	1	0.461968	1
AT1G05507	#N/A	2.22045e-16	2.22045e-16	0	0	0	0	-2.22045e-16	0	-2.22045e-16	1	1	1	1	1	1	1	1	1
AT1G05510	FUNCTIONS IN: molecular_function unknown; INVOLVED IN: response to abscisic acid stimulus; LOCATED IN: cellular_component unknown; EXPRESSED IN: seed; EXPRESSED DURING: seedling growth, seed development stages; CONTAINS InterPro DOMAIN/s: Protein of unknown function DUF1264 (InterPro:IPR010686); BEST Arabidopsis thaliana protein match is: Protein of unknown function (DUF1264) (TAIR:AT2G31985.1); …	0.44746	1.22983	0.78237	-0.496585	0.49443	0.991015	-0.788241	0.155804	-0.579597	1	0.0706031	0.369697	0.942552	0.636159	0.166376	0.861512	1	0.714824
AT1G05517	#N/A	-0.150941	-0.0410734	0.109868	-0.0612979	-0.0717765	-0.0104786	-0.0239493	-0.113592	-0.144296	1	1	0.848609	1	1	1	1	1	0.800748
AT1G05520	Sec23/Sec24 protein transport family protein; FUNCTIONS IN: transporter activity, zinc ion binding; INVOLVED IN: response to salt stress, transport; LOCATED IN: COPII vesicle coat; EXPRESSED IN: 24 plant structures; EXPRESSED DURING: 13 growth stages; CONTAINS InterPro DOMAIN/s: Sec23/Sec24, helical domain (InterPro:IPR006900), Sec23/Sec24 beta-sandwich (InterPro:IPR012990), Sec23/Sec24, trunk do…	0.120485	-0.866814	-0.987299	0.0454571	-0.464377	-0.509834	-0.17993	-0.104902	0.297535	1	0.0254078	0.0201083	1	0.301248	0.232124	1	1	0.797164
AT1G05523	#N/A	-0.73879	1.0682	1.80699	-1.43345	0.52355	1.957	0.00511047	0.699771	0.155121	0.120246	0.00105232	1.0508e-05	0.000408572	0.101063	1.51013e-06	1	0.108315	1
AT1G05527	#N/A	2.22045e-16	2.22045e-16	0	-0.0338588	-0.0338588	0	-2.22045e-16	0.0338588	-2.22045e-16	1	1	1	0.59933	0.314121	1	1	0.646001	1
AT1G05530	UDP-glucosyl transferase 75B2 (UGT75B2); FUNCTIONS IN: UDP-glycosyltransferase activity, UDP-glucosyltransferase activity, transferase activity, transferring glycosyl groups, abscisic acid glucosyltransferase activity; INVOLVED IN: metabolic process; EXPRESSED IN: sperm cell, root; CONTAINS InterPro DOMAIN/s: UDP-glucuronosyl/UDP-glucosyltransferase (InterPro:IPR002213); BEST Arabidopsis thaliana…	-0.524358	-0.780866	-0.256509	0.214809	-0.615548	-0.830357	0.312559	-0.426608	-0.261289	0.32084	0.00645625	0.550159	0.92169	0.0305077	0.00414851	0.882137	0.437977	0.661295
AT1G05533	#N/A	2.22045e-16	2.22045e-16	0	0.00785896	0	-0.00785896	0.00785896	0	-2.22045e-16	1	1	1	0.59933	1	0.318265	0.861512	1	1
AT1G05537	#N/A	2.22045e-16	2.22045e-16	0	0	0	0	-2.22045e-16	0	-2.22045e-16	1	1	1	1	1	1	1	1	1
AT1G05540	Protein of unknown function (DUF295); FUNCTIONS IN: molecular_function unknown; INVOLVED IN: biological_process unknown; LOCATED IN: mitochondrion; EXPRESSED IN: 21 plant structures; EXPRESSED DURING: 13 growth stages; CONTAINS InterPro DOMAIN/s: Protein of unknown function DUF295 (InterPro:IPR005174); BEST Arabidopsis thaliana protein match is: Protein of unknown function (DUF295) (TAIR:AT1G3016…	-0.504248	-0.998896	-0.494648	-0.640288	-0.832979	-0.192691	0.227342	0.363382	0.529299	0.412143	0.00216229	0.170536	0.146119	0.00883759	0.747273	1	0.646001	0.240716
AT1G05543	#N/A	2.22045e-16	2.22045e-16	0	0	0	0	-2.22045e-16	0	-2.22045e-16	1	1	1	1	1	1	1	1	1
AT1G05547	#N/A	2.22045e-16	2.22045e-16	0	0	0	0	-2.22045e-16	0	-2.22045e-16	1	1	1	1	1	1	1	1	1
AT1G05550	Protein of unknown function (DUF295); BEST Arabidopsis thaliana protein match is: Protein of unknown function (DUF295) (TAIR:AT1G05540.1); Has 175 Blast hits to 175 proteins in 2 species: Archae - 0; Bacteria - 0; Metazoa - 0; Fungi - 0; Plants - 175; Viruses - 0; Other Eukaryotes - 0 (source: NCBI BLink).	-0.153473	-0.153473	0	-0.282814	-0.152235	0.130579	0.192587	0.321929	0.323167	1	0.744258	1	0.59933	0.749884	0.830265	1	0.575209	0.432582
AT1G05553	#N/A	0.167619	0.862696	0.695077	-0.310536	0.550196	0.860732	-0.320211	0.157945	-0.154556	1	0.0179882	0.0873733	0.840731	0.153089	0.0184915	1	1	1
AT1G05557	#N/A	0.971852	0.270977	-0.700875	0.0107463	0.280644	0.269897	-0.87358	0.0875248	0.0971916	0.102456	0.677834	0.115018	1	0.655462	0.672535	0.215119	1	1
AT1G05560	UDP-glucosyltransferase 75B1 (UGT75B1); CONTAINS InterPro DOMAIN/s: UDP-glucuronosyl/UDP-glucosyltransferase (InterPro:IPR002213); BEST Arabidopsis thaliana protein match is: UDP-glucosyl transferase 75B2 (TAIR:AT1G05530.1); Has 7961 Blast hits to 7890 proteins in 509 species: Archae - 0; Bacteria - 579; Metazoa - 2125; Fungi - 39; Plants - 5043; Viruses - 112; Other Eukaryotes - 63 (source: NCBI…	0.0970249	0.323576	0.226551	0.242379	0.907697	0.665318	0.0620929	-0.0832616	0.500859	1	0.231646	0.540852	0.717077	0.000630729	0.00777837	1	1	0.13589
AT1G05562	#N/A	0.0970249	0.323576	0.226551	0.242379	0.907697	0.665318	0.0620929	-0.0832616	0.500859	1	0.231646	0.540852	0.717077	0.000630729	0.00777837	1	1	0.13589
AT1G05563	#N/A	-0.505014	-0.702881	-0.197867	-0.219345	-0.588951	-0.369606	0.0975581	-0.188111	-0.0741812	0.892305	0.21654	1	1	0.32672	0.654055	1	1	1
AT1G05567	#N/A	2.22045e-16	2.22045e-16	0	0	0	0	-2.22045e-16	0	-2.22045e-16	1	1	1	1	1	1	1	1	1
AT1G05570	callose synthase 1 (CALS1); FUNCTIONS IN: transferase activity, transferring glycosyl groups, 1,3-beta-glucan synthase activity; INVOLVED IN: 1,3-beta-glucan biosynthetic process; LOCATED IN: 1,3-beta-glucan synthase complex, plasma membrane, cell plate; EXPRESSED IN: 23 plant structures; EXPRESSED DURING: 13 growth stages; CONTAINS InterPro DOMAIN/s: Glycosyl transferase, family 48 (InterPro:IPR…	0.161784	-0.468636	-0.630419	0.352278	-0.258589	-0.610867	0.0200707	-0.170424	0.0396223	1	0.355944	0.223138	0.884951	0.784907	0.196448	1	1	1
AT1G05575	unknown protein; FUNCTIONS IN: molecular_function unknown; INVOLVED IN: anaerobic respiration; LOCATED IN: endomembrane system; EXPRESSED IN: 17 plant structures; EXPRESSED DURING: 9 growth stages; BEST Arabidopsis thaliana protein match is: unknown protein (TAIR:AT2G31945.1); Has 63 Blast hits to 63 proteins in 10 species: Archae - 0; Bacteria - 0; Metazoa - 0; Fungi - 0; Plants - 63; Viruses - …	0.691338	1.03513	0.343794	0.541822	0.769272	0.22745	-0.324835	-0.175319	-0.441178	0.62977	0.051331	0.780424	0.681734	0.173737	0.943798	1	1	0.737429
AT1G05577	CONTAINS InterPro DOMAIN/s: Protein of unknown function DUF966 (InterPro:IPR010369), Uncharacterised conserved protein UCP031043 (InterPro:IPR021182); BEST Arabidopsis thaliana protein match is: Domain of unknown function (DUF966) (TAIR:AT5G59790.1); Has 167 Blast hits to 166 proteins in 16 species: Archae - 0; Bacteria - 0; Metazoa - 0; Fungi - 0; Plants - 166; Viruses - 0; Other Eukaryotes - 1 …	0.132386	-0.0318961	-0.164283	0.037511	0	-0.037511	-0.126772	-0.0318961	-2.22045e-16	0.151719	0.835794	0.0106087	1	1	0.717606	0.238435	1	1
AT1G05580	cation/H+ exchanger 23 (CHX23); FUNCTIONS IN: monovalent cation:hydrogen antiporter activity, sodium:hydrogen antiporter activity; INVOLVED IN: cation transport; LOCATED IN: integral to membrane; EXPRESSED IN: male gametophyte, leaf; CONTAINS InterPro DOMAIN/s: Cation/H+ exchanger (InterPro:IPR006153); BEST Arabidopsis thaliana protein match is: cation/H+ exchanger 21 (TAIR:AT2G31910.1); Has 6204…	2.22045e-16	2.22045e-16	0	0.0104786	0	-0.0104786	0.0104786	0	-2.22045e-16	1	1	1	0.59933	1	0.318265	0.861512	1	1
AT1G05583	#N/A	2.22045e-16	2.22045e-16	0	0	0	0	-2.22045e-16	0	-2.22045e-16	1	1	1	1	1	1	1	1	1
AT1G05587	#N/A	2.22045e-16	2.22045e-16	0	0	0	0	-2.22045e-16	0	-2.22045e-16	1	1	1	1	1	1	1	1	1
AT1G05590	beta-hexosaminidase 2 (HEXO2); FUNCTIONS IN: UDP-glucosyltransferase activity, hexosaminidase activity, beta-N-acetylhexosaminidase activity, hydrolase activity, hydrolyzing O-glycosyl compounds; INVOLVED IN: carbohydrate metabolic process; LOCATED IN: plasma membrane; EXPRESSED IN: 23 plant structures; EXPRESSED DURING: 13 growth stages; CONTAINS InterPro DOMAIN/s: Glycoside hydrolase, family 20…	0.214381	-0.320823	-0.535204	-0.02312	-0.406783	-0.383663	-0.218679	0.0188219	-0.0671383	1	0.44472	0.169071	1	0.30061	0.318265	1	1	1
AT1G05593	#N/A	2.22045e-16	2.22045e-16	0	0	0	0	-2.22045e-16	0	-2.22045e-16	1	1	1	1	1	1	1	1	1
AT1G05597	#N/A	2.22045e-16	2.22045e-16	0	0	0	0	-2.22045e-16	0	-2.22045e-16	1	1	1	1	1	1	1	1	1
AT1G05600	Tetratricopeptide repeat (TPR)-like superfamily protein; CONTAINS InterPro DOMAIN/s: Pentatricopeptide repeat (InterPro:IPR002885); BEST Arabidopsis thaliana protein match is: Pentatricopeptide repeat (PPR) superfamily protein (TAIR:AT5G46100.1); Has 22742 Blast hits to 7544 proteins in 214 species: Archae - 0; Bacteria - 12; Metazoa - 114; Fungi - 111; Plants - 22140; Viruses - 0; Other Eukaryot…	0.235449	-0.0173042	-0.252754	0.490254	0.0484903	-0.441763	0.143742	-0.111062	-0.0452673	1	1	0.955579	0.775018	1	0.538904	1	1	1
AT1G05603	#N/A	2.22045e-16	2.22045e-16	0	0	0	0	-2.22045e-16	0	-2.22045e-16	1	1	1	1	1	1	1	1	1
AT1G05607	#N/A	0.0971867	-0.0318961	-0.129083	0.0279368	-0.2137	-0.241637	0.112554	0.181804	-2.22045e-16	1	1	0.566322	1	0.168174	0.107649	1	0.629153	1
AT1G05610	ADP-glucose pyrophosphorylase small subunit 2 (APS2); FUNCTIONS IN: transferase activity, glucose-1-phosphate adenylyltransferase activity, nucleotidyltransferase activity; INVOLVED IN: biosynthetic process; EXPRESSED IN: 10 plant structures; EXPRESSED DURING: 4 anthesis, petal differentiation and expansion stage; CONTAINS InterPro DOMAIN/s: ADP-glucose pyrophosphorylase, conserved site (InterPro…	-0.101368	-0.0635158	0.0378524	-0.0162062	0.0489254	0.0651316	-0.0181767	-0.103339	0.00910249	1	1	1	1	1	1	1	1	1
AT1G05613	#N/A	2.22045e-16	2.22045e-16	0	0	0	0	-2.22045e-16	0	-2.22045e-16	1	1	1	1	1	1	1	1	1
AT1G05615	Domain of unknown function (DUF313) ; CONTAINS InterPro DOMAIN/s: Protein of unknown function DUF313 (InterPro:IPR005508); BEST Arabidopsis thaliana protein match is: Domain of unknown function (DUF313) (TAIR:AT2G24670.1); Has 82 Blast hits to 82 proteins in 3 species: Archae - 0; Bacteria - 0; Metazoa - 0; Fungi - 0; Plants - 82; Viruses - 0; Other Eukaryotes - 0 (source: NCBI BLink).	2.22045e-16	2.22045e-16	0	0	0	0	-2.22045e-16	0	-2.22045e-16	1	1	1	1	1	1	1	1	1
AT1G05617	#N/A	2.22045e-16	2.22045e-16	0	0	0	0	-2.22045e-16	0	-2.22045e-16	1	1	1	1	1	1	1	1	1
AT1G05620	uridine-ribohydrolase 2 (URH2); CONTAINS InterPro DOMAIN/s: Inosine/uridine-preferring nucleoside hydrolase (InterPro:IPR001910); BEST Arabidopsis thaliana protein match is: uridine-ribohydrolase 1 (TAIR:AT2G36310.1); Has 6369 Blast hits to 6297 proteins in 1349 species: Archae - 75; Bacteria - 4652; Metazoa - 179; Fungi - 246; Plants - 186; Viruses - 0; Other Eukaryotes - 1031 (source: NCBI BLin…	0.596058	0.430701	-0.165357	0.0988431	0.279069	0.180226	0.0211461	0.518362	0.36673	0.419727	0.307613	0.989363	1	0.62469	0.887285	1	0.518323	0.616945
AT1G05623	#N/A	2.22045e-16	2.22045e-16	0	0	0	0	-2.22045e-16	0	-2.22045e-16	1	1	1	1	1	1	1	1	1
AT1G05630	5PTASE13; CONTAINS InterPro DOMAIN/s: WD40 repeat-like-containing domain (InterPro:IPR011046), Inositol polyphosphate related phosphatase (InterPro:IPR000300), WD40 repeat (InterPro:IPR001680), WD40/YVTN repeat-like-containing domain (InterPro:IPR015943), Endonuclease/exonuclease/phosphatase (InterPro:IPR005135); BEST Arabidopsis thaliana protein match is: endonuclease/exonuclease/phosphatase fam…	-0.0207827	-0.498005	-0.477222	0.338553	-0.697003	-1.03556	-0.0390638	-0.398399	-0.597398	1	0.407243	0.51261	0.99451	0.199708	0.0400132	1	0.927108	0.509684
AT1G05633	#N/A	2.22045e-16	2.22045e-16	0	0	0	0	-2.22045e-16	0	-2.22045e-16	1	1	1	1	1	1	1	1	1
AT1G05640	Ankyrin repeat family protein; CONTAINS InterPro DOMAIN/s: Ankyrin repeat-containing domain (InterPro:IPR020683), Ankyrin repeat (InterPro:IPR002110); BEST Arabidopsis thaliana protein match is: Ankyrin repeat family protein (TAIR:AT2G31820.1); Has 67578 Blast hits to 27690 proteins in 1106 species: Archae - 88; Bacteria - 6425; Metazoa - 32117; Fungi - 6903; Plants - 5434; Viruses - 485; Other E…	0.421156	0.540665	0.119509	0.23804	-0.278469	-0.516509	-0.160595	0.0225209	-0.796613	0.842945	0.231646	1	1	0.694423	0.265516	1	1	0.158235
AT1G05643	#N/A	2.22045e-16	2.22045e-16	0	0	0	0	-2.22045e-16	0	-2.22045e-16	1	1	1	1	1	1	1	1	1
AT1G05647	#N/A	2.22045e-16	2.22045e-16	0	0	0	0	-2.22045e-16	0	-2.22045e-16	1	1	1	1	1	1	1	1	1
AT1G05650	Pectin lyase-like superfamily protein; FUNCTIONS IN: polygalacturonase activity; INVOLVED IN: carbohydrate metabolic process; LOCATED IN: endomembrane system; CONTAINS InterPro DOMAIN/s: Pectin lyase fold/virulence factor (InterPro:IPR011050), Pectin lyase fold (InterPro:IPR012334), Glycoside hydrolase, family 28 (InterPro:IPR000743), Parallel beta-helix repeat (InterPro:IPR006626); BEST Arabidop…	0.281715	0.198639	-0.0830762	0.165208	-0.138713	-0.303921	-0.0631175	0.0533894	-0.283963	0.984751	0.773159	1	1	0.972025	0.464862	1	1	0.716512
AT1G05653	#N/A	2.22045e-16	2.22045e-16	0	0	0	0	-2.22045e-16	0	-2.22045e-16	1	1	1	1	1	1	1	1	1
AT1G05657	#N/A	2.22045e-16	2.22045e-16	0	0	0	0	-2.22045e-16	0	-2.22045e-16	1	1	1	1	1	1	1	1	1
AT1G05660	Pectin lyase-like superfamily protein; FUNCTIONS IN: polygalacturonase activity; INVOLVED IN: carbohydrate metabolic process; LOCATED IN: endomembrane system; CONTAINS InterPro DOMAIN/s: Pectin lyase fold/virulence factor (InterPro:IPR011050), Pectin lyase fold (InterPro:IPR012334), Glycoside hydrolase, family 28 (InterPro:IPR000743), Parallel beta-helix repeat (InterPro:IPR006626); BEST Arabidop…	0.0826451	-0.623361	-0.706006	-0.0404188	-1.14076	-1.10034	-0.0485116	0.0745522	-0.442848	1	0.180265	0.159322	1	0.00979526	0.0123807	1	1	0.592827
AT1G05663	#N/A	2.22045e-16	2.22045e-16	0	0	0	0	-2.22045e-16	0	-2.22045e-16	1	1	1	1	1	1	1	1	1
AT1G05667	#N/A	2.22045e-16	2.22045e-16	0	0	0	0	-2.22045e-16	0	-2.22045e-16	1	1	1	1	1	1	1	1	1
AT1G05670	Pentatricopeptide repeat (PPR-like) superfamily protein; CONTAINS InterPro DOMAIN/s: Pentatricopeptide repeat (InterPro:IPR002885); BEST Arabidopsis thaliana protein match is: Tetratricopeptide repeat (TPR)-like superfamily protein (TAIR:AT5G01110.1); Has 76919 Blast hits to 23782 proteins in 722 species: Archae - 3; Bacteria - 657; Metazoa - 3612; Fungi - 1352; Plants - 68766; Viruses - 129; Oth…	-0.442569	-0.257701	0.184869	0.25554	0.00608477	-0.249455	0.437034	-0.261076	0.00271002	0.854563	0.789076	1	1	1	0.793849	0.987472	1	1
AT1G05673	#N/A	2.22045e-16	2.22045e-16	0	0	0	0	-2.22045e-16	0	-2.22045e-16	1	1	1	1	1	1	1	1	1
AT1G05675	UDP-Glycosyltransferase superfamily protein; FUNCTIONS IN: transferase activity, transferring hexosyl groups; INVOLVED IN: metabolic process; CONTAINS InterPro DOMAIN/s: UDP-glucuronosyl/UDP-glucosyltransferase (InterPro:IPR002213); BEST Arabidopsis thaliana protein match is: Uridine diphosphate glycosyltransferase 74E2 (TAIR:AT1G05680.1).	-0.117197	-0.252064	-0.134866	0.387806	-0.0338588	-0.421665	0.286799	-0.218205	-2.22045e-16	1	0.232901	0.732493	0.154049	1	0.0292709	0.609913	0.649846	1
AT1G05680	Uridine diphosphate glycosyltransferase 74E2 (UGT74E2); CONTAINS InterPro DOMAIN/s: UDP-glucuronosyl/UDP-glucosyltransferase (InterPro:IPR002213); BEST Arabidopsis thaliana protein match is: UDP-Glycosyltransferase superfamily protein (TAIR:AT1G05675.1); Has 8397 Blast hits to 8309 proteins in 513 species: Archae - 0; Bacteria - 605; Metazoa - 2499; Fungi - 31; Plants - 5061; Viruses - 123; Other…	-0.0767398	0.511177	0.587916	0.693194	0.563105	-0.130089	0.936154	0.166221	0.218149	1	0.132454	0.111874	0.122692	0.0945557	0.981239	0.0579694	1	0.8888
AT1G05683	#N/A	2.22045e-16	2.22045e-16	0	0	0	0	-2.22045e-16	0	-2.22045e-16	1	1	1	1	1	1	1	1	1
AT1G05687	#N/A	-0.347426	-0.896558	-0.549132	0.206777	-0.0208844	-0.227661	-0.106452	-0.660655	0.215019	1	0.053407	0.354657	1	1	0.874205	1	0.487568	1
AT1G05690	BTB and TAZ domain protein 3 (BT3); FUNCTIONS IN: transcription regulator activity; INVOLVED IN: embryo sac development, pollen development; LOCATED IN: nucleus, chloroplast; EXPRESSED IN: 15 plant structures; EXPRESSED DURING: 8 growth stages; CONTAINS InterPro DOMAIN/s: BTB/POZ (InterPro:IPR013069), Zinc finger, TAZ-type (InterPro:IPR000197), BTB/POZ fold (InterPro:IPR011333), Kelch related (In…	0.284157	-0.217402	-0.501559	0.099468	-0.357266	-0.456734	0.0220669	0.206756	0.0668917	0.997056	0.731207	0.208143	1	0.374957	0.219072	1	1	1
AT1G05693	#N/A	2.22045e-16	2.22045e-16	0	0	0	0	-2.22045e-16	0	-2.22045e-16	1	1	1	1	1	1	1	1	1
AT1G05697	#N/A	2.22045e-16	2.22045e-16	0	0	0	0	-2.22045e-16	0	-2.22045e-16	1	1	1	1	1	1	1	1	1
AT1G05700	Leucine-rich repeat transmembrane protein kinase protein; FUNCTIONS IN: kinase activity; INVOLVED IN: protein amino acid phosphorylation; LOCATED IN: endomembrane system; EXPRESSED IN: shoot, stem, hypocotyl, root; CONTAINS InterPro DOMAIN/s: Protein kinase, ATP binding site (InterPro:IPR017441), Protein kinase, catalytic domain (InterPro:IPR000719), Leucine-rich repeat (InterPro:IPR001611), Seri…	-0.175135	-0.0639713	0.111163	0.0184001	0.608757	0.590357	-0.201638	-0.395172	0.277556	1	1	1	1	0.310514	0.316468	1	0.948379	1
AT1G05703	#N/A	-0.0401088	-0.000193607	0.0399152	0.0556951	-0.354345	-0.41004	0.0463629	-0.0494411	-0.403592	1	1	1	1	0.422383	0.318265	1	1	0.521697
AT1G05707	#N/A	-0.0534412	-0.0674127	-0.0139715	0	0	0	-0.0139715	-0.0674127	-2.22045e-16	0.941152	0.312091	1	1	1	1	1	0.646379	1
AT1G05710	basic helix-loop-helix (bHLH) DNA-binding superfamily protein; FUNCTIONS IN: sequence-specific DNA binding transcription factor activity; INVOLVED IN: response to ethylene stimulus, regulation of transcription; LOCATED IN: nucleus; EXPRESSED IN: 22 plant structures; EXPRESSED DURING: 13 growth stages; CONTAINS InterPro DOMAIN/s: Helix-loop-helix DNA-binding domain (InterPro:IPR001092), Helix-loop…	0.14723	-0.00855695	-0.155787	0.154648	-0.26631	-0.420957	-0.522082	-0.529499	-0.787252	1	1	0.896681	1	0.479239	0.177345	0.456883	0.265079	0.0368566
AT1G05713	#N/A	2.22045e-16	2.22045e-16	0	0	0	0	-2.22045e-16	0	-2.22045e-16	1	1	1	1	1	1	1	1	1
AT1G05717	#N/A	2.22045e-16	2.22045e-16	0	-0.0525695	-0.0604285	-0.00785896	0.00785896	0.0604285	-2.22045e-16	1	1	1	0.704642	0.316773	1	1	0.646001	1
AT1G05720	selenoprotein family protein; FUNCTIONS IN: selenium binding; INVOLVED IN: biological_process unknown; LOCATED IN: endomembrane system; EXPRESSED IN: 22 plant structures; EXPRESSED DURING: 13 growth stages; CONTAINS InterPro DOMAIN/s: Sep15/SelM redox (InterPro:IPR014912); Has 200 Blast hits to 200 proteins in 73 species: Archae - 0; Bacteria - 0; Metazoa - 137; Fungi - 0; Plants - 49; Viruses - …	0.252407	-0.0924725	-0.344879	-0.234545	-0.196184	0.0383611	0.08274	0.569692	0.46598	0.939569	1	0.323561	0.849422	0.663478	1	1	0.172564	0.243656
AT1G05723	#N/A	0.033039	0.146975	0.113936	0	0	0	-0.064935	-0.0318961	-0.178871	1	0.465699	0.720618	1	1	1	1	1	0.522043
AT1G05727	#N/A	0.22789	2.22045e-16	-0.22789	0.011653	0.0223558	0.0107027	-0.0812982	0.134939	0.157295	0.562467	1	0.242418	1	1	1	1	0.900768	0.629394
AT1G05730	Eukaryotic protein of unknown function (DUF842); CONTAINS InterPro DOMAIN/s: Protein of unknown function DUF842, eukaryotic (InterPro:IPR008560); BEST Arabidopsis thaliana protein match is: Eukaryotic protein of unknown function (DUF842) (TAIR:AT2G31725.1); Has 245 Blast hits to 245 proteins in 78 species: Archae - 0; Bacteria - 0; Metazoa - 169; Fungi - 0; Plants - 65; Viruses - 0; Other Eukaryo…	-0.0130457	-0.386166	-0.373121	-0.348258	0.260025	0.608283	-0.453276	-0.118063	0.528128	1	0.419444	0.518376	0.813677	0.710806	0.141994	0.861512	1	0.421629
AT1G05733	#N/A	-0.42655	0.530189	0.956739	-0.180392	-0.0436574	0.136734	0.470764	0.224606	-0.34924	0.813666	0.231163	0.0309983	1	1	1	0.861512	1	0.711813
AT1G05737	#N/A	2.22045e-16	2.22045e-16	0	0	0	0	-2.22045e-16	0	-2.22045e-16	1	1	1	1	1	1	1	1	1
AT1G05740	Eukaryotic protein of unknown function (DUF842); CONTAINS InterPro DOMAIN/s: Protein of unknown function DUF842, eukaryotic (InterPro:IPR008560); BEST Arabidopsis thaliana protein match is: Eukaryotic protein of unknown function (DUF842) (TAIR:AT1G05730.1); Has 144 Blast hits to 144 proteins in 44 species: Archae - 0; Bacteria - 0; Metazoa - 83; Fungi - 0; Plants - 58; Viruses - 0; Other Eukaryot…	0.0139715	2.22045e-16	-0.0139715	0.0849893	0.157295	0.0723056	0.0710178	0	0.157295	1	1	1	1	0.375939	0.886896	1	1	0.567439
AT1G05747	#N/A	2.22045e-16	2.22045e-16	0	0.0104786	0	-0.0104786	0.0104786	0	-2.22045e-16	1	1	1	0.59933	1	0.318265	0.861512	1	1
AT1G05750	pigment defective 247 (PDE247); CONTAINS InterPro DOMAIN/s: Pentatricopeptide repeat (InterPro:IPR002885); BEST Arabidopsis thaliana protein match is: mitochondrial editing factor 21 (TAIR:AT2G20540.1); Has 41993 Blast hits to 13871 proteins in 254 species: Archae - 1; Bacteria - 18; Metazoa - 75; Fungi - 77; Plants - 41230; Viruses - 0; Other Eukaryotes - 592 (source: NCBI BLink).	0.191727	0.205884	0.0141578	0.800537	0.129931	-0.670607	0.266959	-0.341851	-0.417805	1	0.794054	1	0.0903948	1	0.0615472	1	0.780001	0.509684
AT1G05753	#N/A	0.601752	-0.050569	-0.652321	0.341162	-0.37051	-0.711673	0.220466	0.481056	0.161115	0.504591	1	0.163225	0.858551	0.484677	0.0901744	1	0.646001	1
AT1G05757	#N/A	-0.191708	0.123423	0.315131	-0.00577623	0.348338	0.354115	-0.0802141	-0.266146	-0.0412301	1	1	0.544541	1	0.402855	0.38245	1	0.94512	1
AT1G05760	restricted tev movement 1 (RTM1); FUNCTIONS IN: sugar binding; INVOLVED IN: response to virus; LOCATED IN: cellular_component unknown; EXPRESSED IN: 22 plant structures; EXPRESSED DURING: 11 growth stages; CONTAINS InterPro DOMAIN/s: Mannose-binding lectin (InterPro:IPR001229); BEST Arabidopsis thaliana protein match is: Mannose-binding lectin superfamily protein (TAIR:AT1G05770.1); Has 829 Blast…	0.207057	0.674371	0.467314	0.709251	0.435398	-0.273853	0.099206	-0.402988	-0.641961	1	0.0909642	0.352106	0.227633	0.334345	0.660656	1	0.721585	0.260182
AT1G05763	#N/A	0.0524937	-0.0318961	-0.0843898	-0.0586852	-0.113941	-0.0552563	0.0972508	0.20843	0.126384	1	1	0.85659	1	0.597186	1	1	0.495568	0.715709
AT1G05767	#N/A	-0.107055	0.00490767	0.111963	-0.0235187	0.315105	0.338624	-0.0708695	-0.154406	0.155792	1	1	1	1	0.56545	0.503904	1	1	1
AT1G05770	Mannose-binding lectin superfamily protein; CONTAINS InterPro DOMAIN/s: Mannose-binding lectin (InterPro:IPR001229); BEST Arabidopsis thaliana protein match is: Mannose-binding lectin superfamily protein (TAIR:AT1G05760.1); Has 502 Blast hits to 381 proteins in 24 species: Archae - 0; Bacteria - 0; Metazoa - 0; Fungi - 0; Plants - 502; Viruses - 0; Other Eukaryotes - 0 (source: NCBI BLink).	0.19638	-0.0780123	-0.274392	0.459049	0.447971	-0.0110771	0.220005	-0.0426631	0.483321	1	1	0.633194	0.507597	0.231256	1	1	1	0.367225
AT1G05773	#N/A	0.317857	0.41048	0.0926229	-0.330343	0.356133	0.686475	0.179835	0.828035	0.773688	1	0.528064	1	0.990277	0.635642	0.18727	1	0.313149	0.279004
AT1G05777	#N/A	-0.673324	0.380383	1.05371	0.0805058	1.04905	0.968549	-0.155975	-0.909805	-0.241134	0.586269	0.595673	0.0525295	1	0.0346728	0.0520518	1	0.250429	1
AT1G05780	Vacuolar ATPase assembly integral membrane protein VMA21-like domain; FUNCTIONS IN: molecular_function unknown; INVOLVED IN: biological_process unknown; LOCATED IN: endomembrane system; CONTAINS InterPro DOMAIN/s: Vacuolar ATPase assembly integral membrane protein VMA21-like domain (InterPro:IPR019013); BEST Arabidopsis thaliana protein match is: Vacuolar ATPase assembly integral membrane protein…	0.402687	-0.35132	-0.754007	0.420881	0.0846999	-0.336181	-0.0273722	-0.0455659	0.390454	0.932279	0.571652	0.133838	0.741508	1	0.600331	1	1	0.692383
AT1G05783	#N/A	-0.0715359	0.344287	0.415823	0.104656	0.0510299	-0.0536257	0.154917	-0.0212739	-0.314531	1	0.281573	0.211051	1	1	1	1	1	0.526493
AT1G05785	Got1/Sft2-like vescicle transport protein family; FUNCTIONS IN: molecular_function unknown; INVOLVED IN: vesicle-mediated transport; LOCATED IN: cellular_component unknown; CONTAINS InterPro DOMAIN/s: Vesicle transport protein, Got1/SFT2-like (InterPro:IPR007305); BEST Arabidopsis thaliana protein match is: Got1/Sft2-like vescicle transport protein family (TAIR:AT5G01430.2); Has 450 Blast hits to…	-0.278674	0.100614	0.379288	-0.432546	-0.135107	0.297439	-0.177603	-0.0237311	-0.259452	1	1	0.596877	0.727028	1	0.69055	1	1	0.966858
AT1G05787	#N/A	0.0139715	2.22045e-16	-0.0139715	-0.127841	-0.127841	0	-0.0139715	0.127841	-2.22045e-16	1	1	1	0.165711	0.0510261	1	1	0.199015	1
AT1G05790	lipase class 3 family protein; FUNCTIONS IN: triglyceride lipase activity; INVOLVED IN: lipid metabolic process; LOCATED IN: endomembrane system; EXPRESSED IN: 24 plant structures; EXPRESSED DURING: 15 growth stages; CONTAINS InterPro DOMAIN/s: Lipase, class 3 (InterPro:IPR002921); BEST Arabidopsis thaliana protein match is: alpha/beta-Hydrolases superfamily protein (TAIR:AT2G42450.1); Has 496 Bl…	0.32208	0.121507	-0.200573	0.762078	0.631597	-0.130481	0.201835	-0.238163	0.271927	0.600904	0.880166	0.609945	0.0107525	0.00911023	0.818165	1	0.751985	0.516237
AT1G05793	#N/A	2.22045e-16	2.22045e-16	0	0	0	0	-2.22045e-16	0	-2.22045e-16	1	1	1	1	1	1	1	1	1
AT1G05797	#N/A	2.22045e-16	2.22045e-16	0	0	0	0	-2.22045e-16	0	-2.22045e-16	1	1	1	1	1	1	1	1	1
AT1G05800	DONGLE (DGL); CONTAINS InterPro DOMAIN/s: Lipase, class 3 (InterPro:IPR002921); BEST Arabidopsis thaliana protein match is: alpha/beta-Hydrolases superfamily protein (TAIR:AT2G31690.1); Has 1183 Blast hits to 1177 proteins in 252 species: Archae - 0; Bacteria - 234; Metazoa - 21; Fungi - 238; Plants - 544; Viruses - 3; Other Eukaryotes - 143 (source: NCBI BLink).	2.22045e-16	2.22045e-16	0	0	0	0	-2.22045e-16	0	-2.22045e-16	1	1	1	1	1	1	1	1	1
AT1G05803	#N/A	2.22045e-16	2.22045e-16	0	0.00785896	0	-0.00785896	0.00785896	0	-2.22045e-16	1	1	1	0.59933	1	0.318265	0.861512	1	1
AT1G05805	basic helix-loop-helix (bHLH) DNA-binding superfamily protein; FUNCTIONS IN: DNA binding, sequence-specific DNA binding transcription factor activity; INVOLVED IN: regulation of transcription; LOCATED IN: cytosol; EXPRESSED IN: 24 plant structures; EXPRESSED DURING: 13 growth stages; CONTAINS InterPro DOMAIN/s: Helix-loop-helix DNA-binding domain (InterPro:IPR001092), Helix-loop-helix DNA-binding…	0.105565	-0.102604	-0.208169	0.665054	0.157126	-0.507928	1.05101	0.491523	0.751253	1	1	0.870737	0.237848	0.968814	0.208451	0.0626207	0.571562	0.13741
AT1G05807	#N/A	2.22045e-16	2.22045e-16	0	0.0104786	0	-0.0104786	0.0104786	0	-2.22045e-16	1	1	1	0.59933	1	0.318265	0.861512	1	1
AT1G05810	RAB GTPase homolog A5E (RABA5E); FUNCTIONS IN: GTP binding; INVOLVED IN: protein transport, small GTPase mediated signal transduction; LOCATED IN: chloroplast; EXPRESSED IN: 23 plant structures; EXPRESSED DURING: 13 growth stages; CONTAINS InterPro DOMAIN/s: Ras GTPase (InterPro:IPR001806), Small GTP-binding protein (InterPro:IPR005225), Small GTPase (InterPro:IPR020851), Ras (InterPro:IPR013753)…	0.311888	0.353619	0.0417311	0.329676	0.665549	0.335873	-0.316216	-0.334004	-0.0220745	0.807967	0.287068	1	0.599554	0.0239353	0.318229	0.904752	0.64795	1
AT1G05813	#N/A	2.22045e-16	2.22045e-16	0	0	0	0	-2.22045e-16	0	-2.22045e-16	1	1	1	1	1	1	1	1	1
AT1G05817	#N/A	2.22045e-16	2.22045e-16	0	0	0	0	-2.22045e-16	0	-2.22045e-16	1	1	1	1	1	1	1	1	1
AT1G05820	SIGNAL PEPTIDE PEPTIDASE-LIKE 5 (SPPL5); FUNCTIONS IN: peptidase activity, aspartic-type endopeptidase activity; INVOLVED IN: proteolysis; LOCATED IN: endomembrane system, integral to membrane; CONTAINS InterPro DOMAIN/s: Protease-associated PA (InterPro:IPR003137), Peptidase A22, presenilin signal peptide (InterPro:IPR006639), Peptidase A22B, signal peptide peptidase (InterPro:IPR007369); BEST A…	-0.197074	0.420544	0.617618	-0.0920008	0.673345	0.765346	0.106792	0.00171913	0.254521	1	0.150979	0.0445386	1	0.0165256	0.00691688	1	1	0.67231
AT1G05823	#N/A	2.22045e-16	2.22045e-16	0	0	0	0	-2.22045e-16	0	-2.22045e-16	1	1	1	1	1	1	1	1	1
AT1G05827	#N/A	2.22045e-16	2.22045e-16	0	0	0	0	-2.22045e-16	0	-2.22045e-16	1	1	1	1	1	1	1	1	1
AT1G05830	trithorax-like protein 2 (ATX2); FUNCTIONS IN: histone methyltransferase activity (H3-K4 specific), DNA binding; INVOLVED IN: histone H3-K4 methylation, regulation of transcription, DNA-dependent, regulation of transcription; LOCATED IN: nucleus; EXPRESSED IN: stigma, rosette leaf, male gametophyte, root; CONTAINS InterPro DOMAIN/s: SET domain (InterPro:IPR001214), Zinc finger, PHD-type, conserve…	0.519433	-0.137004	-0.656437	0.400258	0.0540216	-0.346236	0.0344036	0.153579	0.344605	0.503351	1	0.0975214	0.59933	1	0.415816	1	1	0.619279
AT1G05833	#N/A	-0.155041	0.337472	0.492514	-0.0749814	0.37142	0.446402	0.0301861	-0.0498739	-0.0159256	1	0.410877	0.220625	1	0.34867	0.23505	1	1	1
AT1G05835	PHD finger protein; LOCATED IN: endomembrane system; BEST Arabidopsis thaliana protein match is: unknown protein (TAIR:AT1G32583.1); Has 93 Blast hits to 91 proteins in 14 species: Archae - 0; Bacteria - 0; Metazoa - 0; Fungi - 0; Plants - 93; Viruses - 0; Other Eukaryotes - 0 (source: NCBI BLink).	-0.683386	-1.83942	-1.15603	-0.739224	-1.04648	-0.307254	-0.403082	-0.347244	0.445698	0.570955	0.000529423	0.0329097	0.407645	0.0353409	0.737939	1	1	0.678283
AT1G05837	#N/A	-0.0236839	-0.210045	-0.186361	0.0589552	-0.375869	-0.434824	-0.0512023	-0.133841	-0.299665	1	0.815992	0.930953	1	0.404238	0.314926	1	1	0.766234
AT1G05840	Eukaryotic aspartyl protease family protein; FUNCTIONS IN: aspartic-type endopeptidase activity; INVOLVED IN: proteolysis; LOCATED IN: anchored to membrane; EXPRESSED IN: 23 plant structures; EXPRESSED DURING: 15 growth stages; CONTAINS InterPro DOMAIN/s: Peptidase aspartic, catalytic (InterPro:IPR009007), Peptidase aspartic (InterPro:IPR021109), Peptidase A1 (InterPro:IPR001461); BEST Arabidopsi…	0.340892	0.550157	0.209264	0.729408	0.531087	-0.198321	0.804617	0.416102	0.397031	0.417888	0.0104855	0.491566	0.00611249	0.0134421	0.456857	0.00867563	0.210375	0.18026
AT1G05843	#N/A	-0.202556	-0.216528	-0.0139715	0	0	0	-0.0139715	-0.216528	-2.22045e-16	0.411547	0.0832594	1	1	1	1	1	0.288032	1
AT1G05847	#N/A	-0.149115	-0.149115	0	0	0	0	-2.22045e-16	-0.149115	-2.22045e-16	0.737899	0.307605	1	1	1	1	1	0.646001	1
AT1G05850	POM-POM1 (POM1); FUNCTIONS IN: chitinase activity; INVOLVED IN: in 9 processes; LOCATED IN: endomembrane system; EXPRESSED IN: 25 plant structures; EXPRESSED DURING: 13 growth stages; CONTAINS InterPro DOMAIN/s: Glycoside hydrolase, family 19 (InterPro:IPR016283), Glycoside hydrolase, family 19, catalytic (InterPro:IPR000726); BEST Arabidopsis thaliana protein match is: chitinase-like protein 2 (…	-0.0289428	-0.572199	-0.543256	-0.117025	-0.543242	-0.426217	-0.122903	-0.0348204	-0.00586399	1	0.000888497	0.00291824	0.957003	0.00146487	0.00940628	1	1	1
AT1G05853	#N/A	-0.336847	-0.0607474	0.2761	-0.0233802	-0.0338588	-0.0104786	-0.0404849	-0.353952	-0.327063	0.665862	1	0.45209	1	1	1	1	0.571562	0.498505
AT1G05857	#N/A	2.22045e-16	2.22045e-16	0	0	0	0	-2.22045e-16	0	-2.22045e-16	1	1	1	1	1	1	1	1	1
AT1G05860	unknown protein; FUNCTIONS IN: molecular_function unknown; INVOLVED IN: biological_process unknown; LOCATED IN: chloroplast; EXPRESSED IN: 20 plant structures; EXPRESSED DURING: 11 growth stages; BEST Arabidopsis thaliana protein match is: unknown protein (TAIR:AT2G31600.1); Has 101 Blast hits to 100 proteins in 32 species: Archae - 0; Bacteria - 0; Metazoa - 28; Fungi - 2; Plants - 66; Viruses -…	-0.163295	0.887488	1.05078	0.44938	0.810347	0.360967	0.815978	0.203304	0.126162	1	0.00692277	0.00377404	0.488431	0.0131861	0.326159	0.11913	1	1
AT1G05863	#N/A	2.22045e-16	2.22045e-16	0	0	0	0	-2.22045e-16	0	-2.22045e-16	1	1	1	1	1	1	1	1	1
AT1G05867	#N/A	0.194999	-0.220886	-0.415884	0.0929725	0.0855184	-0.0074541	-0.251135	-0.149109	0.157295	0.935181	0.380334	0.0809974	1	0.994066	1	0.861512	1	0.826005
AT1G05870	Protein of unknown function (DUF1685); FUNCTIONS IN: molecular_function unknown; INVOLVED IN: N-terminal protein myristoylation; LOCATED IN: cellular_component unknown; CONTAINS InterPro DOMAIN/s: Protein of unknown function DUF1685 (InterPro:IPR012881); BEST Arabidopsis thaliana protein match is: Protein of unknown function (DUF1685) (TAIR:AT2G31560.2); Has 270 Blast hits to 270 proteins in 15 s…	2.14317	-0.276762	-2.41993	0.703349	-0.96795	-1.6713	-1.35951	0.0803059	-0.610882	1.67197e-07	0.168003	3.41826e-10	0.00311095	2.16715e-05	1.95974e-08	1.8007e-05	1	0.0122605
AT1G05873	#N/A	0.060072	-0.278774	-0.338846	0.456333	0.48227	0.0259377	0.178857	-0.217403	0.543641	1	0.549431	0.475552	0.516178	0.186053	1	1	1	0.274849
AT1G05880	ARIADNE 12 (ARI12); FUNCTIONS IN: zinc ion binding, nucleic acid binding; INVOLVED IN: biological_process unknown; EXPRESSED IN: stem, root; CONTAINS InterPro DOMAIN/s: Zinc finger, RING-type (InterPro:IPR001841), Zinc finger, C6HC-type (InterPro:IPR002867), Zinc finger, CCHC-type (InterPro:IPR001878); BEST Arabidopsis thaliana protein match is: IBR domain-containing protein (TAIR:AT2G31510.1); H…	-0.218806	-0.218806	0	-0.0942873	-0.1617	-0.0674127	0.0674127	-0.0571062	-2.22045e-16	0.466886	0.145015	1	1	0.326245	0.900757	1	1	1
AT1G05887	#N/A	2.22045e-16	2.22045e-16	0	0	0	0	-2.22045e-16	0	-2.22045e-16	1	1	1	1	1	1	1	1	1
AT1G05890	ARIADNE 5 (ARI5); FUNCTIONS IN: zinc ion binding, nucleic acid binding; EXPRESSED IN: 24 plant structures; EXPRESSED DURING: 15 growth stages; CONTAINS InterPro DOMAIN/s: Zinc finger, C6HC-type (InterPro:IPR002867), Zinc finger, RING-type (InterPro:IPR001841), Zinc finger, CCHC-type (InterPro:IPR001878); BEST Arabidopsis thaliana protein match is: IBR domain-containing protein (TAIR:AT2G31510.1);…	0.722097	0.529832	-0.192265	0.509276	0.427992	-0.0812835	0.0108039	0.223626	0.121785	0.00670448	0.00618556	0.46977	0.0358923	0.0256087	0.948662	1	0.646001	0.916106
AT1G05893	#N/A	2.22045e-16	2.22045e-16	0	0	0	0	-2.22045e-16	0	-2.22045e-16	1	1	1	1	1	1	1	1	1
AT1G05894	unknown protein; LOCATED IN: chloroplast; BEST Arabidopsis thaliana protein match is: unknown protein (TAIR:AT2G31480.1); Has 35333 Blast hits to 34131 proteins in 2444 species: Archae - 798; Bacteria - 22429; Metazoa - 974; Fungi - 991; Plants - 531; Viruses - 0; Other Eukaryotes - 9610 (source: NCBI BLink).	-0.158196	-0.00982591	0.14837	-0.060988	0.547339	0.608327	0.0994644	0.00225599	0.559421	1	1	1	1	0.225157	0.161028	1	1	0.403693
AT1G05897	#N/A	2.22045e-16	2.22045e-16	0	0	0	0	-2.22045e-16	0	-2.22045e-16	1	1	1	1	1	1	1	1	1
AT1G05900	endonuclease III 2 (NTH2); CONTAINS InterPro DOMAIN/s: DNA glycosylase (InterPro:IPR011257), Helix-hairpin-helix DNA-binding motif, class 1 (InterPro:IPR003583), Endonuclease III, conserved site-2 (InterPro:IPR004036), Helix-hairpin-helix motif (InterPro:IPR000445), HhH-GPD domain (InterPro:IPR003265); BEST Arabidopsis thaliana protein match is: DNA glycosylase superfamily protein (TAIR:AT2G31450…	-0.118458	0.251775	0.370233	-0.0479222	0.611295	0.659217	0.717932	0.647396	1.00692	1	0.303487	0.128491	1	0.00507042	0.00280028	0.0204916	0.0202855	0.000494652
AT1G05903	#N/A	2.22045e-16	2.22045e-16	0	0	0	0	-2.22045e-16	0	-2.22045e-16	1	1	1	1	1	1	1	1	1
AT1G05907	#N/A	0.0509636	2.22045e-16	-0.0509636	0	0	0	-0.0509636	0	-2.22045e-16	0.411547	1	0.158029	1	1	1	0.509971	1	1
AT1G05910	cell division cycle protein 48-related / CDC48-related; FUNCTIONS IN: nucleoside-triphosphatase activity, nucleotide binding, ATP binding; EXPRESSED IN: 17 plant structures; EXPRESSED DURING: 7 growth stages; CONTAINS InterPro DOMAIN/s: ATPase, AAA-type, core (InterPro:IPR003959), ATPase, AAA+ type, core (InterPro:IPR003593), ATPase, AAA-type, conserved site (InterPro:IPR003960), Bromodomain (Int…	-0.24522	-0.920284	-0.675064	0.164784	-0.376328	-0.541112	0.00578286	-0.404221	0.139735	1	0.0590617	0.242773	1	0.595204	0.322564	1	0.893304	1
AT1G05913	#N/A	0.0775792	2.22045e-16	-0.0775792	0	0	0	-0.0775792	0	-2.22045e-16	0.411547	1	0.157882	1	1	1	0.509971	1	1
AT1G05917	#N/A	0.0139715	2.22045e-16	-0.0139715	0	0	0	-0.0139715	0	-2.22045e-16	0.411547	1	0.159322	1	1	1	0.509971	1	1
AT1G05920	FUNCTIONS IN: DNA binding; INVOLVED IN: regulation of transcription, DNA-dependent; LOCATED IN: cellular_component unknown; CONTAINS InterPro DOMAIN/s: Protein of unknown function DUF313 (InterPro:IPR005508), Transcriptional factor B3 (InterPro:IPR003340); BEST Arabidopsis thaliana protein match is: Domain of unknown function (DUF313) (TAIR:AT3G24850.1); Has 196 Blast hits to 185 proteins in 22 s…	2.22045e-16	2.22045e-16	0	0.0296521	0	-0.0296521	0.0296521	0	-2.22045e-16	1	1	1	0.59933	1	0.314926	0.861512	1	1
AT1G05927	#N/A	-0.218039	-0.704402	-0.486363	-0.172496	-0.615999	-0.443503	0.057056	0.0115126	0.0999157	0.98528	0.00663757	0.0895534	0.996419	0.0167348	0.0917981	1	1	1
AT1G05930	FUNCTIONS IN: DNA binding; INVOLVED IN: regulation of transcription, DNA-dependent; LOCATED IN: cellular_component unknown; CONTAINS InterPro DOMAIN/s: Protein of unknown function DUF313 (InterPro:IPR005508), Transcriptional factor B3 (InterPro:IPR003340); BEST Arabidopsis thaliana protein match is: Domain of unknown function (DUF313) (TAIR:AT3G24850.1); Has 119 Blast hits to 119 proteins in 5 sp…	2.22045e-16	2.22045e-16	0	0	0	0	-2.22045e-16	0	-2.22045e-16	1	1	1	1	1	1	1	1	1
AT1G05933	#N/A	0.07074	0.274773	0.204033	0.098456	0.118443	0.0199866	-0.0928668	-0.120583	-0.276913	1	0.512911	0.788511	1	1	1	1	1	0.706253
AT1G05937	#N/A	2.22045e-16	2.22045e-16	0	0	0	0	-2.22045e-16	0	-2.22045e-16	1	1	1	1	1	1	1	1	1
AT1G05940	cationic amino acid transporter 9 (CAT9); FUNCTIONS IN: cationic amino acid transmembrane transporter activity; INVOLVED IN: amino acid transport, transport, transmembrane transport; LOCATED IN: plasma membrane; EXPRESSED IN: 25 plant structures; EXPRESSED DURING: 15 growth stages; CONTAINS InterPro DOMAIN/s: Cationic amino acid transporter (InterPro:IPR015606), Amino acid/polyamine transporter I…	-0.00375734	-0.213733	-0.209975	0.0361979	-0.00742676	-0.0436246	-0.0209957	-0.0609509	0.145355	1	0.606513	0.691313	1	1	1	1	1	1
AT1G05943	#N/A	0.0843898	0.144296	0.0599057	-0.0907929	-0.101272	-0.0104786	-0.0739112	0.101272	-0.144296	1	0.381658	1	1	0.646675	1	1	0.984982	0.580747
AT1G05947	#N/A	2.22045e-16	2.22045e-16	0	0	0	0	-2.22045e-16	0	-2.22045e-16	1	1	1	1	1	1	1	1	1
AT1G05950	unknown protein; Has 50 Blast hits to 45 proteins in 14 species: Archae - 5; Bacteria - 0; Metazoa - 4; Fungi - 0; Plants - 34; Viruses - 0; Other Eukaryotes - 7 (source: NCBI BLink).	-0.435768	-1.21136	-0.775588	-0.296679	-0.910412	-0.613733	-0.165752	-0.304841	-0.0038969	0.779932	0.0030328	0.0795757	0.934758	0.0224818	0.141083	1	0.948408	1
AT1G05953	#N/A	2.22045e-16	2.22045e-16	0	0	0	0	-2.22045e-16	0	-2.22045e-16	1	1	1	1	1	1	1	1	1
AT1G05957	#N/A	2.22045e-16	2.22045e-16	0	0	0	0	-2.22045e-16	0	-2.22045e-16	1	1	1	1	1	1	1	1	1
AT1G05960	ARM repeat superfamily protein; FUNCTIONS IN: binding; INVOLVED IN: biological_process unknown; LOCATED IN: plasma membrane; EXPRESSED IN: 25 plant structures; EXPRESSED DURING: 15 growth stages; CONTAINS InterPro DOMAIN/s: Armadillo-type fold (InterPro:IPR016024); BEST Arabidopsis thaliana protein match is: Uncharacterized protein (TAIR:AT2G41830.1); Has 401 Blast hits to 394 proteins in 143 spe…	0.329898	0.112646	-0.217253	0.15439	-0.264927	-0.419318	-0.0947975	0.0807105	-0.296863	0.651533	0.96044	0.605228	1	0.390153	0.11688	1	1	0.509684
AT1G05963	#N/A	-0.0318961	-0.0318961	0	-0.213901	-0.213901	0	-2.22045e-16	0.182005	-2.22045e-16	1	1	1	0.301278	0.108436	1	1	0.497004	1
AT1G05967	#N/A	2.22045e-16	2.22045e-16	0	0	0	0	-2.22045e-16	0	-2.22045e-16	1	1	1	1	1	1	1	1	1
AT1G05970	RNA-binding (RRM/RBD/RNP motifs) family protein; Has 58 Blast hits to 58 proteins in 17 species: Archae - 0; Bacteria - 0; Metazoa - 2; Fungi - 0; Plants - 56; Viruses - 0; Other Eukaryotes - 0 (source: NCBI BLink).	0.126869	0.750036	0.623167	-0.0295731	0.266376	0.295949	0.292109	0.448551	-0.0351093	1	0.132642	0.291215	1	0.823467	0.743803	1	0.806267	1
AT1G05973	#N/A	0.112796	0.341784	0.228988	-0.319201	0.188928	0.508129	-0.0930636	0.338933	0.186077	1	0.499609	0.841308	0.869386	0.899512	0.236177	1	0.859506	1
AT1G05977	#N/A	-0.127952	-0.141923	-0.0139715	0.0648024	-0.0444931	-0.109295	0.366004	0.173249	0.27068	1	0.623939	1	1	1	0.789616	0.370311	0.830728	0.374295
AT1G05980	tRNA-Thr (anticodon: TGT)	2.22045e-16	2.22045e-16	0	0	0	0	-2.22045e-16	0	-2.22045e-16	1	1	1	1	1	1	1	1	1
AT1G05983	#N/A	2.22045e-16	2.22045e-16	0	0	0	0	-2.22045e-16	0	-2.22045e-16	1	1	1	1	1	1	1	1	1
AT1G05987	#N/A	-0.144296	-0.144296	0	0	0	0	-2.22045e-16	-0.144296	-2.22045e-16	0.737899	0.307605	1	1	1	1	1	0.646001	1
AT1G05990	EF hand calcium-binding protein family; FUNCTIONS IN: calcium ion binding; LOCATED IN: cellular_component unknown; EXPRESSED IN: root hair; CONTAINS InterPro DOMAIN/s: Parvalbumin (InterPro:IPR008080), EF-Hand 1, calcium-binding site (InterPro:IPR018247), EF-HAND 2 (InterPro:IPR018249), EF-hand-like domain (InterPro:IPR011992), Calcium-binding EF-hand (InterPro:IPR002048), EF-hand (InterPro:IPR01…	0.157055	-0.261241	-0.418296	0.0612803	-0.428122	-0.489402	0.0711057	0.166881	-2.22045e-16	1	0.290135	0.0852467	1	0.0521231	0.0250457	1	0.948727	1
AT1G05993	#N/A	0.0204564	0.148192	0.127736	-0.0233802	-0.0338588	-0.0104786	-0.00997778	0.0338588	-0.148192	1	0.326019	0.504558	1	1	1	1	1	0.522589
AT1G05997	#N/A	-0.0859504	-0.106407	-0.0204564	-0.0838087	0.0845837	0.168392	-0.00997778	-0.0121194	0.178871	1	0.764597	1	1	0.902505	0.429414	1	1	0.586017
AT1G06000	UDP-Glycosyltransferase superfamily protein; CONTAINS InterPro DOMAIN/s: UDP-glucuronosyl/UDP-glucosyltransferase (InterPro:IPR002213); BEST Arabidopsis thaliana protein match is: UDP-glucosyl transferase 89B1 (TAIR:AT1G73880.1); Has 5632 Blast hits to 5556 proteins in 323 species: Archae - 0; Bacteria - 151; Metazoa - 482; Fungi - 23; Plants - 4909; Viruses - 43; Other Eukaryotes - 24 (source: N…	-1.23971	-2.82468	-1.58497	-1.1207	-2.36756	-1.24686	-0.758286	-0.877293	-0.420173	0.00276252	6.46628e-09	2.6864e-05	0.00249608	7.90388e-08	0.000147858	0.104617	0.0222819	0.367985
AT1G06002	#N/A	-1.23971	-2.82468	-1.58497	-1.1207	-2.36756	-1.24686	-0.758286	-0.877293	-0.420173	0.00276252	6.46628e-09	2.6864e-05	0.00249608	7.90388e-08	0.000147858	0.104617	0.0222819	0.367985
AT1G06003	#N/A	0.0164533	-0.331017	-0.347471	-0.0655649	-0.33597	-0.270405	0.0802295	0.162248	0.157295	1	0.187883	0.206595	1	0.184038	0.315165	1	1	0.886396
AT1G06007	#N/A	2.22045e-16	2.22045e-16	0	0	0	0	-2.22045e-16	0	-2.22045e-16	1	1	1	1	1	1	1	1	1
AT1G06010	unknown protein; Has 25 Blast hits to 25 proteins in 9 species: Archae - 0; Bacteria - 0; Metazoa - 0; Fungi - 0; Plants - 25; Viruses - 0; Other Eukaryotes - 0 (source: NCBI BLink).	0.000835625	0.593981	0.593145	-0.033999	0.483107	0.517106	-0.0888506	-0.054016	-0.164889	1	0.0407864	0.064492	1	0.107206	0.0808253	1	1	0.979849
AT1G06013	#N/A	2.22045e-16	2.22045e-16	0	0	0	0	-2.22045e-16	0	-2.22045e-16	1	1	1	1	1	1	1	1	1
AT1G06017	#N/A	-0.402349	-0.316665	0.085684	-0.233066	0.314968	0.548034	-0.0173577	-0.18664	0.444992	0.644182	0.394101	1	0.935794	0.403954	0.0871936	1	1	0.369875
AT1G06020	pfkB-like carbohydrate kinase family protein; FUNCTIONS IN: kinase activity, ribokinase activity; INVOLVED IN: D-ribose metabolic process, acetate fermentation, sucrose biosynthetic process, sucrose catabolic process, using beta-fructofuranosidase; EXPRESSED IN: central cell, embryo; EXPRESSED DURING: C globular stage; CONTAINS InterPro DOMAIN/s: Carbohydrate/purine kinase (InterPro:IPR011611), R…	-0.0349868	-0.106407	-0.07142	0	0	0	-0.07142	-0.106407	-2.22045e-16	1	0.124785	0.427381	1	1	1	0.916481	0.385695	1
AT1G06023	#N/A	-0.0318961	-0.0318961	0	0	0	0	-2.22045e-16	-0.0318961	-2.22045e-16	0.737899	0.307605	1	1	1	1	1	0.646001	1
AT1G06027	#N/A	0.0139715	2.22045e-16	-0.0139715	0.00785896	0	-0.00785896	-0.00611252	0	-2.22045e-16	0.660189	1	0.309583	0.963973	1	0.648857	1	1	1
AT1G06030	pfkB-like carbohydrate kinase family protein; FUNCTIONS IN: kinase activity, ribokinase activity; INVOLVED IN: D-ribose metabolic process, acetate fermentation, sucrose biosynthetic process, sucrose catabolic process, using beta-fructofuranosidase; EXPRESSED IN: guard cell; CONTAINS InterPro DOMAIN/s: Carbohydrate/purine kinase (InterPro:IPR011611), Ribokinase (InterPro:IPR002139), Carbohydrate/p…	-0.110869	3.56662	3.67749	0.0296521	2.67167	2.64202	-0.00377416	-0.144296	-1.03925	1	1.44981e-11	2.409e-11	1	8.94388e-10	8.08932e-10	1	1	0.00104328
AT1G06033	#N/A	-0.120771	0.379383	0.500154	0.0803691	-0.101272	-0.181641	0.0836049	-0.117535	-0.598189	1	0.140317	0.0673012	1	0.982266	0.626015	1	1	0.0647667
AT1G06037	#N/A	2.22045e-16	2.22045e-16	0	0	0	0	-2.22045e-16	0	-2.22045e-16	1	1	1	1	1	1	1	1	1
AT1G06040	SALT TOLERANCE (STO); CONTAINS InterPro DOMAIN/s: Zinc finger, B-box (InterPro:IPR000315); BEST Arabidopsis thaliana protein match is: salt tolerance homologue (TAIR:AT2G31380.1); Has 1912 Blast hits to 1325 proteins in 114 species: Archae - 0; Bacteria - 0; Metazoa - 5; Fungi - 2; Plants - 1809; Viruses - 0; Other Eukaryotes - 96 (source: NCBI BLink).	0.462612	-0.346261	-0.808873	0.184112	-0.576473	-0.760585	0.177678	0.456177	0.225965	0.173262	0.110679	0.000888519	0.822624	0.00711787	0.000720133	1	0.135487	0.553014
AT1G06043	#N/A	2.22045e-16	2.22045e-16	0	0	0	0	-2.22045e-16	0	-2.22045e-16	1	1	1	1	1	1	1	1	1
AT1G06045	#N/A	0.295967	-0.213339	-0.509306	0.337664	0.165386	-0.172279	0.158108	0.116411	0.495136	0.624275	0.442957	0.0394378	0.406268	0.635658	0.598799	1	1	0.097295
AT1G06047	#N/A	2.22045e-16	2.22045e-16	0	0	0	0	-2.22045e-16	0	-2.22045e-16	1	1	1	1	1	1	1	1	1
AT1G06050	Protein of unknown function (DUF1336); CONTAINS InterPro DOMAIN/s: Protein of unknown function DUF1336 (InterPro:IPR009769); BEST Arabidopsis thaliana protein match is: Protein of unknown function (DUF1336) (TAIR:AT5G10750.1); Has 364 Blast hits to 356 proteins in 29 species: Archae - 0; Bacteria - 0; Metazoa - 1; Fungi - 0; Plants - 307; Viruses - 0; Other Eukaryotes - 56 (source: NCBI BLink).	0.677306	0.111505	-0.5658	0.0468819	-0.429628	-0.47651	-0.102778	0.527646	-0.0134873	0.565609	1	0.369697	1	0.503413	0.417802	1	0.681507	1
AT1G06053	#N/A	2.22045e-16	2.22045e-16	0	0	0	0	-2.22045e-16	0	-2.22045e-16	1	1	1	1	1	1	1	1	1
AT1G06057	#N/A	2.22045e-16	2.22045e-16	0	0	0	0	-2.22045e-16	0	-2.22045e-16	1	1	1	1	1	1	1	1	1
AT1G06060	LisH and RanBPM domains containing protein; CONTAINS InterPro DOMAIN/s: Ran binding protein, CRA domain (InterPro:IPR019589), CTLH, C-terminal LisH motif (InterPro:IPR006595), LisH dimerisation motif (InterPro:IPR006594), Ran binding protein-like, CRA domain (InterPro:IPR013144); BEST Arabidopsis thaliana protein match is: SPla/RYanodine receptor (SPRY) domain-containing protein (TAIR:AT1G35470.2…	-0.292034	-0.11495	0.177085	0.155849	0.0196486	-0.1362	0.10248	-0.345403	-0.210805	0.734612	0.930271	0.719207	1	1	0.813681	1	0.512293	0.723309
AT1G06063	#N/A	2.22045e-16	2.22045e-16	0	0	0	0	-2.22045e-16	0	-2.22045e-16	1	1	1	1	1	1	1	1	1
AT1G06067	#N/A	2.22045e-16	2.22045e-16	0	0	0	0	-2.22045e-16	0	-2.22045e-16	1	1	1	1	1	1	1	1	1
AT1G06070	Basic-leucine zipper (bZIP) transcription factor family protein; FUNCTIONS IN: DNA binding, sequence-specific DNA binding transcription factor activity; INVOLVED IN: regulation of transcription, DNA-dependent; LOCATED IN: chloroplast; EXPRESSED IN: 23 plant structures; EXPRESSED DURING: 13 growth stages; CONTAINS InterPro DOMAIN/s: Basic-leucine zipper (bZIP) transcription factor (InterPro:IPR004…	0.0921408	1.04011	0.947973	0.0439478	0.494968	0.451021	0.0981545	0.146347	-0.398798	1	0.00357134	0.0131145	1	0.186893	0.242403	1	1	0.510935
AT1G06073	#N/A	-0.144296	-0.144296	0	0	0	0	-2.22045e-16	-0.144296	-2.22045e-16	0.737899	0.307605	1	1	1	1	1	0.646001	1
AT1G06080	delta 9 desaturase 1 (ADS1); FUNCTIONS IN: oxidoreductase activity, oxidoreductase activity, acting on paired donors, with oxidation of a pair of donors resulting in the reduction of molecular oxygen to two molecules of water; INVOLVED IN: oxidation reduction, lipid metabolic process; EXPRESSED IN: 17 plant structures; EXPRESSED DURING: 13 growth stages; CONTAINS InterPro DOMAIN/s: Fatty acid des…	0.807773	-0.180088	-0.987861	0.398882	0.0306969	-0.368185	-1.4257	-1.01681	-0.806026	0.088687	0.810752	0.00508296	0.592843	1	0.314926	0.00194585	0.0136226	0.0502963
AT1G06083	#N/A	-0.105102	0.489176	0.594277	0.199902	0.583085	0.383183	0.119873	-0.18513	-0.0912208	1	0.293561	0.218339	1	0.186396	0.451867	1	1	1
AT1G06087	#N/A	-0.0114397	-0.0318961	-0.0204564	0.1225	0	-0.1225	0.102044	-0.0318961	-2.22045e-16	1	0.866582	1	0.159712	1	0.0483915	0.509971	1	1
AT1G06090	Fatty acid desaturase family protein; FUNCTIONS IN: oxidoreductase activity, oxidoreductase activity, acting on paired donors, with oxidation of a pair of donors resulting in the reduction of molecular oxygen to two molecules of water; INVOLVED IN: oxidation reduction, lipid metabolic process; LOCATED IN: cellular_component unknown; CONTAINS InterPro DOMAIN/s: Fatty acid desaturase, type 1, core …	-0.145825	-0.887388	-0.741563	-0.00704888	-1.11593	-1.10888	0.498222	0.359446	0.130902	1	0.0147469	0.0646796	1	0.00285681	0.00299222	0.7164	0.754139	1
AT1G06093	#N/A	2.22045e-16	2.22045e-16	0	0	0	0	-2.22045e-16	0	-2.22045e-16	1	1	1	1	1	1	1	1	1
AT1G06097	#N/A	2.22045e-16	2.22045e-16	0	0	0	0	-2.22045e-16	0	-2.22045e-16	1	1	1	1	1	1	1	1	1
AT1G06100	Fatty acid desaturase family protein; FUNCTIONS IN: oxidoreductase activity, oxidoreductase activity, acting on paired donors, with oxidation of a pair of donors resulting in the reduction of molecular oxygen to two molecules of water; INVOLVED IN: oxidation reduction, lipid metabolic process; EXPRESSED IN: 17 plant structures; EXPRESSED DURING: 11 growth stages; CONTAINS InterPro DOMAIN/s: Fatty…	-0.231207	-0.00650341	0.224704	0.285954	0.265959	-0.0199951	-0.128261	-0.645422	-0.37296	1	1	1	1	0.924479	1	1	0.654077	0.907198
AT1G06103	#N/A	0.0775792	0.148192	0.0706132	0.106407	0.288867	0.182461	0.0962402	0.0674127	0.208088	1	0.783323	1	1	0.314121	0.634009	1	1	0.741663
AT1G06110	SKP1/ASK-interacting protein 16 (SKIP16); CONTAINS InterPro DOMAIN/s: ApaG (InterPro:IPR007474); Has 2063 Blast hits to 2061 proteins in 779 species: Archae - 0; Bacteria - 1378; Metazoa - 194; Fungi - 63; Plants - 89; Viruses - 0; Other Eukaryotes - 339 (source: NCBI BLink).	0.176197	0.393007	0.21681	0.202888	0.3347	0.131812	-0.187588	-0.214279	-0.272586	0.79166	0.0161387	0.273726	0.59933	0.0417609	0.557349	0.861512	0.575209	0.244104
AT1G06113	#N/A	-0.141923	-0.141923	0	-0.0612979	-0.0717765	-0.0104786	0.0104786	-0.0701468	-2.22045e-16	0.486815	0.154519	1	1	0.615172	1	1	0.971877	1
AT1G06117	#N/A	2.22045e-16	2.22045e-16	0	-0.0674127	-0.0674127	0	-2.22045e-16	0.0674127	-2.22045e-16	1	1	1	0.59933	0.314121	1	1	0.646001	1
AT1G06120	Fatty acid desaturase family protein; FUNCTIONS IN: oxidoreductase activity, oxidoreductase activity, acting on paired donors, with oxidation of a pair of donors resulting in the reduction of molecular oxygen to two molecules of water; INVOLVED IN: oxidation reduction, lipid metabolic process; CONTAINS InterPro DOMAIN/s: Fatty acid desaturase, type 1, core (InterPro:IPR015876), Fatty acid desatur…	-0.136	-0.179804	-0.0438042	-0.251503	-0.123373	0.12813	-0.0748725	0.0406307	0.0970613	1	0.753594	1	0.829914	0.966836	0.932187	1	1	1
AT1G06123	#N/A	0.0139715	2.22045e-16	-0.0139715	-0.0338588	-0.0338588	0	-0.0139715	0.0338588	-2.22045e-16	1	1	0.97349	0.612975	0.337509	1	1	0.664942	1
AT1G06127	#N/A	2.22045e-16	2.22045e-16	0	0	0	0	-2.22045e-16	0	-2.22045e-16	1	1	1	1	1	1	1	1	1
AT1G06130	glyoxalase 2-4 (GLX2-4); FUNCTIONS IN: hydrolase activity, zinc ion binding, hydroxyacylglutathione hydrolase activity; INVOLVED IN: methylglyoxal catabolic process to D-lactate; LOCATED IN: chloroplast; EXPRESSED IN: 24 plant structures; EXPRESSED DURING: 13 growth stages; CONTAINS InterPro DOMAIN/s: Beta-lactamase-like (InterPro:IPR001279), Hydroxyacylglutathione hydrolase (InterPro:IPR017782);…	0.181586	0.577858	0.396271	0.00647425	0.522384	0.51591	-0.0498051	0.125307	0.0698335	1	0.104099	0.376042	1	0.154991	0.160529	1	1	1
AT1G06133	#N/A	2.22045e-16	2.22045e-16	0	0	0	0	-2.22045e-16	0	-2.22045e-16	1	1	1	1	1	1	1	1	1
AT1G06135	unknown protein; FUNCTIONS IN: molecular_function unknown; INVOLVED IN: biological_process unknown; LOCATED IN: endomembrane system; BEST Arabidopsis thaliana protein match is: unknown protein (TAIR:AT2G31345.1); Has 35333 Blast hits to 34131 proteins in 2444 species: Archae - 798; Bacteria - 22429; Metazoa - 974; Fungi - 991; Plants - 531; Viruses - 0; Other Eukaryotes - 9610 (source: NCBI BLink…	2.22045e-16	2.22045e-16	0	0	0	0	-2.22045e-16	0	-2.22045e-16	1	1	1	1	1	1	1	1	1
AT1G06137	unknown protein; FUNCTIONS IN: molecular_function unknown; INVOLVED IN: biological_process unknown; LOCATED IN: endomembrane system; BEST Arabidopsis thaliana protein match is: unknown protein (TAIR:AT1G06135.1); Has 30201 Blast hits to 17322 proteins in 780 species: Archae - 12; Bacteria - 1396; Metazoa - 17338; Fungi - 3422; Plants - 5037; Viruses - 0; Other Eukaryotes - 2996 (source: NCBI BLin…	0.0139715	2.22045e-16	-0.0139715	-0.0499499	0.118443	0.168392	-0.00349287	0.0604285	0.178871	1	1	1	1	0.647873	0.382217	1	1	0.539425
AT1G06140	Pentatricopeptide repeat (PPR) superfamily protein; CONTAINS InterPro DOMAIN/s: Pentatricopeptide repeat (InterPro:IPR002885); BEST Arabidopsis thaliana protein match is: Tetratricopeptide repeat (TPR)-like superfamily protein (TAIR:AT4G33990.1); Has 38916 Blast hits to 13813 proteins in 232 species: Archae - 0; Bacteria - 13; Metazoa - 106; Fungi - 93; Plants - 38173; Viruses - 0; Other Eukaryot…	0.540168	-0.181902	-0.72207	-0.0650594	-0.459526	-0.394466	-0.327603	0.277623	-2.22045e-16	0.169456	0.624126	0.00765354	1	0.0654994	0.12172	0.754072	0.649594	1
AT1G06143	#N/A	-0.0694743	-0.127404	-0.0579296	-0.159016	-0.420829	-0.261813	0.153272	0.242814	-0.0506114	1	0.882741	1	1	0.107029	0.374706	1	0.783156	1
AT1G06147	#N/A	2.22045e-16	2.22045e-16	0	0.0104786	0	-0.0104786	0.0104786	0	-2.22045e-16	1	1	1	0.59933	1	0.318265	0.861512	1	1
AT1G06148	FUNCTIONS IN: molecular_function unknown; INVOLVED IN: biological_process unknown; LOCATED IN: chloroplast; Has 5 Blast hits to 5 proteins in 1 species: Archae - 0; Bacteria - 0; Metazoa - 0; Fungi - 0; Plants - 5; Viruses - 0; Other Eukaryotes - 0 (source: NCBI BLink).	2.22045e-16	0.144296	0.144296	-0.121451	-0.163826	-0.0423747	0.0423747	0.163826	-0.144296	1	0.610506	0.682278	1	0.523865	1	1	0.872154	0.807754
AT1G06150	EMBRYO DEFECTIVE 1444 (EMB1444); FUNCTIONS IN: sequence-specific DNA binding transcription factor activity; INVOLVED IN: regulation of transcription; LOCATED IN: nucleus; CONTAINS InterPro DOMAIN/s: Pentatricopeptide repeat (InterPro:IPR002885), Helix-loop-helix DNA-binding domain (InterPro:IPR001092), Helix-loop-helix DNA-binding (InterPro:IPR011598); BEST Arabidopsis thaliana protein match is: …	-0.247291	-1.60989	-1.3626	-0.0488199	-0.693265	-0.644445	-0.401048	-0.599519	0.317106	0.786048	3.71754e-07	7.76324e-06	1	0.00307318	0.00536741	0.471971	0.0478636	0.3864
AT1G06153	#N/A	0.220003	0.0957252	-0.124278	-0.0375722	-0.0813742	-0.0438021	0.0199678	0.277543	0.100444	1	1	1	1	1	1	1	0.786625	1
AT1G06157	#N/A	2.22045e-16	2.22045e-16	0	0	0	0	-2.22045e-16	0	-2.22045e-16	1	1	1	1	1	1	1	1	1
AT1G06160	octadecanoid-responsive Arabidopsis AP2/ERF 59 (ORA59); CONTAINS InterPro DOMAIN/s: DNA-binding, integrase-type (InterPro:IPR016177), Pathogenesis-related transcriptional factor/ERF, DNA-binding (InterPro:IPR001471); BEST Arabidopsis thaliana protein match is: ethylene-responsive element binding factor 15 (TAIR:AT2G31230.1); Has 6527 Blast hits to 6261 proteins in 388 species: Archae - 0; Bacteri…	0.217888	-0.0318961	-0.249784	0.267618	0	-0.267618	0.0178346	-0.0318961	-2.22045e-16	0.516874	1	0.147245	0.238548	1	0.0805501	1	1	1
AT1G06163	#N/A	2.22045e-16	2.22045e-16	0	0	0	0	-2.22045e-16	0	-2.22045e-16	1	1	1	1	1	1	1	1	1
AT1G06170	basic helix-loop-helix (bHLH) DNA-binding superfamily protein; FUNCTIONS IN: DNA binding, sequence-specific DNA binding transcription factor activity; INVOLVED IN: regulation of transcription; LOCATED IN: nucleus; EXPRESSED IN: 6 plant structures; EXPRESSED DURING: 4 anthesis, petal differentiation and expansion stage, E expanded cotyledon stage, D bilateral stage; CONTAINS InterPro DOMAIN/s: Hel…	-0.233226	-0.374073	-0.140847	0.0678172	-0.141923	-0.209741	0.0688934	-0.23215	-2.22045e-16	0.789229	0.0871802	0.775867	1	0.709784	0.420476	1	0.684113	1
AT1G06173	#N/A	0.00660727	-0.115584	-0.122191	-0.0418096	0.174466	0.216276	-0.146596	-0.0981796	0.19187	1	0.950093	0.958827	1	0.695922	0.53556	1	1	0.821819
AT1G06177	#N/A	-0.0109929	-0.115584	-0.104591	-0.0567763	0.174466	0.231242	-0.143963	-0.0981796	0.19187	1	0.94743	1	1	0.692502	0.482407	1	1	0.817913
AT1G06180	myb domain protein 13 (MYB13); CONTAINS InterPro DOMAIN/s: SANT, DNA-binding (InterPro:IPR001005), Homeodomain-like (InterPro:IPR009057), Myb, DNA-binding (InterPro:IPR014778), HTH transcriptional regulator, Myb-type, DNA-binding (InterPro:IPR017930), Homeodomain-related (InterPro:IPR012287), Myb transcription factor (InterPro:IPR015495); BEST Arabidopsis thaliana protein match is: myb domain pro…	2.00437	0.588345	-1.41603	0.821023	-0.195363	-1.01639	-1.26868	-0.0853318	-0.86904	0.000229243	0.113177	0.000709843	0.0878545	0.837638	0.00566395	0.0148586	1	0.0666411
AT1G06187	#N/A	2.22045e-16	2.22045e-16	0	0	0	0	-2.22045e-16	0	-2.22045e-16	1	1	1	1	1	1	1	1	1
AT1G06190	Rho termination factor; FUNCTIONS IN: transcription termination factor activity, ATPase activity, coupled to transmembrane movement of ions, phosphorylative mechanism, ATP binding; INVOLVED IN: transcription termination, ATP biosynthetic process; LOCATED IN: chloroplast; EXPRESSED IN: 24 plant structures; EXPRESSED DURING: 13 growth stages; CONTAINS InterPro DOMAIN/s: Rho termination factor, N-te…	-0.121638	0.0110565	0.132695	-0.0273018	0.0414213	0.0687231	-0.155388	-0.249725	-0.21936	1	1	0.666839	1	1	0.978113	1	0.470717	0.460172
AT1G06197	#N/A	2.22045e-16	2.22045e-16	0	0	0	0	-2.22045e-16	0	-2.22045e-16	1	1	1	1	1	1	1	1	1
AT1G06200	Peptidase S24/S26A/S26B/S26C family protein; CONTAINS InterPro DOMAIN/s: Peptidase S24/S26A/S26B/S26C, beta-ribbon domain (InterPro:IPR011056), Peptidase S24/S26A/S26B/S26C (InterPro:IPR015927); BEST Arabidopsis thaliana protein match is: Peptidase S24/S26A/S26B/S26C family protein (TAIR:AT2G31140.1); Has 259 Blast hits to 259 proteins in 81 species: Archae - 0; Bacteria - 8; Metazoa - 68; Fungi …	0.10403	0.805945	0.701915	-0.334196	0.1743	0.508496	-0.00869842	0.429527	-0.202117	1	0.00184769	0.0103662	0.519166	0.668797	0.0427426	1	0.305068	0.758053
AT1G06203	#N/A	2.22045e-16	2.22045e-16	0	0	0.126384	0.126384	-2.22045e-16	0	0.126384	1	1	1	1	0.314121	0.314926	1	1	0.509684
AT1G06207	#N/A	0.117102	0.214414	0.097312	0.0466194	0.132972	0.0863526	0.0520336	0.122516	0.0410742	1	0.990389	1	1	1	1	1	1	1
AT1G06210	ENTH/VHS/GAT family protein; FUNCTIONS IN: protein transporter activity; INVOLVED IN: intracellular protein transport, intra-Golgi vesicle-mediated transport; LOCATED IN: Golgi stack, intracellular; EXPRESSED IN: 23 plant structures; EXPRESSED DURING: 13 growth stages; CONTAINS InterPro DOMAIN/s: VHS (InterPro:IPR002014), GAT (InterPro:IPR004152), ENTH/VHS (InterPro:IPR008942); BEST Arabidopsis t…	-0.483963	0.260694	0.744658	-0.724856	0.103747	0.828603	-0.164545	0.0763482	-0.0805993	0.467021	0.552097	0.0328588	0.0870756	1	0.00980061	1	1	1
AT1G06213	#N/A	0.0950082	-0.14743	-0.242438	-0.123117	-0.203608	-0.0804901	-0.207325	0.0108009	-0.0453766	1	1	0.870846	1	0.916563	1	1	1	1
AT1G06217	#N/A	0.0139715	2.22045e-16	-0.0139715	0	0	0	-0.0139715	0	-2.22045e-16	0.411547	1	0.159322	1	1	1	0.509971	1	1
AT1G06220	MATERNAL EFFECT EMBRYO ARREST 5 (MEE5); FUNCTIONS IN: translation factor activity, nucleic acid binding, GTP binding, translation elongation factor activity, GTPase activity; INVOLVED IN: regulation of embryo sac egg cell differentiation, embryo development ending in seed dormancy; LOCATED IN: nuclear speck, cell wall, plasma membrane; EXPRESSED IN: whole plant, cultured cell; CONTAINS InterPro D…	-0.613982	-0.870911	-0.256929	-0.264268	-0.276828	-0.0125605	-0.10141	-0.451124	0.142958	0.276458	0.00660877	0.632687	0.858515	0.510157	1	1	0.49126	1
AT1G06225	CLAVATA3/ESR-RELATED 3 (CLE3); BEST Arabidopsis thaliana protein match is: CLAVATA3/ESR-RELATED 4 (TAIR:AT2G31081.1); Has 21 Blast hits to 21 proteins in 5 species: Archae - 0; Bacteria - 0; Metazoa - 0; Fungi - 0; Plants - 21; Viruses - 0; Other Eukaryotes - 0 (source: NCBI BLink).	0	0.178871	0.178871	0	0	0	-2.22045e-16	-2.22045e-16	-0.178871	1	0.307605	0.369697	1	1	1	1	1	0.509684
AT1G06227	#N/A	-0.964283	0.160444	1.12473	-0.995525	0.539919	1.53544	-0.00622423	0.0250174	0.404492	0.0821512	0.967927	0.0064475	0.0359648	0.177083	0.000197158	1	1	0.54324
AT1G06230	global transcription factor group E4 (GTE4); CONTAINS InterPro DOMAIN/s: Bromodomain (InterPro:IPR001487); BEST Arabidopsis thaliana protein match is: DNA-binding bromodomain-containing protein (TAIR:AT1G17790.1); Has 9656 Blast hits to 6188 proteins in 362 species: Archae - 8; Bacteria - 274; Metazoa - 4793; Fungi - 1365; Plants - 669; Viruses - 49; Other Eukaryotes - 2498 (source: NCBI BLink).	-0.216926	-0.591817	-0.37489	0.21502	0.0483679	-0.166652	0.193355	-0.238591	0.401594	0.950954	0.015239	0.181312	0.811815	1	0.673263	1	0.763945	0.254337
AT1G06233	#N/A	-0.689621	0.347976	1.0376	-0.867959	0.63862	1.50658	-0.0107875	0.167551	0.458196	0.174232	0.334102	0.00327584	0.0296456	0.0448384	4.13759e-05	1	1	0.354406
AT1G06237	#N/A	-0.544107	0.128096	0.672203	-0.609698	0.363135	0.972833	-0.101018	-0.0354266	0.199612	0.343194	0.972559	0.0419964	0.148991	0.295318	0.00186617	1	1	0.892164
AT1G06240	Protein of unknown function DUF455; CONTAINS InterPro DOMAIN/s: Protein of unknown function DUF455 (InterPro:IPR007402); BEST Arabidopsis thaliana protein match is: Protein of unknown function DUF455 (TAIR:AT5G04520.1); Has 954 Blast hits to 954 proteins in 412 species: Archae - 0; Bacteria - 697; Metazoa - 13; Fungi - 46; Plants - 75; Viruses - 0; Other Eukaryotes - 123 (source: NCBI BLink).	-0.0803385	-0.923416	-0.843078	-0.258159	-0.351288	-0.0931292	0.131756	0.309577	0.881705	1	0.0834433	0.159322	1	0.700532	1	1	1	0.24228
AT1G06243	#N/A	-0.437442	-0.0777609	0.359681	-0.659489	0.316017	0.975506	-0.35353	-0.131483	0.262295	0.767927	1	0.542319	0.292649	0.570295	0.013526	1	1	0.88787
AT1G06247	#N/A	0.217561	0.368993	0.151431	-0.29011	0.395604	0.685714	-0.165592	0.342079	0.36869	1	0.456739	1	0.948001	0.411903	0.0924451	1	0.868247	0.6568
AT1G06250	alpha/beta-Hydrolases superfamily protein; FUNCTIONS IN: triglyceride lipase activity; INVOLVED IN: lipid metabolic process; LOCATED IN: cellular_component unknown; EXPRESSED IN: 10 plant structures; EXPRESSED DURING: 4 anthesis, F mature embryo stage, petal differentiation and expansion stage, E expanded cotyledon stage; CONTAINS InterPro DOMAIN/s: Lipase, class 3 (InterPro:IPR002921); BEST Arab…	0.21433	-0.1668	-0.381129	-0.306048	-0.366633	-0.0605853	0.485992	1.00637	0.806536	1	0.987993	0.51855	0.921954	0.481426	1	0.861512	0.0656419	0.14248
AT1G06253	#N/A	-0.42208	0.27583	0.697911	-0.492239	0.689502	1.18174	0.0720079	0.142166	0.555838	0.740824	0.61554	0.0895534	0.521464	0.0652355	0.001977	1	1	0.322225
AT1G06257	#N/A	-0.112361	-0.211708	-0.0993475	0.0245608	0.118443	0.0938818	-0.0143583	-0.15128	0.178871	1	0.432617	0.979609	1	0.840883	0.94828	1	1	0.757427
AT1G06260	Cysteine proteinases superfamily protein; FUNCTIONS IN: cysteine-type peptidase activity, cysteine-type endopeptidase activity; INVOLVED IN: proteolysis; LOCATED IN: endomembrane system; EXPRESSED IN: petal, leaf whorl, sepal, flower; EXPRESSED DURING: 4 anthesis, petal differentiation and expansion stage; CONTAINS InterPro DOMAIN/s: Peptidase C1A, papain (InterPro:IPR013128), Proteinase inhibito…	0.258706	0.0437705	-0.214936	-0.0335446	0.155425	0.188969	-0.138965	0.153286	0.26494	1	1	0.751213	1	0.893203	0.762404	1	1	0.734511
AT1G06263	#N/A	-0.374748	0.273783	0.648531	0.208298	0.421164	0.212866	0.295256	-0.28779	-0.140409	0.936635	0.703318	0.169836	1	0.393605	0.848009	1	1	1
AT1G06265	#N/A	-0.153403	-0.362852	-0.209449	-0.0164479	-0.0838107	-0.0673628	0.166481	0.0295264	0.308568	1	0.487737	0.914652	1	1	1	1	1	0.805069
AT1G06267	#N/A	-0.216528	0.342376	0.558903	-0.117566	0.569725	0.687291	0.137467	0.0385048	0.265855	1	0.44737	0.182968	1	0.13495	0.0621058	1	1	0.828889
AT1G06270	Pentatricopeptide repeat (PPR) superfamily protein; CONTAINS InterPro DOMAIN/s: Pentatricopeptide repeat (InterPro:IPR002885); BEST Arabidopsis thaliana protein match is: rna processing factor 2 (TAIR:AT1G62670.1); Has 12812 Blast hits to 4675 proteins in 155 species: Archae - 0; Bacteria - 0; Metazoa - 0; Fungi - 63; Plants - 12587; Viruses - 0; Other Eukaryotes - 162 (source: NCBI BLink).	0.242089	0.165723	-0.0763664	-0.341182	-0.153294	0.187888	-0.462745	0.120527	-0.19849	0.906066	0.721374	1	0.525154	0.774494	0.627884	0.440697	1	0.789927
AT1G06273	#N/A	-0.297768	-0.00528043	0.292488	-0.218917	0.838289	1.05721	0.0318961	-0.0469552	0.796614	0.79113	1	0.429366	0.890564	0.00309885	0.000384221	1	1	0.0238726
AT1G06277	#N/A	-0.291881	-0.325307	-0.0334262	-0.321145	0.609356	0.930501	-0.0106006	0.0186638	0.953327	0.737899	0.240696	1	0.575871	0.0161717	0.000571664	1	1	0.00357065
AT1G06280	LOB domain-containing protein 2 (LBD2); INVOLVED IN: biological_process unknown; LOCATED IN: chloroplast; CONTAINS InterPro DOMAIN/s: Lateral organ boundaries, LOB (InterPro:IPR004883); BEST Arabidopsis thaliana protein match is: Lateral organ boundaries (LOB) domain family protein (TAIR:AT1G65620.4); Has 899 Blast hits to 894 proteins in 25 species: Archae - 0; Bacteria - 0; Metazoa - 0; Fungi -…	2.22045e-16	2.22045e-16	0	0	0	0	-2.22045e-16	0	-2.22045e-16	1	1	1	1	1	1	1	1	1
AT1G06283	#N/A	-0.533665	0.0190207	0.552685	-0.484005	0.742434	1.22644	-0.0661783	-0.115838	0.607576	0.350354	1	0.0970508	0.318332	0.0129585	0.000189215	1	1	0.130906
AT1G06287	#N/A	0.0204564	0.148192	0.127736	0.00785896	0	-0.00785896	-0.0125974	0	-0.148192	1	0.309064	0.484932	1	1	1	1	1	0.510297
AT1G06290	acyl-CoA oxidase 3 (ACX3); FUNCTIONS IN: acyl-CoA oxidase activity; INVOLVED IN: medium-chain fatty acid metabolic process, fatty acid beta-oxidation; LOCATED IN: peroxisome; EXPRESSED IN: male gametophyte, guard cell, pollen tube; EXPRESSED DURING: L mature pollen stage, M germinated pollen stage; CONTAINS InterPro DOMAIN/s: Acyl-CoA oxidase/dehydrogenase, type1/2, C-terminal (InterPro:IPR013764…	0.157541	0.0155831	-0.141958	0.42866	0.403552	-0.0251081	0.470783	0.199663	0.587632	1	1	0.974592	0.494836	0.245987	1	0.588476	1	0.172066
AT1G06293	#N/A	2.22045e-16	2.22045e-16	0	0	0	0	-2.22045e-16	0	-2.22045e-16	1	1	1	1	1	1	1	1	1
AT1G06297	#N/A	2.22045e-16	2.22045e-16	0	0	0	0	-2.22045e-16	0	-2.22045e-16	1	1	1	1	1	1	1	1	1
AT1G06303	#N/A	2.22045e-16	2.22045e-16	0	0	0	0	-2.22045e-16	0	-2.22045e-16	1	1	1	1	1	1	1	1	1
AT1G06307	#N/A	2.22045e-16	2.22045e-16	0	0	0	0	-2.22045e-16	0	-2.22045e-16	1	1	1	1	1	1	1	1	1
AT1G06310	acyl-CoA oxidase 6 (ACX6); FUNCTIONS IN: acyl-CoA dehydrogenase activity, oxidoreductase activity, acting on the CH-CH group of donors, oxidoreductase activity, FAD binding, acyl-CoA oxidase activity; INVOLVED IN: oxidation reduction, fatty acid beta-oxidation, fatty acid metabolic process, metabolic process; LOCATED IN: peroxisome; EXPRESSED IN: root; CONTAINS InterPro DOMAIN/s: Acyl-CoA oxidase…	-0.0995902	-0.153473	-0.0538826	0.0625314	-0.108369	-0.170901	0.117018	-0.0451034	-2.22045e-16	1	0.440524	1	1	0.697628	0.360337	1	1	1
AT1G06313	#N/A	2.22045e-16	2.22045e-16	0	0	0.144296	0.144296	-2.22045e-16	0	0.144296	1	1	1	1	0.314121	0.314926	1	1	0.509684
AT1G06317	#N/A	2.22045e-16	2.22045e-16	0	0	0.144296	0.144296	-2.22045e-16	0	0.144296	1	1	1	1	0.314121	0.314926	1	1	0.509684
AT1G06320	unknown protein; Has 24 Blast hits to 24 proteins in 10 species: Archae - 0; Bacteria - 2; Metazoa - 0; Fungi - 0; Plants - 20; Viruses - 0; Other Eukaryotes - 2 (source: NCBI BLink).	0.0139715	2.22045e-16	-0.0139715	-0.121891	0.123674	0.245566	-0.00611252	0.12975	0.253425	1	1	1	1	0.883297	0.405621	1	1	0.58416
AT1G06323	#N/A	2.22045e-16	2.22045e-16	0	0	0	0	-2.22045e-16	0	-2.22045e-16	1	1	1	1	1	1	1	1	1
AT1G06327	#N/A	2.22045e-16	2.22045e-16	0	0	0	0	-2.22045e-16	0	-2.22045e-16	1	1	1	1	1	1	1	1	1
AT1G06330	Heavy metal transport/detoxification superfamily protein ; FUNCTIONS IN: copper ion binding, metal ion binding; INVOLVED IN: copper ion transport, metal ion transport; LOCATED IN: cellular_component unknown; CONTAINS InterPro DOMAIN/s: Heavy metal transport/detoxification protein (InterPro:IPR006121); BEST Arabidopsis thaliana protein match is: Heavy metal transport/detoxification superfamily pro…	-0.00447963	-0.106407	-0.101927	-0.285593	-0.197705	0.0878878	-0.03252	0.248593	0.157295	1	0.835987	0.907707	0.427948	0.400189	0.921749	1	0.610925	0.763721
AT1G06333	#N/A	2.22045e-16	2.22045e-16	0	0	0	0	-2.22045e-16	0	-2.22045e-16	1	1	1	1	1	1	1	1	1
AT1G06337	#N/A	-0.173044	1.16038	1.33343	-0.010549	1.01985	1.0304	-0.0280349	-0.19053	-0.331056	1	8.33708e-05	4.47914e-05	1	0.000334656	0.000280416	1	0.976498	0.461583
AT1G06340	Plant Tudor-like protein; FUNCTIONS IN: RNA binding; INVOLVED IN: biological_process unknown; LOCATED IN: cellular_component unknown; CONTAINS InterPro DOMAIN/s: Tudor-like, plant (InterPro:IPR014002), Agenet (InterPro:IPR008395); BEST Arabidopsis thaliana protein match is: agenet domain-containing protein (TAIR:AT1G09320.1); Has 263 Blast hits to 216 proteins in 16 species: Archae - 0; Bacteria …	-0.0309765	-0.144296	-0.113319	0.00338066	-0.0745107	-0.0778913	-0.0354277	-0.0697849	-2.22045e-16	1	0.488839	0.731731	1	0.926823	0.88757	1	1	1
AT1G06343	#N/A	2.22045e-16	2.22045e-16	0	0	0	0	-2.22045e-16	0	-2.22045e-16	1	1	1	1	1	1	1	1	1
AT1G06347	#N/A	2.22045e-16	2.22045e-16	0	0	0	0	-2.22045e-16	0	-2.22045e-16	1	1	1	1	1	1	1	1	1
AT1G06350	Fatty acid desaturase family protein; FUNCTIONS IN: oxidoreductase activity, oxidoreductase activity, acting on paired donors, with oxidation of a pair of donors resulting in the reduction of molecular oxygen to two molecules of water; INVOLVED IN: oxidation reduction, lipid metabolic process; CONTAINS InterPro DOMAIN/s: Fatty acid desaturase, type 1, core (InterPro:IPR015876), Fatty acid desatur…	-0.0539114	-0.482183	-0.428272	-0.0584335	-0.145532	-0.0870983	-0.0359181	-0.031396	0.305255	1	0.207429	0.341601	1	0.981803	1	1	1	0.713507
AT1G06353	#N/A	2.22045e-16	2.22045e-16	0	0	0	0	-2.22045e-16	0	-2.22045e-16	1	1	1	1	1	1	1	1	1
AT1G06357	#N/A	2.22045e-16	2.22045e-16	0	0	0	0	-2.22045e-16	0	-2.22045e-16	1	1	1	1	1	1	1	1	1
AT1G06360	Fatty acid desaturase family protein; FUNCTIONS IN: oxidoreductase activity, oxidoreductase activity, acting on paired donors, with oxidation of a pair of donors resulting in the reduction of molecular oxygen to two molecules of water; INVOLVED IN: oxidation reduction, lipid metabolic process; CONTAINS InterPro DOMAIN/s: Fatty acid desaturase, type 1, core (InterPro:IPR015876), Fatty acid desatur…	0.030702	-1.78096	-1.81166	-0.474383	-1.65426	-1.17988	-0.415177	0.0899079	0.216611	1	1.31779e-06	2.94796e-06	0.278704	3.75292e-06	0.000145587	0.605084	1	0.788422
AT1G06363	#N/A	2.22045e-16	2.22045e-16	0	0	0	0	-2.22045e-16	0	-2.22045e-16	1	1	1	1	1	1	1	1	1
AT1G06370	pseudogene, similar to putative glycolipid alpha-mannosyltransferase, blastp match of 41% identity and 9.6e-10 P-value to GP|13161358|dbj|BAB32949.1||AP002908 putative glycolipid alpha-mannosyltransferase {Oryza sativa (japonica cultivar-group)}	-0.0566579	-0.0143035	0.0423545	0.341498	0.468754	0.127257	0.204618	-0.193538	0.28952	1	1	1	0.679965	0.191937	0.997225	1	1	0.706253
AT1G06373	#N/A	2.22045e-16	2.22045e-16	0	0	0	0	-2.22045e-16	0	-2.22045e-16	1	1	1	1	1	1	1	1	1
AT1G06377	#N/A	2.22045e-16	2.22045e-16	0	0.00785896	0	-0.00785896	0.00785896	0	-2.22045e-16	1	1	1	0.59933	1	0.318265	0.861512	1	1
AT1G06380	Ribosomal protein L1p/L10e family; FUNCTIONS IN: RNA binding; INVOLVED IN: RNA processing; LOCATED IN: chloroplast, chloroplast envelope; EXPRESSED IN: 22 plant structures; EXPRESSED DURING: 13 growth stages; CONTAINS InterPro DOMAIN/s: Ribosomal protein L1 (InterPro:IPR002143); BEST Arabidopsis thaliana protein match is: Ribosomal protein L1p/L10e family (TAIR:AT2G42650.1); Has 1018 Blast hits t…	-0.512026	-0.496649	0.0153769	-0.619325	-0.593329	0.0259952	-0.397355	-0.290057	-0.386737	0.370458	0.0928421	1	0.11852	0.0426688	1	0.720812	0.745816	0.424212
AT1G06383	#N/A	2.22045e-16	2.22045e-16	0	0	0	0	-2.22045e-16	0	-2.22045e-16	1	1	1	1	1	1	1	1	1
AT1G06387	#N/A	2.22045e-16	2.22045e-16	0	0	0	0	-2.22045e-16	0	-2.22045e-16	1	1	1	1	1	1	1	1	1
AT1G06390	GSK3/SHAGGY-like protein kinase 1 (GSK1); FUNCTIONS IN: kinase activity, glycogen synthase kinase 3 activity; INVOLVED IN: brassinosteroid mediated signaling pathway, protein amino acid phosphorylation, hyperosmotic salinity response, regulation of protein localization; LOCATED IN: cytosol, plasma membrane; EXPRESSED IN: 24 plant structures; EXPRESSED DURING: 13 growth stages; CONTAINS InterPro D…	0.078317	-0.188517	-0.266834	0.702092	-0.0522087	-0.754301	0.0718578	-0.551918	-0.415609	1	0.78131	0.608128	0.101493	1	0.0180998	1	0.298903	0.441792
AT1G06393	#N/A	0.0204564	2.22045e-16	-0.0204564	0	0	0	-0.0204564	0	-2.22045e-16	0.411547	1	0.158453	1	1	1	0.509971	1	1
AT1G06397	#N/A	-0.08513	-0.259416	-0.174286	0.133977	0.187202	0.0532255	0.758536	0.539429	0.986048	1	0.879306	1	1	1	1	0.611714	0.70036	0.157968
AT1G06400	ARA-2; FUNCTIONS IN: GTP binding; INVOLVED IN: protein transport, small GTPase mediated signal transduction; LOCATED IN: plasma membrane; EXPRESSED IN: 22 plant structures; EXPRESSED DURING: 13 growth stages; CONTAINS InterPro DOMAIN/s: Ras GTPase (InterPro:IPR001806), Small GTP-binding protein (InterPro:IPR005225), Small GTPase (InterPro:IPR020851), Ras (InterPro:IPR013753), Ras small GTPase, Ra…	0.0478468	0.454794	0.406947	0.189922	0.30892	0.118998	-0.018461	-0.160536	-0.30641	1	0.118479	0.221755	0.996479	0.345186	0.953841	1	1	0.541817
AT1G06403	#N/A	2.22045e-16	2.22045e-16	0	0	0	0	-2.22045e-16	0	-2.22045e-16	1	1	1	1	1	1	1	1	1
AT1G06407	#N/A	0.0204564	0.148192	0.127736	-0.0499499	-0.0604285	-0.0104786	-0.00997778	0.0604285	-0.148192	1	0.360732	0.542319	1	0.956391	1	1	1	0.558204
AT1G06410	trehalose-phosphatase/synthase 7 (TPS7); FUNCTIONS IN: transferase activity, transferring glycosyl groups, trehalose-phosphatase activity; INVOLVED IN: trehalose biosynthetic process, metabolic process; EXPRESSED IN: 27 plant structures; EXPRESSED DURING: 15 growth stages; CONTAINS InterPro DOMAIN/s: HAD-superfamily hydrolase, subfamily IIB (InterPro:IPR006379), Glycosyl transferase, family 20 (I…	-0.0204432	-1.03999	-1.01955	0.174261	-0.765426	-0.939687	0.456428	0.261724	0.536291	1	0.00120548	0.00296913	1	0.0129159	0.0028875	0.604388	0.873836	0.215571
AT1G06413	#N/A	2.22045e-16	2.22045e-16	0	0	0	0	-2.22045e-16	0	-2.22045e-16	1	1	1	1	1	1	1	1	1
AT1G06417	#N/A	2.22045e-16	2.22045e-16	0	0.00785896	0	-0.00785896	0.00785896	0	-2.22045e-16	1	1	1	0.59933	1	0.318265	0.861512	1	1
AT1G06420	unknown protein; Has 1017 Blast hits to 654 proteins in 124 species: Archae - 0; Bacteria - 39; Metazoa - 232; Fungi - 69; Plants - 40; Viruses - 0; Other Eukaryotes - 637 (source: NCBI BLink).	-0.0642483	-0.0650899	-0.000841573	-0.222621	-0.360692	-0.138071	-0.250191	-0.0918182	-0.387421	1	1	1	0.992427	0.341981	0.954714	1	1	0.509684
AT1G06423	#N/A	0.104743	0.0417857	-0.0629573	0.393546	-0.0713205	-0.464866	0.3931	0.104297	-0.00880876	1	1	1	0.507597	1	0.123165	0.733348	1	1
AT1G06427	#N/A	2.22045e-16	2.22045e-16	0	0	0	0	-2.22045e-16	0	-2.22045e-16	1	1	1	1	1	1	1	1	1
AT1G06430	FTSH protease 8 (FTSH8); FUNCTIONS IN: metallopeptidase activity, ATP-dependent peptidase activity, ATPase activity, zinc ion binding; INVOLVED IN: PSII associated light-harvesting complex II catabolic process; LOCATED IN: thylakoid, chloroplast thylakoid membrane, chloroplast, membrane, chloroplast envelope; EXPRESSED IN: 22 plant structures; EXPRESSED DURING: 14 growth stages; CONTAINS InterPro…	0.25495	-0.180879	-0.435829	0.170276	0.179732	0.00945604	-0.368991	-0.284316	0.076294	0.746503	0.561801	0.0802584	0.920718	0.570826	1	0.509971	0.612481	1
AT1G06433	#N/A	2.22045e-16	2.22045e-16	0	0	0	0	-2.22045e-16	0	-2.22045e-16	1	1	1	1	1	1	1	1	1
AT1G06437	#N/A	2.22045e-16	2.22045e-16	0	0	0	0	-2.22045e-16	0	-2.22045e-16	1	1	1	1	1	1	1	1	1
AT1G06440	Ubiquitin carboxyl-terminal hydrolase family protein; LOCATED IN: mitochondrion; EXPRESSED IN: shoot apex, root; CONTAINS InterPro DOMAIN/s: RNA recognition domain, plant (InterPro:IPR021099); BEST Arabidopsis thaliana protein match is: Ubiquitin carboxyl-terminal hydrolase family protein (TAIR:AT4G33495.1); Has 412 Blast hits to 405 proteins in 17 species: Archae - 0; Bacteria - 0; Metazoa - 0; …	-0.23751	-0.547543	-0.310033	0.252308	-0.491414	-0.743722	0.169776	-0.320042	-0.263914	1	0.118694	0.545318	0.938206	0.177395	0.0291943	1	0.800384	0.789734
AT1G06443	#N/A	2.22045e-16	2.22045e-16	0	-0.0338588	-0.0338588	0	-2.22045e-16	0.0338588	-2.22045e-16	1	1	1	0.59933	0.314121	1	1	0.646001	1
AT1G06447	#N/A	2.22045e-16	2.22045e-16	0	-0.0338588	-0.0338588	0	-2.22045e-16	0.0338588	-2.22045e-16	1	1	1	0.59933	0.314121	1	1	0.646001	1
AT1G06450	Polynucleotidyl transferase, ribonuclease H-like superfamily protein; FUNCTIONS IN: ribonuclease activity, nucleic acid binding; INVOLVED IN: RNA modification; LOCATED IN: nucleus; EXPRESSED IN: 24 plant structures; EXPRESSED DURING: 14 growth stages; CONTAINS InterPro DOMAIN/s: Ribonuclease CAF1 (InterPro:IPR006941), Polynucleotidyl transferase, ribonuclease H fold (InterPro:IPR012337); BEST Ara…	0.322398	-0.270512	-0.592911	0.128678	-1.06274	-1.19142	1.24259	1.43631	0.644078	0.924456	0.592269	0.13763	1	0.00311898	0.00117206	0.0134029	0.00189654	0.184793
AT1G06453	#N/A	-0.386074	-0.746186	-0.360112	-0.81734	-0.469947	0.347393	-0.354616	0.0766498	0.352888	0.763161	0.0302667	0.440883	0.0702718	0.211565	0.394659	0.951182	1	0.584443
AT1G06457	#N/A	0.0204564	2.22045e-16	-0.0204564	-0.0233802	0.236821	0.260201	-0.00997778	0.0338588	0.27068	1	1	1	1	0.101259	0.0675291	1	1	0.157334
AT1G06460	alpha-crystallin domain 32.1 (ACD32.1); INVOLVED IN: response to heat; LOCATED IN: peroxisome; EXPRESSED IN: 23 plant structures; EXPRESSED DURING: 15 growth stages; CONTAINS InterPro DOMAIN/s: Heat shock protein Hsp20 (InterPro:IPR002068), HSP20-like chaperone (InterPro:IPR008978); BEST Arabidopsis thaliana protein match is: heat shock protein 17.6A (TAIR:AT5G12030.1); Has 3590 Blast hits to 359…	-0.0369403	0.360746	0.397686	-0.386792	-0.0465396	0.340253	1.02586	1.37571	0.968422	1	0.318007	0.319516	0.59933	1	0.355221	0.0277319	0.00121267	0.017798
AT1G06463	#N/A	0.0401594	-0.377728	-0.417887	-0.679965	-1.23299	-0.553028	-0.415128	0.304996	-0.550268	1	0.395086	0.39074	0.223575	0.00162435	0.162807	0.875618	0.909407	0.343197
AT1G06467	#N/A	0.0139715	0.148192	0.134221	0	0	0	-0.0139715	0	-0.148192	1	0.307605	0.443426	1	1	1	1	1	0.509684
AT1G06470	Nucleotide/sugar transporter family protein; CONTAINS InterPro DOMAIN/s: Protein of unknown function DUF6, transmembrane (InterPro:IPR000620), Protein of unknown function DUF250 (InterPro:IPR004853); BEST Arabidopsis thaliana protein match is: Nucleotide-sugar transporter family protein (TAIR:AT5G25400.1); Has 2283 Blast hits to 2278 proteins in 296 species: Archae - 6; Bacteria - 116; Metazoa - …	0.242839	-0.149033	-0.391872	-0.149614	-0.264499	-0.114885	-0.0188462	0.373607	0.258141	1	0.902141	0.298485	1	0.516381	1	1	0.646001	0.727228
AT1G06473	#N/A	-0.0839155	-0.218646	-0.13473	0.131433	0.574948	0.443515	-0.403247	-0.618596	0.174998	1	0.856166	1	1	0.201393	0.352454	1	0.44676	1
AT1G06475	unknown protein; Has 35333 Blast hits to 34131 proteins in 2444 species: Archae - 798; Bacteria - 22429; Metazoa - 974; Fungi - 991; Plants - 531; Viruses - 0; Other Eukaryotes - 9610 (source: NCBI BLink).	0.60144	0.73516	0.13372	-0.066299	-0.223784	-0.157485	-0.177336	0.490403	-0.468542	0.44141	0.0575951	1	1	0.793694	0.967909	1	0.610147	0.501125
AT1G06480	tRNA-Ile (anticodon: AAT)	2.22045e-16	2.22045e-16	0	0	0	0	-2.22045e-16	0	-2.22045e-16	1	1	1	1	1	1	1	1	1
AT1G06483	#N/A	2.22045e-16	2.22045e-16	0	0	0	0	-2.22045e-16	0	-2.22045e-16	1	1	1	1	1	1	1	1	1
AT1G06487	#N/A	-0.0793605	-0.144296	-0.064935	0.0104786	0	-0.0104786	-0.0544564	-0.144296	-2.22045e-16	1	0.322558	0.924372	1	1	1	1	0.654077	1
AT1G06490	glucan synthase-like 7 (GSL07); FUNCTIONS IN: transferase activity, transferring glycosyl groups, 1,3-beta-glucan synthase activity; INVOLVED IN: 1,3-beta-glucan biosynthetic process; LOCATED IN: 1,3-beta-glucan synthase complex, membrane; EXPRESSED IN: 20 plant structures; EXPRESSED DURING: 13 growth stages; CONTAINS InterPro DOMAIN/s: Glycosyl transferase, family 48 (InterPro:IPR003440); BEST A…	-0.2594	-0.487825	-0.228424	0.0891234	0.0786074	-0.0105161	0.187035	-0.161489	0.404943	1	0.307605	0.88452	1	1	1	1	1	0.626026
AT1G06493	#N/A	2.22045e-16	2.22045e-16	0	0	0	0	-2.22045e-16	0	-2.22045e-16	1	1	1	1	1	1	1	1	1
AT1G06497	#N/A	0.0139715	2.22045e-16	-0.0139715	0	0	0	-0.0139715	0	-2.22045e-16	0.411547	1	0.159322	1	1	1	0.509971	1	1
AT1G06500	unknown protein; Has 25 Blast hits to 25 proteins in 10 species: Archae - 0; Bacteria - 0; Metazoa - 0; Fungi - 0; Plants - 25; Viruses - 0; Other Eukaryotes - 0 (source: NCBI BLink).	0.0842107	-0.176554	-0.260764	0.358091	0.0485492	-0.309542	0.0984505	-0.17543	0.0496727	1	0.88125	0.690168	0.679965	1	0.489928	1	1	1
AT1G06507	#N/A	2.22045e-16	2.22045e-16	0	0	0	0	-2.22045e-16	0	-2.22045e-16	1	1	1	1	1	1	1	1	1
AT1G06510	unknown protein; FUNCTIONS IN: molecular_function unknown; INVOLVED IN: biological_process unknown; LOCATED IN: chloroplast; EXPRESSED IN: 21 plant structures; EXPRESSED DURING: 13 growth stages; Has 376 Blast hits to 369 proteins in 152 species: Archae - 5; Bacteria - 113; Metazoa - 105; Fungi - 46; Plants - 27; Viruses - 2; Other Eukaryotes - 78 (source: NCBI BLink).	-0.235436	-0.34112	-0.105684	-0.0142149	0.0853257	0.0995406	0.0293538	-0.191867	0.234578	0.97387	0.258351	1	1	1	1	1	0.998831	0.711489
AT1G06513	#N/A	2.22045e-16	2.22045e-16	0	0	0	0	-2.22045e-16	0	-2.22045e-16	1	1	1	1	1	1	1	1	1
AT1G06515	Protein of unknown function (DUF3317); FUNCTIONS IN: molecular_function unknown; INVOLVED IN: biological_process unknown; LOCATED IN: mitochondrion; BEST Arabidopsis thaliana protein match is: Protein of unknown function (DUF3317) (TAIR:AT2G30942.1); Has 64 Blast hits to 64 proteins in 18 species: Archae - 0; Bacteria - 0; Metazoa - 0; Fungi - 13; Plants - 51; Viruses - 0; Other Eukaryotes - 0 (s…	0.438761	0.244462	-0.194299	0.180986	0.493208	0.312222	0.0909917	0.348767	0.597513	0.685802	0.679241	0.882867	1	0.201356	0.496806	1	0.764172	0.241217
AT1G06517	#N/A	2.22045e-16	2.22045e-16	0	0	0	0	-2.22045e-16	0	-2.22045e-16	1	1	1	1	1	1	1	1	1
AT1G06520	glycerol-3-phosphate acyltransferase 1 (GPAT1); CONTAINS InterPro DOMAIN/s: Phospholipid/glycerol acyltransferase (InterPro:IPR002123); BEST Arabidopsis thaliana protein match is: glycerol-3-phosphate acyltransferase 2 (TAIR:AT1G02390.1); Has 381 Blast hits to 368 proteins in 28 species: Archae - 0; Bacteria - 6; Metazoa - 8; Fungi - 0; Plants - 362; Viruses - 0; Other Eukaryotes - 5 (source: NCB…	0.190957	-0.0556448	-0.246602	0.147273	-0.499827	-0.647099	0.208453	0.252138	-0.192044	1	1	0.677773	1	0.142752	0.0480015	1	0.940445	0.956729
AT1G06527	#N/A	2.22045e-16	2.22045e-16	0	0.0104786	0	-0.0104786	0.0104786	0	-2.22045e-16	1	1	1	0.59933	1	0.318265	0.861512	1	1
AT1G06530	Tropomyosin-related; LOCATED IN: mitochondrion, plasma membrane, plastid; EXPRESSED IN: 25 plant structures; EXPRESSED DURING: 14 growth stages; BEST Arabidopsis thaliana protein match is: Tropomyosin-related (TAIR:AT3G58840.2); Has 146608 Blast hits to 68961 proteins in 3334 species: Archae - 2609; Bacteria - 25073; Metazoa - 65463; Fungi - 13367; Plants - 8726; Viruses - 553; Other Eukaryotes -…	-0.120823	-0.607467	-0.486644	-0.139189	-1.21808	-1.07889	-0.14317	-0.124804	-0.735417	1	0.0130497	0.0718142	1	2.66709e-05	9.23557e-05	1	1	0.0185272
AT1G06533	#N/A	2.22045e-16	0.170236	0.170236	0	0.157295	0.157295	0	2.22045e-16	-0.0129409	1	0.527119	0.600414	1	0.589795	0.581292	1	1	1
AT1G06537	#N/A	-0.579032	0.835063	1.4141	-0.481243	0.412331	0.893574	0.0929232	-0.00486644	-0.427598	0.963823	0.252519	0.0512997	0.948303	0.74561	0.212436	1	1	0.906669
AT1G06540	unknown protein; BEST Arabidopsis thaliana protein match is: unknown protein (TAIR:AT2G30930.1); Has 16 Blast hits to 16 proteins in 3 species: Archae - 0; Bacteria - 0; Metazoa - 0; Fungi - 0; Plants - 16; Viruses - 0; Other Eukaryotes - 0 (source: NCBI BLink).	-0.142167	-0.629865	-0.487698	-0.138025	-1.19745	-1.05943	-0.143074	-0.147216	-0.714802	1	0.0103703	0.0718893	1	3.30096e-05	0.000114032	1	1	0.0223743
AT1G06543	#N/A	2.22045e-16	2.22045e-16	0	0	0	0	-2.22045e-16	0	-2.22045e-16	1	1	1	1	1	1	1	1	1
AT1G06547	#N/A	-0.658038	-0.678025	-0.0199871	-0.618454	-0.740588	-0.122134	-0.0421482	-0.081732	-0.144296	0.0790576	0.00781158	1	0.0593935	0.00416844	0.885155	1	1	0.977355
AT1G06550	ATP-dependent caseinolytic (Clp) protease/crotonase family protein; FUNCTIONS IN: 3-hydroxyisobutyryl-CoA hydrolase activity, catalytic activity; INVOLVED IN: response to karrikin, fatty acid beta-oxidation; LOCATED IN: cellular_component unknown; EXPRESSED IN: 23 plant structures; EXPRESSED DURING: 13 growth stages; CONTAINS InterPro DOMAIN/s: Crotonase, core (InterPro:IPR001753); BEST Arabidops…	-0.718816	-0.977107	-0.25829	0.0635533	-0.335892	-0.399445	0.00396454	-0.778405	-0.13719	0.147327	0.00266087	0.625945	1	0.364794	0.257503	1	0.0699948	1
AT1G06553	#N/A	0.043181	-0.0577477	-0.100929	-0.347991	-0.479195	-0.131205	-0.13996	0.251212	-0.170236	1	1	1	0.464991	0.0548107	0.830985	1	0.728254	0.865274
AT1G06557	#N/A	2.22045e-16	2.22045e-16	0	0	0	0	-2.22045e-16	0	-2.22045e-16	1	1	1	1	1	1	1	1	1
AT1G06560	NOL1/NOP2/sun family protein; FUNCTIONS IN: methyltransferase activity, RNA binding; INVOLVED IN: biological_process unknown; LOCATED IN: cellular_component unknown; EXPRESSED IN: 23 plant structures; EXPRESSED DURING: 13 growth stages; CONTAINS InterPro DOMAIN/s: Bacterial Fmu (Sun)/eukaryotic nucleolar NOL1/Nop2p (InterPro:IPR001678), Pseudouridine synthase/archaeosine transglycosylase-like (In…	-0.0491788	0.611992	0.661171	0.415343	0.898716	0.483372	0.169435	-0.295087	-0.00836346	1	0.0443754	0.0475904	0.498623	0.0038624	0.126022	1	0.772508	1
AT1G06567	#N/A	2.22045e-16	2.22045e-16	0	0	0	0	-2.22045e-16	0	-2.22045e-16	1	1	1	1	1	1	1	1	1
AT1G06570	phytoene desaturation 1 (PDS1); CONTAINS InterPro DOMAIN/s: 4-hydroxyphenylpyruvate dioxygenase (InterPro:IPR005956), Glyoxalase/bleomycin resistance protein/dioxygenase (InterPro:IPR004360); Has 2414 Blast hits to 2412 proteins in 817 species: Archae - 3; Bacteria - 1671; Metazoa - 206; Fungi - 158; Plants - 88; Viruses - 0; Other Eukaryotes - 288 (source: NCBI BLink).	-0.0787773	0.417672	0.496449	0.296545	0.431841	0.135296	0.480166	0.104844	0.119013	1	0.289359	0.227587	0.841051	0.275385	0.990716	0.710957	1	1
AT1G06573	#N/A	0.637002	0.232963	-0.404039	0.446047	-0.555002	-1.00105	0.282031	0.472987	-0.314978	0.652138	0.925624	0.633188	0.801726	0.333035	0.0465057	1	0.794041	0.921812
AT1G06577	#N/A	0.0509636	2.22045e-16	-0.0509636	-0.0717765	0.25139	0.323167	-0.0509636	0.0717765	0.323167	1	1	1	1	0.189689	0.0745976	1	1	0.192913
AT1G06580	Pentatricopeptide repeat (PPR) superfamily protein; CONTAINS InterPro DOMAIN/s: Pentatricopeptide repeat (InterPro:IPR002885); BEST Arabidopsis thaliana protein match is: Pentatricopeptide repeat (PPR) superfamily protein (TAIR:AT1G64580.1); Has 57463 Blast hits to 14556 proteins in 285 species: Archae - 4; Bacteria - 52; Metazoa - 759; Fungi - 693; Plants - 54152; Viruses - 0; Other Eukaryotes -…	-0.114147	0.339851	0.453998	0.473981	0.360766	-0.113215	0.339246	-0.248882	-0.227968	1	0.608137	0.465939	0.652994	0.570159	1	1	1	1
AT1G06583	#N/A	0.0248369	0.0697849	0.044948	0.136059	0.126384	-0.00967455	0.0367113	-0.0745107	-0.0179112	1	1	1	0.977446	0.724211	1	1	1	1
AT1G06587	#N/A	0.0993475	0.144296	0.044948	0.136059	0.126384	-0.00967455	0.0367113	0	-0.0179112	1	0.587297	1	0.94338	0.684935	1	1	1	1
AT1G06590	unknown protein; Has 380 Blast hits to 268 proteins in 109 species: Archae - 0; Bacteria - 0; Metazoa - 245; Fungi - 73; Plants - 49; Viruses - 0; Other Eukaryotes - 13 (source: NCBI BLink).	-0.337677	-0.498246	-0.160569	0.495708	0.200171	-0.295536	0.446084	-0.387301	0.311117	1	0.321531	1	0.602425	0.936017	0.691036	0.97388	0.856594	0.855554
AT1G06593	#N/A	2.22045e-16	2.22045e-16	0	0	0	0	-2.22045e-16	0	-2.22045e-16	1	1	1	1	1	1	1	1	1
AT1G06603	#N/A	2.22045e-16	2.22045e-16	0	0	0	0	-2.22045e-16	0	-2.22045e-16	1	1	1	1	1	1	1	1	1
AT1G06607	#N/A	2.22045e-16	2.22045e-16	0	0	0	0	-2.22045e-16	0	-2.22045e-16	1	1	1	1	1	1	1	1	1
AT1G06610	tRNA-Ala (anticodon: AGC)	2.22045e-16	2.22045e-16	0	0	0	0	-2.22045e-16	0	-2.22045e-16	1	1	1	1	1	1	1	1	1
AT1G06613	#N/A	-0.1047	-0.0340864	0.0706132	0.0318961	0.323167	0.29127	-0.0456832	-0.182279	0.174974	1	1	1	1	0.206473	0.271542	1	0.942016	0.8167
AT1G06617	#N/A	2.22045e-16	2.22045e-16	0	0	0	0	-2.22045e-16	0	-2.22045e-16	1	1	1	1	1	1	1	1	1
AT1G06620	2-oxoglutarate (2OG) and Fe(II)-dependent oxygenase superfamily protein; CONTAINS InterPro DOMAIN/s: Oxoglutarate/iron-dependent oxygenase (InterPro:IPR005123); BEST Arabidopsis thaliana protein match is: 2-oxoglutarate (2OG) and Fe(II)-dependent oxygenase superfamily protein (TAIR:AT3G61400.1); Has 8339 Blast hits to 8299 proteins in 1003 species: Archae - 0; Bacteria - 1128; Metazoa - 122; Fung…	-0.0180594	-0.105414	-0.0873549	-0.118876	-0.025169	0.0937068	-0.108159	-0.00734278	0.0729024	1	1	1	1	1	1	1	1	1
AT1G06627	#N/A	2.22045e-16	2.22045e-16	0	0	0	0	-2.22045e-16	0	-2.22045e-16	1	1	1	1	1	1	1	1	1
AT1G06630	F-box/RNI-like superfamily protein; CONTAINS InterPro DOMAIN/s: F-box domain, cyclin-like (InterPro:IPR001810), F-box domain, Skp2-like (InterPro:IPR022364); BEST Arabidopsis thaliana protein match is: F-box family protein (TAIR:AT3G60040.1); Has 1823 Blast hits to 1784 proteins in 27 species: Archae - 2; Bacteria - 0; Metazoa - 0; Fungi - 0; Plants - 1819; Viruses - 0; Other Eukaryotes - 2 (sour…	0.142016	0.700537	0.558522	0.0171657	0.222468	0.205302	-0.220414	-0.0955635	-0.573633	1	0.00583268	0.0423104	1	0.498108	0.547717	1	1	0.0821069
AT1G06633	#N/A	2.22045e-16	2.22045e-16	0	0	0	0	-2.22045e-16	0	-2.22045e-16	1	1	1	1	1	1	1	1	1
AT1G06637	#N/A	2.22045e-16	2.22045e-16	0	-0.0745107	-0.0745107	0	-2.22045e-16	0.0745107	-2.22045e-16	1	1	1	0.59933	0.314121	1	1	0.646001	1
AT1G06640	2-oxoglutarate (2OG) and Fe(II)-dependent oxygenase superfamily protein; CONTAINS InterPro DOMAIN/s: Oxoglutarate/iron-dependent oxygenase (InterPro:IPR005123); BEST Arabidopsis thaliana protein match is: 2-oxoglutarate (2OG) and Fe(II)-dependent oxygenase superfamily protein (TAIR:AT1G06650.2); Has 8123 Blast hits to 8085 proteins in 990 species: Archae - 0; Bacteria - 1087; Metazoa - 116; Fungi…	0.00385938	-0.261669	-0.265528	0.0490965	-0.235585	-0.284682	-1.00086	-1.0461	-1.02002	1	0.44153	0.504364	1	0.526968	0.377718	0.0114944	0.00370874	0.00417187
AT1G06645	2-oxoglutarate (2OG) and Fe(II)-dependent oxygenase superfamily protein; FUNCTIONS IN: oxidoreductase activity; INVOLVED IN: biological_process unknown; LOCATED IN: cellular_component unknown; CONTAINS InterPro DOMAIN/s: Oxoglutarate/iron-dependent oxygenase (InterPro:IPR005123); BEST Arabidopsis thaliana protein match is: 2-oxoglutarate (2OG) and Fe(II)-dependent oxygenase superfamily protein (T…	0.140163	-0.0554136	-0.195577	0.682563	0.444679	-0.237884	0.551072	0.00867295	0.508766	1	1	0.820214	0.120708	0.202497	0.620812	0.509516	1	0.284124
AT1G06650	2-oxoglutarate (2OG) and Fe(II)-dependent oxygenase superfamily protein; CONTAINS InterPro DOMAIN/s: Oxoglutarate/iron-dependent oxygenase (InterPro:IPR005123); BEST Arabidopsis thaliana protein match is: 2-oxoglutarate (2OG) and Fe(II)-dependent oxygenase superfamily protein (TAIR:AT1G06640.1); Has 7290 Blast hits to 7263 proteins in 928 species: Archae - 0; Bacteria - 977; Metazoa - 84; Fungi -…	-0.250131	-0.235236	0.0148947	0.330848	0.392129	0.0612806	0.242742	-0.338237	0.289128	0.506476	0.199061	1	0.176935	0.0218857	1	0.669088	0.195119	0.235872
AT1G06657	#N/A	2.22045e-16	2.22045e-16	0	0	0	0	-2.22045e-16	0	-2.22045e-16	1	1	1	1	1	1	1	1	1
AT1G06660	unknown protein; BEST Arabidopsis thaliana protein match is: unknown protein (TAIR:AT2G30820.2); Has 166 Blast hits to 144 proteins in 35 species: Archae - 0; Bacteria - 17; Metazoa - 13; Fungi - 20; Plants - 104; Viruses - 0; Other Eukaryotes - 12 (source: NCBI BLink).	-0.00634757	-0.154967	-0.148619	0.222386	0.253552	0.031166	0.258737	0.0300038	0.438522	1	0.996551	1	1	0.704024	1	1	1	0.509684
AT1G06663	#N/A	2.22045e-16	2.22045e-16	0	0	0	0	-2.22045e-16	0	-2.22045e-16	1	1	1	1	1	1	1	1	1
AT1G06667	#N/A	0.0139715	2.22045e-16	-0.0139715	0	0	0	-0.0139715	0	-2.22045e-16	0.411547	1	0.159322	1	1	1	0.509971	1	1
AT1G06670	nuclear DEIH-boxhelicase (NIH); CONTAINS InterPro DOMAIN/s: Helicase-associated domain (InterPro:IPR007502), DNA/RNA helicase, DEAD/DEAH box type, N-terminal (InterPro:IPR011545), Ankyrin repeat-containing domain (InterPro:IPR020683), DEAD-like helicase, N-terminal (InterPro:IPR014001), DNA/RNA helicase, C-terminal (InterPro:IPR001650), Single-stranded nucleic acid binding R3H (InterPro:IPR001374…	-0.308628	-1.14564	-0.83701	-0.231918	-0.512231	-0.280313	-0.117089	-0.193799	0.439607	0.758183	0.000167507	0.00577007	0.845204	0.0658281	0.383482	1	0.997333	0.274417
AT1G06673	#N/A	0.0204564	2.22045e-16	-0.0204564	0	0	0	-0.0204564	0	-2.22045e-16	0.411547	1	0.158453	1	1	1	0.509971	1	1
AT1G06677	#N/A	0.0139715	2.22045e-16	-0.0139715	0	0	0	-0.0139715	0	-2.22045e-16	0.411547	1	0.159322	1	1	1	0.509971	1	1
AT1G06680	photosystem II subunit P-1 (PSBP-1); FUNCTIONS IN: poly(U) RNA binding; INVOLVED IN: photosynthesis, light reaction, defense response to bacterium, response to light intensity; LOCATED IN: in 12 components; EXPRESSED IN: 27 plant structures; EXPRESSED DURING: 15 growth stages; CONTAINS InterPro DOMAIN/s: Photosystem II oxygen evolving complex protein PsbP (InterPro:IPR002683), Mog1/PsbP/DUF1795, …	-0.184593	-1.31458	-1.12999	-0.10777	-0.965784	-0.858014	0.244817	0.167994	0.516795	1	4.30713e-06	6.06462e-05	1	0.000144062	0.000432915	0.899744	0.968634	0.0827617
AT1G06683	#N/A	0.0204564	2.22045e-16	-0.0204564	0.0323862	0.0546077	0.0222215	0.0837063	0.0717765	0.126384	1	1	1	1	1	1	1	1	0.68106
AT1G06687	#N/A	-0.106407	0.0638291	0.170236	0.0318961	0	-0.0318961	0.0318961	-0.106407	-0.170236	1	1	0.438254	1	1	1	1	1	0.566154
AT1G06690	NAD(P)-linked oxidoreductase superfamily protein; FUNCTIONS IN: oxidoreductase activity, aldo-keto reductase activity; INVOLVED IN: oxidation reduction; LOCATED IN: chloroplast thylakoid membrane, chloroplast, plastoglobule, chloroplast envelope; EXPRESSED IN: 22 plant structures; EXPRESSED DURING: 14 growth stages; CONTAINS InterPro DOMAIN/s: Aldo/keto reductase (InterPro:IPR001395), Aldo/keto r…	-0.691635	-1.07323	-0.381599	-0.566497	-0.448146	0.118351	-0.948267	-1.0734	-0.448317	0.148454	0.000866462	0.314507	0.20589	0.166579	0.990707	0.0348109	0.0066826	0.342546
AT1G06693	#N/A	-0.0318961	-0.0318961	0	0.0744764	0.043024	-0.0314524	0.175748	0.0693754	0.144296	1	1	1	1	1	1	1	1	0.771181
AT1G06697	#N/A	2.22045e-16	2.22045e-16	0	0	0	0	-2.22045e-16	0	-2.22045e-16	1	1	1	1	1	1	1	1	1
AT1G06700	Protein kinase superfamily protein; FUNCTIONS IN: protein tyrosine kinase activity, protein kinase activity, kinase activity, ATP binding; INVOLVED IN: protein amino acid phosphorylation; LOCATED IN: plasma membrane; EXPRESSED IN: 25 plant structures; EXPRESSED DURING: 15 growth stages; CONTAINS InterPro DOMAIN/s: Protein kinase, ATP binding site (InterPro:IPR017441), Protein kinase, catalytic do…	0.588092	0.243309	-0.344782	0.44879	0.305485	-0.143305	-0.28467	-0.145368	-0.0831924	0.11878	0.409223	0.236876	0.218721	0.273257	0.775516	0.861512	1	1
AT1G06703	#N/A	2.22045e-16	2.22045e-16	0	0	0	0	-2.22045e-16	0	-2.22045e-16	1	1	1	1	1	1	1	1	1
AT1G06707	#N/A	2.22045e-16	2.22045e-16	0	0	0	0	-2.22045e-16	0	-2.22045e-16	1	1	1	1	1	1	1	1	1
AT1G06710	Tetratricopeptide repeat (TPR)-like superfamily protein; LOCATED IN: mitochondrion; EXPRESSED IN: 12 plant structures; EXPRESSED DURING: 7 growth stages; CONTAINS InterPro DOMAIN/s: Pentatricopeptide repeat (InterPro:IPR002885); BEST Arabidopsis thaliana protein match is: Tetratricopeptide repeat (TPR)-like superfamily protein (TAIR:AT3G06920.1); Has 67223 Blast hits to 14860 proteins in 308 spec…	0.0491308	-0.807292	-0.856423	0.0277652	-0.509274	-0.53704	-0.167604	-0.146239	0.151779	1	0.0975354	0.112017	1	0.362516	0.318265	1	1	1
AT1G06713	#N/A	2.22045e-16	2.22045e-16	0	0	0	0	-2.22045e-16	0	-2.22045e-16	1	1	1	1	1	1	1	1	1
AT1G06717	#N/A	0.166988	0.158997	-0.00799047	0.021534	0.103338	0.0818044	-0.398893	-0.25344	-0.309099	1	1	1	1	1	1	0.986047	1	0.793533
AT1G06720	P-loop containing nucleoside triphosphate hydrolases superfamily protein; FUNCTIONS IN: GTP binding, GTPase activity; INVOLVED IN: ribosome biogenesis; LOCATED IN: nucleus; EXPRESSED IN: 21 plant structures; EXPRESSED DURING: 13 growth stages; CONTAINS InterPro DOMAIN/s: AARP2CN (InterPro:IPR012948), Protein synthesis factor, GTP-binding (InterPro:IPR000795), Protein of unknown function DUF663 (I…	-0.161482	-0.602105	-0.440623	-0.179993	-0.0619772	0.118016	-0.356728	-0.338216	0.201911	1	0.19168	0.457579	1	1	1	1	0.935387	1
AT1G06723	#N/A	2.22045e-16	2.22045e-16	0	0	0	0	-2.22045e-16	0	-2.22045e-16	1	1	1	1	1	1	1	1	1
AT1G06727	#N/A	-0.0605392	0.10436	0.1649	-0.0920196	0.17305	0.26507	0.0262139	0.0576943	0.126384	1	0.966473	0.749745	1	0.654668	0.337194	1	1	1
AT1G06730	pfkB-like carbohydrate kinase family protein; FUNCTIONS IN: kinase activity; INVOLVED IN: D-ribose catabolic process; LOCATED IN: nucleus, cytoplasm; EXPRESSED IN: 22 plant structures; EXPRESSED DURING: 13 growth stages; CONTAINS InterPro DOMAIN/s: Carbohydrate/purine kinase (InterPro:IPR011611); BEST Arabidopsis thaliana protein match is: pfkB-like carbohydrate kinase family protein (TAIR:AT3G59…	-0.0473232	-0.17062	-0.123296	-0.0907589	-0.150017	-0.0592582	-0.0656151	-0.0221794	-0.00157688	1	0.599572	0.875494	1	0.694885	1	1	1	1
AT1G06733	#N/A	2.22045e-16	0.144296	0.144296	0.00513521	-0.101272	-0.106407	0.106407	0.101272	-0.144296	1	0.432178	0.505593	1	0.694129	0.650462	1	1	0.629394
AT1G06737	#N/A	2.22045e-16	2.22045e-16	0	-0.131965	-0.142444	-0.0104786	0.0104786	0.142444	-2.22045e-16	1	1	1	0.646706	0.314395	1	1	0.646001	1
AT1G06740	Mutator-like transposase family, has a 2.7e-53 P-value blast match to GB:AAA21566 mudrA of transposon="MuDR" (MuDr-element) (Zea mays)	-0.0754301	0.197163	0.272593	0.0694538	0.0887171	0.0192634	0.121121	-0.0237632	-0.132209	1	0.815266	0.661827	1	1	1	1	1	1
AT1G06743	#N/A	0	0.279761	0.279761	0.0296521	0.144296	0.114643	0.0296521	-2.22045e-16	-0.135466	1	0.387819	0.459346	1	0.853115	0.957452	1	1	1
AT1G06747	#N/A	2.22045e-16	2.22045e-16	0	0	0	0	-2.22045e-16	0	-2.22045e-16	1	1	1	1	1	1	1	1	1
AT1G06750	P-loop containing nucleoside triphosphate hydrolases superfamily protein; FUNCTIONS IN: ATP binding; INVOLVED IN: cell killing; EXPRESSED IN: male gametophyte, flower, pollen tube; EXPRESSED DURING: L mature pollen stage, M germinated pollen stage, 4 anthesis; CONTAINS InterPro DOMAIN/s: Zeta toxin (InterPro:IPR010488); BEST Arabidopsis thaliana protein match is: P-loop containing nucleoside trip…	-0.0130675	0.283367	0.296434	-0.0652864	-0.00241439	0.062872	0.231714	0.283933	-0.00184795	1	0.698577	0.731688	1	1	1	1	1	1
AT1G06753	#N/A	0.381451	0.276448	-0.105003	0.271599	0.0447454	-0.226854	0.142024	0.251875	0.0201726	0.65519	0.461506	1	0.789062	1	0.604837	1	0.887432	1
AT1G06757	#N/A	2.22045e-16	0.380032	0.380032	-0.0632669	-0.163826	-0.100559	0.100559	0.163826	-0.380032	1	0.146223	0.190036	1	0.714876	0.976316	1	1	0.318762
AT1G06760	winged-helix DNA-binding transcription factor family protein; FUNCTIONS IN: DNA binding; INVOLVED IN: nucleosome assembly; LOCATED IN: nucleus, nucleosome; EXPRESSED IN: 23 plant structures; EXPRESSED DURING: 13 growth stages; CONTAINS InterPro DOMAIN/s: Winged helix-turn-helix transcription repressor DNA-binding (InterPro:IPR011991), Histone H5 (InterPro:IPR005819), Histone H1/H5 (InterPro:IPR00…	0.79186	-1.77907	-2.57093	0.71955	-2.42633	-3.14588	0.551159	0.62347	-0.0237939	0.115996	9.98133e-06	2.85036e-07	0.104819	2.36384e-07	6.18443e-09	0.509971	0.229119	1
AT1G06763	#N/A	0.064935	2.22045e-16	-0.064935	-0.0155213	-0.0338588	-0.0183376	-0.0465975	0.0338588	-2.22045e-16	0.44276	1	0.174907	1	0.562087	0.932187	0.866355	0.911935	1
AT1G06770	DREB2A-interacting protein 1 (DRIP1); CONTAINS InterPro DOMAIN/s: Zinc finger, RING-type, conserved site (InterPro:IPR017907), Zinc finger, RING-type (InterPro:IPR001841), Zinc finger, C3HC4 RING-type (InterPro:IPR018957); BEST Arabidopsis thaliana protein match is: DREB2A-interacting protein 2 (TAIR:AT2G30580.1); Has 2055 Blast hits to 2008 proteins in 210 species: Archae - 0; Bacteria - 27; Met…	0.0109713	-0.735358	-0.74633	0.165255	-0.159321	-0.324576	-0.0130909	-0.167374	0.408663	1	0.00165855	0.00302997	0.94338	0.659529	0.175666	1	0.966721	0.192299
AT1G06773	#N/A	-0.0540543	-0.0745107	-0.0204564	-0.0155213	-0.0338588	-0.0183376	-0.00211882	-0.0406518	-2.22045e-16	1	0.38499	1	1	0.920019	1	1	1	1
AT1G06777	#N/A	2.22045e-16	2.22045e-16	0	0	0	0	-2.22045e-16	0	-2.22045e-16	1	1	1	1	1	1	1	1	1
AT1G06780	galacturonosyltransferase 6 (GAUT6); FUNCTIONS IN: polygalacturonate 4-alpha-galacturonosyltransferase activity, transferase activity, transferring glycosyl groups; INVOLVED IN: carbohydrate biosynthetic process; LOCATED IN: endomembrane system; EXPRESSED IN: 24 plant structures; EXPRESSED DURING: 15 growth stages; CONTAINS InterPro DOMAIN/s: Glycosyl transferase, family 8 (InterPro:IPR002495); B…	-0.0889798	-0.0546153	0.0343646	-0.00116217	-0.266406	-0.265243	0.041641	-0.0461767	-0.257967	1	1	1	1	0.503641	0.497359	1	1	0.720104
AT1G06783	#N/A	2.22045e-16	2.22045e-16	0	0	0	0	-2.22045e-16	0	-2.22045e-16	1	1	1	1	1	1	1	1	1
AT1G06787	#N/A	-0.192161	0.441109	0.63327	0.0236717	-0.0672203	-0.090892	0.182124	-0.033708	-0.542038	1	0.26381	0.113768	1	1	1	1	1	0.312584
AT1G06790	RNA polymerase Rpb7 N-terminal domain-containing protein; FUNCTIONS IN: DNA-directed RNA polymerase activity; INVOLVED IN: transcription; LOCATED IN: cellular_component unknown; EXPRESSED IN: 22 plant structures; EXPRESSED DURING: 13 growth stages; CONTAINS InterPro DOMAIN/s: RNA polymerase Rpb7, N-terminal (InterPro:IPR005576), RNA polymerase III, subunit Rpc25 (InterPro:IPR013238); Has 892 Blas…	-0.00795513	0.0513815	0.0593366	-0.0615834	-0.189371	-0.127787	-0.239728	-0.1861	-0.426852	1	1	1	1	0.897425	1	1	1	0.53233
AT1G06797	#N/A	2.22045e-16	2.22045e-16	0	0	0	0	-2.22045e-16	0	-2.22045e-16	1	1	1	1	1	1	1	1	1
AT1G06800	alpha/beta-Hydrolases superfamily protein; FUNCTIONS IN: galactolipase activity, triglyceride lipase activity, phospholipase A1 activity; INVOLVED IN: lipid metabolic process; LOCATED IN: chloroplast; EXPRESSED IN: 8 plant structures; EXPRESSED DURING: 4 anthesis, C globular stage, petal differentiation and expansion stage; CONTAINS InterPro DOMAIN/s: Lipase, class 3 (InterPro:IPR002921); BEST Ar…	0.149694	-0.548425	-0.698119	0.193317	-0.228793	-0.422111	0.0309886	-0.0126344	0.306997	1	0.0918198	0.0468975	1	0.653108	0.228626	1	1	0.629532
AT1G06810	unknown protein; BEST Arabidopsis thaliana protein match is: unknown protein (TAIR:AT1G05400.2); Has 30201 Blast hits to 17322 proteins in 780 species: Archae - 12; Bacteria - 1396; Metazoa - 17338; Fungi - 3422; Plants - 5037; Viruses - 0; Other Eukaryotes - 2996 (source: NCBI BLink).	0.0139715	2.22045e-16	-0.0139715	0.037511	0.283679	0.246168	0.0235395	0	0.283679	1	1	1	1	0.0549861	0.101383	1	1	0.15452
AT1G06817	#N/A	0.0993475	2.22045e-16	-0.0993475	0	0	0	-0.0993475	0	-2.22045e-16	0.411547	1	0.157779	1	1	1	0.509971	1	1
AT1G06820	carotenoid isomerase (CRTISO); CONTAINS InterPro DOMAIN/s: Fumarate reductase/succinate dehydrogenase flavoprotein, N-terminal (InterPro:IPR003953), Carotene isomerase (InterPro:IPR014101); BEST Arabidopsis thaliana protein match is: FAD/NAD(P)-binding oxidoreductase family protein (TAIR:AT1G57770.1); Has 6522 Blast hits to 6439 proteins in 939 species: Archae - 207; Bacteria - 2788; Metazoa - 15…	-0.528055	-0.675693	-0.147638	-0.0337138	-0.0462295	-0.0125157	0.0620354	-0.432306	0.197158	0.362864	0.0229343	0.933138	1	1	1	1	0.470331	0.892155
AT1G06823	#N/A	2.22045e-16	2.22045e-16	0	0	0	0	-2.22045e-16	0	-2.22045e-16	1	1	1	1	1	1	1	1	1
AT1G06827	#N/A	2.22045e-16	2.22045e-16	0	0	0	0	-2.22045e-16	0	-2.22045e-16	1	1	1	1	1	1	1	1	1
AT1G06830	Glutaredoxin family protein; FUNCTIONS IN: electron carrier activity, protein disulfide oxidoreductase activity; INVOLVED IN: cell redox homeostasis; LOCATED IN: endomembrane system; EXPRESSED IN: 19 plant structures; EXPRESSED DURING: 9 growth stages; CONTAINS InterPro DOMAIN/s: Glutaredoxin-like, plant II (InterPro:IPR011905), Thioredoxin fold (InterPro:IPR012335), Glutaredoxin (InterPro:IPR002…	0.606301	-0.283402	-0.889703	-0.262087	-0.546305	-0.284217	-0.43002	0.438368	0.175465	0.665862	0.787327	0.10046	1	0.321608	0.770239	1	0.827912	1
AT1G06833	#N/A	0.450012	0.245017	-0.204995	0.0296521	0.126384	0.0967322	-0.452256	-0.0318961	-0.150529	0.411547	0.493292	0.695575	1	0.930044	1	0.509971	1	1
AT1G06837	#N/A	0.383328	0.245017	-0.138311	0.0296521	0.126384	0.0967322	-0.385572	-0.0318961	-0.150529	0.564924	0.490521	0.928106	1	0.9286	1	0.691776	1	1
AT1G06840	Leucine-rich repeat protein kinase family protein; FUNCTIONS IN: protein serine/threonine kinase activity, protein kinase activity, ATP binding; INVOLVED IN: transmembrane receptor protein tyrosine kinase signaling pathway, protein amino acid phosphorylation; LOCATED IN: plasma membrane, membrane; EXPRESSED IN: 20 plant structures; EXPRESSED DURING: 9 growth stages; CONTAINS InterPro DOMAIN/s: Pr…	0.361862	-0.125982	-0.487844	0.170699	0.175233	0.00453418	-0.17644	0.0147239	0.315939	0.737899	0.998693	0.17253	1	0.814128	1	1	1	0.591648
AT1G06850	basic leucine-zipper 52 (bZIP52); FUNCTIONS IN: DNA binding, sequence-specific DNA binding transcription factor activity; INVOLVED IN: regulation of transcription, DNA-dependent; EXPRESSED IN: 23 plant structures; EXPRESSED DURING: 15 growth stages; CONTAINS InterPro DOMAIN/s: Basic-leucine zipper (bZIP) transcription factor (InterPro:IPR004827), bZIP transcription factor, bZIP-1 (InterPro:IPR011…	0.35237	-0.136174	-0.488544	-0.376329	-0.37376	0.00256844	-0.294376	0.434322	0.196736	0.953505	1	0.326976	0.747355	0.45225	1	1	0.669981	1
AT1G06853	#N/A	2.22045e-16	2.22045e-16	0	0.0865587	0.144296	0.0577368	0.0865587	0	0.144296	1	1	1	1	0.388972	0.965148	1	1	0.582135
AT1G06857	#N/A	2.22045e-16	2.22045e-16	0	0	0	0	-2.22045e-16	0	-2.22045e-16	1	1	1	1	1	1	1	1	1
AT1G06860	tRNA-Gly (anticodon: GCC)	2.22045e-16	2.22045e-16	0	0	0	0	-2.22045e-16	0	-2.22045e-16	1	1	1	1	1	1	1	1	1
AT1G06863	#N/A	2.22045e-16	2.22045e-16	0	0	0	0	-2.22045e-16	0	-2.22045e-16	1	1	1	1	1	1	1	1	1
AT1G06867	#N/A	0.0139715	2.22045e-16	-0.0139715	-0.051685	0.0697849	0.12147	0.00885415	0.0745107	0.144296	1	1	1	1	0.894651	0.518272	1	1	0.592639
[truncated: 36,714 more rows]
