# Supplementary material for: Contribution of time of day and the circadian clock to the heat stress responsive transcriptome in Arabidopsis
Source: Sci Rep. 2019 Mar 18;9:4814. doi: 10.1038/s41598-019-41234-w (PMC6423321; doi:10.1038/s41598-019-41234-w)
Supplement: Supplementary file 4 — Dataset S3 [file 41598_2019_41234_MOESM4_ESM.xlsx]

## Sheet: Fig. 1C
Supplementary Dataset S3. Unique and shared differentially expressed genes in clock mutants compared to wild-type (Col-0).
Genes whose expression is significantly regulated (FDR<0.05 and LFC > |1|) are separated based on if gene is unique to either mutant compared to wild-type or if it the gene is shared between both datasets.
Shared DEGs between ZT1 and ZT6	DEGs only in ZT1	DEGs only in ZT6
4130 genes	2096 genes	4053 genes
AT3G18710	AT5G18450	AT2G43120
AT1G78930	AT4G16955	AT1G33040
AT3G18310	AT5G62260	AT4G26490
AT3G25717	AT2G21390	AT5G46240
AT2G29300	AT1G71528	AT3G07835
AT1G21310	AT3G16830	AT3G28750
AT4G34980	AT5G16050	AT4G25980
AT1G64560	AT1G26208	AT5G66670
AT3G44110	AT1G34330	AT4G02740
AT5G04950	AT5G07300	AT5G39680
AT2G38310	AT5G16440	AT2G26900
AT1G72450	AT5G47630	AT1G24100
AT5G03560	AT4G27270	AT2G32710
AT2G19580	AT5G19580	AT4G26555
AT4G27830	AT1G04310	AT5G27680
AT5G46260	AT3G56070	AT4G19720
AT1G04183	AT1G75550	AT1G49500
AT4G19380	AT1G75310	AT4G22235
AT1G15210	AT1G02010	AT4G04035
AT3G63470	AT2G35155	AT1G10225
AT1G79700	AT4G26530	AT3G13437
AT2G46620	AT2G18910	AT2G33130
AT5G03975	AT1G25175	AT4G23200
AT2G15080	AT4G37180	AT1G80870
AT1G20650	AT1G29890	AT4G23670
AT1G52200	AT4G27260	AT5G67570
AT1G54410	AT5G08760	AT5G18740
AT5G15420	AT1G43650	AT5G57625
AT2G39100	AT3G26470	AT3G52460
AT1G47900	AT1G42550	AT3G26020
AT5G67360	AT4G22780	AT1G32375
AT4G35440	AT3G10450	AT1G12790
AT3G51910	AT4G27530	AT4G12540
AT3G06890	AT1G69770	AT5G54610
AT1G05250	AT1G08610	AT5G34790
AT4G10925	AT2G22470	AT1G72890
AT4G06745	AT1G51440	AT3G17420
AT4G13550	AT1G80790	AT5G65470
AT1G09460	AT2G43400	AT1G74000
AT2G38860	AT5G15050	AT3G55660
AT1G69430	AT3G50370	AT4G38140
AT4G06105	AT5G44320	AT1G55580
AT5G50000	AT2G33540	AT1G53903
AT2G06050	AT2G40900	AT3G05660
AT3G54830	AT2G17630	AT5G63820
AT1G48650	AT5G18270	AT2G09955
AT3G02230	AT3G22380	AT2G47560
AT2G07335	AT3G19920	AT2G37390
AT4G27370	AT1G13609	AT3G59570
AT2G07623	AT1G75580	AT5G26220
AT2G25250	AT1G47980	AT4G27400
AT5G62720	AT5G16240	AT5G23030
AT1G02000	AT3G51010	AT1G75810
AT5G20250	AT5G48360	AT3G28370
AT2G38380	AT5G16715	AT4G05220
AT3G06040	AT1G19870	AT1G53625
AT1G08460	AT3G10010	AT1G63360
AT3G08700	AT5G41740	AT2G38940
AT5G06610	AT2G03720	AT5G55120
AT2G47730	AT5G00990	AT2G19330
AT3G16430	AT4G02510	AT3G28930
AT2G07719	AT4G28510	AT3G52950
AT1G65980	AT2G33435	AT3G07675
AT2G46440	AT4G34750	AT1G69295
AT5G60390	AT3G05880	AT1G58643
AT4G15280	AT4G05150	AT5G66080
AT4G29330	AT5G25265	AT4G11020
AT5G20290	AT4G32780	AT1G18871
AT5G10980	AT5G14740	AT5G38000
AT3G09150	AT1G69252	AT4G37290
AT5G56950	AT1G50640	AT1G75730
AT1G09140	AT1G26650	AT1G80840
AT4G13560	AT1G27940	AT1G60545
AT3G54500	AT2G03550	AT5G16790
AT5G50800	AT3G21055	AT3G09550
AT2G39110	AT5G62040	AT2G24960
AT3G28210	AT1G48920	AT5G08155
AT3G62780	AT4G32850	AT2G39140
AT2G44360	AT2G30470	AT5G02610
AT2G07684	AT4G25670	AT5G63810
AT1G59970	AT1G62515	AT2G47790
AT4G17490	AT1G76970	AT1G09795
AT2G32950	AT2G46420	AT2G19190
AT3G41768	AT3G03280	AT5G14530
AT1G11520	AT2G36420	AT3G51400
AT1G13700	AT4G15540	AT1G48690
AT2G40950	AT3G01680	AT3G05140
AT2G05215	AT1G69140	AT4G15417
AT3G51238	AT1G35180	AT1G68470
AT1G22070	AT3G03341	AT2G45130
AT1G55910	AT1G53350	AT1G22630
AT1G07500	AT4G02940	AT4G06430
AT2G05100	AT1G19420	AT5G23090
AT1G78180	AT4G04370	AT5G52750
AT2G28960	AT4G01360	AT1G05143
AT5G50180	AT5G09850	AT3G47675
AT4G12000	AT2G28760	AT3G25060
AT3G55420	AT3G54826	AT4G16230
AT3G46220	AT1G67590	AT5G21930
AT5G52630	AT1G74385	AT3G09920
AT3G56408	AT3G08040	AT2G40330
AT2G31360	AT2G36400	AT1G11175
AT3G08690	AT3G13065	AT1G51850
AT2G01830	AT3G02050	AT3G25730
AT5G42470	AT1G20691	AT1G45191
AT2G02148	AT1G80315	AT2G48100
AT4G28150	AT4G18270	AT3G01250
AT1G20840	AT5G39250	AT4G37760
AT4G33040	AT3G62630	AT3G23090
AT1G66880	AT1G04640	AT3G48540
AT5G61770	AT3G10985	AT1G72330
AT3G22420	AT1G25500	AT4G30420
AT1G51790	AT1G77120	AT5G51380
AT2G31865	AT5G48220	AT2G20835
AT3G54630	AT3G18780	AT3G02910
AT5G15410	AT1G44740	AT1G09815
AT5G01450	AT3G23830	AT4G33020
AT2G26530	AT4G08810	AT5G66240
AT4G12800	AT2G46200	AT1G05260
AT3G57400	AT1G13350	AT1G08917
AT2G42980	AT2G14880	AT5G26618
AT5G22820	AT1G68500	AT3G01295
AT5G66760	AT1G43886	AT3G44970
AT2G32290	AT1G54770	AT1G18010
AT2G23690	AT4G02110	AT1G52400
AT4G11220	AT1G53510	AT4G27430
AT2G05385	AT3G52750	AT5G63340
AT3G22100	AT2G39725	AT1G10770
AT1G27090	AT1G04180	AT5G13180
AT3G01550	AT1G07893	AT1G27752
AT5G01295	AT4G30400	AT2G16580
AT4G38730	AT1G07373	AT5G47550
AT1G18150	AT3G62010	AT5G61760
AT4G22320	AT4G00883	AT3G20670
AT1G26570	AT3G23580	AT4G34840
AT3G25700	AT3G18035	AT2G13275
AT3G08970	AT1G05900	AT2G07792
AT1G69420	AT1G48175	AT1G29450
AT5G38420	AT1G69200	AT5G11320
AT1G73980	AT1G21760	AT4G02730
AT3G14880	AT1G73960	AT4G11175
AT3G45600	AT1G15310	AT5G08235
AT1G03090	AT1G11450	AT5G37790
AT1G49430	AT2G46720	AT2G37805
AT5G00365	AT3G19660	AT4G25100
AT3G04570	AT1G17500	AT5G13320
AT5G43420	AT5G13870	AT2G06200
AT1G74240	AT1G25400	AT3G61780
AT3G02640	AT1G29440	AT1G22900
AT1G12910	AT2G39770	AT2G07826
AT1G64455	AT3G58810	AT1G30550
AT1G42980	AT3G05640	AT1G52080
AT1G47480	AT1G19396	AT2G38010
AT1G05347	AT4G09900	AT1G10410
AT5G42146	AT5G47180	AT1G35210
AT2G07641	AT1G73370	AT1G66440
AT1G62670	AT3G15010	AT5G58940
AT1G30070	AT3G06290	AT1G09443
AT3G12050	AT2G20080	AT5G42250
AT1G73740	AT1G12430	AT1G74600
AT1G34110	AT1G62810	AT3G47670
AT4G15830	AT2G39130	AT1G08810
AT1G29260	AT4G27950	AT3G04285
AT5G01890	AT1G22180	AT2G33270
AT1G61730	AT1G17450	AT5G64920
AT4G33905	AT3G49990	AT5G53280
AT2G20750	AT1G79670	AT3G08030
AT1G09210	AT4G14230	AT4G34970
AT2G12462	AT1G04790	AT3G10130
AT1G10522	AT5G17860	AT5G52790
AT1G04570	AT4G15910	AT4G23882
AT3G26512	AT2G03340	AT1G01770
AT2G08960	AT2G19640	AT5G67320
AT5G10430	AT1G33050	AT3G52590
AT4G33610	AT2G44993	AT5G20260
AT1G36730	AT4G16890	AT5G04850
AT1G01830	AT2G30770	AT4G02875
AT5G44020	AT4G00180	AT3G00720
AT4G33690	AT5G45775	AT1G08630
AT1G78080	AT2G17150	AT4G06175
AT1G30530	AT1G55805	AT2G24630
AT4G26990	AT3G07570	AT5G45790
AT2G00470	AT5G63960	AT2G30460
AT2G46330	AT4G39340	AT5G19970
AT5G56020	AT5G49900	AT5G48430
AT1G21560	AT1G68400	AT4G33490
AT3G54920	AT5G55570	AT5G06930
AT2G30130	AT5G66400	AT1G17147
AT1G20696	AT5G57870	AT2G07813
AT1G21130	AT1G77510	AT3G48550
AT2G19560	AT1G08747	AT3G32980
AT2G27200	AT5G41240	AT4G29580
AT2G02710	AT5G43670	AT1G77210
AT5G18130	AT3G26180	AT5G40730
AT4G07410	AT5G51410	AT2G40290
AT1G50590	AT5G25340	AT4G27510
AT1G64980	AT4G30080	AT4G20430
AT3G44735	AT5G06460	AT2G04660
AT4G27670	AT4G12640	AT3G47480
AT3G28300	AT1G36370	AT5G51260
AT4G33220	AT2G05235	AT3G07030
AT3G25030	AT2G21490	AT3G09575
AT5G56710	AT2G13555	AT4G24970
AT1G26800	AT5G41570	AT1G56720
AT3G19830	AT1G67510	AT5G56620
AT3G03780	AT2G29060	AT1G50020
AT3G28910	AT3G17640	AT5G04475
AT1G77760	AT5G19260	AT3G13600
AT1G07200	AT5G64880	AT3G45390
AT5G19770	AT5G15290	AT5G06905
AT1G20350	AT4G38560	AT1G64400
AT4G32050	AT5G18255	AT4G17670
AT4G27310	AT1G32860	AT2G29160
AT1G22370	AT4G31820	AT1G10260
AT3G09405	AT4G34220	AT5G26030
AT4G06995	AT4G04692	AT2G18917
AT1G29150	AT3G20870	AT3G27540
AT1G08380	AT5G37570	AT1G07700
AT2G26480	AT2G35020	AT1G33750
AT4G03190	AT1G48840	AT4G04980
AT1G56570	AT3G25520	AT5G56550
AT1G44120	AT3G49570	AT1G52990
AT5G02190	AT5G06290	AT5G44670
AT1G23740	AT4G21900	AT1G69960
AT2G07785	AT2G07050	AT5G03585
AT1G52000	AT1G28520	AT4G08770
AT4G21320	AT4G03200	AT1G49990
AT1G37130	AT5G50160	AT4G00530
AT5G10030	AT2G25640	AT1G66465
AT2G28740	AT1G66180	AT1G01710
AT1G72140	AT3G04070	AT2G35240
AT5G63190	AT5G19530	AT5G38120
AT5G08880	AT3G08900	AT2G36890
AT4G28550	AT3G61900	AT1G48200
AT2G33740	AT5G48460	AT1G29630
AT2G35960	AT2G37130	AT1G18310
AT2G32540	AT1G08540	AT1G44000
AT5G02810	AT3G10500	AT5G63660
AT1G13300	AT3G07555	AT5G52860
AT1G55530	AT1G49590	AT5G47730
AT5G03210	AT3G18230	AT1G78476
AT1G74458	AT5G27860	AT5G59380
AT2G45830	AT2G10931	AT3G14010
AT1G35612	AT4G33465	AT4G03620
AT2G39570	AT3G22125	AT4G19410
AT4G15880	AT2G27380	AT3G58710
AT5G38590	AT1G21670	AT2G07799
AT3G29810	AT3G54350	AT1G09110
AT5G59480	AT3G14330	AT4G26570
AT1G51080	AT5G45520	AT5G16130
AT1G60270	AT5G41990	AT2G01023
AT2G46890	AT3G03050	AT4G10790
AT1G04433	AT2G15580	AT1G06423
AT2G24180	AT5G15970	AT2G29970
AT4G08112	AT2G29070	AT5G13655
AT4G11190	AT2G03750	AT3G27500
AT5G26920	AT1G24764	AT5G01370
AT2G40340	AT2G28710	AT2G04965
AT1G03420	AT5G22390	AT5G57130
AT5G08020	AT2G25590	AT2G32000
AT5G64570	AT4G30000	AT4G19810
AT1G70700	AT5G07680	AT3G61190
AT5G01015	AT3G17750	AT4G14680
AT5G05270	AT3G04720	AT3G24240
AT1G56300	AT4G36090	AT3G08845
AT2G34770	AT1G63880	AT1G73470
AT1G02380	AT3G15790	AT4G33560
AT3G50840	AT2G46110	AT4G35100
AT3G50740	AT1G79110	AT5G01095
AT4G14465	AT2G46660	AT1G76062
AT4G24780	AT2G39720	AT5G00615
AT4G22580	AT1G68490	AT5G06200
AT3G17030	AT2G06040	AT1G36310
AT1G01300	AT5G10480	AT4G02860
AT1G72510	AT3G01690	AT3G32030
AT3G60190	AT4G01280	AT3G52360
AT5G18260	AT2G03240	AT5G66820
AT1G70590	AT4G00820	AT3G01080
AT3G55580	AT1G20780	AT2G33793
AT1G07130	AT2G37760	AT5G02830
AT4G08590	AT1G04800	AT1G60080
AT2G44080	AT1G60870	AT5G63150
AT1G11380	AT3G49350	AT3G25655
AT2G35420	AT5G04290	AT3G04010
AT4G02820	AT2G26080	AT5G35935
AT1G73690	AT3G09310	AT1G64355
AT2G39210	AT5G56320	AT3G02545
AT5G45110	AT1G20460	AT1G04820
AT2G07741	AT1G07985	AT1G71866
AT1G06227	AT3G29230	AT3G19400
AT2G01950	AT1G35516	AT1G76720
AT4G25640	AT4G16210	AT5G23950
AT3G12970	AT4G33030	AT4G17840
AT1G01240	AT3G58940	AT5G03552
AT1G58520	AT1G57680	AT1G02050
AT1G30210	AT3G58790	AT5G56200
AT1G66500	AT5G01730	AT4G09110
AT2G35747	AT4G37370	AT5G24530
AT5G10710	AT1G64380	AT1G04030
AT3G05320	AT4G16990	AT5G13360
AT4G18390	AT3G61280	AT1G75780
AT1G70985	AT1G71010	AT5G67060
AT5G41025	AT4G28100	AT3G16530
AT1G18880	AT2G48010	AT3G22565
AT5G61570	AT4G39675	AT5G65730
AT5G58780	AT5G64572	AT4G30500
AT1G11100	AT2G30230	AT1G50740
AT4G34950	AT4G39140	AT2G42760
AT5G07630	AT5G46790	AT3G11430
AT1G78380	AT2G39020	AT2G26695
AT3G04290	AT5G25250	AT1G09537
AT1G07350	AT3G25585	AT2G16005
AT4G36490	AT5G65750	AT4G33330
AT5G27895	AT1G11410	AT3G54140
AT2G07734	AT1G27460	AT3G11150
AT5G02320	AT5G01780	AT1G73400
AT5G17820	AT1G13560	AT3G09940
AT4G33260	AT2G31945	AT2G07735
AT5G25530	AT1G12010	AT1G65485
AT1G15950	AT3G52790	AT2G25940
AT2G16586	AT1G04430	AT4G07095
AT5G55970	AT5G12370	AT1G19200
AT5G54140	AT5G22830	AT5G11030
AT4G26160	AT2G41870	AT1G71420
AT5G46170	AT4G25870	AT4G34100
AT2G41040	AT2G01080	AT3G27700
AT4G24230	AT1G26110	AT4G09490
AT3G09020	AT3G50830	AT1G18550
AT4G34150	AT1G54575	AT1G52430
AT1G25180	AT1G20330	AT3G23260
AT5G33355	AT5G07015	AT2G45760
AT3G56320	AT5G03650	AT5G08350
AT2G34610	AT2G34710	AT1G69620
AT3G12610	AT1G18470	AT4G10630
AT3G22800	AT4G26542	AT3G27640
AT1G56110	AT1G58340	AT4G04640
AT5G44660	AT3G21050	AT3G07565
AT4G01320	AT3G03170	AT5G36925
AT3G57540	AT4G16370	AT5G20880
AT2G25160	AT5G65460	AT5G13295
AT2G07693	AT5G42280	AT5G50560
AT3G27770	AT2G39681	AT4G16580
AT1G67010	AT5G02260	AT4G04225
AT2G01290	AT3G23470	AT4G34030
AT5G18065	AT1G09620	AT2G30750
AT5G18100	AT5G49640	AT5G65600
AT5G65230	AT1G26790	AT3G09520
AT5G17240	AT4G12620	AT5G42180
AT2G24550	AT2G39518	AT2G46640
AT4G17520	AT4G01490	AT2G41945
AT5G10830	AT2G18960	AT2G28880
AT4G38060	AT4G05100	AT1G70230
AT4G25130	AT5G24735	AT1G68320
AT1G04280	AT2G05790	AT4G39010
AT3G08960	AT5G23220	AT1G45015
AT1G21529	AT3G47250	AT5G64490
AT1G55020	AT3G53430	AT3G42180
AT4G09805	AT3G13030	AT5G44730
AT4G16260	AT4G37430	AT4G13290
AT4G38570	AT3G16800	AT3G21510
AT5G43620	AT4G33400	AT1G68340
AT4G26400	AT5G56520	AT4G05053
AT4G23510	AT5G24460	AT1G03170
AT2G20450	AT5G35210	AT3G61770
AT5G57785	AT2G42530	AT4G26950
AT3G60860	AT1G17145	AT5G64840
AT2G26590	AT1G70060	AT4G10770
AT1G05870	AT2G48130	AT5G46620
AT1G05320	AT5G58420	AT1G09220
AT5G28913	AT5G37130	AT1G48970
AT1G78820	AT1G58235	AT5G53070
AT1G22065	AT1G34320	AT3G59980
AT1G22040	AT2G42920	AT2G07701
AT3G46620	AT1G70530	AT5G07390
AT5G07690	AT5G67430	AT4G33120
AT3G62770	AT5G01595	AT1G79420
AT1G14900	AT1G25530	AT2G24800
AT5G15950	AT5G02290	AT3G04825
AT3G57760	AT5G53870	AT4G39390
AT5G41670	AT1G80210	AT4G08450
AT2G44660	AT2G42840	AT4G26810
AT1G10580	AT1G07070	AT2G20590
AT5G57780	AT1G75800	AT5G06885
AT3G09400	AT1G11330	AT4G05170
AT2G07723	AT3G48760	AT3G45590
AT3G23810	AT3G06030	AT5G42600
AT1G33350	AT5G34795	AT2G19880
AT3G26290	AT1G62422	AT2G00410
AT3G48590	AT4G08295	AT3G05020
AT4G34370	AT1G61560	AT2G36740
AT1G04410	AT4G01037	AT5G20410
AT1G16040	AT1G14240	AT2G07340
AT2G47770	AT3G01310	AT3G14550
AT5G54100	AT1G04770	AT2G38195
AT2G02220	AT2G03010	AT5G55990
AT5G59730	AT3G54100	AT3G63088
AT5G15845	AT3G45780	AT1G08765
AT5G66740	AT3G06355	AT2G09700
AT3G02470	AT1G70850	AT1G48315
AT5G19600	AT4G18372	AT3G51150
AT3G53990	AT1G01040	AT1G13460
AT1G78210	AT3G19630	AT1G80180
AT2G23270	AT1G28440	AT3G05270
AT1G29820	AT1G74720	AT4G19700
AT1G11260	AT1G19690	AT2G16430
AT5G62070	AT4G32820	AT4G08410
AT2G23130	AT3G57800	AT5G65800
AT3G24070	AT1G68940	AT1G07463
AT4G30460	AT2G42580	AT3G28153
AT1G07790	AT5G10300	AT5G58190
AT5G14020	AT3G03815	AT2G37430
AT3G10120	AT4G04920	AT5G51850
AT1G07720	AT2G18150	AT2G43880
AT3G07870	AT1G64060	AT3G44300
AT1G48460	AT5G59090	AT5G41270
AT3G13920	AT5G02840	AT3G12080
AT2G31560	AT3G25011	AT2G14820
AT3G06540	AT1G78240	AT1G53250
AT1G55960	AT5G18600	AT5G62990
AT1G47740	AT2G30150	AT5G61170
AT1G32060	AT2G41100	AT5G46440
AT1G56580	AT3G12570	AT5G43860
AT1G54090	AT2G09370	AT2G44510
AT3G61470	AT5G64770	AT3G29770
AT1G53090	AT5G62480	AT2G24300
AT4G05180	AT5G64290	AT4G30210
AT5G16235	AT1G22530	AT4G12500
AT3G53030	AT3G28900	AT3G61230
AT2G36750	AT3G55690	AT1G05220
AT4G00670	AT2G21080	AT2G32890
AT1G52827	AT2G20050	AT2G07634
AT3G10080	AT1G66970	AT1G08660
AT5G15350	AT1G49320	AT4G30290
AT5G48150	AT2G37870	AT2G05665
AT2G26220	AT5G15340	AT1G63245
AT4G29770	AT5G19090	AT3G13610
AT3G46320	AT5G04760	AT2G22310
AT1G56180	AT1G79245	AT1G08937
AT1G78460	AT2G47930	AT2G38530
AT1G72490	AT5G13140	AT5G05085
AT4G20860	AT1G73760	AT1G17600
AT4G09300	AT2G27860	AT3G10930
AT2G07515	AT3G13000	AT3G27210
AT2G43360	AT5G53570	AT4G25290
AT5G51105	AT1G01630	AT3G17380
AT2G23700	AT5G01750	AT3G51325
AT4G34870	AT5G03830	AT1G78130
AT5G16370	AT1G08935	AT5G07475
AT1G16730	AT1G50290	AT3G60850
AT3G13470	AT3G61310	AT5G42590
AT2G11140	AT2G36500	AT3G07440
AT3G12320	AT2G40670	AT5G34940
AT1G18670	AT4G21870	AT3G02455
AT1G74456	AT2G37520	AT1G43895
AT2G30010	AT5G47010	AT1G55690
AT4G37470	AT1G23100	AT5G66210
AT2G14460	AT1G70940	AT5G15570
AT5G06860	AT1G55850	AT5G63087
AT4G38030	AT1G74940	AT4G35480
AT2G39460	AT4G08100	AT3G08870
AT3G12587	AT5G46690	AT4G34510
AT3G04970	AT4G11830	AT3G52930
AT5G22630	AT1G65090	AT3G19780
AT1G03930	AT1G13360	AT3G03440
AT1G67070	AT3G15890	AT3G43890
AT5G03990	AT3G55110	AT1G80730
AT2G07621	AT4G25620	AT1G11420
AT3G52740	AT4G36690	AT3G58680
AT5G64401	AT3G61790	AT1G09755
AT1G34210	AT3G59930	AT2G40580
AT5G52900	AT2G09800	AT1G14210
AT3G60130	AT4G26860	AT2G31810
AT1G33055	AT3G14595	AT5G35110
AT4G21110	AT1G04635	AT1G04810
AT3G46200	AT1G18690	AT2G45350
AT4G40040	AT5G46570	AT5G12000
AT2G28470	AT5G38890	AT5G25451
AT3G13130	AT1G19880	AT5G42420
AT1G23050	AT5G05590	AT2G42350
AT3G19030	AT5G13460	AT2G08610
AT4G10040	AT5G63450	AT4G19820
AT2G25950	AT4G36860	AT3G27360
AT2G05205	AT3G44530	AT5G36270
AT2G43150	AT1G64760	AT1G51920
AT1G29470	AT2G22125	AT2G32650
AT3G44740	AT3G15210	AT5G65400
AT2G07674	AT1G59890	AT5G03710
AT2G32720	AT4G38520	AT3G24840
AT3G05145	AT5G02410	AT1G75960
AT2G22360	AT1G47860	AT1G63420
AT2G01280	AT4G21105	AT3G18900
AT3G63450	AT2G31320	AT4G19645
AT1G18970	AT5G04550	AT3G14340
AT3G03215	AT3G03550	AT5G38070
AT3G10340	AT3G02550	AT5G04120
AT5G58787	AT3G56870	AT1G36622
AT5G11110	AT2G39870	AT3G15357
AT1G72430	AT5G49470	AT5G45720
AT1G11210	AT3G53380	AT1G49860
AT4G23990	AT4G38775	AT5G04215
AT3G51950	AT1G78922	AT1G06040
AT3G19300	AT1G09910	AT5G54064
AT2G18410	AT1G03310	AT5G52830
AT3G60220	AT1G79170	AT2G34200
AT2G17380	AT4G36280	AT5G08770
AT5G22250	AT5G09330	AT2G22810
AT5G06320	AT3G56860	AT3G08895
AT2G04378	AT4G24960	AT1G10020
AT3G03265	AT3G11110	AT3G44280
AT4G22740	AT3G02530	AT2G05145
AT1G16022	AT2G20260	AT2G23420
AT2G36030	AT2G16380	AT4G20230
AT1G21590	AT1G02340	AT1G08310
AT1G50390	AT3G53530	AT5G54970
AT4G25340	AT1G05385	AT1G14080
AT1G02090	AT3G47890	AT1G29270
AT1G69870	AT3G17630	AT2G29050
AT2G02080	AT5G63410	AT1G09495
AT5G63350	AT5G55930	AT1G47240
AT5G06790	AT2G22850	AT3G07715
AT1G02290	AT1G43675	AT5G07720
AT1G22360	AT3G48460	AT4G23250
AT3G50620	AT1G70780	AT4G23070
AT4G12050	AT3G26610	AT2G19500
AT5G12120	AT3G19680	AT2G01220
AT1G71170	AT1G54460	AT5G18860
AT1G63470	AT1G17950	AT5G37480
AT1G13640	AT5G64560	AT4G14430
AT3G60110	AT5G09960	AT4G37560
AT3G51740	AT1G75660	AT1G24260
AT3G52610	AT1G48620	AT1G10650
AT3G48720	AT5G42520	AT3G10110
AT5G42650	AT1G07740	AT2G23670
AT3G02170	AT1G67500	AT3G26500
AT4G16650	AT2G18230	AT5G41180
AT2G46220	AT5G39790	AT3G13760
AT5G28920	AT5G04890	AT5G03695
AT5G47830	AT5G62000	AT5G02555
AT4G28750	AT5G53000	AT1G75040
AT3G60900	AT4G04840	AT3G62690
AT4G05020	AT3G46970	AT5G06910
AT3G28770	AT3G01950	AT1G74035
AT2G34440	AT5G20720	AT4G21660
AT2G39380	AT1G77990	AT5G66390
AT4G26790	AT3G51550	AT5G38050
AT1G20630	AT1G63240	AT2G05255
AT3G29360	AT4G13370	AT3G51390
AT3G04770	AT5G45260	AT2G43330
AT4G17570	AT3G22640	AT5G52680
AT5G06270	AT2G33410	AT5G38220
AT1G15820	AT1G49780	AT2G43370
AT1G29030	AT5G02155	AT5G46870
AT2G17060	AT3G44260	AT5G27920
AT1G26390	AT5G02440	AT2G04230
AT5G09350	AT4G00230	AT2G37650
AT4G28280	AT3G07400	AT3G05500
AT1G59660	AT5G15090	AT3G58570
AT1G10900	AT5G34800	AT2G18970
AT5G64930	AT1G55990	AT1G55110
AT5G19040	AT3G15820	AT4G08685
AT4G32920	AT1G12620	AT3G58100
AT4G30760	AT1G09530	AT3G22060
AT5G24060	AT3G44820	AT1G47590
AT1G78370	AT5G52450	AT1G79270
AT5G59720	AT1G74750	AT1G08283
AT4G16360	AT3G02370	AT1G43020
AT3G06270	AT5G49960	AT3G01750
AT3G17120	AT3G09390	AT2G08405
AT3G21770	AT4G27840	AT5G66500
AT1G02300	AT1G70440	AT1G67000
AT3G28920	AT4G14130	AT3G18670
AT1G28130	AT1G20220	AT4G14860
AT1G77330	AT5G66580	AT1G26945
AT3G43960	AT1G21540	AT1G06350
AT5G11590	AT3G10250	AT4G14050
AT1G04503	AT3G57930	AT5G39220
AT4G18197	AT2G33990	MIR415
AT1G15970	AT4G17245	AT3G27080
AT4G17880	AT3G46668	AT5G49400
AT2G36810	AT2G41105	AT4G17695
AT2G43500	AT1G74453	AT3G44630
AT5G02430	AT3G18950	AT4G24810
AT5G23380	AT4G27050	AT5G51630
AT4G36520	AT1G62290	AT4G05050
AT5G24470	AT3G02480	AT1G62280
AT1G31335	AT5G35777	AT3G53400
AT5G08175	AT2G16720	AT4G28890
AT3G50480	AT5G58140	AT3G59700
AT4G32212	AT1G09850	AT1G73870
AT4G03845	AT1G14590	AT2G39660
AT2G36970	AT5G26340	AT5G40550
AT5G03740	AT3G13460	AT5G17190
AT2G22930	AT4G20940	AT1G60660
AT5G10870	AT2G17650	AT1G13950
AT1G17460	AT4G01395	AT3G50570
AT3G53020	AT4G37432	AT4G24010
AT3G51240	AT4G13920	AT1G30090
AT5G38850	AT2G32640	AT4G36060
AT2G37630	AT4G04420	AT5G50950
AT5G65900	AT2G43410	AT1G02110
AT3G53830	AT1G28580	AT1G04437
AT1G07940	AT1G30610	AT1G22380
AT1G15660	AT3G30460	AT1G24420
AT1G49650	AT4G26610	AT1G09907
AT1G68520	AT1G70100	AT1G15440
AT2G37180	AT5G56530	AT2G27790
AT3G23300	AT5G42030	AT2G45590
AT1G15880	AT5G38150	AT1G17560
AT3G15770	AT5G59710	AT1G04913
AT5G07030	AT2G29350	AT1G34150
AT4G10480	AT5G13650	MIR5657
AT1G11860	AT1G27060	AT5G15640
AT1G20010	AT4G37530	AT1G65310
AT5G00590	AT5G10530	AT5G43920
AT4G36920	AT1G25550	AT5G01675
AT1G64563	AT5G63375	AT1G48430
AT5G40450	AT3G25610	AT3G17655
AT5G39900	AT4G06410	AT5G19020
AT5G65920	AT4G37630	AT1G04053
AT1G30190	AT1G04960	AT3G49320
AT4G14010	AT3G06145	AT5G01640
AT5G02270	AT3G15980	AT1G55673
AT3G55610	AT1G10290	AT2G18500
AT4G32208	AT5G64395	AT2G39980
AT5G54080	AT5G57460	AT5G09030
AT1G58889	AT2G41770	AT5G38860
AT3G01560	AT1G31750	AT1G52570
AT5G12020	AT1G12440	AT5G00910
AT2G26690	AT1G02180	AT5G50120
AT5G12270	AT1G01180	AT1G04920
AT4G34630	AT5G04780	AT1G33520
AT3G12977	AT4G34881	AT1G13540
AT5G46830	AT3G46960	AT2G19530
AT3G60360	AT5G25220	AT1G80820
AT4G35420	AT1G78970	AT1G73875
AT1G69480	AT3G61060	AT2G16890
AT3G10390	AT3G17520	AT4G31210
AT1G20920	AT5G40740	AT5G55520
AT3G60720	AT2G35760	AT3G09810
AT2G40480	AT2G28940	AT3G58460
AT1G58561	AT5G13470	AT1G14820
AT2G44730	AT4G13540	AT1G34160
AT1G13600	AT3G59500	AT1G52530
AT1G18390	AT3G21760	AT5G08391
AT5G60610	AT1G16720	AT1G79960
AT5G20790	AT1G72180	AT5G22785
AT4G25990	AT3G25500	AT4G37670
AT5G53460	AT2G07759	AT1G63580
AT1G71030	AT2G22230	AT1G07610
AT4G26010	AT1G65540	AT1G10210
AT5G43850	AT3G06820	AT2G24530
AT5G19190	AT2G17270	AT2G34340
AT1G75190	AT2G28840	AT5G13710
AT5G55580	AT4G18596	AT3G51895
AT3G01720	AT2G18570	AT1G62720
AT5G61790	AT3G11570	AT4G13100
AT3G11420	AT1G21880	AT1G77110
AT4G39800	AT2G25890	AT1G45332
AT3G14410	AT2G41750	AT1G19920
AT2G07811	AT3G19440	AT3G07220
AT5G20885	AT5G38200	AT3G44590
AT2G27840	AT1G69250	AT1G07850
AT2G36870	AT1G07900	AT5G57790
AT4G01030	AT3G15990	AT1G10570
AT5G09315	AT2G41650	AT4G01000
AT3G63160	AT3G60965	AT5G15390
AT5G66770	AT1G70070	AT1G34010
AT1G15330	AT2G33170	AT2G17030
AT1G30510	AT1G68870	AT3G48930
AT5G01820	AT4G37700	AT1G80150
AT1G23170	AT1G49760	AT5G55660
AT5G09855	AT1G73650	AT5G27650
AT3G08795	AT2G41080	AT1G66460
AT5G05250	AT1G14150	AT3G59950
AT5G47440	AT4G17810	AT5G39040
AT1G51090	AT5G23050	AT1G74080
AT3G49780	AT2G37280	AT1G04985
AT5G54370	AT5G04530	AT4G12330
AT5G64180	AT5G13170	AT5G43250
AT5G47610	AT5G06180	AT5G03940
AT1G70560	AT1G54150	AT3G62725
AT5G39660	AT4G18810	AT4G03610
AT5G43950	AT5G23980	AT5G16140
AT4G25810	AT1G06253	AT3G60700
AT1G01715	AT4G00710	AT3G07500
AT1G61420	AT1G16390	AT4G30140
AT5G62390	AT3G05220	AT4G22530
AT1G79410	AT5G50240	AT5G17220
AT3G03060	AT4G29140	AT1G15885
AT1G75990	AT5G08330	AT1G06560
AT2G46240	AT5G55460	AT5G41050
AT5G35732	AT3G26630	AT2G13960
AT2G47410	AT4G13880	AT2G01880
AT1G24625	AT5G64340	AT5G19560
AT2G05345	AT4G00040	AT5G35790
AT3G27997	AT4G38200	AT2G02730
AT3G08375	AT5G01732	AT2G19340
AT1G68060	AT5G26860	AT3G20541
AT4G39960	AT2G34930	AT1G10520
AT5G09590	AT3G56040	AT5G62980
AT1G68790	AT3G20660	AT2G28056
AT3G14590	AT3G54890	AT5G56985
AT4G05190	AT5G09440	AT3G21350
AT1G35250	AT4G30160	AT3G41761
AT2G46940	AT4G39030	AT5G09525
AT4G24280	AT1G28610	AT2G29490
AT2G30820	AT2G38980	AT1G10220
AT1G67360	AT4G01390	AT3G62070
AT5G12850	AT1G20490	AT3G17590
AT1G18260	AT4G23300	AT4G30440
AT5G26760	AT3G01570	AT1G73910
AT1G14460	AT5G20270	AT2G23050
AT1G12064	AT1G19397	AT5G24910
AT5G06865	AT4G00930	AT5G55840
AT5G27380	AT1G14185	AT3G20050
AT3G51980	AT1G09230	AT3G23250
AT1G55310	AT5G23280	AT5G50130
AT5G27460	AT2G17680	AT3G56730
AT3G28070	AT3G01300	AT4G14358
AT4G38552	AT4G32410	AT5G20420
AT1G67920	AT4G23900	AT1G19550
AT5G58590	AT5G12880	AT5G50420
AT3G50940	AT1G75270	AT2G34180
AT5G42860	AT3G07310	AT1G30282
AT5G43060	AT1G01120	AT2G05400
AT3G09270	AT1G04220	AT3G16525
AT4G04020	AT1G05950	AT4G15570
AT1G32440	AT5G42092	AT3G17465
AT5G47420	AT4G13918	AT1G31485
AT3G04910	AT1G45145	AT1G57560
AT3G19710	AT3G04500	AT5G56300
AT3G61800	AT5G02760	AT2G42975
AT3G20370	AT4G16870	AT2G38750
AT1G16510	AT1G18740	AT5G30495
AT4G23493	AT5G53480	AT1G27720
AT1G25025	AT2G43200	AT4G31715
AT5G65613	AT3G01995	AT1G02620
AT2G35859	AT1G07780	AT1G22260
AT4G29930	AT5G44750	AT3G14810
AT1G53230	AT1G66100	AT2G47550
AT1G12860	AT2G20290	AT5G08885
AT3G56275	AT1G14640	AT5G54290
AT5G23340	AT5G41920	AT1G22860
AT5G40600	AT2G27110	AT4G19010
AT1G11400	AT4G14900	AT3G30180
AT5G59790	AT1G06450	AT4G24080
AT1G78995	AT2G15320	AT2G31450
AT5G45480	AT4G08555	AT1G19990
AT3G06868	AT5G18280	AT5G18110
AT3G52190	AT5G09460	AT1G02920
AT2G43570	AT5G51560	AT1G13530
AT1G27290	AT1G23410	AT1G50460
AT4G37300	AT2G46920	AT1G06570
AT2G08765	AT4G02130	AT5G08570
AT3G26395	AT1G49040	AT2G43530
AT2G07697	AT5G09990	AT1G17710
AT5G46520	AT3G24480	AT1G62120
AT3G26510	AT5G40460	AT5G67450
AT3G49910	AT5G05170	AT3G02400
AT1G41830	AT4G18205	AT5G57110
AT5G64550	AT1G55152	AT2G01850
AT1G17430	AT5G11000	AT1G76180
AT3G19860	AT1G22470	AT1G76800
AT5G16030	AT5G07570	AT1G09240
AT5G11710	AT4G17180	AT4G36680
AT3G27060	AT2G30570	AT5G10440
AT5G49480	AT1G06530	AT4G15390
AT5G19310	AT1G78830	AT3G02515
AT1G60950	AT5G46840	AT4G40020
AT2G31750	AT1G69523	AT3G04015
AT5G01075	AT2G11000	AT1G28570
AT2G40080	AT3G53240	AT1G08710
AT1G69890	AT1G22500	AT3G27400
AT5G45430	AT5G25980	AT4G21850
AT2G07695	AT1G05200	AT2G33815
AT4G10070	AT3G53520	AT4G15740
AT2G07707	AT3G18217	AT4G02830
AT4G31405	AT1G62640	AT1G75590
AT2G20720	AT3G54400	AT5G64500
AT2G40610	AT5G04040	AT3G52940
AT4G28080	AT4G12250	AT4G15690
AT5G60030	AT2G31150	AT4G37770
AT2G35770	AT5G65207	AT3G04110
AT1G64650	AT3G06470	AT4G35110
AT1G14205	AT3G24982	AT1G48770
AT4G33660	AT3G45160	AT4G15720
AT3G12600	AT4G36980	AT2G20585
AT1G66400	AT5G60530	AT3G20480
AT1G01060	AT5G58960	AT3G26295
AT3G26740	AT4G39990	AT2G00680
AT4G14070	AT4G18600	AT1G05867
AT2G07777	AT3G58560	AT5G64900
AT3G23510	AT5G26270	AT3G05330
AT2G45380	AT2G48140	AT1G15470
AT4G36900	AT5G13000	AT1G31490
AT1G73390	AT2G30930	AT4G17440
AT2G38470	AT4G18710	AT3G58650
AT1G26665	AT1G64670	AT4G17243
AT4G21323	AT5G58260	AT1G04440
AT3G06433	AT1G03540	AT1G07620
AT2G36630	AT5G03280	AT5G04360
AT3G14780	AT5G12860	AT3G16380
AT2G32850	AT1G51570	AT2G32380
AT1G28330	AT5G25560	AT4G14620
AT2G42190	AT4G09560	AT4G36660
AT5G27420	AT4G12420	AT3G06930
AT3G21220	AT3G43210	AT3G62540
AT1G04110	AT2G25070	AT3G17620
AT3G21890	AT4G32285	AT3G22460
AT2G36460	AT5G52650	AT5G05090
AT1G66200	AT5G16180	AT3G13229
AT2G01008	AT5G25010	AT1G53160
AT1G04233	AT4G16950	AT5G04330
AT5G23730	AT5G47940	AT2G45040
AT1G18890	AT1G64970	AT1G16880
AT1G20440	AT1G01960	AT5G37600
AT3G15950	AT1G73200	AT5G46860
AT2G07711	AT1G29418	AT5G26260
AT1G77460	AT2G08485	AT3G09985
AT1G65040	AT2G07675	AT1G48720
AT5G41790	AT1G28390	AT1G50010
AT1G71430	AT2G46080	AT5G40150
AT3G24500	AT5G14230	AT1G09932
AT1G43710	AT1G31330	AT3G56080
AT1G66270	AT4G22990	AT3G45230
AT3G52450	AT1G23310	AT3G55485
AT1G14120	AT5G24620	AT2G46600
AT1G62400	AT5G41190	AT5G37055
AT1G50040	AT1G77440	AT1G78895
AT5G34853	AT1G06070	AT4G00525
AT4G19060	AT3G26744	AT1G53070
AT3G02535	AT2G40130	AT3G49680
AT3G14310	AT3G57550	AT5G45760
AT3G12710	AT5G07320	AT2G05075
AT2G18700	AT5G26910	AT3G13780
AT4G39510	AT1G68250	AT1G53330
AT3G51790	AT3G59890	AT1G26270
AT1G58270	AT1G10550	AT4G10280
AT5G58120	AT2G31270	AT1G72220
AT2G29980	AT3G11560	AT3G56060
AT1G62010	AT5G22580	AT5G24350
AT4G12510	AT1G17220	AT2G25735
AT2G07658	AT5G54440	AT5G60900
AT3G01070	AT1G52880	AT4G02410
AT2G08770	AT3G57330	AT4G36940
AT4G09970	AT3G19720	AT1G63760
AT1G16090	AT4G13505	AT2G29320
AT2G39220	AT4G36130	AT1G05317
AT4G16141	AT5G13310	AT3G20100
AT1G18265	AT2G16390	AT5G08030
AT5G61010	AT2G42370	AT1G24280
AT1G58130	AT4G19880	AT3G12940
AT1G27410	AT3G49220	AT1G17490
AT5G67370	AT1G76950	AT5G58730
AT1G30390	AT1G17080	AT4G34135
AT1G29280	AT5G50820	AT2G23560
AT1G74300	AT2G36780	AT1G03120
AT5G28840	AT1G02520	AT5G22700
AT4G34550	AT1G08130	AT5G15080
AT2G04780	AT3G62720	AT4G00975
AT4G04330	AT1G33790	AT3G19000
AT1G10370	AT2G23740	AT1G05310
AT5G24590	AT4G15230	AT4G30230
AT1G52290	AT5G60710	AT1G64710
AT4G02005	AT4G24460	AT1G43130
AT4G27580	AT1G34460	AT5G65020
AT1G07477	AT1G75640	AT2G07769
AT4G04025	AT4G23680	AT1G51140
AT5G22320	AT4G20460	AT2G31180
AT2G17290	AT1G22620	AT3G62420
AT3G25230	AT4G09225	AT1G14455
AT5G21940	AT4G31940	AT5G07975
AT5G60920	AT5G24210	AT4G14370
AT1G24147	AT5G44310	AT5G08515
AT1G45616	AT2G33610	AT2G32150
AT5G40770	AT5G54510	AT5G16880
AT1G11960	AT5G42270	AT4G11521
AT2G04135	AT4G40010	AT1G09877
AT1G71330	AT1G76090	AT2G17010
AT3G04160	AT1G75180	AT5G62340
AT1G34200	AT1G75140	AT2G07666
AT1G14200	AT3G52605	AT5G67380
AT4G29880	AT1G67420	AT5G55100
AT1G76680	AT2G04240	AT5G05725
AT5G58110	AT1G48750	AT3G10850
AT4G16250	AT4G10500	AT5G03230
AT1G34245	AT3G61930	AT4G37608
AT2G05195	AT1G80800	AT5G20150
AT2G28890	AT3G63180	AT2G42040
AT2G40830	AT5G13730	AT1G01550
AT5G62220	AT2G45560	AT3G57450
AT1G24020	AT2G44180	AT5G02515
AT3G29034	AT2G40940	AT1G68568
AT2G24120	AT4G25520	AT2G43290
AT3G23910	AT5G46665	AT5G50200
AT5G56050	AT5G28520	AT1G03650
AT1G52190	AT4G23820	AT5G13370
AT1G14840	AT1G02020	AT1G66890
AT3G18915	AT4G10610	AT2G07721
AT1G35620	AT2G27050	AT3G49800
AT4G39366	AT1G07440	AT1G33110
AT1G70300	AT2G47460	AT4G22980
AT5G42830	AT5G06850	AT5G16400
AT5G51640	AT3G15610	AT1G68770
AT2G23150	AT1G25390	AT3G10770
AT4G10420	AT4G07507	AT2G34300
AT5G38980	AT2G36590	AT3G58020
AT4G21310	AT4G14940	AT4G26488
AT2G30620	AT1G03850	AT4G12840
AT5G37010	AT5G63160	AT1G07250
AT2G29740	AT5G20230	AT4G18580
AT2G36220	AT5G16010	AT4G03315
AT1G29355	AT2G36910	AT2G26360
AT2G37710	AT1G49600	AT3G06960
AT4G12980	AT5G19900	AT5G20860
AT1G21550	AT3G10160	AT1G07600
AT3G63200	AT3G46670	AT2G19670
AT3G11397	AT4G16480	AT5G63320
AT5G37500	AT2G36570	AT3G24090
AT4G22540	AT5G35735	AT5G14650
AT1G15550	AT5G39410	AT3G60800
AT2G41560	AT5G04370	AT3G47360
AT4G30960	AT2G44480	AT2G44690
AT3G21390	AT3G54980	AT1G07877
AT1G71970	AT3G51070	AT1G78860
AT5G35450	AT5G62540	AT3G14981
AT2G45360	AT3G20083	AT5G26582
AT4G37330	AT4G25960	AT1G21010
AT4G34050	AT5G47530	AT3G04750
AT1G65660	AT4G18030	AT2G37300
AT1G49870	AT3G47540	AT1G72530
AT3G59730	AT3G59080	AT5G03406
AT1G66160	AT1G73620	AT3G13280
AT1G03070	AT1G13390	AT1G69440
AT2G07798	AT4G32020	AT1G20540
AT1G74430	AT5G21020	AT5G51170
AT1G73680	AT1G17810	AT5G58700
AT5G04750	AT2G19150	AT1G58150
AT4G04610	AT1G08920	AT1G12280
AT5G45470	AT3G03710	AT2G15630
AT1G02810	AT5G46400	AT3G20940
AT5G58500	AT5G49665	AT5G14470
AT4G25550	AT4G25280	AT1G06267
AT1G71410	AT3G23880	AT5G11650
AT5G09510	AT5G09400	AT5G62330
AT1G06180	AT3G46830	AT5G66020
AT4G20780	AT2G35050	AT5G24355
AT3G21240	AT4G38660	AT1G78865
AT5G24390	AT1G29930	AT1G67626
AT5G41710	AT2G18193	AT4G17410
AT4G26500	AT5G67540	AT5G27730
AT5G42020	AT3G21800	AT5G53090
AT1G22890	AT3G25990	AT4G00200
AT1G23290	AT2G25800	AT3G54640
AT4G33666	AT5G57150	AT1G06645
AT5G62620	AT4G29030	AT2G16280
AT1G20190	AT1G04463	AT4G37620
AT3G55980	AT5G24260	AT4G14905
AT3G63030	AT1G07360	AT4G32060
AT5G54585	AT1G10500	AT3G52630
AT3G54990	AT1G44810	AT1G35255
AT3G20820	AT2G42365	AT4G31050
AT3G22890	AT1G04050	AT1G05043
AT1G78440	AT1G62040	AT5G60840
AT1G17830	AT5G14950	AT1G28360
AT5G24490	AT5G16650	AT1G05620
AT3G00660	AT4G23550	AT3G58875
AT1G06760	AT2G45630	AT5G28460
AT2G38110	AT1G15740	AT3G06483
AT5G58770	AT1G29720	AT5G56310
AT5G60670	AT1G08797	AT4G24490
AT5G50520	AT5G01710	AT2G19450
AT4G19185	AT3G19870	AT3G09595
AT5G49920	AT4G37790	AT1G17235
AT4G00550	AT2G47780	AT5G01190
AT1G53490	AT3G56400	AT5G07340
AT1G67620	AT4G31490	AT2G36210
AT4G17090	AT2G38250	AT5G00895
AT5G19010	AT1G11680	AT1G59940
AT5G17300	AT2G15310	AT5G43900
AT5G59970	AT1G03740	AT3G06390
AT2G41310	AT2G05580	AT3G19390
AT4G36360	AT2G17265	AT5G15820
AT3G47560	AT5G54730	AT1G68185
AT2G15800	AT4G17230	AT4G21520
AT1G68560	AT2G46535	AT3G15460
AT4G10380	AT1G60590	AT2G45000
AT3G27170	AT1G61870	AT1G64890
AT1G08290	AT3G22142	AT5G54260
AT1G12320	AT4G37260	AT1G09627
AT5G41610	AT2G04340	AT2G01520
AT3G61020	AT3G07510	AT4G33865
AT3G22090	AT3G57580	AT4G20880
AT4G28780	AT1G50360	AT3G25790
AT2G20880	AT5G50960	AT5G26040
AT2G07655	AT3G15730	AT2G18670
AT5G06750	AT4G36890	AT4G34600
AT5G51460	AT1G20400	AT3G56590
AT1G73750	AT2G23980	AT5G43935
AT5G47950	AT2G30760	AT4G29610
AT3G56740	AT1G22330	AT4G38670
AT2G37580	AT3G52170	AT3G07375
AT1G21940	AT1G76190	AT4G35530
AT2G47450	AT4G36040	AT2G04040
AT3G44200	AT5G06280	AT2G38050
AT2G23780	AT4G02680	AT1G49410
AT1G20340	AT5G65300	AT4G06415
AT1G27170	AT5G10020	AT5G42820
AT5G45630	AT5G54840	AT2G23770
AT2G41090	AT1G10450	AT2G34010
AT5G66230	AT4G32640	AT1G73790
AT1G31540	AT5G48657	AT3G58190
AT1G66230	AT1G06540	AT5G65380
AT5G65010	AT4G32700	AT1G09383
AT3G51920	AT5G41260	AT4G16892
AT1G62030	AT2G36720	AT2G13910
AT2G03730	AT3G27027	AT1G09975
AT4G13990	AT5G17780	AT4G07995
AT5G48000	AT5G59845	AT3G48425
AT4G39120	AT1G80240	AT5G65120
AT3G11660	AT5G40170	AT2G05765
AT1G72800	AT2G42320	AT1G23760
AT2G29550	AT2G01760	AT5G51330
AT5G11730	AT3G51642	AT5G37715
AT3G47470	AT4G13493	AT2G04170
AT1G19970	AT5G13240	AT2G01510
AT5G02220	AT1G28070	AT1G62035
AT1G22610	AT1G29300	AT1G05840
AT1G11440	AT4G34240	AT5G42510
AT5G51440	AT3G60980	AT4G10910
AT3G55340	AT5G10625	AT2G05760
AT5G54710	AT5G18020	AT1G09247
AT4G25580	AT1G54520	AT2G26160
AT1G55510	AT3G14560	AT2G32270
AT1G48100	AT5G09980	AT5G39090
AT5G39080	AT4G16670	AT1G01370
AT3G54220	AT3G10190	AT3G04050
AT3G01895	AT3G10540	AT1G09157
AT4G27595	AT5G07120	AT4G08220
AT5G09760	AT2G23760	AT1G59900
AT3G17110	AT1G09970	AT5G61820
AT4G02650	AT3G48980	AT5G14240
AT4G13940	AT1G09250	AT1G27695
AT1G04833	AT4G03960	AT4G18360
AT3G60620	AT1G25098	AT1G08197
AT2G45315	AT5G24160	AT3G07360
AT1G09617	AT1G20690	AT4G37095
AT3G07530	AT5G06110	AT1G01690
AT2G18630	AT5G15400	AT5G28010
AT1G75860	AT1G11080	AT3G46080
AT5G45080	AT1G32560	AT3G47070
AT1G52870	AT3G02210	AT1G22490
AT2G38340	AT5G15980	AT5G62170
AT4G10340	AT1G48230	AT1G71400
AT5G18630	AT4G33585	AT2G35820
MIR5642a	AT2G25880	AT5G35753
AT5G24850	AT3G46580	AT1G29180
AT1G08300	AT2G33855	AT1G03730
AT2G02070	AT2G44020	AT1G63650
AT3G48520	AT3G20200	AT3G17800
AT2G40460	AT3G12915	AT1G18580
AT1G01360	AT5G37720	AT5G41070
AT3G52340	AT2G34620	AT3G01055
AT4G32610	AT2G05825	AT5G26749
AT5G07110	AT4G31805	AT2G33835
AT1G52690	AT3G57470	AT3G01790
AT5G02875	AT4G30110	AT4G11890
AT3G08990	AT1G19770	AT1G58808
AT2G07663	AT3G18370	AT1G09753
AT1G59124	AT3G50700	AT1G26260
AT1G25230	AT2G23210	AT5G10320
AT4G20000	AT4G29670	AT2G04725
AT5G64200	AT2G31370	AT3G57010
AT2G23290	AT3G53420	AT2G04450
AT4G03120	AT3G50060	AT5G11580
AT5G47640	AT5G48910	AT1G65330
AT1G18975	AT2G35920	AT1G18990
AT3G05910	AT4G24790	AT1G11220
AT2G17900	AT1G76320	AT5G05060
AT1G64660	AT1G61170	AT2G28440
AT5G44400	AT5G00880	AT5G02140
AT4G32450	AT1G29330	AT5G54980
AT4G19030	AT1G30970	AT5G64530
AT5G20400	AT5G44790	AT5G59250
AT1G49000	AT5G02620	AT3G20590
AT5G03545	AT1G68100	AT4G11547
AT2G44370	AT5G25510	AT1G74700
AT2G37190	AT1G72730	AT3G45530
AT3G13690	AT1G02310	AT3G14530
AT5G48030	AT4G28490	AT1G67050
AT4G29310	AT2G18170	AT3G29300
AT4G33790	AT1G08845	AT3G17400
AT2G16500	AT1G25260	AT1G76220
AT4G13900	AT4G35560	AT1G49170
AT5G25460	AT1G79470	AT1G78040
AT1G67940	AT3G03385	AT4G18640
AT5G15870	AT4G19680	AT3G55060
AT1G69490	AT3G22660	AT5G45200
AT5G49730	AT3G46590	AT1G23480
AT2G07677	AT4G28300	AT1G26840
AT1G78990	AT5G03700	AT4G11010
AT5G07840	AT2G03530	AT5G45590
AT3G52910	AT1G22882	AT3G56790
AT5G43700	AT1G08160	AT5G05660
AT4G27350	AT1G61980	AT2G13570
AT4G15680	AT1G15750	AT5G42750
AT5G28540	AT3G05180	AT5G02425
AT4G37410	AT3G15040	AT5G05400
AT5G28430	AT5G40910	AT1G31355
AT5G59570	AT5G04480	AT4G32000
AT5G08535	AT2G31902	AT3G04400
AT2G21180	AT2G38410	AT1G07733
AT1G60140	AT2G27980	AT3G13100
AT4G24190	AT4G04770	AT4G36770
AT5G48900	AT3G33520	AT1G78480
AT5G01980	AT5G49160	AT3G05370
AT4G21705	AT4G34450	AT1G70250
AT5G20910	AT5G50550	AT3G15720
AT5G50630	AT5G28910	AT5G00820
AT1G24600	AT2G11225	AT4G21480
AT4G03940	AT2G41060	AT4G34680
AT5G37020	AT5G44005	AT1G02770
AT2G32560	AT1G06670	AT1G05257
AT2G07717	AT4G21585	AT3G06590
AT3G24005	AT3G54940	AT1G18415
AT1G30690	AT5G47740	AT3G11080
AT5G46710	AT3G14270	AT5G04470
AT2G07774	AT2G18750	AT3G23710
AT1G70580	AT1G68840	AT1G33290
AT5G57010	AT4G36150	AT4G17975
AT1G58120	AT4G30480	AT5G53390
AT2G01430	AT5G56870	AT3G43580
AT2G46170	AT5G11690	AT3G27940
AT1G31970	AT1G25112	AT4G06395
AT5G53880	AT2G23360	AT3G60286
AT1G68440	AT4G18220	AT1G09630
AT1G53875	AT3G18290	AT4G33730
AT4G01080	AT3G02150	AT4G36550
AT5G14895	AT1G01580	AT2G46370
AT5G10400	AT3G49580	AT2G04680
AT1G10740	AT1G29500	AT3G54090
AT2G45430	AT5G14570	AT5G05730
AT4G18140	AT5G59310	AT5G48770
AT1G73260	AT5G56270	AT1G07910
AT2G07180	AT5G45490	AT5G03668
AT5G61590	AT3G46600	AT1G19570
AT5G01520	AT2G30440	AT4G05450
AT4G18700	AT1G06640	AT3G24170
AT1G21110	AT5G23010	AT3G52905
AT1G56600	AT3G62500	AT3G00770
AT5G47560	AT1G62750	AT1G08900
AT2G17036	AT1G04230	AT4G30660
AT5G22300	AT5G48530	AT3G48830
AT2G29480	AT5G60450	AT1G22740
AT4G25220	AT5G39610	AT2G38330
AT4G12560	AT3G57670	AT5G44070
AT1G77290	AT1G75710	AT3G10150
AT3G16370	AT1G30835	AT4G17530
AT1G10150	AT4G36580	AT1G56650
AT4G28290	AT5G51790	AT2G15120
AT1G01520	AT2G30362	AT2G41475
AT1G53500	AT5G40100	AT1G09165
AT4G25940	AT3G07720	AT1G80700
AT3G07390	AT2G09990	AT4G06536
AT4G19110	AT3G25690	AT5G13990
AT1G55370	AT4G36600	AT1G73325
AT4G01330	AT4G11420	AT4G05840
AT2G18550	AT5G48485	AT3G50080
AT5G43330	AT2G41760	AT5G55810
AT3G01210	AT4G38120	AT5G06540
AT1G78600	AT1G28280	AT1G78510
AT5G13930	AT3G47640	AT3G15290
AT4G29740	AT1G03510	AT5G55620
AT4G31290	AT1G31350	AT5G42200
AT3G18740	AT5G11250	AT2G38185
AT5G06760	AT5G55390	AT2G27900
AT5G49760	AT3G19180	AT4G26320
AT5G25110	AT5G48110	AT1G26660
AT3G53280	AT1G53030	AT2G34240
AT5G48010	AT1G58380	MIR156j
AT5G09870	AT2G23640	AT3G02410
AT4G31670	AT1G76460	AT1G18450
AT5G57050	AT2G28305	AT1G15270
AT2G22830	AT1G08890	AT3G02000
AT5G60130	AT3G50590	AT1G04133
AT5G50450	AT4G13510	AT3G19850
AT2G18020	AT2G47440	AT1G56660
AT1G64200	AT2G09400	AT5G58670
AT1G53840	AT2G18050	AT5G44580
AT4G00090	AT4G01430	AT5G44720
AT1G58470	AT2G03760	AT4G29250
AT5G03285	AT1G01470	AT4G30570
AT4G15393	AT1G24340	AT5G18475
AT1G72670	AT3G19430	AT3G08450
AT1G63090	AT1G09520	AT5G40382
AT4G02990	AT1G74470	AT3G02540
AT1G63000	AT5G47490	AT1G54960
AT4G30650	AT5G50390	AT1G48350
AT2G07725	AT5G13580	AT1G65620
AT4G39520	AT2G45470	AT1G52315
AT5G46800	AT3G25670	AT5G09155
AT2G20520	AT3G01660	AT4G26890
AT4G34230	AT1G06080	AT2G36305
AT1G35720	AT2G03020	AT5G03885
AT3G21690	AT3G07980	AT2G26211
AT3G53800	AT2G29690	AT5G10540
AT1G68880	AT2G13100	AT4G34080
AT5G57220	AT5G27620	AT2G36090
AT4G29520	AT3G57980	AT1G27510
AT5G61190	AT1G23730	AT3G57780
AT1G78020	AT1G04330	AT4G03510
AT2G23000	AT3G25190	AT5G38480
AT3G44440	AT1G02205	AT2G04850
AT4G09650	AT1G29960	AT1G69010
AT5G59830	AT4G13572	AT1G31240
AT3G25250	AT5G53550	AT1G19330
AT2G28000	AT5G01255	AT1G56710
AT2G08680	AT1G21630	AT3G02280
AT1G28050	AT4G25500	AT2G19060
AT5G01350	AT1G17510	AT3G01142
AT4G39110	AT5G03180	AT4G12310
AT2G25060	AT2G45750	AT5G14410
AT3G26450	AT3G06530	AT4G08870
AT4G24410	AT3G23110	AT1G01190
AT1G02260	AT2G28070	AT2G44798
AT4G31590	AT2G34170	AT5G18661
AT3G17130	AT4G22810	AT5G07460
AT2G47180	AT4G00330	AT4G33480
AT4G08850	AT4G11960	AT2G22510
AT2G07754	AT4G16563	AT2G36340
AT5G53080	AT1G01670	AT5G19850
AT4G27652	AT2G45980	AT2G07830
AT4G07825	AT4G23600	AT1G30757
AT3G03855	AT3G19050	AT4G39770
AT4G25030	AT3G52370	AT5G47170
AT5G10470	AT1G31040	AT2G28900
AT3G05130	AT5G10965	AT3G50750
AT3G48510	AT5G61020	AT2G03460
AT4G23750	AT5G51150	AT4G25190
AT3G19360	AT3G15180	AT5G02590
AT2G07686	AT2G17510	AT3G12720
AT4G39940	AT3G60840	AT5G57340
AT3G14770	AT2G19280	AT4G16857
AT4G18280	AT1G73930	AT5G66700
AT2G47700	AT5G67300	AT3G21340
AT4G29360	AT2G23240	AT3G20180
AT2G04795	AT4G24020	AT1G66650
AT4G10690	AT3G45400	AT2G03945
AT2G39250	AT2G17820	AT5G61880
AT3G02560	AT1G75460	AT4G18203
AT4G36500	AT1G80410	AT4G14590
AT4G00770	AT3G11130	AT3G07725
AT3G28200	AT5G66790	AT4G01435
AT1G62300	AT2G12550	AT1G26500
AT3G06450	AT3G06830	AT2G08420
AT5G65170	AT1G13608	AT1G17410
AT5G01260	AT5G57565	AT5G45940
AT1G66280	AT1G79350	AT5G20030
AT2G36010	AT1G16480	AT1G28380
AT2G28600	AT1G47490	AT5G54880
AT5G59050	AT1G27461	AT5G50915
AT3G14200	AT1G01990	AT1G09845
AT5G44260	AT5G49645	AT1G49370
AT1G03130	AT1G29660	AT1G14160
AT4G05631	AT3G23410	AT5G66005
AT2G42900	AT5G40200	AT5G23250
AT5G54165	AT5G22410	AT4G16745
AT4G29905	AT5G13190	AT2G25300
AT1G21680	AT4G02970	AT1G70640
AT2G31650	AT1G71530	AT5G08720
AT5G35460	AT4G32770	AT2G30490
AT3G60960	AT5G16000	AT5G01280
AT5G49330	AT1G31070	AT1G08865
AT3G57970	AT1G48120	AT2G00630
AT4G39320	AT1G01070	AT1G25430
AT3G09590	AT5G04830	AT2G45245
AT2G40150	AT3G61010	AT3G01850
AT1G13740	AT2G47890	AT1G69730
AT2G42330	AT1G08550	AT2G36360
AT1G70420	AT2G25964	AT2G03110
AT1G07920	AT4G09160	AT4G24040
AT4G06780	AT2G08665	AT1G31460
AT1G49580	AT5G23020	AT5G59630
AT2G07698	AT3G25012	AT2G24230
AT4G15760	AT4G01740	AT3G46280
AT1G31820	AT1G20880	AT5G26865
AT4G13350	AT5G54200	AT5G27150
AT5G45472	AT1G03610	AT5G44590
AT3G55010	AT1G19670	AT5G18210
AT1G07420	AT1G31170	AT1G10980
AT5G53160	AT2G20850	AT5G03395
AT5G52300	AT1G18830	AT5G45670
AT2G42270	AT4G19170	AT3G48570
AT5G59130	AT5G50360	AT3G04755
AT5G61530	AT5G19110	AT1G43590
AT5G16910	AT5G17700	AT4G21330
AT4G00940	AT5G42825	AT1G06243
AT1G12120	AT2G18240	AT5G55960
AT3G43600	AT5G15500	AT2G18380
AT1G22440	AT3G25010	AT5G52280
AT5G43450	AT3G08620	AT3G03865
AT1G74100	AT3G07540	AT3G11520
AT4G04850	AT4G03725	AT3G53970
AT3G22121	AT1G57870	AT4G31355
AT5G06595	AT3G61600	AT3G15620
AT3G61410	AT4G38300	AT1G30935
AT3G15680	AT3G14170	AT3G01140
AT3G17330	AT5G57090	AT5G38340
AT5G66150	AT3G16730	AT1G21600
AT1G19700	AT1G30840	AT3G47310
AT1G06030	AT3G54650	AT5G43740
AT1G55260	AT4G25270	AT1G53830
AT3G23000	AT2G09350	AT3G44460
AT1G12900	AT1G01620	AT1G73640
AT4G02430	AT5G43310	AT5G64810
AT1G16840	AT5G50650	AT3G09925
AT5G60930	AT2G38120	AT5G10945
AT4G31910	AT1G03630	AT1G53240
AT2G40960	AT2G11240	AT4G12380
AT5G39740	AT5G03800	AT1G08923
AT5G47500	AT5G03375	AT5G38565
AT1G29920	AT1G09390	AT1G67460
AT2G28780	AT4G29020	AT2G16700
AT1G32900	AT3G20240	AT5G01840
AT5G45660	AT4G02380	AT1G19900
AT5G16230	AT4G20870	AT2G39900
AT2G07727	AT1G57990	AT4G16710
AT5G23530	AT2G32860	AT2G36320
AT1G45010	AT3G21110	AT3G45060
AT5G51795	AT1G55340	AT1G04487
AT5G02480	AT1G69900	AT2G24250
AT4G20260	AT1G50260	AT5G05960
AT3G02790	AT1G06690	AT1G61370
AT1G74310	AT2G41640	AT4G20820
AT2G34840	AT5G06278	AT3G46730
AT4G31370	AT1G45180	AT3G45770
AT5G03200	AT2G40920	AT4G19191
AT1G29357	AT2G26200	AT3G08220
AT1G02890	AT2G29940	AT5G49300
AT1G07670	AT2G42865	AT5G02060
AT3G07365	AT5G60050	AT5G41820
AT1G05660	AT1G62050	AT1G62480
AT1G30700	AT3G10050	AT1G48405
AT2G07691	AT1G22730	AT2G01890
AT1G18980	AT4G39920	AT2G46210
AT4G02980	AT1G26170	AT3G27930
AT1G10240	AT4G28755	AT3G27440
AT4G18395	AT4G34250	AT1G78290
AT5G18980	AT3G12120	AT2G04285
AT4G30360	AT3G23530	AT3G14067
AT5G17760	AT1G51890	AT2G25790
AT2G35980	AT5G08600	AT1G17360
AT1G73250	AT5G03490	AT4G27290
AT5G52420	AT5G02400	AT5G64700
AT1G07050	AT5G57560	AT3G47780
AT2G29380	AT3G61580	AT5G03900
AT1G05213	AT1G46768	AT5G09160
AT3G18000	AT1G29600	AT5G50990
AT3G13110	AT3G08660	AT1G73320
AT3G10840	AT1G73660	AT1G52230
AT2G47950	AT5G17170	AT5G35688
AT3G02380	AT5G04080	AT5G38320
AT3G12370	AT3G13530	AT4G10080
AT4G15410	AT1G06573	AT5G27430
AT2G41250	AT1G05207	AT5G14900
AT1G20450	AT2G33330	AT4G14740
AT2G07787	AT3G01470	AT3G10230
AT3G08590	AT1G59870	AT5G05550
AT5G02460	AT1G26690	AT3G29140
AT4G25480	AT3G13300	AT2G03260
AT4G36230	AT4G36470	AT5G08305
AT3G16470	AT2G47990	AT4G14150
AT1G78580	AT5G65480	AT1G27120
AT1G19360	AT2G17033	AT3G22436
AT4G30850	AT3G24929	AT1G14720
AT3G43720	AT5G02070	AT2G37600
AT2G46870	AT1G55890	AT4G22666
AT4G05010	AT1G35580	AT3G01945
AT1G05100	AT2G30766	AT1G05733
AT2G45180	AT1G73190	AT5G19360
AT3G56260	AT1G31120	AT2G41340
AT5G52320	AT3G06880	AT2G32340
AT3G48320	AT3G49670	AT4G37160
AT3G60320	AT3G47350	AT4G27590
AT3G20540	AT2G25850	AT5G47970
AT5G59420	AT4G00238	AT5G45115
AT3G59140	AT5G63040	AT3G48180
AT2G42150	AT4G21400	AT3G06680
AT3G15500	AT2G39740	AT4G00020
AT1G70170	AT4G32340	AT4G18950
AT1G60750	AT3G24550	AT4G38340
AT1G16489	AT3G48380	AT1G71360
AT3G22670	AT3G56120	AT5G53220
AT2G15090	AT3G14230	AT5G57320
AT4G12570	AT1G33600	AT1G31910
AT2G37460	AT3G58660	AT4G12170
AT4G00750	AT5G43730	AT1G07490
AT1G70290	AT1G78310	AT3G27670
AT5G43440	AT1G68945	AT5G61540
AT3G24140	AT3G54720	AT3G50350
AT5G46510	AT5G65660	AT1G80120
AT1G77400	AT5G61830	AT5G44610
AT5G04510	AT3G57765	AT2G09225
AT3G16870	AT1G20970	AT1G02400
AT3G12980	AT4G15810	AT1G73280
AT2G04570	AT5G48620	AT2G30350
AT1G21340	AT1G05253	AT4G26140
AT1G51680	AT1G29410	AT2G42800
AT1G66725	AT4G09000	AT2G39200
AT3G57965	AT4G02660	AT5G44900
AT2G26150	AT4G10150	AT3G18690
AT3G59530	AT5G49500	AT3G12670
AT1G13250	AT3G16857	AT2G22190
AT4G36740	AT2G07783	AT5G67160
AT1G35660	AT1G07180	AT3G10880
AT1G22590	AT1G10160	AT4G31040
AT1G48710	AT1G21170	AT1G76065
AT3G17840	AT3G19553	AT5G26731
AT2G37450	AT3G58160	AT2G37920
AT4G09320	AT3G09890	AT3G13404
AT4G36220	AT4G00490	AT5G18840
AT4G24415	AT1G77260	AT5G22860
AT2G08915	AT1G19220	AT3G51180
AT2G29670	AT1G80340	AT3G52490
AT5G05800	AT4G23260	AT5G22810
AT2G18980	AT2G03140	AT1G52100
AT1G72970	AT1G49720	AT2G34570
AT1G11850	AT4G37550	AT1G47720
AT3G29075	AT2G13550	AT5G05780
AT1G11720	AT1G53780	AT3G56090
AT1G23300	AT1G66980	AT4G17140
AT5G24780	AT3G17185	AT1G27840
AT2G18120	AT5G62410	AT3G42806
AT5G49560	AT3G62150	AT3G01990
AT1G51630	AT1G19370	AT2G32140
AT1G11265	AT4G38850	AT5G15025
AT2G34500	AT1G15860	AT1G55940
AT5G53750	AT5G54780	AT5G23080
AT2G25900	AT5G02195	AT3G55390
AT2G07672	AT4G22240	AT3G45100
AT1G06233	AT3G48115	AT2G25200
AT1G27330	AT1G10480	AT4G38240
AT3G16290	AT1G07645	AT5G49280
AT1G55610	AT5G39570	AT1G64920
AT5G07150	AT4G20070	AT1G49840
AT3G48880	AT2G26890	AT5G16250
AT1G07400	AT1G55820	AT2G35120
AT2G25810	AT1G30290	AT5G09540
AT1G08910	AT2G31830	AT5G47580
AT3G01520	AT5G48870	AT4G01130
AT3G03990	AT3G07810	AT4G31550
AT1G71880	AT2G41740	AT4G13630
AT3G11690	AT3G17860	AT4G34650
AT5G01740	AT5G44572	AT5G14920
AT5G03380	AT2G28400	AT3G01220
AT3G62740	AT2G34680	AT5G54060
AT1G13930	AT4G17098	AT5G41685
AT4G02770	AT3G25110	AT4G26940
AT3G01335	AT4G09310	AT3G15354
AT1G15040	AT5G65925	AT1G53530
AT4G17800	AT1G55265	AT4G16270
AT5G51740	AT5G09920	AT1G67035
AT2G31400	AT5G58650	AT2G28040
AT1G74850	AT1G13960	AT5G25020
AT1G53300	AT5G20830	AT4G08305
AT5G57060	AT5G13820	AT3G01505
AT1G23710	AT1G18382	AT5G62600
AT3G61490	AT1G80110	AT1G68080
AT4G36670	AT1G22350	AT1G72940
AT3G59670	AT4G07400	AT1G72930
AT1G53520	AT2G42620	AT1G07607
AT4G04695	AT1G67300	AT3G08505
AT3G14150	AT3G16850	AT5G45580
AT5G45750	AT1G04103	AT1G54500
AT4G00310	AT1G31420	AT1G30600
AT5G18820	AT5G40380	AT4G39860
AT4G19660	AT3G26760	AT4G24700
AT4G33050	AT5G41320	AT3G25430
AT5G61420	AT5G65140	AT1G66060
AT3G50760	AT5G14090	AT1G76100
AT1G68300	AT4G19370	AT3G21230
AT3G58620	AT4G35310	AT1G27360
AT5G17310	AT3G14075	AT1G73530
AT5G24380	AT4G23870	AT1G63480
AT5G47060	AT1G08560	AT5G19410
AT4G13495	AT3G48475	AT2G30250
AT5G63370	AT3G62590	AT4G01200
AT4G16660	AT4G05400	AT5G64110
AT5G20710	AT2G30520	AT2G32520
AT5G37550	AT5G42530	AT4G31400
AT2G07708	AT5G14780	AT3G29780
AT5G65700	AT4G36910	AT1G69150
AT2G43800	AT4G04423	AT2G15970
AT1G18560	AT1G05630	AT4G26120
AT1G23180	AT2G46310	AT1G76360
AT1G06002	AT3G18440	AT3G23820
AT3G22790	AT4G22570	AT1G51915
AT3G23990	AT5G05990	AT1G27420
AT3G25495	AT4G34900	AT3G03565
AT3G29375	MIR2936	AT4G19450
AT1G16030	AT5G24080	AT1G10330
AT5G48880	AT4G18670	AT5G16930
AT1G69570	AT2G42540	AT4G35050
AT5G52600	AT4G05320	AT2G47110
AT3G27025	AT3G58450	AT3G16330
AT4G15000	AT5G24940	AT5G19180
AT4G09420	AT3G23750	AT4G33070
AT2G16600	AT2G18540	AT3G26700
AT5G44390	AT2G31070	AT1G51070
AT5G24990	AT5G08210	AT2G04621
AT4G27450	AT3G01960	AT4G24750
AT2G00490	AT3G56880	AT4G35240
AT1G09780	AT1G10920	AT5G42800
AT5G51451	AT5G45300	AT4G32270
AT5G54500	AT1G61580	AT1G15180
AT1G57620	AT5G11970	AT1G79460
AT5G15650	AT3G07460	AT5G60540
AT1G62390	AT3G19580	AT5G48480
AT3G62250	AT1G02660	AT4G36810
AT4G14330	AT3G01650	AT4G00165
AT3G09450	AT5G40850	AT1G08733
AT5G14515	AT5G01170	AT2G23530
AT5G57480	AT4G08785	AT2G46300
AT1G64385	AT2G47670	AT4G18253
AT3G07210	AT1G06150	AT3G01905
AT4G15430	AT3G56370	AT1G54120
AT3G08770	AT5G18430	AT3G05365
AT5G05490	AT4G14746	AT3G25890
AT1G76130	AT1G53610	AT1G27600
AT5G45280	AT3G15670	AT5G28610
AT2G36640	AT3G02060	AT5G04600
AT5G41560	AT4G33200	AT5G63200
AT1G11050	AT3G04690	AT2G04650
AT5G06395	AT2G05835	AT1G31440
AT3G27150	AT5G47330	AT2G03160
AT1G70820	AT3G18300	AT4G21926
AT5G52310	AT5G45810	AT1G24430
AT2G30790	AT5G44290	AT4G32890
AT1G04680	AT4G04410	AT1G63250
AT3G52800	AT1G18250	AT1G12740
AT1G32780	AT3G10570	AT1G23890
AT1G18370	AT4G21020	AT3G26742
AT4G25470	AT2G24945	AT4G22950
AT1G69160	AT3G12685	AT1G12080
AT5G14890	AT1G75150	AT5G57550
AT1G22230	AT4G38840	AT1G14220
AT3G09220	AT1G73810	AT5G43580
AT5G54960	AT4G13950	AT2G39705
AT5G10770	AT1G29430	AT5G48960
AT2G25110	AT2G08660	AT3G28705
AT4G30240	AT4G24760	AT5G02350
AT5G63195	AT5G43150	AT5G67090
AT2G23540	AT5G54530	AT4G30130
AT4G23800	AT4G13340	AT5G09910
AT2G46450	AT3G21640	AT3G13680
AT4G23290	AT1G61780	AT1G04743
AT3G27250	AT3G01900	AT2G37940
AT1G09350	AT1G21920	AT2G25760
AT1G75380	AT2G15980	AT3G01280
AT3G61320	AT3G11800	AT1G30650
AT3G13480	AT2G28450	AT1G73880
AT1G67030	AT1G59720	AT3G14720
AT1G07090	AT1G11200	AT3G18145
AT4G10330	AT5G53830	AT5G38550
AT3G10815	AT4G00030	AT3G05760
AT5G45820	AT1G32920	AT4G24340
AT5G03610	AT1G72500	AT5G65870
AT4G18840	AT3G20080	AT5G19800
AT3G16410	AT3G22490	AT4G00870
AT3G27270	AT1G09027	AT5G67460
AT4G26080	AT2G07850	AT3G11840
AT3G06550	AT5G15270	AT3G22104
AT4G30340	AT1G54870	AT2G48120
AT1G03220	AT5G46280	AT1G34270
AT2G22795	AT4G25210	AT1G62530
AT5G13420	AT4G32790	AT2G29280
AT4G03550	AT1G01320	AT5G11070
AT1G28600	AT1G78170	AT4G16807
AT3G03140	AT1G26150	AT1G05820
AT1G75400	AT1G09840	AT3G61640
AT4G39364	AT1G47960	AT3G63320
AT1G78850	AT5G07590	AT4G09460
AT4G27660	AT4G00990	AT5G62930
AT1G05523	AT3G58850	AT5G03150
AT3G26330	AT4G13520	AT3G06210
AT5G23360	AT4G17460	AT5G43070
AT5G08790	AT1G78400	AT1G29435
AT1G27630	AT5G58050	AT1G50030
AT3G46845	AT2G39350	AT4G35783
AT4G28460	AT2G29290	AT1G32520
AT2G04235	AT4G16680	AT4G15140
AT3G18490	AT3G16910	AT1G66930
AT2G28100	AT1G01790	AT1G76310
AT2G06000	AT5G42090	AT5G47590
AT3G57220	AT1G32700	AT2G21590
AT1G04130	AT3G51420	AT5G05750
AT3G56360	AT5G19860	AT3G53650
AT1G76270	AT5G17800	AT2G28110
AT1G13730	AT1G52565	AT3G28880
AT3G51520	AT1G26580	AT1G27770
AT4G35380	AT5G45950	AT4G22880
AT5G18850	AT1G07110	AT1G79440
AT1G70140	AT2G25970	AT4G29270
AT4G20380	AT3G12590	AT5G04190
AT4G35290	AT1G09420	AT5G09185
MIR5642b	AT4G17730	AT3G55490
AT1G30755	AT5G25120	AT1G24040
AT3G50970	AT1G80640	AT1G25277
AT1G53320	AT2G19380	AT4G09375
AT5G23480	AT5G11670	AT3G05345
AT5G02170	AT1G22060	AT3G09735
AT4G21960	AT3G62190	AT1G75240
AT3G52430	AT3G14690	AT2G20100
AT5G12110	AT4G30610	AT3G25880
AT3G11670	AT5G36290	AT1G53700
AT5G56080	AT5G40590	AT5G42655
AT4G10060	AT3G51620	AT3G11490
AT2G22770	AT5G02860	AT5G02550
AT5G10695	AT5G27240	AT5G62100
AT5G16760	AT1G31814	AT2G31725
AT4G12400	AT3G19290	AT3G24190
AT1G78100	AT4G00150	AT5G09395
AT1G09710	AT4G26650	AT2G40490
AT4G39090	AT3G22150	AT3G51290
AT5G20060	AT5G08920	AT5G12170
AT1G49710	AT5G07180	AT3G48835
AT5G03370	AT4G30825	AT2G24350
AT3G55480	AT3G21700	AT1G31550
AT1G64080	AT4G02060	AT5G38290
AT5G23590	AT1G09645	AT1G31850
AT4G30662	AT1G77090	AT4G03100
AT2G15880	AT1G06460	AT5G67440
AT1G74030	AT4G10840	AT1G03165
AT4G36850	AT4G16920	AT1G64320
AT1G07887	AT5G24030	AT4G21215
AT3G58490	AT5G66200	AT2G36307
AT3G48090	AT1G04555	AT2G29760
AT5G20110	AT2G36410	AT2G27360
AT2G36050	AT2G23330	AT2G01200
AT4G32590	AT2G22430	AT1G02880
AT5G09565	AT1G50700	AT2G45490
AT2G02750	AT3G13940	AT3G29130
AT5G45600	AT3G62370	AT5G09978
AT1G77932	AT1G02816	AT3G08235
AT1G62170	AT5G11980	AT5G07145
AT5G03140	AT3G29776	AT2G30830
AT1G16550	AT2G31290	AT3G28100
AT5G19230	AT4G39700	AT1G79075
AT3G29200	AT1G62240	AT5G14170
AT1G12850	AT2G33320	AT5G00685
AT5G05690	AT4G22910	AT1G29170
AT1G12780	AT2G32295	AT1G74545
AT5G14130	AT4G32680	AT2G12170
AT5G50780	AT5G04880	AT3G52540
AT3G04840	AT5G10840	AT3G54710
AT5G52640	AT5G65790	AT2G24681
AT1G79920	AT5G46330	AT5G09385
AT1G16025	AT1G30440	AT1G61570
AT3G60250	AT1G47395	AT4G12810
AT4G27940	AT1G78680	AT5G09250
AT3G04760	AT1G42430	AT4G17340
AT1G26410	AT1G36050	AT3G57740
AT3G01120	AT1G04560	AT1G68720
AT5G37350	AT4G19530	AT5G46900
AT1G63010	AT2G34585	AT3G48187
AT4G16910	AT1G16850	AT5G59360
AT3G55800	AT5G19980	AT1G65560
AT1G08477	AT1G50490	AT3G19790
AT5G61780	AT3G50300	AT1G62800
AT1G76940	AT5G08260	AT1G68360
AT3G16460	AT3G53040	AT1G34570
AT2G44430	AT5G66170	AT3G09840
AT1G80890	AT1G73220	AT3G16630
AT1G59265	AT2G39580	AT1G65710
AT3G13330	AT1G32940	AT4G01930
AT1G44100	AT5G07940	AT3G05840
AT1G61360	AT5G62440	AT3G56990
AT5G26290	AT2G25737	AT3G04440
AT5G22050	AT5G65860	AT3G58000
AT5G49700	AT1G07650	AT4G10895
AT5G44080	AT1G35350	AT4G22460
AT5G42440	AT5G27890	AT2G16895
AT4G32910	AT4G08115	AT2G03420
AT5G45510	AT5G02670	AT2G33810
AT5G42880	AT3G46460	AT3G05410
AT4G20020	AT3G09710	AT3G52526
AT1G63380	AT3G44730	AT1G05420
AT2G28950	AT1G36180	AT5G05320
AT2G05365	AT5G12840	AT4G31870
AT3G53480	AT1G25570	AT4G23410
AT2G06520	AT1G47278	AT1G70885
AT1G31280	AT5G54580	AT2G37470
AT1G09820	AT3G13230	AT4G37553
AT2G07806	AT1G67740	AT3G22560
AT1G23200	AT5G59320	AT1G61690
AT1G03180	AT5G57120	AT4G37150
AT5G03720	AT3G43715	AT5G13060
AT2G00460	AT3G13060	AT1G05690
AT1G74800	AT1G33811	AT4G28410
AT1G14970	AT2G43700	AT1G74220
AT5G03330	AT1G62260	AT4G38440
AT5G18420	AT1G52340	AT1G02900
AT5G56860	AT2G22425	AT1G70620
AT3G63350	AT4G30560	AT3G01810
AT1G09765	AT1G19430	AT1G02160
AT1G30050	AT3G55510	AT1G63930
AT2G15890	AT3G16780	AT4G14103
AT4G14605	AT1G15990	AT1G68590
AT4G25200	AT1G22640	AT1G66000
AT4G35320	AT2G06950	AT5G01830
AT5G57760	AT4G11600	AT1G77960
AT5G42240	AT1G77885	AT5G24200
AT1G79820	AT5G10435	AT3G26490
AT2G21820	AT1G07730	AT1G60540
AT2G00520	AT1G79900	AT2G10605
AT4G07275	AT1G06410	AT1G14910
AT1G67365	AT3G46610	AT5G28340
AT1G13990	AT2G18940	AT2G23030
AT5G07330	AT5G25830	AT2G02000
AT4G39210	AT5G11060	AT3G10740
AT5G03195	AT4G38970	AT2G31600
AT3G59940	AT1G63260	AT2G02690
AT1G62370	AT5G26710	AT1G54060
AT1G77530	AT4G25050	AT1G14300
AT1G77450	AT3G00300	AT4G04055
AT1G49900	AT5G53710	AT1G75170
AT1G12420	AT2G32100	AT4G05810
AT1G09160	AT5G03030	AT4G07735
AT2G03450	AT1G07370	AT1G03190
AT3G52500	AT5G55050	AT5G25190
AT1G70360	AT5G39580	AT5G55070
AT4G28240	AT3G63050	AT1G24580
AT4G13575	AT3G55760	AT4G28820
AT3G51075	AT2G14247	AT1G06277
AT2G07724	AT3G43300	AT1G07550
AT1G07750	AT4G17100	AT2G02780
AT1G18210	AT5G11160	AT5G59780
AT1G15000	AT5G00445	AT5G51660
AT1G72360	AT3G16030	AT2G43930
AT2G39450	AT2G32190	AT5G01825
AT1G79915	AT1G54860	AT1G09893
AT3G09895	AT4G35860	AT1G55250
AT3G43800	AT3G46270	AT1G08563
AT3G25830	AT4G34530	AT3G06080
AT4G33940	AT5G65410	AT5G52800
AT4G13570	AT5G56040	AT2G09320
AT5G51830	AT4G02330	AT1G74730
AT5G11350	AT5G65110	AT3G57200
AT4G06665	AT2G36490	AT2G07661
AT1G77000	AT2G02230	AT3G02105
AT1G66940	AT2G41880	AT5G13410
AT2G04555	AT5G02502	AT1G43700
AT3G11030	AT5G03245	AT5G56290
AT1G33420	AT1G29530	AT3G26100
AT3G27870	AT3G26030	AT2G34480
AT2G08440	AT1G49032	AT1G51610
AT1G19660	AT1G09830	AT5G15150
AT1G07203	AT4G08109	AT4G01350
AT5G63130	AT1G27921	AT2G38600
AT1G53310	AT5G03985	AT1G10060
AT1G74290	AT4G23880	AT4G16940
AT4G20320	AT1G38131	AT5G26790
AT2G27060	AT1G73670	AT1G26762
AT4G16983	AT4G10550	AT3G13500
AT4G23810	AT4G28070	AT2G31730
AT5G48560	AT3G06650	AT5G04275
AT2G01390	AT1G08043	AT3G20510
AT2G32220	AT3G59000	AT3G49960
AT1G21410	AT3G05260	AT4G08930
AT3G55120	AT4G21410	AT2G30424
AT1G18590	AT2G40970	AT3G58520
AT1G57820	AT5G52882	AT1G65960
AT1G08570	AT5G26742	AT5G57920
AT3G10610	AT1G62020	AT4G27380
AT3G14210	AT4G09630	AT2G29110
AT1G15260	AT5G44340	AT4G12382
AT3G03200	AT4G11900	AT1G74200
AT2G21150	AT4G33467	AT5G46500
AT1G29980	AT1G69920	AT5G18460
AT3G15450	AT3G02880	AT1G09540
AT5G09930	AT5G17580	AT2G28870
AT4G28310	AT2G18260	AT3G07580
AT1G18020	AT3G52110	AT1G13270
AT3G20830	AT2G06850	AT4G25433
AT3G03520	AT4G14480	AT1G62580
AT1G65470	AT3G16450	AT5G36110
AT3G58990	AT5G03350	AT5G06820
AT2G43020	AT2G07773	AT1G16630
AT3G29575	AT3G04580	AT4G34139
AT4G39730	AT3G27120	AT1G65840
AT1G17255	AT1G05470	AT5G62280
AT4G35510	AT1G12950	AT3G61350
AT1G73630	AT5G04620	AT1G74370
AT5G01200	AT2G39810	AT1G34510
AT1G69040	AT1G71870	AT3G13160
AT5G51920	AT3G58120	AT3G44320
AT3G55450	AT5G65640	AT5G43080
AT5G56750	AT3G62700	AT4G15953
AT2G20555	AT1G12390	AT3G25882
AT1G65690	AT5G46700	AT1G65346
AT4G38062	AT5G04250	AT3G61760
AT5G39670	AT1G13790	AT3G07795
AT1G66700	AT4G11650	AT1G53885
AT5G61840	AT5G04870	AT1G67980
AT1G49130	AT1G05210	AT4G03210
AT5G53400	AT2G01820	AT1G56045
AT3G62460	AT1G08723	AT3G00560
AT5G36220	AT5G08230	AT1G53080
AT1G79040	AT1G61380	AT2G38640
AT3G16400	AT3G07195	AT1G71020
AT3G55350	AT5G45560	AT4G08055
AT5G40405	AT3G20410	AT2G47360
AT4G17250	AT5G54380	AT3G53840
AT5G37710	AT3G15710	AT1G78478
AT2G44578	AT5G62690	AT4G10470
AT1G04290	AT5G57123	AT5G14940
AT1G49205	AT1G52820	AT3G21180
AT3G28345	AT4G37520	AT5G60660
AT5G24340	AT3G07470	AT4G02040
AT3G14840	AT2G34420	AT2G07654
AT3G55740	AT2G23340	AT5G03050
AT1G11000	AT5G62560	AT4G08775
AT5G25450	AT2G01420	AT5G24105
AT1G01720	AT5G66060	AT5G55350
AT2G03440	AT3G54280	AT4G05210
AT1G60390	AT3G14660	AT3G09785
AT3G23390	AT5G27100	AT1G77138
AT3G11120	AT3G06840	AT4G12090
AT1G03140	AT4G32800	AT3G14670
AT3G49010	AT5G22794	AT2G42395
AT4G13670	AT5G19151	AT5G52940
AT3G03770	AT1G20030	AT4G19490
AT2G32060	AT5G39860	AT5G19300
AT5G47210	AT2G43680	AT4G24380
AT3G45930	AT3G47347	AT3G24450
AT1G60470	AT3G26730	AT3G07900
AT1G11580	AT5G01300	AT5G54020
AT3G01555	AT5G41370	AT4G23620
AT1G52560	AT5G58060	AT1G23790
AT4G27560	AT5G01600	AT3G05937
AT5G02160	AT3G57062	AT5G10820
AT3G49730	AT4G16340	AT5G12240
AT2G26730	AT1G53950	AT4G21903
AT1G54690	AT3G54960	AT5G64030
AT5G53450	AT1G08803	AT3G02980
AT2G34450	AT5G04140	AT4G09435
AT5G10390	AT4G27720	AT1G11055
AT4G24350	AT1G09050	AT2G22890
AT1G60960	AT5G39710	AT4G11290
AT1G53470	AT1G07770	AT5G22270
AT1G01390	AT1G22570	AT5G02450
AT2G19780	AT2G40100	AT1G17530
AT1G31860	AT3G46870	AT1G09475
AT3G14790	AT1G49740	AT5G00925
AT4G12390	AT5G38910	AT1G48267
AT1G44446	AT3G21380	AT2G34750
AT1G71000	AT2G47750	AT2G07767
AT1G49730	AT4G14190	AT3G04790
AT3G18850	AT5G26000	AT2G22088
AT2G43910	AT3G25770	AT4G23950
AT4G30940	AT3G02350	AT1G60780
AT4G31380	AT4G36791	AT4G26060
AT3G51470	AT5G45690	AT5G49770
AT1G76660	AT1G69830	AT3G50280
AT2G01505	AT3G48470	AT1G35230
AT5G63970	AT4G40085	AT4G36790
AT4G01720	AT4G38770	AT2G06002
AT4G22610	AT2G22300	AT5G43540
AT1G68872	AT2G17550	AT3G21020
AT3G19930	AT4G32440	AT1G30850
AT5G59732	AT3G43690	AT2G30110
AT5G10550	AT5G39340	AT4G01895
AT1G64900	AT3G21430	AT5G10410
AT3G51280	AT4G33310	AT3G08860
AT3G04685	AT1G73500	AT2G01930
AT3G47680	AT5G62490	AT3G54880
AT5G10520	AT1G59710	AT4G38490
AT4G11350	AT1G49700	AT4G08575
AT5G59850	AT4G02750	AT4G23130
AT3G26580	AT4G34390	AT2G38255
AT3G50560	AT5G40800	AT4G00695
AT4G13180	AT5G22070	AT5G28263
AT3G01770	AT1G77580	AT4G33565
AT3G09260	AT3G12270	AT2G01100
AT5G18700	AT1G07187	AT3G27350
AT2G44170	AT5G28630	AT5G15200
AT3G14750	AT1G76160	AT1G45248
AT5G03440	AT3G20780	AT5G01225
AT3G09230	AT2G27385	AT2G27130
AT5G51370	AT4G32250	AT1G74460
AT1G50790	AT5G05850	AT5G25080
AT5G61810	AT1G65030	AT3G44716
AT5G00980	AT2G45570	AT5G24510
AT5G05480	AT5G12440	AT1G05553
AT1G64330	AT3G02095	AT4G14305
AT3G17660	AT4G38620	AT5G16810
AT1G80570	AT1G80780	AT3G03820
AT2G35000	AT2G27230	AT3G12190
AT4G34960	AT1G06090	AT1G20470
AT5G24800	AT4G27850	AT3G46385
AT2G13610	AT4G17215	AT2G25690
AT5G41620	AT3G07330	AT5G46200
AT1G55620	AT2G30880	AT4G15470
AT2G47200	AT3G28160	AT2G43050
AT4G21980	AT1G19394	AT1G76930
AT2G07681	AT1G20065	AT1G62975
AT4G38580	AT1G11790	AT5G65570
AT4G31398	AT3G56980	AT5G25490
AT5G23920	AT1G13090	AT1G77145
AT4G20270	AT1G71810	AT5G59530
AT1G54010	AT1G17850	AT5G06505
AT2G05070	AT5G35750	AT4G02420
AT3G06660	AT5G54300	AT4G16520
AT5G52020	AT1G21580	AT3G22160
AT1G12090	AT4G26700	AT2G28105
AT2G36830	AT3G24420	AT1G68480
AT1G31835	AT5G65970	AT2G35230
AT2G12490	AT1G61740	AT2G02960
AT3G14570	AT5G17680	AT5G52045
AT4G22010	AT3G54470	AT5G12340
AT1G75820	AT4G01290	AT3G11640
AT3G03470	AT4G15490	AT1G11300
AT1G66080	AT2G31280	AT5G13100
AT1G69530	AT3G02760	AT3G57790
AT2G28080	AT1G20770	AT1G56700
AT5G08180	AT1G73920	AT5G04425
AT3G02600	AT1G04247	AT3G04740
AT3G02555	AT1G07135	AT5G38310
AT1G13210	AT2G04690	AT5G14770
AT2G46250	AT1G48760	AT3G60630
AT3G57880	AT1G07460	AT4G22250
AT1G64500	AT5G59450	AT3G19190
AT5G11230	AT4G25240	AT5G16160
AT5G63530	AT1G48130	AT1G47760
AT1G13440	AT1G14430	AT1G61840
AT2G44300	AT1G44575	AT2G03200
AT1G18900	AT5G18250	AT1G31270
AT5G28500	AT1G65930	AT5G03020
AT2G46650	AT5G53486	AT1G74675
AT4G40090	AT5G10120	AT3G07940
AT2G41430	AT4G02540	AT4G23180
AT2G25920	AT1G04870	AT3G07875
AT4G33300	AT4G35550	AT2G35710
AT4G26540	AT1G44750	AT1G67265
AT4G13620	AT3G59350	AT3G04155
AT2G47000	AT3G21140	AT4G14650
AT1G13340	AT5G16730	AT4G31877
AT5G55896	AT4G16900	AT4G39830
AT3G56250	AT5G59300	AT5G01910
AT2G39510	AT4G35720	AT4G39580
AT5G14200	AT3G51810	AT5G04860
AT4G37250	AT3G60740	AT4G15165
AT3G10030	AT1G22770	AT3G26310
AT5G67070	AT2G26980	AT1G03250
AT1G07260	AT2G35300	AT1G11112
AT1G76550	AT5G22470	AT5G14750
AT2G07827	AT2G44500	AT1G15125
AT3G62040	AT1G09421	AT1G08840
AT5G18705	AT3G22440	AT2G17560
AT4G34560	AT5G06710	AT5G43140
AT5G47990	AT2G26470	AT1G15120
AT2G43630	AT5G06060	AT2G14170
AT5G48490	AT1G27990	AT4G04870
AT1G72520	AT3G55630	AT5G40210
AT3G49790	AT4G35840	AT5G53048
AT1G32880	AT4G40065	AT1G16515
AT2G07715	AT5G08250	AT4G10370
AT1G25275	AT2G30360	AT1G56550
AT2G07706	AT3G62560	AT4G36730
AT1G17190	AT3G17850	AT5G59440
AT5G09610	AT1G72755	AT5G49550
AT3G26570	AT3G21755	AT5G14700
AT1G74670	AT3G21215	AT3G56100
AT3G07090	AT4G36880	AT5G43020
AT3G47875	AT1G09195	AT4G26450
AT5G67385	AT5G02050	AT5G10750
AT3G63440	AT3G25570	AT5G42050
AT1G13480	AT5G56680	AT3G30390
AT1G49405	AT3G08730	AT4G03115
AT4G31700	AT4G37080	AT4G29240
AT2G07747	AT5G65990	AT4G28790
AT3G62680	AT5G61480	AT2G04515
AT1G32630	AT4G35930	AT5G66310
AT5G22740	AT1G71080	AT5G60780
AT1G17180	AT2G30040	AT1G55500
AT2G15490	AT5G04050	AT2G27260
AT1G27385	AT5G13070	AT1G46554
AT5G26146	AT5G36930	AT1G72175
AT1G36060	AT1G26210	AT5G40270
AT1G51940	AT5G16070	AT5G47880
AT5G04230	AT4G13235	AT5G26570
AT4G14400	AT2G23600	AT3G08950
AT3G59280	AT4G19070	AT1G12220
AT3G47160	AT4G00880	AT3G07190
AT5G25820	AT4G37540	AT3G14000
AT4G18422	AT1G18400	AT2G07670
[truncated: 2,134 more rows]

## Sheet: Fig. S1A
Supplementary Dataset S3. Unique and shared differentially expressed heat responsive genes in wild-type (Col-0) at ZT1 and ZT6 compared to DEGs from Genevestigator and Albihlal et al., 2018.
Genes whose expression is significantly regulated (FDR<0.05 and LFC > |1|) are separated based on if the gene is unique to either time point or the Genevestigator data or if the gene is shared between those datasets.
Shared DEGs between Col-0 at ZT1 for 37°C/22°C, Col-0 at ZT6 for 37°C/22°C, and DEGs from Genevestigator and Albihlal et al., 2018	Shared DEGs between Col-0 at ZT1 for 37°C/22°C and DEGs from Genevestigator and Albihlal et al., 2018	Shared DEGs between Col-0 at ZT6 for 37°C/22°C and DEGs from Genevestigator and Albihlal et al., 2018	Shared DEGs between Col-0 at ZT1 and ZT6 for 37°C/22°C	Unique DEGs to Genevestigator and Albihlal et al., 2018	Unique DEGs to Col-0 at Zt1 for 37°C/22°C	Unique DEGs to Col-0 at ZT6 for 37°C/22°C
1462 DEGs	1376 genes	1360 genes	216 genes	10257 genes	312 genes	718 genes
AT3G18710	AT5G18450	AT2G43120	AT1G04183	AT5G16970	AT2G21390	AT3G07835
AT3G18310	AT3G25717	AT1G33040	AT5G03975	AT4G34580	AT5G07300	AT3G28750
AT1G64560	AT4G34980	AT1G78930	AT3G02230	AT1G71695	AT3G10450	AT2G26900
AT3G44110	AT3G16830	AT4G26490	AT2G07335	AT4G03450	AT4G27530	AT4G22235
AT5G04950	AT2G38310	AT2G29300	AT2G07623	AT5G53660	AT1G69770	AT1G10225
AT5G03560	AT1G72450	AT5G27680	AT2G05215	AT5G41480	AT5G18270	AT5G18740
AT2G19580	AT4G27830	AT1G49500	AT2G05385	AT4G29950	AT1G13609	AT1G32375
AT5G46260	AT4G19380	AT3G13437	AT4G38730	AT1G20560	AT3G51238	AT4G12540
AT1G52200	AT1G15210	AT1G20650	AT5G00365	AT5G07360	AT5G00990	AT4G06745
AT1G54410	AT3G63470	AT1G80870	AT1G42980	AT2G35480	AT5G01450	AT5G65470
AT5G15420	AT2G39100	AT5G34790	AT1G05347	AT5G46240	AT1G62515	AT4G38140
AT3G51910	AT1G02010	AT1G09460	AT2G07641	AT5G20050	AT3G03280	AT4G06105
AT3G06890	AT1G47900	AT3G55660	AT2G08960	AT3G48330	AT1G47480	AT3G06040
AT4G13550	AT5G67360	AT1G53903	AT2G00470	AT4G32710	AT3G01680	AT3G07675
AT4G27370	AT2G35155	AT5G50000	AT4G06995	AT5G52470	AT4G33610	AT5G66080
AT2G25250	AT4G26530	AT3G05660	AT1G04433	AT3G46440	AT3G08040	AT4G11020
AT1G02000	AT2G18910	AT2G37390	AT5G58780	AT4G25090	AT1G77120	AT4G16230
AT1G08460	AT2G38860	AT1G75810	AT5G25530	AT1G21310	AT1G44740	AT3G01250
AT2G47730	AT1G69430	AT3G28930	AT3G56320	AT1G56250	AT4G02110	AT4G37760
AT3G16430	AT4G37180	AT3G08700	AT2G34610	AT5G16050	AT2G39725	AT5G26618
AT2G07719	AT3G54830	AT3G09550	AT4G17520	AT5G50110	AT1G07893	AT3G01295
AT1G65980	AT1G48650	AT2G24960	AT1G14900	AT4G02740	AT1G07373	AT5G22820
AT5G60390	AT4G27260	AT5G02610	AT3G09400	AT1G18630	AT5G13870	AT2G23690
AT4G15280	AT1G43650	AT5G20290	AT3G13920	AT1G35710	AT3G58810	AT2G07792
AT4G29330	AT2G38380	AT5G10980	AT1G56180	AT1G26208	AT3G06290	AT1G64455
AT1G09140	AT4G22780	AT3G09150	AT1G72490	AT1G24100	AT1G17450	AT2G37805
AT2G39110	AT2G22470	AT3G05140	AT2G07621	AT5G14620	AT1G04790	AT1G66440
AT3G62780	AT1G51440	AT1G48690	AT2G05205	AT1G76280	AT4G39340	AT1G74600
AT3G28210	AT5G15050	AT4G13560	AT3G03215	AT3G28960	AT5G25340	AT3G04285
AT2G07684	AT2G33540	AT3G47675	AT3G19300	AT3G10210	AT5G33355	AT3G26512
AT1G59970	AT2G46440	AT3G09920	AT1G16022	AT3G46790	AT2G05235	AT3G00720
AT2G40950	AT2G17630	AT2G31360	AT4G12050	AT5G63060	AT3G22800	AT4G06175
AT1G07500	AT3G19920	AT3G48540	AT1G04503	AT4G26555	AT2G29060	AT1G07200
AT2G05100	AT3G54500	AT2G02148	AT5G08175	AT1G80850	AT5G15290	AT2G18917
AT5G50180	AT5G50800	AT2G20835	AT5G00590	AT3G03350	AT2G25640	AT1G33750
AT4G12000	AT1G75580	AT1G09815	AT1G69480	AT5G36790	AT1G32060	AT5G03585
AT3G46220	AT1G47980	AT3G22420	AT4G01030	AT3G08510	AT3G08900	AT1G66465
AT5G52630	AT5G48360	AT5G61770	AT5G09315	AT4G35920	AT3G07555	AT5G08880
AT3G08690	AT2G32950	AT1G52400	AT5G09855	AT1G25988	AT4G33465	AT1G09110
AT2G01830	AT1G13700	AT4G27430	AT2G05345	AT1G32370	AT3G54350	AT4G08112
AT5G42470	AT1G55910	AT3G57400	AT1G35250	AT5G47630	AT5G07680	AT5G13655
AT1G20840	AT1G78180	AT1G10770	AT3G09270	AT4G23710	AT2G01280	AT2G04965
AT2G31865	AT3G55420	AT3G20670	AT5G65613	AT1G79700	AT2G46220	AT3G08845
AT3G54630	AT3G56408	AT1G18150	AT2G35770	AT2G46620	AT5G28920	AT5G01095
AT4G12800	AT4G28150	AT4G22320	AT3G14780	AT4G27270	AT3G60900	AT5G00615
AT2G42980	AT4G33040	AT4G02730	AT1G04233	AT2G24490	AT2G17060	AT2G33793
AT4G11220	AT1G66880	AT3G04570	AT5G34853	AT2G15080	AT5G19040	AT3G02545
AT3G22100	AT1G51790	AT2G06200	AT3G02535	AT1G26670	AT4G26542	AT5G23950
AT1G27090	AT5G15410	AT1G22900	AT2G29980	AT3G43970	AT1G15330	AT4G17840
AT1G69420	AT4G05150	AT2G07826	AT2G07658	AT5G22720	AT5G37130	AT1G58520
AT3G08970	AT1G50640	AT1G30550	AT1G30390	AT4G23200	AT1G25530	AT5G56200
AT1G73980	AT1G27940	AT1G34110	AT4G27580	AT2G27920	AT3G08375	AT4G09110
AT5G43420	AT3G01550	AT3G47670	AT4G04025	AT5G19580	AT4G08295	AT5G41025
AT1G74240	AT3G25700	AT3G08030	AT2G05195	AT1G04310	AT3G06355	AT1G09537
AT3G02640	AT5G38420	AT1G36730	AT2G45360	AT1G08080	AT1G70850	AT3G11150
AT5G42146	AT3G21055	AT2G46330	AT5G41710	AT2G37678	AT2G35859	AT1G71420
AT1G30070	AT5G62040	AT1G21560	AT2G07655	AT3G56070	AT5G62480	AT1G52430
AT3G12050	AT1G48920	AT2G30130	AT4G19030	AT1G71890	AT1G08935	AT3G23260
AT1G73740	AT3G14880	AT1G20696	AT2G21180	AT5G14440	AT1G62400	AT1G69620
AT4G15830	AT4G25670	AT2G24630	AT5G01980	AT4G29810	AT3G61790	AT1G68320
AT1G29260	AT1G49430	AT5G45790	AT2G29480	AT2G15280	AT1G07477	AT1G45015
AT1G61730	AT1G76970	AT2G30460	AT4G25220	AT2G46225	AT3G44530	AT4G05053
AT4G33905	AT4G15540	AT1G21130	AT2G18550	AT4G28570	AT3G04160	AT4G09805
AT2G12462	AT3G03341	AT1G17147	AT5G25110	AT5G20600	AT2G31320	AT3G59980
AT1G04570	AT5G01890	AT2G07813	AT4G15393	AT5G67570	AT4G38775	AT2G24800
AT1G01830	AT4G02940	AT3G48550	AT1G72670	AT1G75310	AT1G78922	AT4G08450
AT1G78080	AT4G01360	AT5G56710	AT4G00770	AT4G02725	AT3G26610	AT5G06885
AT4G26990	AT5G09850	AT3G19830	AT2G28780	AT5G14370	AT3G22890	AT2G00410
AT5G56020	AT1G67590	AT4G20430	AT3G07365	AT5G66440	AT3G00660	AT3G14550
AT2G19560	AT1G30530	AT1G77760	AT2G07691	AT3G03702	AT5G45260	AT2G38195
AT2G27200	AT3G02050	AT4G24970	AT2G29380	AT1G09290	AT1G70440	AT3G63088
AT5G18130	AT4G18270	AT1G10260	AT1G60750	AT5G04130	AT2G41105	AT1G08765
AT4G07410	AT3G10985	AT4G03190	AT1G21340	AT2G42780	AT4G20940	AT3G57760
AT4G27670	AT1G25500	AT1G44120	AT1G23300	AT3G48020	AT1G18975	AT3G28153
AT3G28300	AT2G02710	AT5G02190	AT3G01335	AT3G55380	AT1G24600	AT2G37430
AT4G33220	AT1G50590	AT1G23740	AT5G52600	AT5G35160	AT5G63375	AT1G04410
AT1G26800	AT1G64980	AT1G69960	AT2G00490	AT1G67260	AT1G53875	AT2G14820
AT5G19770	AT3G18780	AT5G10030	AT5G51451	AT4G25730	AT4G31290	AT2G07634
AT1G20350	AT2G14880	AT4G08770	AT3G09220	AT5G57270	AT5G48010	AT1G08937
AT3G09405	AT1G68500	AT4G28550	AT4G03550	AT5G53620	AT3G17520	AT5G16235
AT1G29150	AT3G03780	AT2G32540	AT5G56080	AT3G26020	AT2G07754	AT5G07475
AT1G08380	AT1G37130	AT1G13300	AT1G16025	AT4G10925	AT2G25890	AT3G60850
AT2G07785	AT1G21760	AT1G35612	AT5G26290	AT1G24575	AT3G19440	AT1G43895
AT1G52000	AT1G15310	AT2G07799	AT2G05365	AT1G12790	AT2G41650	AT2G07515
AT4G21320	AT1G11450	AT4G26570	AT2G00460	AT3G27970	AT3G09590	AT1G80730
AT2G28740	AT2G46720	AT5G01370	AT2G00520	AT5G54610	AT5G45472	AT1G11420
AT1G72140	AT3G19660	AT2G34770	AT5G03195	AT1G72890	AT3G22121	AT2G45350
AT2G33740	AT1G60270	AT1G73470	AT1G12420	AT3G17420	AT3G01570	AT5G12000
AT2G35960	AT5G47180	AT5G18260	AT1G79915	AT1G50510	AT1G14185	AT5G25451
AT5G02810	AT5G08020	AT1G11380	AT4G06665	AT2G35635	AT2G17680	AT5G03710
AT1G55530	AT1G70700	AT3G04010	AT2G04555	AT1G25175	AT1G05213	AT3G05145
AT5G03210	AT5G01015	AT1G64355	AT3G11030	AT3G28950	AT5G12880	AT5G38070
AT2G45830	AT5G05270	AT1G76720	AT3G03200	AT2G37195	AT1G05950	AT3G15357
AT4G15880	AT3G50740	AT1G30210	AT2G20555	AT5G66420	AT3G01995	AT5G04215
AT5G38590	AT4G24780	AT5G03552	AT4G38062	AT3G02740	AT5G25980	AT5G54064
AT3G29810	AT4G22580	AT1G04030	AT1G79040	AT1G19715	AT3G58560	AT3G08895
AT1G51080	AT2G39130	AT5G65730	AT5G47210	AT3G63400	AT2G48140	AT2G05145
AT1G03420	AT1G22180	AT4G34950	AT4G31380	AT3G06130	AT1G03540	AT1G29270
AT5G64570	AT3G60190	AT5G07630	AT3G04685	AT3G27090	AT5G06395	AT4G23070
AT1G56300	AT3G49990	AT4G36490	AT5G10520	AT2G26990	AT5G25010	AT5G02555
AT3G50840	AT4G16890	AT2G07735	AT4G13180	AT1G31470	AT4G27660	AT5G06910
AT4G14465	AT2G30770	AT1G19200	AT5G00980	AT1G29890	AT1G05523	AT1G74035
AT3G17030	AT4G25640	AT4G33260	AT1G64500	AT3G24110	AT3G46845	AT2G05255
AT1G01300	AT1G01240	AT4G09490	AT1G13440	AT2G47560	AT1G68250	AT5G52680
AT1G72510	AT1G55805	AT5G54140	AT4G13620	AT4G28600	AT3G57220	AT2G18970
AT1G70590	AT1G70985	AT4G10630	AT4G37250	AT1G56540	AT5G09565	AT1G43020
AT3G55580	AT1G18880	AT4G04640	AT1G32880	AT1G80290	AT4G09225	AT2G08405
AT4G08590	AT1G78380	AT3G09020	AT5G09610	AT5G10605	AT1G26410	AT5G66500
AT2G44080	AT5G49900	AT5G20880	AT5G26146	AT2G06050	AT5G44310	AT3G18670
AT4G02820	AT5G55570	AT4G16580	AT2G19582	AT1G77150	AT4G40010	AT4G14860
AT1G73690	AT5G66400	AT3G09520	AT1G72760	AT3G59570	AT3G52605	AT4G36520
AT5G45110	AT1G15950	AT4G39010	AT3G03165	AT3G09190	AT1G67420	AT4G03845
AT2G07741	AT2G41040	AT5G44730	AT2G05295	AT5G26220	AT1G09765	AT3G53020
AT1G66500	AT3G26180	AT5G65230	AT3G09430	AT2G19440	AT3G61930	AT1G04437
AT5G10710	AT4G30080	AT1G04280	AT3G09375	AT5G61930	AT1G77530	AT1G04913
AT4G18390	AT2G21490	AT1G09220	AT2G47015	AT1G10120	AT3G09895	AT1G55673
AT5G61570	AT4G01320	AT4G23510	AT5G04380	AT5G66610	AT4G14940	AT1G52570
AT1G11100	AT3G17640	AT2G07701	AT1G32127	AT5G08760	AT4G16983	AT5G12270
AT3G04290	AT5G19260	AT2G20450	AT2G00500	AT2G38390	AT5G04370	AT3G12977
AT1G07350	AT2G01290	AT4G39390	AT2G39375	AT5G15170	AT5G47530	AT1G62720
AT2G07734	AT5G18100	AT4G26810	AT2G07673	AT3G26470	AT1G17810	AT3G44590
AT5G02320	AT5G64880	AT2G20590	AT4G05395	AT5G62720	AT2G19150	AT1G07850
AT2G16586	AT5G17240	AT3G45590	AT1G49450	AT1G05562	AT2G35050	AT1G58561
AT5G55970	AT4G38560	AT2G26590	AT1G05353	AT1G42550	AT5G67540	AT2G17030
AT4G26160	AT1G55020	AT2G19880	AT1G13510	AT3G28370	AT3G21800	AT3G48930
AT5G46170	AT4G16260	AT5G28913	AT1G18460	AT5G20250	AT2G34450	AT5G55660
AT1G25180	AT4G26400	AT2G07340	AT3G63300	AT1G53625	AT1G68872	AT1G66460
AT3G12610	AT1G32860	AT5G55990	AT1G48698	AT1G27180	AT5G59732	AT3G62725
AT1G56110	AT3G60860	AT3G51150	AT4G14820	AT3G61870	AT1G08797	AT3G60700
AT3G57540	AT4G34220	AT5G57780	AT1G06337	AT1G33330	AT3G14750	AT5G56985
AT2G07693	AT1G78820	AT5G15845	AT3G62990	AT1G63360	AT2G15310	AT3G41761
AT1G67010	AT1G22065	AT5G62990	AT1G33415	AT3G26840	AT2G05580	AT3G08795
AT5G18065	AT2G35020	AT5G61170	AT1G15002	AT1G47056	AT3G15730	AT1G01715
AT4G38060	AT1G48840	AT5G46440	AT3G02205	AT2G38940	AT2G30760	AT5G62390
AT4G25130	AT3G49570	AT3G29770	AT1G56070	AT5G55120	AT1G76190	AT1G31485
AT3G08960	AT5G06290	AT5G19600	AT5G02415	AT4G34800	AT2G36720	AT5G56300
AT1G21529	AT3G62770	AT1G78210	AT3G54625	AT4G03820	AT4G34240	AT1G22260
AT5G43620	AT5G41670	AT2G24300	AT5G51450	AT3G52950	AT1G17180	AT2G47550
AT1G05320	AT4G21900	AT4G12500	AT1G09715	AT2G26330	AT3G48980	AT5G08885
AT1G22040	AT3G23810	AT4G30290	AT2G05375	AT1G08610	AT1G60525	AT1G22860
AT5G07690	AT5G59730	AT3G07870	AT5G01765	AT2G18950	AT2G25880	AT5G10440
AT5G15950	AT4G03200	AT1G17600	AT2G07665	AT1G25055	AT3G50410	AT4G15720
AT2G44660	AT3G53990	AT3G27210	AT4G09845	AT3G07970	AT4G31805	AT3G26295
AT1G10580	AT5G50160	AT3G17380	AT5G51465	AT5G08070	AT3G08580	AT2G00680
AT2G07723	AT5G62070	AT1G78460	AT3G27330	AT2G39280	AT2G41380	AT3G26395
AT1G33350	AT3G24070	AT4G09300	AT1G33355	AT2G40160	AT1G02310	AT1G31490
AT1G16040	AT3G61900	AT4G34870	AT1G08973	AT1G69295	AT1G54660	AT4G17243
AT2G47770	AT4G05180	AT4G35480	AT2G05325	AT5G06610	AT1G16300	AT3G17620
AT5G54100	AT3G53030	AT1G16730	AT5G57530	AT5G08450	AT5G66053	AT3G13229
AT2G02220	AT4G00670	AT3G08870	AT3G26520	AT2G01940	AT3G54940	AT3G55485
AT3G02470	AT3G10500	AT4G34510	AT3G63445	AT3G50670	AT1G12030	AT1G53330
AT1G29820	AT1G52827	AT3G03440	AT2G08780	AT1G25210	AT3G18290	AT1G72220
AT4G30460	AT2G10931	AT2G11140	AT1G09433	AT1G21610	AT3G48450	AT5G24350
AT5G14020	AT5G48150	AT3G12320	AT5G01815	AT4G14622	AT1G01580	AT1G63760
AT2G31560	AT5G15350	AT2G30010	AT3G18775	AT5G05340	AT1G28685	AT1G05317
AT3G06540	AT2G23700	AT1G14210	AT3G19184	AT1G21730	AT1G62750	AT1G17490
AT1G55960	AT1G18670	AT1G04810	AT3G07315	AT4G05110	AT3G57670	AT2G31180
AT3G61470	AT5G41990	AT5G42420	AT1G09100	AT3G23310	AT4G36600	AT1G14455
AT2G36750	AT3G03050	AT1G34210	AT5G08135	AT1G79710	AT1G03510	AT5G08515
AT3G10080	AT2G15580	AT3G27360	AT4G24413	AT2G43400	AT2G47910	AT1G09877
AT4G29770	AT5G15970	AT4G40040	AT4G05910	AT4G37290	AT2G23640	AT5G05725
AT3G46320	AT3G04970	AT1G23050	AT4G03930	AT1G75730	AT5G49690	AT5G02515
AT4G20860	AT1G03930	AT1G75960	AT2G09335	AT4G27800	AT3G19430	AT1G68770
AT2G43360	AT3G52740	AT3G44740	AT5G01380	AT3G50370	AT5G01175	AT4G26488
AT5G51105	AT5G22390	AT3G18900	AT1G30473	AT1G80840	AT3G25190	AT4G03315
AT3G13470	AT3G60130	AT4G19645	AT4G07030	AT5G61900	AT4G22810	AT5G20860
AT2G14460	AT4G30000	AT2G22360	AT2G43340	AT5G44320	AT3G19050	AT5G26582
AT5G22630	AT3G46200	AT5G52830	AT2G07629	AT5G16790	AT1G31040	AT3G13280
AT5G03990	AT4G21110	AT2G34200	AT4G02815	AT1G60545	AT2G23240	AT2G15630
AT5G64401	AT2G28470	AT1G72430	AT2G07638	AT4G23640	AT3G45400	AT1G06267
AT1G33055	AT3G17750	AT1G11210	AT3G16040	AT3G03850	AT5G36130	AT5G66020
AT3G13130	AT1G29470	AT1G10020	AT5G00985	AT2G39140	AT1G79350	AT1G06645
AT3G19030	AT2G32720	AT4G20230	AT2G07652	AT2G40900	AT1G16480	AT1G35255
AT4G10040	AT1G68490	AT5G22250	AT1G27080	AT3G48670	AT1G27461	AT1G28360
AT2G25950	AT3G10340	AT5G06320	AT5G52655	AT4G32470	AT1G17170	AT3G58875
AT2G07674	AT4G23990	AT2G29050	AT3G22830	AT5G63810	AT2G08665	AT3G06483
AT5G11110	AT3G51950	AT2G04378	AT2G47020	AT4G32830	AT3G12900	AT1G59940
AT5G58787	AT2G18410	AT5G07720	AT5G19870	AT2G47790	AT1G18830	AT1G09627
AT4G22740	AT2G03240	AT5G37480	AT2G29485	AT5G48545	AT2G31751	AT5G35450
AT2G36030	AT3G60220	AT2G02080	AT1G05017	AT2G32210	AT4G03725	AT1G49410
AT1G50390	AT2G17380	AT1G10650	AT5G04905	AT1G49490	AT3G16730	AT5G65380
AT4G25340	AT4G00820	AT3G26500	AT2G04295	AT3G15360	AT5G13630	AT5G09510
AT1G69870	AT1G21590	AT3G13760	AT1G65347	AT1G09795	AT5G03375	AT5G37715
AT1G02090	AT1G04800	AT5G41180	AT2G00510	AT2G19190	AT3G30875	AT1G09157
AT5G63350	AT2G26080	AT3G50620	AT1G03410	AT3G14990	AT1G68450	AT5G60670
AT1G02290	AT5G06790	AT1G75040	AT5G00965	AT2G41835	AT1G50260	AT1G29180
AT1G22360	AT1G20460	AT3G51740	AT3G03535	AT3G22380	AT5G09520	AT2G15800
AT5G12120	AT1G07985	AT2G43330	AT5G11140	AT2G17320	AT5G06278	AT1G09753
AT1G63470	AT1G71170	AT3G52610	AT4G35690	AT4G34790	AT1G62990	AT1G65330
AT3G60110	AT3G02170	AT5G38220	AT1G75030	AT4G14965	AT5G04080	AT4G11547
AT1G13640	AT3G58790	AT5G46870	AT2G00840	AT3G51400	AT1G49750	AT3G56790
AT3G48720	AT4G37370	AT3G01750	AT1G29775	AT4G23590	AT3G13300	AT5G02425
AT5G47830	AT4G16990	AT4G26790	AT5G41612	AT4G35620	AT4G36470	AT1G07733
AT4G28750	AT3G61280	AT1G67000	AT1G05835	AT1G49570	AT4G36020	AT1G05257
AT4G05020	AT2G34440	AT3G04770	AT1G55230	AT1G68470	AT1G51830	AT4G02650
AT2G39380	AT1G71010	AT1G29030	AT2G07786	AT3G53860	AT3G47350	AT4G33730
AT5G64930	AT3G29360	AT5G09350	AT3G25240	AT5G39510	AT2G32020	AT3G60286
AT5G24060	AT4G17570	AT4G30760	AT4G35160	AT1G22630	AT1G05253	AT1G04833
AT5G59720	AT1G15820	AT3G27080	AT1G48725	AT4G32660	AT4G02660	AT1G09617
AT3G21770	AT5G64572	AT5G51630	AT5G04010	AT5G23090	AT5G49500	AT5G02875
AT3G28920	AT4G39675	AT1G77330	AT3G07255	AT5G45920	AT1G80340	AT2G15120
AT3G43960	AT1G59660	AT4G18197	AT2G07617	AT5G52750	AT3G24000	AT4G05840
AT1G15970	AT1G10900	AT2G36810	AT2G07633	AT4G35020	AT2G36770	AT2G34240
AT4G17880	AT4G32920	AT1G73870	AT5G09785	AT3G27460	AT2G00340	AT3G02410
AT2G43500	AT1G78370	AT5G40550	AT4G38680	AT5G16240	AT3G03475	AT1G15270
AT5G02430	AT4G16360	AT1G60660	AT1G73890	AT2G44360	AT1G07645	AT2G44370
AT5G23380	AT3G06270	AT2G22930	AT5G07515	AT2G36060	AT2G26890	AT4G29250
AT1G31335	AT3G17120	AT2G45590	AT3G60750	AT4G24930	AT1G55820	AT3G08450
AT4G32212	AT1G28130	AT5G19020	AT3G03680	AT4G04360	AT4G09310	AT5G09155
AT5G03740	AT5G01780	AT2G39980	AT2G07662	AT3G51010	AT5G09920	AT5G10540
AT5G10870	AT5G24470	AT1G64563	AT2G05165	AT4G23860	AT5G04960	AT2G07830
AT2G37630	AT1G13560	AT1G04920	AT2G07625	AT1G09740	AT1G04103	AT5G47170
AT5G65900	AT2G31945	AT2G19530	AT1G13420	AT4G17490	AT3G48475	AT2G01430
AT3G53830	AT3G50480	AT2G16890	AT2G05155	AT3G26240	AT3G62590	AT2G03460
AT2G37180	AT2G36970	AT5G55520	AT5G58170	AT3G41768	AT3G50980	AT4G16857
AT3G15770	AT1G17460	AT2G26690	AT5G51760	AT3G04860	AT4G18670	AT1G66650
AT5G65920	AT3G51240	AT4G34630		AT1G11520	AT5G24940	AT4G01435
AT1G30190	AT1G04430	AT2G24530		AT1G30640	AT2G18540	AT2G08420
AT5G02270	AT2G41870	AT2G34340		AT3G04184	AT2G19572	AT5G23250
AT4G32208	AT1G07940	AT1G77110		AT2G24420	AT1G31580	AT2G00630
AT1G58889	AT1G26110	AT3G10390		AT5G16715	AT3G00650	AT2G03110
AT5G12020	AT3G23300	AT1G34010		AT1G26440	AT3G09455	AT1G58470
AT3G60720	AT1G15880	AT4G12330		AT3G42725	AT3G00210	AT4G21330
AT2G44730	AT3G50830	AT5G43250		AT5G32143	AT1G06150	AT3G44440
AT1G13600	AT1G20330	AT1G71030		AT1G22070	AT4G14746	AT2G08680
AT5G60610	AT5G07030	AT1G75190		AT4G25310	AT3G15670	AT5G38340
AT5G53460	AT1G11860	AT4G30140		AT3G55990	AT4G33200	AT3G47310
AT5G43850	AT2G34710	AT4G22530		AT5G25800	AT2G46750	AT4G12380
AT3G01720	AT5G40450	AT3G11420		AT1G70260	AT3G18300	AT1G04487
AT5G61790	AT1G18470	AT3G14410		AT2G40750	AT4G08825	AT3G46730
AT2G07811	AT3G55610	AT5G20885		AT2G22680	AT5G57380	AT4G19191
AT2G27840	AT1G58340	AT5G41050		AT3G10010	AT1G15415	AT5G65170
AT3G49780	AT3G03170	AT2G13960		AT1G63860	AT2G03925	AT5G41820
AT5G64180	AT5G54080	AT3G63160		AT2G40330	AT1G59720	AT1G48405
AT5G47610	AT4G16370	AT5G62980		AT3G16500	AT3G22490	AT5G09160
AT5G43950	AT5G65460	AT5G01820		AT5G41740	AT2G07850	AT5G35688
AT1G79410	AT5G02260	AT1G23170		AT3G62890	AT1G54870	AT5G38320
AT1G75990	AT2G40480	AT1G10220		AT1G10250	AT3G15870	AT3G22436
AT2G46240	AT4G12620	AT4G30440		AT1G64180	AT5G58050	AT1G05733
AT1G24625	AT4G25990	AT5G39660		AT5G25480	AT2G39350	AT2G32340
AT3G27997	AT5G20790	AT2G34180		AT3G18510	AT5G17800	AT4G37160
AT1G68060	AT4G05100	AT2G47410		AT5G46630	AT3G06870	AT3G61410
AT5G09590	AT2G05790	AT4G05190		AT1G11175	AT4G17730	AT5G66150
AT1G68790	AT5G55580	AT1G19990		AT5G44520	AT1G02500	AT1G73280
AT3G14590	AT4G39800	AT5G27380		AT3G25730	AT5G08920	AT2G42800
AT4G24280	AT2G36870	AT1G06570		AT1G45191	AT2G33530	AT3G12670
AT1G67360	AT4G33400	AT2G43530		AT3G28670	AT1G74770	AT4G31370
AT1G18260	AT5G66770	AT1G62120		AT4G18020	AT3G15070	AT5G22810
AT5G26760	AT1G30510	AT3G02400		AT1G51710	AT5G10840	AT3G52490
AT1G14460	AT1G70060	AT1G76800		AT3G03000	AT1G11120	AT2G34570
AT1G12064	AT5G05250	AT4G36680		AT3G48680	AT5G45070	AT5G15025
AT1G55310	AT1G58235	AT3G04910		AT2G04842	AT1G04560	AT1G55940
AT5G27460	AT1G34320	AT3G27400		AT3G18010	AT2G43700	AT3G55390
AT4G38552	AT4G25810	AT1G16510		AT2G48100	AT1G19430	AT1G64920
AT1G67920	AT1G61420	AT3G52940		AT5G63260	AT2G06950	AT5G02460
AT5G58590	AT3G03060	AT4G37770		AT5G49520	AT3G63050	AT3G01220
AT4G04020	AT2G42840	AT3G20480		AT5G27280	AT4G37409	AT3G15354
AT5G47420	AT1G07070	AT4G37300		AT2G38480	AT1G54860	AT4G16270
AT3G20370	AT4G39960	AT5G64900		AT1G72720	AT3G46270	AT2G28040
AT4G23493	AT2G30820	AT3G49910		AT3G19120	AT4G20240	AT4G08305
AT1G25025	AT1G62422	AT3G58650		AT1G18810	AT5G03245	AT5G45580
AT4G29930	AT5G12850	AT1G17430		AT3G50810	AT5G03985	AT1G16489
AT1G53230	AT3G51980	AT3G27060		AT5G38060	AT4G10550	AT4G36740
AT1G12860	AT3G28070	AT2G32380		AT4G02510	AT1G08043	AT3G03565
AT3G56275	AT4G01037	AT3G06930		AT5G10110	AT3G05260	AT3G16330
AT5G23340	AT3G50940	AT2G40080		AT3G23090	AT1G62020	AT2G04621
AT5G40600	AT3G54100	AT1G69890		AT4G28510	AT3G27120	AT1G08733
AT3G52190	AT3G45780	AT1G48720		AT3G23940	AT1G09993	AT2G23530
AT2G43570	AT1G32440	AT5G45760		AT2G02450	AT4G36720	AT2G46300
AT2G07697	AT4G18372	AT3G13780		AT4G34750	AT5G57123	AT5G63200
AT5G46520	AT3G19710	AT1G26270		AT1G72330	AT5G01300	AT1G15040
AT3G26510	AT1G28440	AT3G12600		AT1G18800	AT5G58060	AT2G03160
AT5G16030	AT1G74720	AT2G25735		AT3G54300	AT1G08803	AT1G24430
AT5G11710	AT1G11400	AT4G36940		AT5G19290	AT5G04140	AT5G02350
AT5G19310	AT1G78995	AT3G12940		AT3G02910	AT3G21380	AT4G30130
AT1G60950	AT3G06868	AT1G73390		AT5G49610	AT5G26000	AT3G13680
AT2G07695	AT5G10300	AT4G34135		AT3G05880	AT1G08003	AT1G66930
AT2G07707	AT2G18150	AT3G19000		AT1G10430	AT5G62490	AT5G05490
AT2G20720	AT5G59090	AT1G05310		AT3G01820	AT3G02095	AT3G28880
AT2G40610	AT1G41830	AT4G30230		AT5G66240	AT2G41480	AT5G09185
AT1G64650	AT2G30150	AT2G07769		AT4G18380	AT1G71990	AT1G25277
AT1G14205	AT2G41100	AT3G62420		AT4G19990	AT1G04247	AT5G14890
AT4G33660	AT2G31750	AT4G14370		AT2G16710	AT3G51530	AT4G09375
AT1G66400	AT5G64770	AT1G18890		AT5G47050	AT1G48130	AT3G09735
AT3G26740	AT5G45430	AT2G07666		AT5G20660	AT3G51810	AT3G25880
AT2G07777	AT5G64290	AT5G03230		AT1G65220	AT2G35300	AT5G09395
AT2G45380	AT1G22530	AT3G12710		AT2G29080	AT5G22470	AT3G51290
AT4G21323	AT3G55690	AT1G58270		AT5G07370	AT1G27990	AT3G48835
AT2G32850	AT4G28080	AT5G58120		AT1G01500	AT4G35840	AT3G08235
AT1G28330	AT1G01060	AT5G20150		AT5G65000	AT1G04737	AT5G07145
AT2G42190	AT2G37870	AT4G37608		AT2G19870	AT1G72755	AT2G30830
AT5G27420	AT3G23510	AT5G13370		AT4G34200	AT2G16367	AT1G79075
AT1G04110	AT5G19090	AT2G07721		AT5G25265	AT5G56680	AT5G00685
AT2G36460	AT4G36900	AT1G66890		AT1G36305	AT4G13235	AT2G24681
AT2G01008	AT5G04760	AT1G18265		AT3G44970	AT5G36140	AT1G61570
AT3G15950	AT1G79245	AT1G33110		AT5G59800	AT3G21720	AT3G19790
AT1G20440	AT1G26665	AT1G27410		AT2G26530	AT1G63680	AT1G68360
AT2G07711	AT3G06433	AT2G26360		AT2G28520	AT4G10510	AT4G10895
AT1G77460	AT3G21890	AT3G24090		AT1G55730	AT2G40170	AT1G70885
AT1G65040	AT1G66200	AT3G60800		AT3G07680	AT4G39370	AT4G30662
AT1G71430	AT5G23730	AT2G44690		AT1G18010	AT1G54840	AT1G63930
AT3G24500	AT5G41790	AT1G21010		AT5G58720	AT4G31354	AT1G77932
AT3G14310	AT1G66270	AT2G17290		AT5G13180	AT3G25950	AT4G04055
AT3G51790	AT3G61310	AT1G45616		AT2G44440	AT5G01017	AT4G07735
AT3G01070	AT2G18700	AT5G58700		AT4G30993	AT3G50400	AT5G01825
AT2G39220	AT4G12510	AT1G58150		AT5G14740	AT1G68862	AT1G09893
AT1G58130	AT5G47010	AT1G12280		AT5G66760	AT3G10180	AT1G08563
AT1G74300	AT1G70940	AT5G27730		AT3G09660	AT1G29810	AT4G16910
AT2G04780	AT1G55850	AT5G53090		AT3G09700	AT1G14290	AT5G52800
AT5G24590	AT4G09970	AT2G16280		AT5G47510	AT4G28940	AT2G07661
AT1G52290	AT1G65090	AT4G32060		AT5G47550	AT1G08513	AT3G02105
AT5G22320	AT1G13360	AT1G05620		AT2G29900	AT1G16710	AT3G13500
AT3G25230	AT5G61010	AT5G28460		AT1G14880		AT4G08930
AT5G60920	AT3G55110	AT5G43900		AT4G28640		AT5G57920
AT5G40770	AT5G28840	AT1G68185		AT5G61760		AT4G27380
AT1G11960	AT4G34550	AT3G15460		AT2G21220		AT1G30050
AT2G04135	AT3G59930	AT1G71970		AT1G54920		AT1G62580
AT1G14200	AT4G26860	AT3G56590		AT4G35725		AT4G15953
AT4G29880	AT3G14595	AT4G29610		AT3G23070		AT3G61760
AT5G58110	AT4G02005	AT2G38050		AT2G32290		AT1G56045
AT4G16250	AT5G46570	AT1G73790		AT5G16950		AT3G00560
AT2G40830	AT5G13460	AT1G02810		AT2G40710		AT4G08055
AT3G29034	AT4G36860	AT5G58500		AT5G27600		AT3G21180
AT1G14840	AT1G24147	AT2G01510		AT5G14880		AT5G11350
AT1G35620	AT2G22125	AT4G33666		AT1G26650		AT2G08440
AT4G39366	AT1G71330	AT4G10910		AT1G71110		AT3G09785
AT1G70300	AT1G59890	AT5G39090		AT5G49950		AT1G77138
AT4G21310	AT1G76680	AT1G01370		AT4G34840		AT3G07900
AT2G30620	AT3G23910	AT5G61820		AT3G52090		AT5G54020
AT5G37010	AT3G02550	AT4G37095		AT2G02930		AT5G64030
AT2G29740	AT5G56050	AT1G01690		AT2G03550		AT4G09435
AT2G36220	AT3G56870	AT3G47070		AT4G16570		AT5G02450
AT1G21550	AT2G23150	AT1G03730		AT3G58010		AT5G00925
AT4G22540	AT5G38980	AT3G17800		AT1G26570		AT1G49205
AT5G37500	AT2G37710	AT1G18580		AT1G34640		AT3G49010
AT1G15550	AT3G63200	AT5G19010		AT3G22235		AT4G08575
AT1G49870	AT3G11110	AT5G17300		AT1G64350		AT2G38255
AT3G59730	AT1G02340	AT3G01790		AT2G39850		AT4G00695
AT2G07798	AT2G41560	AT4G36360		AT2G34940		AT3G01555
AT1G03070	AT3G21390	AT1G68560		AT5G05420		AT3G12190
AT1G73680	AT3G47890	AT1G26260		AT1G29450		AT5G46200
AT5G04750	AT1G05385	AT4G10380		AT4G05130		AT5G65570
AT5G45470	AT5G55930	AT3G27170		AT4G32850		AT1G77145
AT5G24390	AT2G22850	AT1G08290		AT1G38430		AT5G04425
AT4G26500	AT4G34050	AT1G12320		AT5G02960		AT4G22250
AT5G42020	AT1G65660	AT1G11220		AT5G67240		AT5G16160
AT1G23290	AT3G19680	AT5G54980		AT3G45600		AT1G47760
AT5G62620	AT4G25550	AT1G27170		AT2G30470		AT1G31270
AT1G20190	AT4G20780	AT2G03730		AT4G11175		AT1G74675
AT3G20820	AT3G21240	AT5G05400		AT2G18900		AT3G17660
AT1G06760	AT5G09960	AT4G32000		AT2G32795		AT2G47200
AT5G58770	AT5G04890	AT3G11660		AT4G21350		AT1G11112
AT5G49920	AT5G54585	AT5G11730		AT5G26751		AT4G28790
AT4G00550	AT3G54990	AT3G15720		AT1G03090		AT1G07260
AT1G67620	AT5G53000	AT4G34680		AT3G59110		AT5G18705
AT3G61020	AT1G78440	AT3G06590		AT5G37790		AT5G56590
AT5G41610	AT4G04840	AT3G43580		AT2G31800		AT3G47875
AT3G22090	AT1G77990	AT1G09630		AT1G28660		AT3G17980
AT4G28780	AT4G13370	AT2G45315		AT3G10320		AT1G36060
AT2G20880	AT4G19185	AT5G05730		AT1G01760		AT2G09440
AT5G06750	AT4G17090	AT4G30660		AT3G19960		AT5G17305
AT5G51460	AT5G59970	AT1G80700		AT2G46420		AT2G45840
AT1G73750	AT5G15090	AT1G59124		AT1G12910		AT3G00330
AT5G47950	AT3G15820	AT1G25230		AT4G25100		AT4G15070
AT3G56740	AT2G23780	AT5G55620		AT5G13320		AT1G69710
AT1G21940	AT5G52450	AT2G38185		AT4G30410		AT3G56600
AT3G44200	AT3G51920	AT3G19850		AT3G20560		AT5G26310
AT1G20340	AT5G49960	AT5G58670		AT2G33580		AT4G04455
AT5G45630	AT4G13990	AT2G37190		AT3G61780		AT3G17712
AT2G41090	AT3G09390	AT5G07840		AT5G53330		AT2G09895
AT5G66230	AT4G27840	AT5G43700		AT1G65820		AT1G24880
AT5G65010	AT5G48000	AT4G34080		AT5G58003		AT3G08635
AT4G39120	AT2G29550	AT4G03510		AT3G29760		AT3G16750
AT1G72800	AT3G47470	AT3G02280		AT3G62140		AT4G08991
AT1G22610	AT3G10250	AT4G21705		AT1G69140		AT5G04205
AT1G11440	AT1G48100	AT2G36340		AT1G52080		AT4G00305
AT5G51440	AT4G17245	AT4G39770		AT2G38010		AT3G11510
AT3G55340	AT3G54220	AT1G58120		AT1G62670		AT4G08505
AT4G25580	AT4G13940	AT3G50750		AT1G35210		AT3G08485
AT4G27595	AT3G60620	AT2G28900		AT1G10410		AT1G77940
AT5G09760	AT1G62290	AT5G02590		AT1G09440		AT5G55020
AT3G17110	AT3G07530	AT1G31970		AT4G30720		AT1G13310
AT2G18630	AT3G02480	AT1G10740		AT3G50120		AT4G25020
AT1G75860	AT5G58140	AT3G20180		AT2G35320		AT2G34390
AT1G52870	AT1G09850	AT1G26500		AT1G53350		AT5G00905
AT2G38340	AT2G02070	AT5G45940		AT4G16780		AT5G67310
AT4G10340	AT2G40460	AT5G54880		AT1G16590		AT1G07485
AT3G48520	AT2G17650	AT5G50915		AT5G58940		AT1G31430
AT1G01360	AT3G52340	AT1G10150		AT3G01970		AT1G33612
AT4G32610	AT2G32640	AT1G01520		AT2G47400		AT5G04235
AT5G07110	AT2G43410	AT4G25940		AT4G25350		AT2G18915
AT1G52690	AT5G44400	AT4G16745		AT1G77235		AT1G14040
AT3G08990	AT5G03545	AT3G01210		AT4G09580		AT1G29740
AT5G64200	AT3G30460	AT4G29740		AT2G42750		AT3G44900
AT2G23290	AT5G49730	AT3G18740		AT5G42250		AT5G15537
AT3G05910	AT1G78990	AT1G69730		AT1G12700		AT1G01310
AT2G17900	AT4G27350	AT2G18020		AT2G40360		AT1G73510
AT4G32450	AT4G37410	AT4G02990		AT1G08040		AT5G09845
AT3G13690	AT4G24190	AT1G10980		AT2G20750		AT1G08707
AT5G48030	AT5G48900	AT3G48570		AT5G49460		AT5G15060
AT2G16500	AT5G20910	AT5G52280		AT1G08810		AT4G01060
AT4G13900	AT5G50630	AT3G11520		AT1G22970		AT2G17050
AT5G25460	AT5G37020	AT1G73640		AT1G09210		AT3G28170
AT5G15870	AT5G13650	AT1G02260		AT3G26810		AT3G20000
AT1G69490	AT4G37530	AT3G17130		AT2G39445		AT5G24155
AT2G07677	AT1G27060	AT1G67460		AT4G04408		AT4G11845
AT4G15680	AT1G70580	AT3G05130		AT4G35880		AT3G14475
AT5G28540	AT4G01080	AT2G04795		AT4G18060		AT4G32430
AT5G59570	AT4G18140	AT3G28200		AT4G02930		AT3G00170
AT5G08535	AT3G06145	AT3G06450		AT5G53280		AT3G04255
AT4G03940	AT1G73260	AT2G28600		AT3G27190		AT1G05337
AT2G07717	AT5G01520	AT5G59050		AT1G10522		AT3G17890
AT5G46710	AT5G47560	AT1G03130		AT1G69580		AT1G49610
AT2G07774	AT5G22300	AT1G17360		AT4G04370		AT5G48400
AT5G53880	AT1G77290	AT5G64700		AT1G25290		AT1G49830
AT1G68440	AT1G01180	AT3G60960		AT3G48810		AT5G58340
AT5G10400	AT1G53500	AT1G70420		AT3G10130		AT3G07280
AT4G18700	AT4G34881	AT5G50990		AT5G10430		AT3G09200
AT1G21110	AT1G78970	AT1G31820		AT5G44020		AT1G61590
AT1G56600	AT5G13930	AT1G27120		AT2G28760		AT5G03553
AT3G16370	AT3G53280	AT1G14720		AT4G33690		AT3G08855
AT3G07390	AT3G61060	AT2G42270		AT1G69080		AT1G73065
AT1G55370	AT5G09870	AT2G37600		AT1G72550		AT1G53541
AT5G43330	AT2G22830	AT3G48180		AT5G56747		AT5G09685
AT1G78600	AT4G00090	AT3G06680		AT3G44430		AT2G33760
AT5G06760	AT1G63000	AT1G71360		AT1G01770		AT3G48580
AT5G49760	AT5G46800	AT3G15680		AT1G73300		AT1G04583
AT4G31670	AT3G21760	AT1G19700		AT2G36400		AT5G65550
AT5G57050	AT1G16720	AT1G07490		AT3G52590		AT2G07656
AT5G60130	AT3G25500	AT4G26140		AT1G55090		AT1G70860
AT5G50450	AT1G65540	AT5G39740		AT2G42240		AT2G44010
AT1G53840	AT4G08850	AT5G16230		AT3G13065		AT1G07860
AT1G64200	AT5G10470	AT1G45010		AT1G02475		AT2G28426
AT5G03285	AT4G29360	AT5G51795		AT1G32470		AT5G53990
AT1G63090	AT1G21880	AT5G26731		AT1G71440		AT4G13577
AT4G30650	AT5G38200	AT4G20260		AT1G76850		AT4G13210
AT2G07725	AT1G62300	AT5G18840		AT1G08480		AT2G00820
AT4G39520	AT1G07900	AT1G47720		AT1G20691		AT2G31680
AT4G34230	AT2G36010	AT1G02890		AT1G44130		AT5G03130
AT3G21690	AT3G15990	AT1G27840		AT1G67340		AT2G29010
AT5G57220	AT1G70070	AT1G10240		AT5G44870		AT4G28020
AT4G29520	AT1G68870	AT4G18395		AT1G43000		AT3G49155
AT5G61190	AT1G49760	AT5G18980		AT2G02060		AT2G25780
AT4G09650	AT1G73650	AT2G32140		AT5G60400		AT5G50540
AT2G28000	AT1G14150	AT1G07050		AT3G54920		AT5G54280
AT5G01350	AT4G17810	AT4G38240		AT5G59010		AT1G08645
AT4G39110	AT2G40150	AT1G49840		AT3G18200		AT5G42445
AT2G25060	AT2G37280	AT2G41250		AT3G47836		AT5G00400
AT3G26450	AT5G13170	AT5G16250		AT2G24980		AT3G08045
AT4G24410	AT5G06180	AT4G01130		AT5G39250		AT2G38060
AT4G31590	AT1G49580	AT4G34650		AT1G66150		AT5G02755
AT2G47180	AT1G54150	AT1G53530		AT1G18030		AT1G55380
AT4G27652	AT1G07420	AT2G45180		AT3G62630		AT3G18550
AT4G07825	AT5G53160	AT3G56260		AT2G35610		AT3G25590
AT3G03855	AT4G00710	AT1G54500		AT1G04640		AT5G23710
AT3G48510	AT5G61530	AT2G15090		AT1G56500		AT5G02595
AT2G07686	AT3G05220	AT3G25430		AT5G19970		AT2G08585
AT4G39940	AT5G50240	AT1G27360		AT3G18430		AT2G26800
AT4G18280	AT3G43600	AT5G04510		AT1G75000		AT2G12646
AT4G10690	AT4G04850	AT3G12980		AT4G33490		AT4G08250
AT3G02560	AT4G38200	AT2G30250		AT5G06930		AT2G17770
AT4G36500	AT4G02430	AT5G64110		AT5G10290		AT3G11415
AT1G66280	AT4G31910	AT4G31400		AT4G09030		AT1G29025
AT3G14200	AT2G40960	AT3G57965		AT5G05470		AT2G24540
AT2G42900	AT1G29920	AT4G09320		AT3G44735		AT4G06875
AT5G54165	AT1G32900	AT5G05800		AT5G48220		AT1G62355
AT4G29905	AT3G54890	AT5G24780		AT3G57570		AT2G41550
AT5G35460	AT5G09440	AT3G26700		AT3G23830		AT2G32410
AT5G49330	AT4G30160	AT2G25900		AT1G80325		AT3G61680
AT4G39320	AT4G39030	AT4G35240		AT4G08810		AT5G33210
AT2G07698	AT4G01390	AT4G32270		AT4G24660		AT5G14830
AT4G15760	AT1G30700	AT3G48880		AT2G46200		AT1G24851
AT4G13350	AT3G13110	AT3G25890		AT4G16590		AT1G20200
AT3G55010	AT1G75270	AT3G62740		AT1G74590		AT3G51800
AT5G52300	AT1G04220	AT1G13930		AT3G32980		AT1G75770
AT5G16910	AT1G78580	AT2G04650		AT3G25030		AT3G45440
AT4G00940	AT1G45145	AT3G14150		AT3G54030		AT4G26701
AT5G43450	AT5G52320	AT4G00310		AT4G14800		AT5G27220
AT1G74100	AT3G59140	AT1G12740		AT5G40730		AT5G53970
AT3G17330	AT3G15500	AT4G19660		AT1G77210		AT3G04130
AT1G06030	AT1G18740	AT4G33050		AT4G21600		AT1G06083
AT3G23000	AT2G37460	AT5G24380		AT3G43810		AT2G08730
AT1G12900	AT4G00750	AT2G48120		AT2G04660		AT1G08507
AT5G60930	AT5G44750	AT1G34270		AT1G43886		AT2G08750
AT5G47500	AT1G70290	AT5G11070		AT5G51260		AT4G05690
AT2G07727	AT1G66100	AT4G15000		AT3G47480		AT3G04865
AT5G23530	AT5G43440	AT2G16600		AT1G29750		AT3G19250
AT5G02480	AT2G20290	AT1G05820		AT5G14250		AT1G54095
AT3G02790	AT1G77400	AT3G63320		AT3G54110		AT1G55280
AT1G74310	AT2G04570	AT5G03150		AT5G12430		AT1G35510
AT1G07670	AT2G27110	AT5G43070		AT5G66320		AT3G05390
AT1G18980	AT1G66725	AT1G57620		AT1G54770		AT1G08815
AT4G02980	AT2G15320	AT3G62250		AT3G44220		AT5G01490
AT5G17760	AT5G09460	AT4G15140		AT1G15500		AT1G30455
AT1G73250	AT1G13250	AT1G76310		AT3G07030		AT2G15370
AT3G18000	AT2G46920	AT1G11050		AT4G25910		AT2G19750
AT2G47950	AT3G17840	AT1G32780		AT3G28910		AT4G07195
AT4G15410	AT1G49040	AT1G69160		AT4G23490		AT1G74330
AT1G20450	AT4G36220	AT1G75240		AT4G25970		AT3G57130
AT2G07787	AT2G29670	AT5G62100		AT3G42860		AT2G34760
AT3G08590	AT3G24480	AT2G31725		AT3G06150		AT5G27850
AT4G36230	AT1G72970	AT3G24190		AT1G56720		AT5G10100
AT4G30850	AT1G11850	AT2G40490		AT1G53510		AT5G35760
AT3G43720	AT1G11720	AT1G67030		AT1G59520		AT4G37660
AT2G46870	AT5G05170	AT1G31850		AT1G50020		AT5G24880
AT4G05010	AT2G18120	AT4G03100		AT4G02482		AT3G52580
AT1G05100	AT1G51630	AT5G67440		AT4G20440		AT1G26910
AT5G59420	AT2G34500	AT4G21215		AT3G13600		AT1G10810
AT2G42150	AT1G27330	AT2G22795		AT3G13227		AT5G61270
AT3G22670	AT2G11000	AT3G29130		AT2G32680		AT3G03145
AT5G46510	AT2G25810	AT5G08790		AT4G27310		AT2G17180
AT3G16870	AT3G01520	AT2G12170		AT4G32050		AT3G13020
AT1G51680	AT1G71880	AT3G52540		AT1G22370		AT2G07613
AT2G26150	AT3G53240	AT2G28100		AT2G38660		AT3G24463
AT3G59530	AT2G31400	AT2G06000		AT1G19740		AT3G26600
AT1G35660	AT1G53300	AT5G59360		AT1G13245		AT1G44125
AT1G22590	AT3G18217	AT1G65560		AT3G45390		AT1G05894
AT1G48710	AT1G62640	AT1G65710		AT5G41910		AT1G48670
AT2G37450	AT3G54400	AT3G04440		AT1G04180		AT4G14096
AT4G24415	AT5G61420	AT2G03420		AT5G61210		AT2G07637
AT2G18980	AT5G65207	AT1G09710		AT3G13222		AT5G01570
AT3G29075	AT5G47060	AT4G39090		AT1G17270		AT3G59840
AT5G49560	AT2G07708	AT1G64080		AT1G64400		AT4G26590
AT1G11265	AT3G45160	AT5G13060		AT5G63620		AT5G23780
AT2G07672	AT5G65700	AT4G36850		AT4G17890		AT3G08665
AT3G16290	AT2G43800	AT3G48090		AT4G33360		AT5G49600
AT5G07150	AT5G58960	AT1G68590		AT3G05050		AT5G43690
AT1G07400	AT1G06002	AT5G01830		AT4G30400		AT5G02360
AT1G08910	AT3G22790	AT5G24200		AT1G17140		AT1G60510
AT3G11690	AT4G39990	AT2G31600		AT2G45400		AT2G20515
AT5G01740	AT5G48880	AT3G04840		AT4G17670		AT1G08830
AT5G03380	AT3G27025	AT5G25190		AT3G22900		AT1G09673
AT4G02770	AT5G13000	AT1G55250		AT5G11020		AT3G15800
AT5G51740	AT5G24990	AT2G44430		AT3G10760		AT3G20010
AT1G74850	AT4G27450	AT1G74730		AT5G26030		AT5G20635
AT3G61490	AT3G08770	AT3G57200		AT4G24900		AT3G12965
AT4G36670	AT5G41560	AT5G56290		AT3G27540		AT5G02695
AT3G59670	AT1G70820	AT1G51610		AT5G62760		AT2G03410
AT1G53520	AT4G09560	AT2G38600		AT3G23580		AT5G48320
AT5G45750	AT2G30790	AT1G63380		AT3G18035		AT4G19975
AT1G68300	AT1G04680	AT2G30424		AT1G05900		AT2G00480
AT3G58620	AT2G25070	AT3G58520		AT5G03110		AT3G27980
AT5G17310	AT5G52650	AT1G03180		AT5G56550		AT3G25970
AT4G13495	AT5G10770	AT5G18420		AT2G19800		AT4G12270
AT5G63370	AT2G46450	AT5G56860		AT5G23540		AT1G04773
AT4G16660	AT1G73200	AT1G74200		AT5G40240		AT1G08557
AT1G18560	AT4G23290	AT5G46500		AT1G31310		AT4G11710
AT1G23180	AT2G07675	AT2G15890		AT5G44670		AT1G29050
AT3G23990	AT1G75380	AT4G14605		AT2G47960		AT2G17620
AT3G25495	AT5G14230	AT2G28870		AT5G55560		AT3G50825
AT3G29375	AT5G45820	AT5G57760		AT3G52960		AT1G50659
AT1G16030	AT5G03610	AT1G79820		AT3G52070		AT2G27280
AT5G44390	AT3G06550	AT1G62370		AT1G48175		AT5G00470
AT1G09780	AT4G30340	AT5G43080		AT2G03980		AT5G10850
AT5G54500	AT1G31330	AT3G25882		AT4G19050		AT3G02165
AT5G15650	AT1G28600	AT1G65346		AT5G63190		AT2G21160
AT1G62390	AT3G26330	AT1G53885		AT4G23840		AT2G40925
AT4G14330	AT1G06070	AT2G03450		AT2G21140		AT5G03705
AT3G09450	AT1G77440	AT1G70360		AT1G69200		AT3G42670
AT5G45280	AT3G26744	AT4G28240		AT1G49990		AT1G76350
AT1G76130	AT3G57550	AT1G07750		AT5G40490		AT1G80320
AT2G36640	AT3G18490	AT4G02040		AT4G00530		AT1G05020
AT3G27150	AT4G35380	AT5G51830		AT2G01300		AT1G44910
AT1G18370	AT5G18850	AT1G66940		AT1G01710		AT2G05225
AT5G54960	AT2G31270	AT3G27870		AT2G35240		AT3G24575
AT2G25110	AT1G53320	AT2G42395		AT5G23750		AT2G07628
AT4G30240	AT3G50970	AT1G74290		AT5G38120		AT5G08525
AT4G23800	AT5G22580	AT4G20320		AT1G67900		AT2G07642
AT3G61320	AT1G17220	AT2G27060		AT2G36890		AT3G02030
AT3G13480	AT5G54440	AT4G23810		AT1G29630		AT3G01513
AT1G07090	AT4G10060	AT1G23790		AT1G48200		AT5G08495
AT3G10815	AT3G57330	AT1G08570		AT1G44000		AT3G08520
AT4G10330	AT3G19720	AT4G21903		AT1G73960		AT3G24600
AT3G27270	AT5G20060	AT3G02980		AT1G11360		AT2G14890
AT4G26080	AT1G76950	AT1G29980		AT4G31570		AT2G10405
AT1G75400	AT1G17080	AT3G15450		AT5G63660		AT4G04065
AT4G39364	AT1G74030	AT3G20830		AT2G33400		AT1G26680
AT2G04235	AT2G36780	AT5G22270		AT5G47730		AT5G27940
AT1G04130	AT1G08130	AT1G69040		AT4G11655		AT4G28485
AT1G76270	AT2G23740	AT5G51920		AT4G17486		AT5G08975
AT3G51520	AT5G60710	AT2G07767		AT1G74458		AT1G57810
AT1G70140	AT4G24460	AT4G23950		AT5G10370		AT1G07710
AT4G35290	AT5G03140	AT5G24340		AT4G28395		AT1G76780
AT5G02170	AT1G12850	AT3G55740		AT2G02180		AT4G24200
AT5G23480	AT5G14130	AT2G03440		AT4G10050		AT1G04313
AT4G21960	AT1G75640	AT3G23390		AT4G30280		AT3G13770
AT5G12110	AT4G23680	AT3G11120		AT2G42690		AT5G15130
AT3G11670	AT4G20460	AT3G54880		AT3G13870		AT2G10045
AT2G22770	AT3G04760	AT4G13670		AT1G31480		AT5G24900
AT5G10695	AT2G33610	AT2G32060		AT2G39570		AT3G02275
AT4G12400	AT3G01120	AT5G15200		AT1G17500		AT4G05735
AT1G49710	AT3G55800	AT2G27130		AT1G21150		AT5G58180
AT5G03370	AT5G42270	AT5G02160		AT3G60030		AT1G29780
AT3G55480	AT3G16460	AT3G49730		AT3G14010		AT2G09215
AT5G23590	AT1G80890	AT2G19780		AT1G78110		AT3G53365
AT3G58490	AT3G13330	AT1G49730		AT1G80080		AT3G17580
AT4G32590	AT1G75180	AT3G46385		AT5G59480		AT2G14800
AT2G02750	AT1G75140	AT3G51470		AT2G47470		AT3G19510
AT5G45600	AT5G44080	AT5G10550		AT4G02790		AT2G07659
AT1G16550	AT4G32910	AT3G51280		AT3G25545		AT4G09130
AT5G19230	AT5G42880	AT4G11350		AT4G19410		AT1G61390
AT5G50780	AT2G04240	AT2G28105		AT1G23260		AT1G77160
AT5G52640	AT2G28950	AT1G68480		AT3G58710		AT5G66410
AT1G79920	AT1G48750	AT2G35230		AT1G01090		AT5G23170
AT3G60250	AT3G53480	AT5G59850		AT5G65100		AT4G22770
AT4G27940	AT4G10500	AT3G50560		AT3G23255		AT5G41765
AT5G37350	AT5G13730	AT5G13100		AT1G25400		AT2G08145
AT1G63010	AT2G40940	AT5G51370		AT1G29440		AT3G46170
AT5G61780	AT3G51075	AT1G50790		AT2G39390		AT1G62225
AT1G76940	AT2G39450	AT4G31398		AT3G29100		AT3G43850
AT1G59265	AT2G36590	AT1G54010		AT2G46890		AT4G08455
AT1G44100	AT5G20230	AT4G14650		AT2G39770		AT1G76465
AT5G22050	AT3G25830	AT4G31877		AT1G42470		AT3G04443
AT5G49700	AT3G10160	AT1G31835		AT3G26932		AT1G76952
AT5G45510	AT1G19660	AT5G01910		AT2G01023		AT3G29470
AT4G20020	AT2G36570	AT4G39580		AT2G10870		AT5G16900
AT2G06520	AT5G48560	AT3G14570		AT3G05640		AT5G25630
AT1G31280	AT3G55120	AT4G22010		AT5G21010		AT4G35130
AT1G09820	AT3G51070	AT3G26310		AT1G19396		AT2G07648
AT2G07806	AT4G25960	AT2G28080		AT5G05230		AT2G28320
AT1G23200	AT3G29575	AT5G08180		AT4G10790		AT2G37890
AT5G03720	AT2G43020	AT1G08840		AT5G45970		AT3G44800
AT1G74800	AT4G18030	AT5G49550		AT2G23900		AT1G19190
AT1G14970	AT4G35510	AT3G56100		AT2G29970		AT5G24870
AT5G03330	AT5G01200	AT5G43020		AT4G27620		AT4G24480
AT3G63350	AT1G65690	AT2G41430		AT5G62640		AT1G17210
AT4G25200	AT1G66700	AT4G03115		AT1G56150		AT1G05153
AT5G42240	AT5G61840	AT1G55500		AT1G04730		AT2G24545
AT2G21820	AT1G49130	AT1G46554		AT3G24440		AT1G16150
AT1G67365	AT5G36220	AT2G07670		AT1G53890		AT4G08815
AT1G13990	AT3G16400	AT5G50640		AT5G03260		AT4G28380
AT5G07330	AT3G55350	AT1G25275		AT4G11190		AT1G47655
AT1G77450	AT1G08920	AT1G17190		AT5G26920		AT1G05243
AT3G52500	AT3G03710	AT3G62950		AT2G03620		AT5G50660
AT2G07724	AT3G14840	AT1G74670		AT2G40340		AT4G18195
AT1G18210	AT1G11000	AT1G14280		AT4G09900		AT1G04933
AT1G15000	AT4G38660	AT4G31700		AT5G54750		AT5G57520
AT3G43800	AT1G29930	AT2G33360		AT5G57130		AT1G16490
AT4G33940	AT2G18193	AT3G09050		AT4G02020		AT5G10572
AT1G77000	AT3G03770	AT1G61240		AT2G47220		AT3G15635
AT1G33420	AT5G57150	AT1G55180		AT4G13345		AT5G13830
AT5G63130	AT4G27560	AT1G28395		AT5G65250		AT2G07685
AT2G01390	AT4G29030	AT3G62660		AT5G47450		AT4G22233
AT2G32220	AT1G53470	AT1G51405		AT4G36250		AT1G15085
AT1G21410	AT1G01390	AT3G05360		AT5G14060		AT5G11510
AT1G18590	AT3G14790	AT3G11745		AT3G61190		AT1G08633
AT1G57820	AT4G12390	AT1G01110		AT5G11480		AT5G40520
AT3G10610	AT2G43910	AT2G27030		AT1G01230		AT3G15640
AT3G14210	AT1G62040	AT5G57630		AT3G19330		AT1G01980
AT1G15260	AT3G19930	AT4G04170		AT4G14680		AT3G02830
AT2G21150	AT4G23550	AT1G50055		AT4G33100		AT3G45430
AT5G09930	AT3G47680	AT1G16170		AT3G24240		AT5G25995
AT4G28310	AT1G29720	AT2G28190		AT2G01540		AT3G44713
AT3G03520	AT3G19870	AT1G52280		AT1G02380		AT3G61590
AT1G65470	AT2G38250	AT2G46735		AT4G33560		AT5G00780
AT3G58990	AT1G03740	AT2G40930		AT1G48870		AT5G08440
AT5G56750	AT4G38580	AT5G37750		AT1G34044		AT3G63215
AT5G53400	AT5G23920	AT2G44600		AT4G35100		AT1G78540
AT3G62460	AT4G20270	AT3G45090		AT1G45170		AT5G00760
AT5G40405	AT2G17265	AT4G02000		AT1G62810		AT1G29760
AT4G17250	AT4G17230	AT2G46830		AT1G59820		AT2G45685
AT5G37710	AT2G46535	AT2G07714		AT3G10350		AT5G51420
AT3G28345	AT3G02555	AT3G24495		AT1G36310		AT5G43455
AT5G25450	AT4G37260	AT5G16350		AT1G44830		AT3G49142
AT1G01720	AT2G04340	AT1G79930		AT4G27950		AT3G25620
AT1G60390	AT4G36890	AT3G05200		AT2G16880		AT5G41380
AT1G03140	AT3G52170	AT3G54850		AT5G41120		AT1G77950
AT3G45930	AT4G36040	AT2G07702		AT3G42570		AT1G09486
AT1G60470	AT5G06280	AT3G48360		AT5G45190		AT2G03130
AT1G11580	AT4G26540	AT1G77840		AT4G02860		AT5G59920
AT1G52560	AT2G47000	AT5G42320		AT3G12145		AT4G25890
AT2G26730	AT1G13340	AT1G74680		AT5G19940		AT1G04277
AT5G53450	AT4G02680	AT1G72050		AT3G52360		AT5G67400
AT5G10390	AT5G65300	AT1G66830		AT1G48050		AT1G51640
AT1G71000	AT5G10020	AT5G65350		AT1G33480		AT5G23700
AT3G18850	AT5G54840	AT5G47400		AT5G08240		AT3G23637
AT4G30940	AT4G34560	AT2G42110		AT3G01080		AT1G02681
AT1G76660	AT4G32640	AT3G62870		AT4G24450		AT4G08480
AT4G22610	AT4G32700	AT3G48100		AT5G02830		AT1G06833
AT3G09260	AT1G72520	AT4G11370		AT1G24145		AT4G13680
AT5G18700	AT3G49790	AT1G05170		AT5G19380		AT1G27565
AT2G44170	AT5G59845	AT1G19230		AT1G79670		AT5G17360
AT3G09230	AT1G80240	AT5G62350		AT4G14230		AT3G08645
AT5G03440	AT3G26570	AT2G06045		AT5G18362		AT4G29390
AT5G61810	AT5G13240	AT5G57140		AT5G17860		AT3G59070
AT5G05480	AT5G22740	AT5G24150		AT5G63150		AT4G26630
AT4G34960	AT3G14560	AT4G11080		AT5G20620		AT3G15270
AT2G13610	AT3G47160	AT5G56170		AT4G38080		AT3G02245
AT5G41620	AT3G21670	AT5G66630		AT5G40020		AT1G64490
AT1G55620	AT3G10540	AT2G45310		AT2G41705		AT3G13240
AT4G21980	AT2G45290	AT2G45910		AT2G28350		AT5G01555
AT2G07681	AT4G03960	AT5G45730		AT4G21534		AT5G17523
AT2G05070	AT5G15400	AT2G19990		AT3G03180		AT4G14640
AT3G06660	AT1G32560	AT1G07240		AT5G28490		AT3G03325
AT5G52020	AT1G12710	AT4G35030		AT1G23230		AT3G17460
AT1G12090	AT3G02210	AT3G63210		AT5G10790		AT3G10400
AT2G36830	AT5G15980	AT3G57490		AT5G07070		AT1G27140
AT1G75820	AT3G46580	AT3G47800		AT3G57560		AT4G16555
AT3G03470	AT2G33855	AT5G26622		AT1G71900		AT1G02470
AT1G66080	AT3G52310	AT4G39780		AT4G12900		AT1G01750
AT1G69530	AT3G20200	AT3G10380		AT1G71750		AT3G32040
AT3G02600	AT3G59970	AT2G20680		AT2G35420		AT4G07130
AT1G13210	AT2G22900	AT1G72650		AT4G15910		AT5G06155
AT2G46250	AT2G34620	AT4G35570		AT2G29720		AT1G54215
AT3G57880	AT5G08640	AT1G66050		AT2G28260		AT2G37290
AT5G11230	AT3G52640	AT3G16700		AT5G62320		AT1G08547
AT5G28500	AT4G30110	AT4G11820		AT1G04820		AT3G56900
AT2G46650	AT3G18370	AT1G11545		AT1G63220		AT4G19440
AT2G25920	AT2G25530	AT1G14345		AT2G41840		AT5G15300
AT5G55896	AT3G28080	AT4G02890		AT2G03340		AT1G58190
AT3G56250	AT2G23210	AT1G65490		AT2G39210		AT3G48340
AT5G14200	AT4G39980	AT4G34990		AT2G01340		AT2G30690
AT3G10030	AT3G50060	AT1G58807		AT3G19400		AT5G47670
AT5G67070	AT1G15690	AT1G24822		AT3G08650		AT2G09785
AT2G07827	AT2G39710	AT2G12400		AT2G28630		AT1G29250
AT5G47990	AT2G38230	AT2G37100		AT1G48540		AT4G04335
AT2G43630	AT1G30900	AT1G77380		AT1G77810		AT5G55820
AT5G48490	AT3G23430	AT1G62620		AT2G38090		AT2G07646
AT2G07715	AT1G61170	AT2G30870		AT2G01950
AT2G07706	AT1G29330	AT3G14890		AT3G12970
AT3G07090	AT2G18170	AT2G43820		AT5G52990
AT3G63440	AT2G21380	AT1G49975		AT3G11720
AT1G49405	AT1G79470	AT3G06400		AT1G16210
AT2G07747	AT5G01410	AT3G46700		AT3G61980
AT5G04230	AT3G22660	AT2G27970		AT5G55860
AT3G59280	AT3G46590	AT5G64140		AT1G70270
AT4G14400	AT4G12320	AT5G38710		AT1G34580
AT4G24420	AT3G07350	AT5G12940		AT2G36200
AT3G53460	AT5G04590	AT1G01200		AT4G00180
AT1G65370	AT1G08160	AT3G23605		AT5G45775
AT3G49590	AT3G12300	AT3G49330		AT3G15115
AT1G03110	AT3G15040	AT4G33980		AT3G02885
AT2G07737	AT5G40910	AT2G35170		AT5G24530
AT1G74320	AT3G20015	AT1G04010		AT2G17150
AT4G08230	AT2G27980	AT5G25500		AT3G45940
AT4G12120	AT5G49160	AT5G60570		AT1G22050
AT1G59980	AT2G24280	AT4G16146		AT1G67530
AT4G02210	AT5G28910	AT5G11260		AT5G13360
AT4G15660	AT1G51805	AT3G55280		AT4G14110
AT3G15760	AT1G58602	AT3G66652		AT4G03070
AT5G27660	AT5G44005	AT1G28760		AT3G01410
AT4G29070	AT1G06670	AT2G22170		AT1G75780
AT5G52570	AT3G14650	AT3G16560		AT5G01230
AT2G07775	AT3G14270	AT4G24060		AT5G63080
AT1G77410	AT1G12000	AT5G36710		AT3G16530
AT5G50740	AT4G33010	AT3G57950		AT1G29370
AT5G02490	AT5G01810	AT3G02040		AT3G05320
AT3G46230	AT5G45130	AT3G28270		AT4G30500
AT3G22840	AT5G23760	AT4G25260		AT5G48070
AT2G21640	AT5G11690	AT5G43970		AT1G48260
AT3G04060	AT1G25112	AT1G61970		AT3G13340
AT2G23430	AT2G23360	AT2G42380		AT3G20620
AT1G27730	AT5G19240	AT1G01930		AT4G13750
AT1G44800	AT5G59310	AT1G65520		AT1G50740
AT2G34430	AT3G46600	AT5G62865		AT3G07570
AT5G05410	AT5G23010	AT3G60450		AT2G42760
AT5G65360	AT4G18890	AT3G56020		AT3G56210
AT5G62090	AT5G15260	AT3G58865		AT4G39850
AT1G77520	AT5G60450	AT3G20600		AT2G45450
AT4G33740	AT5G39610	AT5G65683		AT3G55605
AT1G75390	AT1G29965	AT4G11570		AT2G26695
AT1G62510	AT3G13277	AT4G21060		AT5G03540
AT4G02425	AT3G48700	AT1G27750		AT1G58220
AT5G46230	AT2G30362	AT2G27170		AT5G63960
AT4G18450	AT1G56430	AT2G47720		AT2G16005
AT4G22350	AT2G39800	AT1G05440		AT3G54140
AT5G15860	AT4G34710	AT2G41070		AT2G13560
AT4G23570	AT3G07720	AT1G61660		AT1G32928
AT2G19310	AT2G43010	AT1G51060		AT1G70740
AT2G04520	AT3G25690	AT2G18969		AT1G06950
AT1G10050	AT3G01500	AT4G36140		AT1G68400
AT4G25630	AT4G11420	AT4G15765		AT1G73400
AT2G07667	AT5G48485	AT3G15570		AT3G09940
AT3G32415	AT4G38120	AT5G07820		AT4G17050
AT2G07733	AT3G44380	AT5G20070		AT3G51860
AT4G30020	AT1G28280	AT3G10140		AT5G63780
AT1G10230	AT3G47640	AT5G25210		AT1G27700
AT1G68290	AT5G55390	AT5G66590		AT4G09840
AT2G07722	AT4G29720	AT4G25830		AT2G24760
AT1G47230	AT3G50590	AT5G57260		AT5G17820
AT1G72600	AT2G39700	AT5G19120		AT3G31970
AT1G60190	AT4G01430	AT1G51645		AT3G23010
AT2G07739	AT1G79430	AT5G49525		AT1G35340
AT3G10820	AT2G03760	AT3G53890		AT3G62390
AT4G31500	AT1G09560	AT5G54569		AT5G11030
AT5G25280	AT2G20550	AT3G01260		AT5G02100
AT5G07000	AT3G06760	AT5G47360		AT4G17190
AT1G67370	AT1G01470	AT3G44960		AT4G34100
AT2G26280	AT1G74470	AT1G28620		AT5G01320
AT3G04000	AT5G47490	AT1G07820		AT1G18550
AT5G40790	AT2G45470	AT3G13740		AT1G52140
AT3G43590	AT3G09650	AT3G04920		AT1G07470
AT1G63840	AT3G25670	AT5G25140		AT5G53010
AT3G12580	AT2G29690	AT3G26210		AT1G77510
AT2G30000	AT4G18570	AT1G46264		AT4G35870
AT5G59870	AT5G17410	AT3G11440		AT4G29440
AT3G16240	AT1G23730	AT1G17970		AT5G41240
AT5G38020	AT4G35090	AT3G15940		AT2G37790
AT1G66090	AT5G03180	AT1G34418		AT5G43670
AT5G64400	AT4G06746	AT1G75750		AT2G45760
AT5G04340	AT2G45750	AT1G13000		AT5G08350
AT3G29670	AT2G34170	AT1G24240		AT1G67850
AT3G12510	AT3G56410	AT5G07650		AT3G27640
AT1G10850	AT1G11700	AT5G23910		AT4G21730
AT5G23350	AT4G11960	AT5G62130		AT5G61460
AT1G76520	AT3G19450	AT5G42450		AT5G51410
AT1G64640	AT4G16563	AT5G17270		AT1G57860
AT2G04350	AT4G14760	AT1G60505		AT4G24230
AT1G29770	AT2G45980	AT1G67970		AT1G63530
AT3G17611	AT1G62630	AT5G11150		AT1G71050
AT1G44414	AT5G61020	AT4G35800		AT5G22310
AT3G22780	AT3G15180	AT2G22400		AT5G36925
AT1G13110	AT3G60840	AT3G60245		AT3G10360
AT5G67510	AT1G73930	AT1G48730		AT3G07565
AT2G19900	AT5G67300	AT2G40765		AT2G34160
AT1G62730	AT4G24020	AT3G51230		AT1G58360
AT3G63310	AT3G02860	AT4G21700		AT1G48240
AT2G07749	AT5G02890	AT1G04200		AT4G34150
AT3G14740	AT2G17820	AT1G79780		AT4G13010
AT1G78390	AT2G45220	AT2G37170		AT5G58390
AT3G23170	AT5G12150	AT1G67710		AT1G71140
AT2G14750	AT3G11130	AT4G35780		AT5G43600
AT5G16200	AT3G25120	AT2G18990		AT3G51960
AT1G30220	AT1G47490	AT3G16080		AT5G42080
AT2G04030	AT4G23020	AT5G18310		AT1G66960
AT5G43300	AT4G00050	AT5G53290		AT2G30750
AT1G30060	AT1G65060	AT1G22885		AT4G34030
AT3G18130	AT3G24503	AT5G16410		AT4G12640
AT1G21460	AT4G12690	AT5G44680		AT4G09810
AT2G41730	AT4G14360	AT4G30470		AT1G36370
AT4G27657	AT5G08520	AT1G44760		AT5G42180
AT3G03310	AT5G01790	AT5G63980		AT5G53310
AT5G58580	AT2G28550	AT3G15630		AT2G46640
AT4G30490	AT1G31070	AT3G12550		AT1G21326
AT3G17790	AT5G44550	AT1G32740		AT3G25540
AT3G07770	AT2G47890	AT2G25000		AT5G04900
AT5G49990	AT1G08550	AT5G65050		AT3G18680
AT3G61630	AT4G09160	AT4G34412		AT5G50280
AT1G43160	AT2G34040	AT2G42850		AT3G23590
AT1G27930	AT5G23020	AT4G15130		AT5G19740
AT5G53120	AT3G03950	AT3G22200		AT1G72880
AT3G02990	AT4G01090	AT5G07440		AT2G41945
AT3G28220	AT4G01740	AT1G10155		AT2G28880
AT1G73040	AT5G25240	AT5G44280		AT5G44660
AT1G15410	AT1G19670	AT4G36840		AT4G18910
AT1G58170	AT2G01130	AT3G11750		AT1G55170
AT1G50400	AT2G16660	AT5G03555		AT1G70230
AT4G15500	AT5G13920	AT5G06980		AT4G21560
AT2G07683	AT2G36430	AT5G06810		AT1G52830
AT1G28710	AT5G50360	AT4G02200		AT2G39530
AT4G23885	AT5G19110	AT5G42570		AT2G30710
AT5G51430	AT5G17700	AT3G26350		AT5G60940
AT3G17390	AT2G27660	AT5G06660		AT4G26960
AT5G63550	AT2G18240	AT1G21840		AT5G56990
AT4G09510	AT5G15500	AT3G03130		AT1G67510
AT5G64230	AT3G57630	AT2G04110		AT1G20300
AT3G23920	AT1G53233	AT3G16150		AT5G64490
AT5G56030	AT2G27420	AT4G26455		AT1G08230
AT4G21090	AT5G67200	AT2G37950		AT5G03040
AT1G02980	AT1G57870	AT4G37390		AT2G25160
AT3G06455	AT4G38300	AT2G28570		AT5G60960
AT1G06680	AT1G30840	AT4G11330		AT4G33250
AT1G09750	AT3G54650	AT1G14090		AT1G06060
AT5G57100	AT4G25270	AT5G25520		AT3G21510
AT4G30190	AT2G38120	AT2G41050		AT3G13710
AT4G27020	AT1G03630	AT5G01770		AT4G37040
AT4G35985	AT5G15790	AT3G27860		AT3G53960
AT5G54170	AT2G19130	AT4G31600		AT2G03500
AT5G59240	AT5G03800	AT1G68050		AT2G24550
AT1G34340	AT1G09390	AT3G29250		AT2G47260
AT5G54270	AT4G29020	AT1G49670		AT2G41410
AT1G73330	AT4G02380	AT2G36800		AT2G24170
AT1G10970	AT4G20870	AT3G29035		AT2G41700
AT1G30240	AT2G32860	AT2G43540		AT5G10830
AT3G22370	AT3G44990	AT4G23500		AT4G05440
AT3G50260	AT3G21110	AT1G74088		AT5G22545
AT4G26510	AT1G55340	AT4G02050		AT3G50050
AT2G33700	AT1G51860	AT1G27620		AT5G03240
AT3G07050	AT1G06690	AT1G64780		AT4G26950
AT1G12020	AT1G20070	AT4G00900		AT5G52200
AT5G38010	AT3G19370	AT1G56310		AT3G54700
AT4G16120	AT2G29940	AT3G61890		AT5G16300
AT5G17850	AT1G62560	AT1G49200		AT5G59770
AT2G20560	AT1G35330	AT1G53035		AT4G10770
AT2G28620	AT3G10050	AT5G24120		AT5G46620
AT5G12040	AT3G63110	AT3G05060		AT4G21370
AT5G64950	AT3G23530	AT3G59100		AT1G30320
AT5G64510	AT1G51890	AT3G04380		AT4G38570
AT5G19480	AT5G08600	AT5G64640		AT4G04490
AT1G11150	AT5G03490	AT1G48745		AT3G20898
AT3G55130	AT5G67480	AT5G54590		AT3G02460
AT4G14300	AT5G57560	AT2G45680		AT3G55240
AT4G03060	AT1G54830	AT1G17700		AT5G18255
AT5G15430	AT3G61580	AT5G19750		AT4G21840
AT4G39360	AT3G08660	AT2G11780		AT4G31820
AT5G13740	AT1G73660	AT3G06700		AT2G32250
AT1G71240	AT3G17350	AT1G23390		AT5G46090
AT1G02860	AT5G62630	AT3G61110		AT2G31110
AT5G02230	AT3G57660	AT1G65295		AT1G63850
AT2G29400	AT2G37640	AT3G19010		AT2G15760
AT2G43100	AT2G40000	AT1G72200		AT5G06700
AT2G34060	AT2G33330	AT1G79160		AT2G37660
AT4G27230	AT1G26690	AT5G54470		AT2G34925
AT1G76790	AT2G33770	AT1G79080		AT5G34871
AT1G45201	AT1G51520	AT1G60610		AT3G22430
AT2G36900	AT5G65480	AT5G67640		AT4G39070
AT1G59865	AT3G61180	AT1G31370		AT4G00980
AT3G59720	AT4G27460	AT2G32530		AT3G15530
AT2G41170	AT5G66110	AT5G28300		AT5G46530
AT1G62740	AT2G30766	AT5G45475		AT3G55750
AT3G53730	AT2G27402	AT2G38630		AT5G09463
AT1G54270	AT1G73190	AT5G41900		AT5G43725
AT3G41762	AT3G06880	AT2G25470		AT1G12450
AT5G43170	AT2G15620	AT4G26370		AT2G31020
AT3G50910	AT4G36010	AT1G21120		AT2G35780
AT5G58070	AT1G06000	AT3G22230		AT5G41590
AT5G47600	AT5G63040	AT3G10090		AT3G47348
AT1G76890	AT3G56120	AT5G22880		AT1G57660
AT1G45976	AT3G14230	AT1G13410		AT5G14350
AT1G72100	AT1G78310	AT4G37400		AT4G04692
AT5G41761	AT1G68945	AT1G69850		AT5G40950
AT4G02920	AT5G61830	AT5G55510		AT1G05870
AT1G61340	AT5G59680	AT1G78070		AT3G05020
AT1G63300	AT4G10150	AT2G09795		AT1G61795
AT2G18780	AT1G76590	AT5G40930		AT3G30843
AT1G72660	AT1G24095	AT5G06770		AT3G60940
AT1G62570	AT2G34490	AT1G30160		AT3G02920
AT5G37670	AT2G07783	AT1G80670		AT2G36740
AT4G20362	AT1G21170	AT1G56220		AT3G20870
AT5G62430	AT5G44110	AT2G32765		AT5G20410
AT5G22130	AT1G56690	AT1G64950		AT2G34650
AT1G64390	AT4G17770	AT1G25560		AT4G33910
AT5G37380	AT3G09890	AT1G28090		AT1G03790
AT1G24310	AT1G78570	AT5G44930		AT5G37570
AT1G52905	AT1G77260	AT5G37410		AT2G43060
AT2G07696	AT2G22250	AT3G61850		AT5G18410
AT1G29785	AT2G03140	AT1G31320		AT3G46620
AT3G07150	AT1G15290	AT1G78590		AT5G56490
AT2G36880	AT1G42970	AT1G27950		AT3G57990
AT1G13195	AT3G09570	AT3G46450		AT5G22460
AT1G30480	AT5G62410	AT1G54385		AT1G13460
AT1G23330	AT4G38850	AT4G19160		AT3G46020
AT1G22550	AT1G15860	AT5G61030		AT1G80180
AT2G37440	AT1G51800	AT4G24275		AT3G05270
AT1G04520	AT4G22240	AT4G18100		AT4G19700
AT5G66880	AT1G10480	AT3G28130		AT2G16430
AT5G62470	AT5G39570	AT5G36120		AT4G35360
AT3G23150	AT5G45780	AT1G24996		AT5G07760
AT2G36790	AT3G09162	AT4G02485		AT3G10330
AT2G07712	AT5G44572	AT5G03890		AT2G16400
AT3G28290	AT2G28400	AT5G19810		AT1G41750
AT5G14810	AT2G34680	AT2G28500		AT4G00390
AT1G56440	AT3G25110	AT5G03450		AT1G22140
AT2G25090	AT5G52250	AT2G43760		AT5G51850
AT5G56000	AT1G55265	AT1G77680		AT1G30330
AT3G53230	AT4G12830	AT2G36620		AT1G75210
AT2G07728	AT5G20830	AT2G25625		AT3G22960
AT5G47160	AT5G13820	AT3G18560		AT1G77200
AT2G05300	AT5G47910	AT5G59160		AT1G54510
AT4G25780	AT1G80110	AT5G14760		AT1G30360
AT4G26770	AT5G01050	AT3G01490		AT1G57600
AT1G02700	AT1G77690	AT1G32540		AT1G75280
AT1G09950	AT4G07400	AT2G34510		AT5G66030
AT1G21160	AT3G25820	AT1G78650		AT5G23395
AT1G06360	AT1G31420	AT4G36970		AT4G02270
AT2G07731	AT3G59410	AT5G14360		AT5G49100
AT5G03340	AT3G18773	AT4G16440		AT1G18200
AT5G15250	AT2G21240	AT3G26300		AT3G44300
AT3G10640	AT5G65140	AT1G15080		AT5G55760
AT3G09640	AT4G19370	AT4G26582		AT2G24165
AT3G15780	AT4G25225	AT2G12461		AT3G10690
AT5G37440	AT3G14075	AT4G14695		AT3G26290
AT4G14270	AT4G23870	AT3G16720		AT5G41270
AT5G01990	AT1G08560	AT2G37960		AT3G48590
AT4G08320	AT1G19400	AT3G48290		AT1G34000
AT1G53730	AT5G42300	AT5G06190		AT4G34370
AT5G13205	AT1G01420	AT2G30070		AT3G12080
AT5G45340	AT1G73600	AT3G09580		AT1G06265
AT5G59600	AT3G57157	AT4G20890		AT1G15165
AT4G13110	AT4G27130	AT1G65510		AT2G41312
AT3G62260	AT4G27860	AT5G18170		AT4G32070
AT1G80980	AT1G22990	AT4G17680		AT5G46920
AT1G07410	AT4G05200	AT1G62790		AT3G19490
AT5G04940	AT2G26680	AT5G27845		AT3G19240
AT1G53040	AT4G22570	AT4G28330		AT2G07050
AT1G09070	AT2G32960	AT5G15760		AT1G53250
AT5G15960	AT5G05990	AT4G18010		AT3G04420
AT4G04570	AT5G24080	AT5G64620		AT5G44240
AT3G57810	AT3G58450	AT1G68760		AT5G66740
AT1G18330	AT1G66840	AT3G45680		AT3G54050
AT5G25130	AT3G49260	AT4G09432		AT1G21650
AT3G48070	AT2G47370	AT1G76580		AT4G19510
AT1G73480	AT1G33770	AT1G70600		AT3G18050
AT4G26270	AT1G10920	AT1G18335		AT5G13090
AT5G56120	AT5G64430	AT3G63340		AT5G43860
AT4G30530	AT5G45300	AT4G26795		AT5G22770
AT4G01550	AT1G80490	AT4G33960		AT2G44510
AT3G44190	AT3G21560	AT2G21430		AT2G23270
AT1G10640	AT4G31650	AT1G76410		AT1G11260
AT5G06430	AT4G28250	AT5G48500		AT4G24940
AT3G19270	AT4G15440	AT5G58930		AT2G43080
AT3G07140	AT5G60800	AT2G35940		AT2G42130
AT5G37340	AT3G19580	AT1G59700		AT4G30210
AT1G61520	AT1G02660	AT4G33625		AT4G26980
AT1G78000	AT3G01650	AT1G29940		AT3G24890
AT4G11670	AT5G40850	AT1G14687		AT3G10650
AT2G43110	AT5G01170	AT4G26190		AT1G72060
AT4G12030	AT3G56370	AT5G48660		AT5G49370
AT3G07320	AT1G70090	AT5G15850		AT2G23130
AT1G02390	AT5G18430	AT5G28626		AT4G14340
AT4G01120	AT3G02060	AT2G40200		AT1G08660
AT4G09150	AT3G47550	AT3G11260		AT5G39960
AT1G66480	AT5G47330	AT2G07812		AT1G66180
AT5G64040	AT4G24570	AT1G16110		AT2G15042
AT5G47980	AT1G18250	AT4G32190		AT4G30350
AT1G29640	AT3G10570	AT2G46800		AT1G07790
AT4G19860	AT2G36380	AT3G14540		AT3G04070
AT4G29340	AT4G21020	AT1G68540		AT1G04340
AT2G44140	AT3G12685	AT3G60640		AT5G42660
AT2G29450	AT1G75150	AT3G23020		AT5G36940
AT4G21440	AT4G13950	AT3G12170		AT3G13610
AT3G02020	AT1G07150	AT4G35630		AT2G22310
AT1G65985	AT3G26650	AT3G07010		AT5G22430
AT3G04710	AT2G40230	AT5G11420		AT4G12280
AT5G13080	AT4G01920	AT4G15670		AT3G23220
AT4G32330	AT1G12240	AT4G24510		AT2G22480
AT4G21580	AT1G61780	AT2G33680		AT5G19530
AT1G78150	AT4G03030	AT1G71060		AT3G10120
AT1G48700	AT3G11800	AT4G28610		AT1G07720
AT2G02810	AT1G32920	AT2G33380		AT1G16420
AT4G12520	AT3G20080	AT5G49910		AT3G13200
AT3G24080	AT5G02020	AT3G06010		AT3G50960
AT3G02570	AT3G47960	AT2G47170		AT3G45190
AT1G03860	AT5G05580	AT5G03850		AT3G44340
AT5G49390	AT5G26780	AT2G40205		AT2G38530
AT2G07779	AT5G46280	AT2G17450		AT2G43018
AT3G26890	AT1G01320	AT2G37060		AT1G48460
AT3G03190	AT1G09840	AT1G73805		AT1G72740
AT1G14980	AT1G47960	AT5G51050		AT1G05060
AT4G21910	AT4G13520	AT4G37820		AT1G76200
AT5G05890	AT5G01390	AT2G07738		AT5G52930
AT2G24100	AT1G78400	AT4G37890		AT4G39955
AT3G60520	AT1G28680	AT1G25097		AT1G47740
AT5G62680	AT5G52060	AT5G28030		AT3G10930
AT2G07772	AT1G01790	AT4G18440		AT1G77700
AT5G07152	AT5G39320	AT1G18540		AT1G56580
AT5G04840	AT3G28040	AT4G26660		AT1G17890
AT2G36026	AT3G22120	AT1G48370		AT1G75510
AT5G53680	AT5G19860	AT3G22210		AT1G49230
AT2G30480	AT1G52565	AT2G38170		AT3G28450
AT2G33735	AT1G07110	AT2G07705		AT1G54090
AT4G39950	AT3G12590	AT1G05860		AT5G12360
AT2G21790	AT1G79770	AT4G24920		AT1G07980
AT3G24100	AT3G29030	AT1G21350		AT4G21930
AT2G26860	AT2G19380	AT5G14140		AT4G22517
AT2G33590	AT5G11670	AT5G18380		AT1G01740
AT5G01180	AT5G38212	AT5G15940		AT5G25350
AT3G09370	AT1G65010	AT4G37900		AT3G16670
AT5G47120	AT1G22060	AT1G34040		AT5G56180
AT1G10170	AT3G14690	AT1G30370		AT1G62914
AT5G35320	AT4G30610	AT1G61820		AT4G25290
AT3G25100	AT5G36290	AT2G22200		AT4G39404
AT5G61000	AT3G23080	AT5G40390		AT2G01990
AT4G27240	AT3G48990	AT1G07450		AT1G04070
AT5G18040	AT4G00150	AT5G15520		AT5G48460
AT3G13860	AT5G16550	AT1G26880		AT2G37130
AT4G25380	AT2G44940	AT1G24330		AT5G40300
AT3G61460	AT4G37310	AT5G59460		AT1G12460
AT3G09360	AT5G07180	AT1G63230		AT3G18485
AT2G28720	AT4G30825	AT5G59613		AT5G53020
AT3G09440	AT3G11340	AT5G47250		AT5G23600
AT5G55920	AT3G21700	AT5G39760		AT1G78130
AT1G64170	AT4G02060	AT5G53500		AT1G74810
AT5G17160	AT5G26230	AT2G46150		AT1G49590
AT3G03320	AT4G13930	AT3G62550		AT5G27860
AT4G15420	AT2G45170	AT1G66350		AT4G23610
AT2G36792	AT5G38430	AT1G55980		AT1G78420
AT2G23110	AT5G15470	AT1G55450		AT1G24267
AT4G17870	AT2G40820	AT2G31380		AT1G01920
AT4G17970	AT3G13940	AT4G29690		AT5G42590
AT5G26850	AT3G11010	AT2G11891		AT5G41850
AT1G01140	AT1G02816	AT5G60890		AT5G38900
AT5G13200	AT5G35520	AT4G37170		AT2G39010
AT3G10020	AT5G48830	AT2G33830		AT3G49645
AT5G62730	AT2G42485	AT4G26130		AT5G34940
AT2G38820	AT4G39700	AT2G17780		AT4G04955
AT2G02760	AT1G02360	AT3G47420		AT1G60220
AT4G36380	AT1G56340	AT1G04040		AT1G21670
AT1G29950	AT4G10120	AT1G64561		AT3G47580
AT4G36540	AT1G53180	AT4G34480		AT1G28815
AT4G19120	AT3G60930	AT4G33440		AT1G55690
AT4G26200	AT2G40475	AT3G47830		AT5G66210
AT4G22340	AT1G56670	AT3G28857		AT2G46230
AT3G56200	AT1G67750	AT1G16070		AT1G01260
AT3G21190	AT5G27030	AT1G80770		AT5G15570
AT1G80660	AT4G05070	AT1G64405		AT5G16370
AT1G66510	AT4G34740	AT5G10890		AT2G44520
AT4G21810	AT1G16410	AT3G55820		AT5G18690
AT5G13150	AT1G16850	AT5G04160		AT5G63087
AT1G51340	AT2G13360	AT5G55610		AT5G08060
AT3G52710	AT3G53040	AT5G40720		AT2G46070
AT2G20670	AT5G66170	AT2G18735		AT4G31800
AT5G03995	AT5G18070	AT4G34000		AT2G21890
AT4G27410	AT5G07940	AT1G74390		AT3G52930
AT2G37220	AT5G48930	AT1G64450		AT3G53120
AT3G62600	AT1G71790	AT5G38690		AT3G14330
AT3G08980	AT3G09085	AT1G79070		AT2G16740
AT1G79550	AT1G30380	AT5G05860		AT1G08700
AT1G02730	AT1G14920	AT3G56910		AT1G50440
AT4G11660	AT2G25737	AT3G05980		AT1G66590
AT1G07330	AT1G07650	AT1G71230		AT4G24620
AT3G05030	AT1G12110	AT3G09780		AT3G15140
AT2G40300	AT2G18790	AT3G57120		AT5G19690
AT3G48530	AT1G22410	AT2G38670		AT5G45520
AT1G78610	AT5G21482	AT1G07660		AT1G12920
AT2G24680	AT3G09710	AT4G02800		AT1G16370
AT2G07726	AT1G36180	AT3G09250		AT3G06740
AT2G07771	AT5G12840	AT1G79520		AT2G37585
AT2G28790	AT5G17050	AT4G00810		AT5G33300
AT2G10940	AT1G25570	AT3G45443		AT4G37470
AT1G13690	AT1G47278	AT5G60120		AT5G60230
AT2G07692	AT1G32450	AT5G36180		AT1G61210
AT2G30550	AT5G54580	AT1G68620		AT4G24090
AT5G65930	AT1G30200	AT1G75880		AT1G57980
AT1G79150	AT1G80270	AT4G33270		AT3G58680
AT1G27350	AT1G67740	AT2G28930		AT5G06860
AT4G12730	AT5G59320	AT1G53590		AT2G40580
AT2G25480	AT1G33811	AT1G10780		AT4G27650
AT3G30122	AT5G20020	AT4G16740		AT2G39460
AT5G23420	AT1G02820	AT4G39740		AT3G12587
AT5G59820	AT5G10580	AT5G64470		AT1G32790
AT3G61820	AT4G11240	AT1G62610		AT3G07170
AT1G11660	AT3G28180	AT3G22760		AT1G15140
AT5G65610	AT5G59350	AT5G39020		AT2G29070
AT5G57910	AT3G55510	AT4G39470		AT2G23520
AT1G12550	AT3G24300	AT1G61640		AT5G53588
AT1G56010	AT4G24240	AT3G59068		AT4G27390
AT2G27580	AT2G32990	AT1G62330		AT5G49530
AT5G15440	AT3G02140	AT3G44420		AT2G27285
AT5G15450	AT1G79900	AT4G23050		AT1G67070
AT1G19530	AT3G59400	AT5G07790		AT2G03750
AT1G72750	AT3G46090	AT1G75100		AT5G10360
AT2G45850	AT1G06410	AT5G42900		AT2G36480
AT3G01100	AT3G46610	AT3G63150		AT1G24764
AT4G36990	AT2G18940	AT2G26760		AT1G04550
AT3G09540	AT2G19570	AT5G50315		AT3G14470
AT2G03090	AT4G26850	AT1G23140		AT2G42350
AT2G38995	AT4G38970	AT3G06110		AT1G32260
AT1G68140	AT4G25050	AT3G48800		AT2G28710
AT2G29500	AT5G53710	AT1G14380		AT4G19190
AT2G44230	AT5G03030	AT1G22250		AT3G49601
AT3G13190	AT5G55050	AT4G23030		AT5G52900
AT4G03430	AT2G14247	AT1G51430		AT3G54260
AT1G20693	AT3G43300	AT2G45920		AT4G19820
AT2G07718	AT2G02360	AT1G67430		AT1G27450
AT3G45710	AT3G25410	AT1G73490		AT1G29040
AT3G46940	AT2G42560	AT1G36630		AT4G10140
AT2G02350	AT3G17609	AT4G14890		AT4G01700
AT3G49940	AT2G32190	AT3G50270		AT2G25590
AT3G46820	AT5G11790	AT3G07780		AT4G02120
AT1G22985	AT4G35860	AT4G01670		AT1G69400
AT3G05675	AT3G09980	AT5G50840		AT4G23150
AT5G66620	AT5G65410	AT1G12310		AT5G10860
AT2G01150	AT5G56040	AT1G21390		AT5G24330
AT2G29470	AT1G52760	AT5G37680		AT5G06870
AT2G07699	AT3G60300	AT5G46210		AT1G79050
AT5G27120	AT4G02330	AT5G24290		AT3G29680
AT1G54820	AT2G31790	AT1G69910		AT2G40420
AT4G22670	AT3G13224	AT5G57360		AT3G24180
AT5G63830	AT4G31920	AT5G40942		AT2G32650
AT2G37040	AT1G28400	AT2G44670		AT3G04670
AT4G25690	AT2G36490	AT2G17880		AT1G42540
AT2G02850	AT5G62200	AT1G33500		AT4G17150
AT3G15030	AT2G02230	AT3G04140		AT2G33040
AT2G18510	AT2G30320	AT2G45860		AT2G01690
AT2G33860	AT4G38950	AT5G20180		AT3G24840
AT5G11340	AT5G02502	AT4G18510		AT1G29465
AT1G72610	AT4G24730	AT5G04820		AT4G39270
AT3G05600	AT5G67280	AT1G74870		AT5G28700
AT1G07430	AT1G30760	AT5G66330		AT1G63295
AT4G16500	AT1G38131	AT5G56460		AT3G04720
AT4G25320	AT1G05340	AT2G15960		AT2G43150
AT5G42220	AT4G18630	AT1G46480		AT1G63420
AT5G18550	AT3G06650	AT3G04530		AT2G25910
AT5G16600	AT5G52882	AT2G17970		AT3G02490
AT2G45160	AT1G26770	AT3G51080		AT5G22380
AT1G22190	AT3G26590	AT3G46030		AT1G64960
AT5G15330	AT4G33467	AT2G35290		AT4G28590
AT3G63060	AT2G18260	AT5G23575		AT2G39950
AT2G07671	AT4G15780	AT1G70610		AT4G36090
AT1G47510	AT4G34610	AT2G44380		AT1G36622
AT2G46670	AT1G79380	AT1G76620		AT2G40380
AT1G30500	AT2G06850	AT2G07820		AT1G63880
AT4G13770	AT4G14480	AT5G62360		AT3G43540
AT3G14440	AT3G16450	AT5G23830		AT3G15790
AT1G70180	AT2G07773	AT2G47840		AT1G04630
AT2G44490	AT4G32460	AT5G57610		AT2G46710
AT4G01026	AT3G19380	AT5G15770		AT4G30060
AT5G56500	AT1G05470	AT5G22920		AT1G27150
AT2G16250	AT5G04620	AT4G34310		AT3G43270
AT3G27690	AT4G13830	AT2G07704		AT2G46110
AT5G56630	AT3G44720	AT2G25720		AT3G11170
AT2G22330	AT4G16980	AT1G17030		AT5G45720
AT2G15790	AT3G62700	AT2G38520		AT1G50840
AT1G04980	AT5G46700	AT5G36800		AT2G46660
AT2G25140	AT2G45300	AT3G19590		AT1G79110
AT2G32920	AT5G04250	AT1G67830		AT1G58420
AT5G65310	AT3G44450	AT4G36480		AT2G07713
AT1G67090	AT2G35860	AT3G16180		AT2G39720
AT2G19110	AT3G07195	AT2G07689		AT3G26815
AT1G48630	AT5G45560	AT3G57530		AT3G13674
AT4G32480	AT2G20570	AT3G61520		AT3G63450
AT3G01190	AT5G10946	AT1G73130		AT5G48370
AT3G57150	AT5G66690	AT4G13494		AT2G06040
AT3G25013	AT4G09080	AT3G51120		AT1G03040
AT4G00110	AT5G38040	AT4G15110		AT4G16970
AT5G48570	AT1G31770	AT3G11450		AT5G08770
AT5G67290	AT2G34420	AT2G29540		AT5G10480
AT1G12060	AT1G18710	AT2G34660		AT3G01690
AT1G07530	AT3G44550	AT2G32430		AT3G48420
AT2G46270	AT5G17460	AT1G55750		AT4G00755
AT5G63500	AT3G54280	AT1G68920		AT2G22810
AT2G07678	AT1G20030	AT5G57290		AT2G46820
AT5G11680	AT5G39860	AT4G32290		AT2G47844
AT3G16860	AT4G12720	AT3G46540		AT2G25350
AT4G28390	AT3G26730	AT1G55320		AT5G49630
AT5G55500	AT4G16340	AT2G15390		AT3G05727
AT1G54160	AT1G26560	AT3G05800		AT2G25830
AT4G39363	AT3G14420	AT1G35320		AT1G15890
AT4G22190	AT5G39710	AT4G03400		AT3G44280
AT4G02690	AT2G40100	AT2G40430		AT4G01280
AT2G06925	AT1G67440	AT5G66480		AT4G19890
AT5G04020	AT5G21100	AT1G73066		AT1G69520
AT3G12760	AT3G02350	AT4G38470		AT3G58430
AT4G15248	AT5G45690	AT4G29260		AT2G23420
AT5G66090	AT1G14580	AT5G55340		AT2G39435
AT3G06420	AT3G48470	AT3G15310		AT5G56850
AT3G12870	AT4G38770	AT3G23670		AT5G51690
AT4G00760	AT1G12500	AT5G41130		AT1G09640
AT2G07709	AT1G55550	AT3G51720		AT1G14080
AT2G35850	AT3G16340	AT4G39500		AT5G54970
AT1G75500	AT1G47530	AT3G21660		AT1G49350
AT1G58140	AT1G76600	AT2G07716		AT1G47240
AT3G04605	AT4G38020	AT1G10990		AT3G28850
AT3G28740	AT1G73500	AT5G54930		AT4G23250
AT5G11100	AT5G40800	AT2G16850		AT3G07160
AT4G39260	AT1G77580	AT3G13720		AT5G60340
AT3G54600	AT3G12270	AT5G51130		AT3G19620
AT4G28480	AT2G47800	AT5G23860		AT1G20780
AT2G34590	AT2G34150	AT2G46780		AT2G02020
AT2G07599	AT1G23040	AT1G12990		AT1G42365
AT5G62030	AT3G20780	AT5G45460		AT3G06020
AT1G29910	AT3G05580	AT3G04700		AT2G47880
AT3G45980	AT2G45570	AT2G46690		AT5G18860
AT1G72416	AT1G15230	AT3G48970		AT3G62930
AT1G08650	AT1G80780	AT5G37400		AT2G28140
AT5G48250	AT3G28160	AT5G05160		AT5G47900
AT4G14385	AT2G45540	AT5G63790		AT4G31890
AT2G21940	AT5G58860	AT2G21320		AT1G13370
AT4G18830	AT5G43880	AT4G12735		AT5G64380
AT3G14620	AT1G35560	AT5G11600		AT1G08190
AT5G41140	AT5G20700	AT1G25375		AT2G04460
AT5G28290	AT5G54300	AT5G43680		AT2G37760
AT5G24660	AT4G15450	AT1G24150		AT3G31630
AT5G12030	AT1G19020	AT5G56010		AT4G16070
AT5G59220	AT3G06125	AT4G00290		AT3G01710
AT3G47820	AT4G29060	AT5G56980		AT4G14430
AT5G04410	AT4G15490	AT4G24972		AT2G47420
AT1G47210	AT2G31280	AT1G24400		AT4G37450
AT3G26440	AT5G64120	AT3G10420		AT2G30105
AT4G29700	AT1G53560	AT2G07676		AT1G60870
AT4G31770	AT3G02760	AT4G13800		AT3G03560
AT4G26780	AT3G25560	AT5G20935		AT1G18610
AT2G35150	AT1G17100	AT5G02500		AT3G49350
AT4G30170	AT4G14040	AT1G14190		AT4G28900
AT1G21000	AT5G59450	AT4G26150		AT2G39910
AT5G66570	AT1G14430	AT5G67610		AT3G15358
AT3G07080	AT1G44575	AT3G05327		AT3G09310
AT5G61510	AT1G19610	AT5G28370		AT5G56320
AT5G06150	AT3G47860	AT2G28830		AT1G76994
AT5G62020	AT5G10120	AT2G39880		AT2G39090
AT2G07808	AT3G21140	AT5G43630		AT2G35620
AT4G38550	AT3G59350	AT3G18080		AT1G64140
AT4G23040	AT1G23550	AT2G41980		AT3G57000
AT2G07768	AT5G59300	AT5G54850		AT3G10110
AT2G16245	AT4G19690	AT1G03470		AT1G26740
AT5G38895	AT3G60740	AT5G15740		AT4G39560
AT5G37540	AT5G53420	AT1G70200		AT1G52510
AT2G30860	AT3G54000	AT4G25600		AT5G11910
AT5G28919	AT3G07370	AT1G78230		AT5G62670
AT4G17615	AT5G06710	AT5G16560		AT3G62690
AT5G66100	AT5G06060	AT3G23440		AT3G04200
AT5G03160	AT2G30360	AT1G44110		AT4G32970
AT2G21130	AT3G62560	AT5G49015		AT1G66680
AT3G51500	AT1G16400	AT1G15830		AT4G21660
AT3G15340	AT5G49740	AT4G14440		AT5G66390
AT1G53540	AT2G25930	AT1G45130		AT5G38050
AT3G16420	AT3G21755	AT1G66820		AT1G15510
AT4G40030	AT4G36880	AT3G25020		AT1G07040
AT1G01940	AT5G66052	AT4G20420		AT3G29230
AT1G49560	AT4G34730	AT5G61370		AT3G51390
AT2G10410	AT2G38210	AT1G21140		AT5G22120
AT2G33600	AT2G41290	AT4G32560		AT1G35516
AT2G44130	AT1G04020	AT4G08035		AT4G16210
AT4G10250	AT3G55090	AT1G74450		AT5G36250
AT3G45650	AT4G35930	AT2G07825		AT4G33030
AT3G10113	AT1G09200	AT5G41020		AT2G25605
AT3G49160	AT5G16110	AT4G31351		AT5G21090
AT2G22240	AT3G08640	AT4G11300		AT3G61380
AT4G39361	AT1G70690	AT3G47430		AT3G58940
AT5G22060	AT5G36930	AT5G19060		AT1G61575
AT1G75980	AT2G23600	AT1G77920		AT5G42650
AT1G48480	AT5G08380	AT1G72770		AT4G16650
AT5G37260	AT1G55360	AT4G31408		AT5G27920
AT5G65490	AT5G49215	AT5G54890		AT2G04230
AT3G53260	AT3G54250	AT3G17740		AT1G79340
AT2G04530	AT2G21330	AT3G12860		AT3G05500
AT5G43160	AT1G13170	AT1G23052		AT5G53410
AT5G54940	AT1G74380	AT1G16916		AT3G58570
AT3G11020	AT3G12950	AT3G04030		AT1G57680
AT2G36980	AT2G21560	AT1G19980		AT2G31141
AT1G68930	AT5G63180	AT4G22130		AT4G16130
AT2G20940	AT5G49450	AT1G27050		AT2G17705
AT5G44480	AT4G03420	AT3G07230		AT5G01730
AT2G32120	AT2G23790	AT2G40190		AT1G55110
AT1G30475	AT3G12110	AT5G48600		AT3G10915
AT5G48520	AT1G80480	AT5G16510		AT3G22060
AT1G20950	AT2G40020	AT3G45140		AT4G36988
AT5G13210	AT5G42100	AT2G31390		AT1G73590
AT4G31840	AT5G46410	AT5G64170		AT2G23470
AT5G12900	AT4G39350	AT1G72810		AT5G10200
AT4G02550	AT4G13840	AT3G45640		AT5G27830
AT2G41190	AT1G52780	AT3G20150		AT3G62980
AT4G11320	AT1G80440	AT4G38190		AT1G13870
AT5G56600	AT3G61880	AT2G21660		AT1G68710
AT2G07669	AT5G49030	AT1G08580		AT1G50500
AT4G19430	AT4G37980	AT2G15020		AT1G79270
AT1G54000	AT3G28860	AT4G06744		AT5G37370
AT1G12750	AT5G41410	AT4G27440		AT1G65610
AT1G13650	AT5G45800	AT5G57685		AT5G21990
AT5G05220	AT2G33585	AT5G08370		AT1G64380
AT5G42150	AT5G54770	AT1G12845		AT1G27920
AT3G16050	AT3G62650	AT5G65270		AT1G72160
AT5G17920	AT2G24580	AT5G66650		AT1G14130
AT3G13235	AT1G58180	AT5G48310		AT1G07220
AT1G76080	AT4G29820	AT3G57710		AT5G20160
AT5G66070	AT1G68585	AT2G41150		AT3G05870
AT1G21945	AT5G67330	AT2G35945		AT1G32360
AT5G64330	AT5G38210	AT3G60530		AT3G15536
AT2G07682	AT2G07687	AT3G05560		AT5G57970
AT5G55830	AT2G01260	AT5G12080		AT3G26710
AT5G13880	AT5G54630	AT2G26570		AT4G27000
AT4G15930	AT5G38410	AT1G63020		AT1G56240
AT4G20360	AT2G31305	AT5G51390		AT1G20630
AT2G32510	AT4G08570	AT1G21090		AT2G46430
AT5G63140	AT5G64310	AT1G44780		AT1G54217
AT3G09350	AT1G67325	AT1G69540		AT4G25692
AT1G65860	AT2G33060	AT1G07590		AT1G63970
AT1G03820	AT5G35970	AT1G55205		AT1G26945
AT2G07776	AT1G53800	AT5G47240		AT3G18070
AT3G26170	AT4G14560			AT2G23010
AT2G46790	AT1G07390			AT1G62850
AT2G15810	AT2G35900			AT5G06270
AT1G07870	AT4G21670			AT1G31500
AT3G09010	AT1G13280			AT2G28850
AT2G26140	AT1G53542			AT2G48010
AT5G17400	AT3G21480			AT5G53300
AT4G39235	AT5G23060			AT1G06350
AT4G27680	AT1G65870			AT2G44850
AT4G30390	AT5G16380			AT1G18730
AT1G12650	AT2G28360			AT1G26390
AT2G07736	AT2G39400			AT5G15220
AT5G04980	AT4G00370			AT3G59330
AT4G27520	AT1G03970			AT2G30230
AT3G51160	AT1G03870			AT4G01970
AT2G41160	AT4G16566			AT1G26090
AT5G39785				AT4G39140
AT1G10960				AT4G14050
AT4G37210				AT5G46790
AT5G46110				AT2G39020
AT1G32330				AT2G42500
AT3G10800				AT5G25250
AT5G04610				AT2G32240
AT5G05180				AT4G18480
AT5G54860				AT5G13520
AT5G16260				AT5G49400
AT1G35260				AT4G17695
AT1G54050				AT2G19810
AT3G48240				AT3G44630
AT1G11270				AT3G25585
AT1G55300				AT3G27580
AT3G61330				AT2G47650
AT3G12560				AT5G65750
AT5G57900				AT4G14750
AT3G02870				AT1G60430
AT2G07815				AT3G57260
AT1G32090				AT5G07730
AT1G62760				AT3G24050
AT4G12410				AT4G05050
AT1G07510				AT4G24810
AT1G20640				AT1G19025
AT1G56170				AT5G50530
AT1G11670				AT1G80050
AT4G14819				AT1G02300
AT4G03320				AT3G14930
AT5G18340				AT5G11590
AT5G17350				AT1G62840
AT4G11740				AT3G53400
AT2G36950				AT1G27460
AT1G08280				AT2G06470
AT2G07835				AT4G28890
AT2G47240				AT3G59700
AT2G43550				AT2G39660
AT2G32400				AT5G55740
AT2G07795				AT2G26870
AT3G59430				AT4G04910
AT2G29460				AT5G17190
AT5G42380				AT3G06778
AT4G28140				AT5G57370
AT3G59520				AT4G36210
AT2G22090				AT1G05190
AT5G33290				AT1G12010
AT1G22110				AT1G13950
AT1G14360				AT4G24010
AT1G59860				AT3G26830
AT1G19490				AT3G50570
AT4G12110				AT1G19640
AT1G13080				AT5G50670
AT5G62910				AT3G23930
AT1G74090				AT1G30090
AT5G19875				AT4G36060
AT3G62270				AT5G07280
AT2G24110				AT1G27190
AT4G32570				AT1G48830
AT1G23090				AT5G18240
AT1G17870				AT5G50950
AT3G18830				AT1G02110
AT5G10700				AT1G32990
AT3G21150				AT5G22350
AT2G02100				AT5G38520
AT5G55790				AT3G51330
AT5G02720				AT5G12370
AT1G32870				AT2G28315
AT1G62950				AT1G61300
AT2G26000				AT1G15840
AT5G45700				AT4G24000
AT3G06520				AT5G22830
AT3G52870				AT1G15440
AT1G55670				AT5G46600
AT4G10110				AT4G23220
AT3G03270				AT3G02070
AT3G21540				AT5G65440
AT5G02710				AT2G18876
AT3G27100				AT1G15660
AT1G77590				AT1G49650
AT5G15490				AT5G14970
AT2G20610				AT4G25870
AT5G11090				AT1G17560
AT5G01530				AT1G15980
AT4G12530				AT1G68520
AT1G21100				AT1G27595
AT2G07751				AT2G36485
				AT5G19100
				AT1G18850
				AT1G34150
				AT1G13820
				AT5G15640
				AT1G80810
				AT1G54575
				AT1G65310
				AT2G33570
				AT3G55640
				AT3G25220
				AT4G10480
				AT1G48430
				AT4G13850
				AT3G54170
				AT4G14030
				AT2G39930
				AT2G27720
				AT5G03650
				AT3G49320
				AT1G20010
				AT5G01640
				AT1G66250
				AT5G43810
				AT5G44740
				AT4G36920
				AT1G73030
				AT4G12960
				AT1G55520
				AT1G54350
				AT3G54130
				AT1G58160
				AT1G80820
				AT4G09060
				AT5G39900
				AT4G24740
				AT5G26800
				AT3G23690
				AT4G11110
				AT2G21470
				AT3G16260
				AT1G73875
				AT4G14010
				AT3G08670
				AT2G26790
				AT2G31040
				AT3G26410
				AT2G30945
				AT1G35735
				AT3G20190
				AT5G35960
				AT3G21050
				AT3G09810
				AT2G40650
				AT3G53980
				AT3G58460
				AT1G14820
				AT2G23090
				AT3G47750
				AT5G56220
				AT2G35470
				AT1G34160
				AT2G06005
				AT2G28590
				AT3G01560
				AT4G17370
				AT1G79960
				AT5G42280
				AT4G37670
				AT2G15000
				AT5G01060
				AT1G63580
				AT1G01600
				AT5G58030
				AT1G07610
				AT1G10210
				AT1G33660
				AT3G04880
				AT5G13710
				AT1G36980
				AT2G39681
				AT4G13100
				AT3G60360
				AT4G37510
				AT4G09480
				AT1G74180
				AT5G19500
				AT1G48960
				AT5G58990
				AT4G09730
				AT1G45332
				AT4G21190
				AT3G23470
				AT5G65205
				AT5G50260
				AT1G19920
				AT3G19550
				AT1G20920
				AT3G07220
				AT3G56340
				AT2G25680
				AT3G46100
				AT1G53120
				AT1G06190
				AT1G10570
				AT1G01350
				AT2G23840
				AT4G01000
				AT1G13810
				AT5G40670
				AT1G14520
				AT5G56780
				AT1G18390
				AT1G25480
				AT1G28190
				AT1G67480
				AT5G58870
				AT1G26558
				AT1G52730
				AT3G14860
				AT1G12880
				AT1G03680
				AT4G11860
				AT5G05300
				AT4G39680
				AT1G08090
				AT5G66460
				AT3G59950
				AT4G02900
				AT5G39040
				AT1G32200
				AT5G16630
				AT5G39590
				AT1G20960
				AT1G04985
				AT5G24735
				AT3G13120
				AT5G16170
				AT3G55005
				AT3G47250
				AT3G59750
				AT1G36940
				AT5G19190
				AT4G03610
				AT5G20950
				AT5G16140
				AT1G77060
				AT1G21910
				AT3G53430
				AT4G27870
				AT5G01720
				AT4G04745
				AT1G23850
				AT1G66190
				AT4G32880
				AT1G03990
				AT3G09800
				AT1G23440
				AT3G13030
				AT4G40060
				AT5G17220
				AT5G60550
				AT5G17570
				AT5G09840
				AT1G06560
				AT2G47610
				AT4G37430
				AT5G41770
				AT2G24520
				AT2G01880
				AT4G01730
				AT4G37830
				AT3G63420
				AT3G16800
				AT5G35790
				AT1G24270
				AT2G19340
				AT2G34700
				AT3G17410
				AT1G62520
				AT3G52535
				AT2G28056
				AT4G19040
				AT3G21350
				AT5G56520
				AT2G29490
				AT3G17690
				AT5G55000
				AT5G02800
				AT2G42530
				AT1G11430
				AT3G62070
				AT1G17145
				AT4G13330
				AT1G76955
				AT5G58420
				AT4G13360
				AT4G22310
				AT2G26210
				AT1G17590
				AT1G52050
				AT2G40850
				AT4G03440
				AT5G60600
				AT1G51090
				AT2G33370
				AT2G42920
				AT5G55840
				AT5G54370
				AT3G23250
				AT5G50130
				AT1G70530
				AT4G12850
				AT2G20870
				AT2G13810
				AT1G70560
				AT5G13050
				AT1G32170
				AT5G02290
				AT5G50420
				AT5G53870
				AT4G38330
				AT1G29160
				AT4G04800
				AT5G59690
				AT3G58580
				AT3G17465
				AT4G32120
				AT2G47160
				AT4G33420
				AT1G80210
				AT5G63225
				AT1G16960
				AT1G78800
				AT1G57560
				AT1G19120
				AT4G27740
				AT5G35732
				AT1G63400
				AT2G45190
				AT2G38750
				AT5G30495
				AT1G74410
				AT5G57490
				AT1G27720
				AT3G20720
				AT1G75800
				AT3G04320
				AT3G14810
				AT5G48440
				AT1G21060
				AT4G29890
				AT2G37570
				AT4G29910
				AT1G11330
				AT4G38230
				AT1G77600
				AT5G27250
				AT2G44890
				AT1G53200
				AT1G30230
				AT3G48760
				AT3G30180
				AT2G46940
				AT1G68370
				AT1G52700
				AT1G33340
				AT5G51580
				AT3G06030
				AT4G38710
				AT5G46720
				AT2G31450
				AT2G37540
				AT5G03080
				AT5G11270
				AT1G74120
				AT5G34795
				AT3G10720
				AT1G16820
				AT5G46270
				AT5G22210
				AT4G01250
				AT5G05970
				AT1G27690
				AT1G60989
				AT4G35580
				AT2G36560
				AT5G01210
				AT5G18110
				AT1G80510
				AT1G02920
				AT2G42880
				AT1G50460
				AT1G25420
				AT4G27100
				AT4G35940
				AT1G61350
				AT5G58640
				AT5G06865
				AT3G63290
				AT2G26520
				AT3G20070
				AT4G32760
				AT5G08570
				AT3G50660
				AT1G61560
				AT3G62480
				AT1G17710
				AT2G33150
				AT2G44525
				AT1G27200
				AT5G10010
				AT5G67450
				AT3G01310
				AT1G14240
				AT1G04770
				AT3G53610
				AT4G01780
				AT5G50680
				AT4G30510
				AT2G17740
				AT1G49180
				AT5G13510
				AT2G18850
				AT5G57110
				AT1G35910
				AT5G42860
				AT2G01850
				AT3G60160
				AT5G43060
				AT1G49240
				AT1G76180
				AT3G01980
				AT3G27430
				AT1G09240
				AT4G37610
				AT1G67810
				AT4G15390
				AT5G05010
				AT5G06390
				AT3G53232
				AT4G22490
				AT3G23560
				AT4G13150
				AT5G46050
				AT1G28570
				AT3G61800
				AT4G10890
				AT4G21850
				AT5G23510
				AT1G65920
				AT1G01040
				AT1G01650
				AT1G75590
				AT5G64500
				AT1G12410
				AT1G01970
				AT4G15800
				AT5G61228
				AT1G19690
				AT5G19880
				AT2G03680
				AT4G32820
				AT2G07690
				AT5G18190
				AT3G06610
				AT4G10650
				AT4G15690
				AT2G48110
				AT5G19730
				AT3G04110
				AT4G35110
				AT3G57800
				AT5G59790
				AT1G48770
				AT1G75560
				AT5G20990
				AT5G45480
				AT1G68940
				AT5G26990
				AT2G42580
				AT2G20585
				AT5G03530
				AT1G77122
				AT5G50375
				AT3G47090
				AT1G27290
				AT4G26750
				AT5G34780
				AT5G47220
				AT1G56120
				AT4G38540
				AT1G16740
				AT1G76960
				AT3G53760
				AT1G64060
				AT5G08120
				AT2G37750
				AT3G05330
				AT5G06620
				AT4G37590
				AT4G18290
				AT1G15470
				AT4G12600
				AT2G47580
				AT2G26580
				AT5G02840
				AT4G17440
				AT1G69640
				AT1G26810
				AT1G04440
				AT5G34820
				AT5G58250
				AT3G11460
				AT4G24130
				AT1G78240
				AT1G10140
				AT3G19860
				AT5G04360
				AT5G21970
				AT3G62000
				AT5G18600
				AT3G24560
				AT2G35190
				AT5G49480
				AT1G54370
				AT2G47830
				AT4G04940
				AT2G07360
				AT1G74920
				AT4G01850
				AT3G12570
				AT3G06240
				AT4G14620
				AT5G01075
				AT4G17270
				AT3G20770
				AT5G20450
				AT5G66950
				AT5G05450
				AT4G36660
				AT3G62540
				AT2G04790
				AT1G56423
				AT3G22460
				AT1G77080
				AT5G05090
				AT3G03360
				AT4G34620
				AT5G04330
				AT1G53160
				AT1G64530
				AT2G05250
				AT4G12710
				AT3G58730
				AT2G19350
				AT4G15093
				AT1G15130
				AT1G16880
				AT5G67260
				AT3G57640
				AT1G26220
				AT5G02820
				AT3G06190
				AT5G37600
				AT5G46860
				AT5G26260
				AT5G24970
				AT3G14430
				AT1G29510
				AT1G50010
				AT4G10070
				AT4G12470
				AT3G14760
				AT2G42960
				AT2G01440
				AT5G40150
				AT1G09932
				AT5G65710
				AT3G56080
				AT1G15670
				AT1G53850
				AT3G45230
				AT2G46600
				AT2G45270
				AT5G37055
				AT4G03110
				AT1G78895
				AT3G53342
				AT3G49240
				AT4G00525
				AT5G49555
				AT5G67210
				AT2G02500
				AT1G53070
				AT3G49680
				AT5G15780
				AT1G54110
				AT3G22980
				AT2G21080
				AT3G27310
				AT1G29060
				AT3G43862
				AT4G00700
				AT1G18080
				AT1G17840
				AT4G27480
				AT2G20050
				AT1G66970
				AT4G16770
				AT4G35080
				AT2G34238
				AT5G60030
				AT1G48000
				AT2G02390
				AT4G22820
				AT4G10280
				AT1G73240
				AT3G56060
				AT1G49320
				AT1G58280
				AT5G35700
				AT3G21270
				AT5G57035
				AT5G60900
				AT5G21070
				AT4G04223
				AT4G02410
				AT5G23900
				AT4G14070
				AT4G34700
				AT5G35480
				AT2G29320
				AT4G29750
[truncated: 8,261 more rows]

## Sheet: Fig. S1B
Supplementary Dataset S3. Unique and shared differentially expressed cold responsive genes in wild-type (Col-0) at ZT1 and ZT6 compared to DEGs from Genevestigator and Calixto et al., 2018.
Genes whose expression is significantly regulated (FDR<0.05 and LFC > |1|) are separated based on if the gene is unique to either time point or the Genevestigator data or if the gene is shared between those datasets.
Shared DEGs between Col-0 at ZT1 for 10°C/22°C, Col-0 at ZT6 for 10°C/22°C, and DEGs from Genevestigator and Calixto et al., 2018	Shared DEGs between Col-0 at ZT1 for 10°C/22°C and DEGs from Genevestigator and Calixto et al., 2018	Shared DEGs between Col-0 at ZT6 for 10°C/22°C and DEGs from Genevestigator & Calixto et al., 2018	Shared DEGs between Col-0 at ZT1 and ZT6 for 10°C/22°C	Unique DEGs to Genevestigator and Calixto et al., 2018	Unique DEGs to Col-0 at ZT1 for 10°C/22°C	Unique DEGs to Col-0 at ZT6 for 10°C/22°C
146 genes	241 genes	925 genes	15 genes	9899 genes	23 genes	281 genes
AT1G13700	AT1G04310	AT1G78930	AT3G26512	AT5G16970	AT1G62515	AT2G43120
AT1G55910	AT4G26530	AT2G29300	AT4G32920	AT3G18710	AT4G39340	AT5G46240
AT1G30530	AT1G51440	AT1G21310	AT1G45010	AT5G11780	AT4G28280	AT3G07835
AT3G54920	AT2G26530	AT4G27830	AT5G63195	AT4G03450	AT3G53830	AT4G06745
AT3G03780	AT1G30070	AT4G26555	AT5G08790	AT1G71695	AT5G09855	AT3G28370
AT4G27310	AT5G44020	AT1G15210	AT1G78100	AT5G53660	AT3G03550	AT1G53625
AT5G63190	AT1G21130	AT1G79700	AT3G04685	AT3G51870	AT3G60320	AT2G45130
AT1G58520	AT1G77760	AT2G39100	AT1G13480	AT4G29950	AT1G06002	AT2G32950
AT1G07350	AT1G37130	AT4G10925	AT3G24518	AT1G20560	AT4G36850	AT5G13180
AT1G05870	AT5G02810	AT1G72890	AT2G08780	AT5G07360	AT2G45630	AT4G34840
AT3G46620	AT1G55530	AT3G17420	AT4G05910	AT5G20050	AT1G06980	AT3G61780
AT5G15950	AT1G25400	AT2G38860	AT5G06385	AT3G48330	AT5G15260	AT1G09443
AT3G23810	AT3G05640	AT5G62720	AT5G05995	AT5G52470	AT1G04760	AT3G10130
AT5G15845	AT4G09900	AT1G75810	AT3G09275	AT4G32710	AT3G06830	AT4G33610
AT5G66740	AT5G05270	AT5G20250	AT2G16367	AT3G46440	AT2G46310	AT5G67320
AT2G23270	AT4G24780	AT2G38940		AT1G71528	AT4G17730	AT5G48430
AT3G12320	AT1G33050	AT3G52950		AT4G34980	AT4G08815	AT3G09575
AT3G52740	AT4G34950	AT4G37290		AT1G64560	AT1G05033	AT2G29160
AT2G28470	AT3G57540	AT2G39140		AT3G44110	AT5G52882	AT5G03585
AT1G21590	AT3G27770	AT5G63810		AT3G16830	AT3G47820	AT5G59380
AT1G49650	AT3G49570	AT1G09795		AT4G13720	AT3G51080	AT5G06200
AT4G39800	AT5G62070	AT2G19190		AT5G20470	AT2G45685	AT3G25655
AT3G26510	AT1G66180	AT3G54500		AT5G04950	AT1G07135	AT1G71866
AT5G49480	AT3G13470	AT5G52750		AT1G18630		AT1G02050
AT2G38470	AT2G30010	AT4G17490		AT5G39680		AT3G22565
AT3G21890	AT3G19030	AT5G21930		AT1G09300		AT1G65485
AT3G52450	AT1G63880	AT3G51238		AT2G26900		AT5G17820
AT1G10370	AT1G11210	AT3G09920		AT2G38310		AT5G64490
AT1G14200	AT3G02170	AT2G40330		AT1G35710		AT4G05170
AT2G36220	AT1G57680	AT2G48100		AT1G24100		AT3G63088
AT4G04610	AT5G23380	AT4G12000		AT1G72450		AT2G09700
AT1G06180	AT5G24470	AT4G37760		AT4G27340		AT5G41270
AT3G55980	AT2G41870	AT1G72330		AT2G19580		AT1G53250
AT5G58770	AT5G46830	AT4G33040		AT1G71390		AT4G25290
AT5G17300	AT1G26790	AT3G22420		AT5G46260		AT5G63087
AT4G36360	AT4G25990	AT1G18010		AT2G32710		AT3G12587
AT5G39080	AT5G43850	AT1G10770		AT3G46790		AT1G51920
AT1G70580	AT5G19190	AT3G01550		AT5G63060		AT2G43150
AT4G01080	AT5G39660	AT1G03090		AT5G27680		AT4G23250
AT1G56600	AT2G46940	AT5G37790		AT4G19720		AT5G63350
AT1G01520	AT3G01310	AT1G35210		AT1G80850		AT4G14860
AT4G31290	AT1G04770	AT2G20750		AT5G36790		AT1G26390
AT5G09870	AT4G04020	AT1G04570		AT1G49500		AT5G24060
AT1G78020	AT5G02840	AT1G10522		AT1G73860		AT4G28890
AT5G59130	AT4G33660	AT4G34970		AT3G08510		AT1G34160
AT3G02380	AT2G47930	AT1G01770		AT4G35920		AT5G08391
AT4G25480	AT3G24500	AT3G48550		AT1G25988		AT1G79960
AT1G51680	AT2G40670	AT1G77210		AT1G32370		AT3G59950
AT1G23710	AT4G39510	AT1G26800		AT5G26820		AT3G17590
AT5G47060	AT4G21870	AT5G51260		AT5G47630		AT4G15570
AT3G09450	AT4G25620	AT1G22370		AT1G15250		AT2G42975
AT4G15430	AT3G25230	AT5G26030		AT2G46620		AT1G02620
AT4G25470	AT1G24147	AT3G27540		AT2G43750		AT1G13530
AT5G45820	AT3G15210	AT1G07700		AT5G11200		AT3G28070
AT4G26080	AT1G24020	AT1G23740		AT2G24490		AT1G17710
AT4G28460	AT1G52190	AT5G44670		AT2G15080		AT3G04110
AT3G59940	AT2G41560	AT5G38120		AT1G16360		AT2G45040
AT1G77450	AT3G48460	AT1G44000		AT3G13437		AT5G37055
AT5G39670	AT1G70780	AT2G32540		AT1G20650		AT5G58730
AT3G03770	AT3G19680	AT2G35960		AT1G26670		AT4G37608
AT1G25275	AT4G33666	AT5G03210		AT5G22720		AT1G03650
AT1G74670	AT1G49780	AT5G59480		AT1G52200		AT4G16141
AT4G18422	AT3G44260	AT4G19410		AT1G54410		AT1G07477
AT5G62920	AT1G66230	AT1G60270		AT4G23200		AT3G18915
AT3G52310	AT3G02370	AT3G61190		AT2G27920		AT5G42830
AT3G47340	AT1G62030	AT1G56300		AT5G52690		AT4G06415
AT1G27730	AT1G25550	AT4G33560		AT2G37678		AT1G23760
AT3G48360	AT2G07180	AT5G02830		AT3G56070		AT3G22890
AT5G47230	AT4G28290	AT2G35420		AT5G14440		AT1G17830
AT5G24150	AT5G13930	AT1G76720		AT4G29810		AT1G27695
AT1G60190	AT2G23000	AT4G25640		AT3G02780		AT1G22490
AT5G25260	AT4G23750	AT4G17840		AT1G80870		AT5G41070
AT4G28270	AT3G14200	AT5G24530		AT4G23670		AT5G05060
AT1G68190	AT5G49330	AT1G70985		AT2G46225		AT2G28440
AT2G39800	AT1G13740	AT3G11430		AT5G20600		AT5G00820
AT5G04340	AT1G70420	AT1G19200		AT1G75310		AT3G23710
AT5G20190	AT5G13170	AT1G15950		AT3G58590		AT3G52905
AT4G27657	AT4G15760	AT2G45760		AT5G14370		AT5G55810
AT5G14120	AT5G53160	AT5G08350		AT5G66440		AT1G04133
AT5G21170	AT1G74310	AT4G34150		AT3G03702		AT1G48350
AT1G18570	AT5G20270	AT5G33355		AT3G52460		AT1G19330
AT3G24520	AT3G10840	AT4G34030		AT4G35440		AT5G37020
AT3G18750	AT3G07310	AT5G65600		AT5G04130		AT2G03945
AT5G25140	AT1G04220	AT3G09520		AT3G55380		AT1G09845
AT1G19050	AT5G52320	AT1G70230		AT2G35155		AT5G08720
AT2G27420	AT5G02760	AT2G01290		AT3G51910		AT5G26865
AT5G53290	AT2G26150	AT4G26950		AT3G06890		AT5G18210
AT4G00950	AT5G01740	AT5G64840		AT1G05250		AT5G43740
AT1G02640	AT3G59670	AT5G53070		AT4G25730		AT3G44460
AT5G62430	AT3G23990	AT5G42600		AT4G31950		AT5G64810
AT5G03555	AT1G69570	AT5G07690		AT1G24575		AT1G19900
AT2G36880	AT1G69160	AT1G80180		AT1G12790		AT4G27290
AT5G62470	AT1G64970	AT2G16430		AT2G37260		AT4G14740
AT4G17770	AT4G12400	AT2G37430		AT5G54610		AT3G29140
AT4G01870	AT5G52640	AT3G44300		AT2G01640		AT5G19360
AT5G25610	AT5G57760	AT3G26290		AT2G18910		AT5G06595
AT1G64780	AT4G39210	AT3G48590		AT1G31760		AT1G07490
AT5G25130	AT1G12420	AT5G59730		AT3G20365		AT5G05780
AT1G73480	AT4G28240	AT5G43860		AT5G65470		AT3G42806
AT3G24463	AT1G03850	AT3G53990		AT1G74000		AT1G05213
AT1G23390	AT3G55120	AT1G11260		AT1G13030		AT2G28040
AT5G54470	AT1G08570	AT3G61230		AT5G66420		AT1G51915
AT5G41900	AT1G18020	AT1G08660		AT1G55580		AT2G08915
AT1G21120	AT1G69040	AT3G13610		AT1G53903		AT4G24750
AT2G02950	AT4G32020	AT3G10120		AT1G19715		AT5G38290
AT3G21560	AT3G23880	AT1G07720		AT3G63400		AT1G02880
AT3G17510	AT1G01720	AT2G31560		AT3G06130		AT1G05523
AT1G07150	AT4G37790	AT3G10930		AT1G69430		AT1G79075
AT3G47500	AT3G56400	AT1G55960		AT5G50000		AT1G29170
AT4G18010	AT1G60590	AT1G53090		AT1G53340		AT4G35290
AT5G64620	AT1G66080	AT2G36750		AT4G37180		AT3G05840
AT5G59820	AT5G63530	AT5G34940		AT3G05660		AT4G37553
AT5G15130	AT3G07090	AT4G20860		AT2G37230		AT3G01810
AT5G42760	AT1G09250	AT5G16370		AT2G47560		AT2G02750
AT5G15850	AT5G08640	AT1G16730		AT1G80290		AT1G62170
AT5G54130	AT5G02490	AT3G08870		AT5G10605		AT5G19230
AT1G21050	AT3G10185	AT3G03440		AT2G37390		AT2G02690
AT4G10120	AT3G50700	AT3G58680		AT2G06050		AT1G26410
AT2G33380	AT4G39980	AT2G31810		AT4G39820		AT1G08477
AT5G48930	AT5G67190	AT5G22630		AT3G59570		AT1G80890
AT1G30370	AT1G62510	AT1G67070		AT3G20920		AT2G30424
AT2G46670	AT3G05180	AT1G33055		AT3G54830		AT2G29110
AT5G17050	AT4G23570	AT2G32650		AT5G26220		AT3G00560
AT1G02820	AT2G19310	AT1G23050		AT1G48650		AT2G08440
AT2G31380	AT4G33010	AT5G65400		AT5G28640		AT2G20555
AT4G15248	AT5G01810	AT2G25950		AT2G19440		AT4G33565
AT3G11410	AT4G18220	AT3G24840		AT3G02230		AT3G44716
AT4G15780	AT3G18290	AT1G75960		AT5G61930		AT2G43050
AT4G25490	AT3G49580	AT5G04120		AT4G27260		AT5G59732
AT5G21100	AT3G12580	AT1G36622		AT1G10120		AT1G74675
AT2G22240	AT1G75710	AT1G06040		AT5G66610		AT1G15125
AT2G15960	AT2G43820	AT4G23990		AT5G08760		AT3G30390
AT5G37260	AT3G47640	AT2G23420		AT1G43650		AT5G50640
AT2G40140	AT5G24155	AT3G60220		AT5G15170		AT5G67385
AT2G29090	AT2G47440	AT4G37560		AT3G61170		AT2G07747
AT2G46790	AT5G11260	AT1G10650		AT4G27370		AT5G26146
AT4G39330	AT5G16200	AT3G58570		AT2G25250		AT2G45290
AT5G63790	AT3G28270	AT3G22060		AT1G05562		AT1G69485
AT2G25930	AT2G04030	AT4G05020		AT1G42550		AT1G15060
AT4G26150	AT2G42380	AT1G79270		AT4G22780		AT2G08650
AT1G74890	AT3G52370	AT1G20630		AT3G26840		AT5G64100
AT3G24460	AT1G23080	AT3G04770		AT5G55120		AT4G08985
AT1G62540	AT5G67300	AT1G78370		AT3G10450		AT2G01379
AT5G64170	AT5G56030	AT3G44630		AT4G34800		AT5G16350
AT3G21150	AT1G65060	AT3G17120		AT1G08460		AT3G23430
AT5G66650	AT4G32770	AT5G11590		AT1G80720		AT4G08915
	AT1G48120	AT4G17880		AT4G03820		AT1G09333
	AT2G20560	AT2G43500		AT3G28930		AT5G44585
	AT4G19170	AT1G73870		AT2G26330		AT5G56970
	AT5G13740	AT1G13950		AT1G08610		AT1G13310
	AT4G02380	AT3G51240		AT1G25055		AT3G03975
	AT5G07440	AT1G68520		AT3G08700		AT4G34020
	AT1G69572	AT1G65310		AT2G40160		AT1G07485
	AT1G06000	AT1G48430		AT1G69295		AT3G61750
	AT5G56000	AT1G20010		AT5G06610		AT5G23760
	AT1G64720	AT2G39980		AT5G26680		AT1G28685
	AT1G78570	AT2G16890		AT2G22470		AT1G24822
	AT2G45680	AT5G02270		AT5G14030		AT3G28170
	AT1G10640	AT2G26690		AT2G47730		AT5G63690
	AT5G52250	AT3G51895		AT2G01940		AT1G45249
	AT4G12830	AT1G69480		AT3G59870		AT3G17890
	AT2G42620	AT1G80150		AT3G16430		AT5G10740
	AT2G29450	AT5G20790		AT5G45440		AT2G00600
	AT5G40380	AT1G75190		AT3G23310		AT3G07280
	AT4G27280	AT1G15885		AT4G05110		AT2G10606
	AT1G68550	AT2G36870		AT1G80790		AT1G72130
	AT3G56880	AT3G63160		AT2G43400		AT3G28700
	AT5G40850	AT5G62980		AT5G38000		AT1G51350
	AT1G15100	AT1G51090		AT5G15050		AT2G16070
	AT3G09440	AT5G47610		AT4G27800		AT4G23020
	AT4G13340	AT1G70560		AT1G80840		AT1G05675
	AT5G05580	AT1G79410		AT5G61900		AT1G48170
	AT1G72645	AT2G38750		AT3G03850		AT4G23770
	AT1G78170	AT5G30495		AT5G02610		AT2G04852
	AT2G28200	AT3G14810		AT2G40900		AT2G08585
	AT4G11660	AT1G67360		AT3G11270		AT2G26800
	AT3G05030	AT1G02920		AT2G46440		AT2G31751
	AT5G15450	AT1G55310		AT2G17630		AT3G55130
	AT3G04210	AT5G57110		AT5G18270		AT1G29025
	AT1G25440	AT3G09270		AT2G32210		AT2G34080
	AT4G31730	AT1G09240		AT1G49490		AT1G05787
	AT3G60930	AT4G35110		AT3G09150		AT2G21060
	AT1G23205	AT2G20585		AT3G14990		AT3G07925
	AT5G49910	AT5G64550		AT5G56950		AT5G65050
	AT1G67750	AT5G04360		AT3G22380		AT2G08730
	AT5G46330	AT2G31750		AT4G27600		AT1G08507
	AT2G38170	AT1G53160		AT4G34790		AT5G66110
	AT2G36470	AT5G45430		AT3G51400		AT3G53310
	AT1G55450	AT3G56080		AT3G05140		AT5G06630
	AT2G17230	AT3G45230		AT1G48690		AT2G23620
	AT1G22640	AT2G35770		AT1G09140		AT4G06135
	AT3G02140	AT1G01060		AT4G13560		AT4G20835
	AT2G32100	AT3G26740		AT1G68470		AT5G18790
	AT5G11790	AT4G02410		AT2G39110		AT1G36623
	AT1G49032	AT1G73390		AT5G50800		AT3G22961
	AT3G58120	AT4G34135		AT1G22630		AT5G35760
	AT3G14620	AT1G26665		AT5G23090		AT1G66800
	AT5G24660	AT2G36630		AT5G45920		AT2G35660
	AT2G20570	AT1G28330		AT4G35020		AT1G03580
	AT5G54380	AT5G27420		AT3G62780		AT5G67140
	AT2G23340	AT2G36460		AT3G28210		AT5G06090
	AT5G62020	AT5G23730		AT5G15843		AT4G03540
	AT3G06070	AT4G11521		AT5G50720		AT5G67640
	AT1G13670	AT3G14310		AT3G28945		AT2G46340
	AT5G38910	AT3G10850		AT2G36060		AT3G59410
	AT1G69830	AT2G18700		AT4G24930		AT2G44140
	AT1G73500	AT1G58270		AT4G16545		AT3G18773
	AT5G48850	AT5G58120		AT3G25060		AT1G60510
	AT1G71810	AT4G12510		AT1G09740		AT4G04320
	AT4G15480	AT5G20150		AT4G23860		AT3G20640
	AT1G13650	AT2G42040		AT3G26240		AT4G12543
	AT3G05800	AT2G43290		AT1G30640		AT1G24996
	AT1G76080	AT5G61010		AT5G16715		AT5G67490
	AT3G59350	AT1G33110		AT2G25130		AT3G56200
	AT3G09350	AT3G58020		AT1G03905		AT3G02030
	AT1G22770	AT5G67370		AT1G22150		AT5G20225
	AT2G26980	AT1G30390		AT1G26440		AT5G66675
	AT1G10960	AT4G34550		AT3G42725		AT4G02815
	AT5G56010	AT4G04330		AT1G03660		AT5G03995
	AT5G02500	AT1G72530		AT1G22070		AT1G06453
	AT5G16110	AT5G21940		AT4G25310		AT5G04375
	AT2G30040	AT1G11960		AT5G25800		AT4G35270
	AT1G54050	AT5G11650		AT1G07500		AT2G44630
	AT5G49360	AT2G28890		AT1G19870		AT3G16565
	AT1G18400	AT5G62220		AT2G40750		AT1G29200
	AT1G74740	AT2G19450		AT1G63860		AT3G57160
	AT1G56170	AT5G38980		AT3G54900		AT2G25440
	AT1G74450	AT2G37710		AT3G16500		AT2G44340
	AT2G23810	AT4G12980		AT5G41740		AT2G42940
	AT5G54630	AT3G15460		AT1G10250		AT2G30615
	AT4G08570	AT4G30960		AT2G05100		AT1G25097
	AT3G45640	AT3G21390		AT3G18510		AT2G37720
	AT1G17870	AT5G26040		AT1G11175		AT1G34049
	AT5G10930	AT2G18670		AT1G51850		AT5G21482
	AT1G23870	AT5G65380		AT5G44520		AT1G30460
	AT1G10470	AT5G24390		AT1G78180		AT2G40085
	AT5G64410	AT4G10910		AT3G25730		AT5G67488
	AT2G36080	AT5G54585		AT2G03720		AT2G17787
	AT5G57660	AT3G54990		AT4G18020		AT5G59540
	AT2G41010	AT5G24490		AT3G03000		AT2G24545
	AT2G15050	AT5G61820		AT3G48680		AT2G30100
		AT3G07360		AT5G50180		AT2G04295
		AT3G17800		AT3G18010		AT1G09993
		AT4G17090		AT4G18550		AT3G02025
		AT3G27170		AT3G55420		AT1G58320
		AT5G11580		AT2G38480		AT1G15085
		AT3G51920		AT5G27280		AT5G59000
		AT2G03730		AT5G49520		AT4G32600
		AT5G42750		AT1G53645		AT3G03535
		AT3G13100		AT1G18810		AT4G01670
		AT1G19970		AT3G50810		AT3G61590
		AT1G70250		AT2G20690		AT1G52342
		AT1G48100		AT1G09930		AT4G15030
		AT3G24170		AT1G10585		AT3G04950
		AT5G24850		AT2G31360		AT3G25240
		AT1G08300		AT2G01830		AT4G38020
		AT2G40460		AT4G28510		AT5G00450
		AT3G10150		AT2G02450		AT2G16760
		AT3G52340		AT3G23940		AT5G26150
		AT1G78510		AT4G34750		AT1G45150
		AT1G25230		AT4G37690		AT3G06125
		AT4G20000		AT1G18800		AT5G14320
		AT5G55620		AT3G45920		AT3G12770
		AT3G19850		AT5G19290		AT5G63630
		AT5G03545		AT3G02910		AT3G59070
		AT5G44580		AT4G28150		AT4G24972
		AT2G44370		AT1G20840		AT1G48355
		AT4G29310		AT1G66880		AT3G16440
		AT4G33790		AT5G61770		AT3G60280
		AT2G16500		AT1G51790		AT3G01920
		AT4G13900		AT3G05880		AT4G03816
		AT4G03510		AT5G58750		AT2G07662
		AT5G28430		AT3G01820		AT2G32645
		AT4G12310		AT4G19990		AT2G43375
		AT4G08870		AT1G80600		AT5G53050
		AT4G33480		AT5G66240		AT2G01260
		AT5G19850		AT1G05260		AT1G23052
		AT2G28900		AT2G16710		AT5G14910
		AT5G53880		AT5G47050		AT5G23235
		AT1G68440		AT5G15410		AT2G24820
		AT1G53875		AT4G05150		AT1G13520
		AT1G73260		AT5G20660
		AT5G61590		AT4G16720
		AT4G18700		AT1G01500
		AT1G21110		AT5G65000
		AT5G47560		AT2G19870
		AT2G17036		AT4G34200
		AT5G20030		AT1G36305
		AT1G78600		AT3G44970
		AT2G30490		AT5G59800
		AT5G06760		AT4G12800
		AT5G57050		AT4G27430
		AT1G69730		AT1G52400
		AT5G46800		AT4G30993
		AT4G34230		AT1G16430
		AT3G53800		AT5G14740
		AT5G57220		AT5G66760
		AT4G29520		AT3G09700
		AT3G25250		AT5G47550
		AT1G28050		AT1G14880
		AT1G21600		AT4G14368
		AT4G27652		AT4G34350
		AT5G10470		AT5G61760
		AT2G39900		AT3G23070
		AT4G39940		AT2G32290
		AT3G14770		AT2G23690
		AT2G24250		AT2G40710
		AT2G39250		AT3G23630
		AT4G36500		AT5G27600
		AT5G01260		AT1G32950
		AT5G59050		AT3G14360
		AT1G78290		AT5G14880
		AT3G14067		AT1G26650
		AT5G35460		AT4G11220
		AT1G17360		AT1G27090
		AT3G09590		AT1G19630
		AT2G40150		AT2G02930
		AT3G10230		AT2G03550
		AT5G08305		AT1G18150
		AT5G43450		AT4G22320
		AT4G04850		AT4G16570
		AT3G17330		AT3G08970
		AT1G19700		AT3G53900
		AT3G23000		AT1G69420
		AT1G80120		AT1G34640
		AT1G02400		AT5G38420
		AT2G39200		AT3G21055
		AT2G28780		AT3G22235
		AT1G32900		AT2G39850
		AT3G18690		AT5G65030
		AT4G20260		AT2G34940
		AT2G34840		AT1G48920
		AT1G29357		AT1G29450
		AT1G30700		AT5G67240
		AT4G17140		AT3G45600
		AT2G25200		AT2G30470
		AT1G07050		AT4G11175
		AT3G13110		AT2G18900
		AT2G41250		AT4G25670
		AT5G09540		AT3G59110
		AT4G01130		AT2G31800
		AT4G31550		AT1G28660
		AT4G34650		AT3G02640
		AT5G14920		AT3G10320
		AT3G15354		AT1G76970
		AT3G56260		AT3G19960
		AT3G48320		AT3G21620
		AT1G72940		AT2G46420
		AT1G72930		AT1G12910
		AT3G08505		AT5G13320
		AT2G15090		AT4G27140
		AT4G24700		AT4G30410
		AT1G66060		AT2G33580
		AT1G70290		AT4G15540
		AT1G76100		AT1G65820
		AT1G27360		AT4G37580
		AT1G66725		AT3G01680
		AT1G13250		AT1G43605
		AT1G76360		AT2G38010
		AT4G19450		AT1G52080
		AT2G25900		AT1G35180
		AT5G60540		AT2G19490
		AT5G57550		AT1G10410
		AT3G50760		AT1G09440
		AT5G17310		AT1G73740
		AT5G24380		AT4G30720
		AT5G20710		AT3G60990
		AT5G37550		AT1G17240
		AT3G14720		AT1G53350
		AT3G05760		AT4G16780
		AT5G11070		AT1G16590
		AT4G27450		AT1G66440
		AT1G32520		AT4G15830
		AT1G79440		AT4G25350
		AT3G52800		AT2G42750
		AT5G54960		AT1G29260
		AT5G10770		AT5G42250
		AT2G25110		AT1G61730
		AT3G05345		AT4G32320
		AT1G75240		AT4G33905
		AT2G46450		AT2G40360
		AT3G24190		AT2G05050
		AT3G27250		AT5G09900
		AT5G12170		AT1G08810
		AT1G09350		AT1G09210
		AT1G75380		AT3G26810
		AT1G31850		AT4G04408
		AT1G78850		AT5G64920
		AT3G28100		AT5G53280
		AT1G27630		AT4G02930
		AT4G17340		AT1G69580
		AT3G56360		AT5G10430
		AT4G35380		AT1G36730
		AT3G05410		AT5G52790
		AT4G31870		AT2G28760
		AT4G39090		AT5G64980
		AT4G37150		AT1G67590
		AT2G15880		AT5G56747
		AT1G05690		AT3G44430
		AT2G36050		AT5G24540
		AT1G70620		AT1G73300
		AT1G02160		AT2G36400
		AT1G77960		AT1G55090
		AT2G23030		AT5G47840
		AT5G05690		AT5G52550
		AT1G75170		AT1G78080
		AT5G25190		AT1G02475
		AT1G24580		AT3G13065
		AT3G55800		AT2G46330
		AT3G16460		AT3G02050
		AT1G44100		AT5G52740
		AT3G49960		AT1G74510
		AT5G56860		AT3G56470
		AT2G15890		AT1G67340
		AT1G13270		AT5G56020
		AT4G35320		AT5G60400
		AT4G25433		AT5G59010
		AT1G74370		AT1G21560
		AT1G67980		AT4G18270
		AT5G60660		AT3G18200
		AT5G03050		AT2G30130
		AT5G63130		AT1G20696
		AT5G19300		AT1G08630
		AT1G21410		AT1G47625
		AT1G18590		AT2G24630
		AT3G15450		AT1G66150
		AT3G58990		AT3G58840
		AT3G29575		AT1G56500
		AT4G39730		AT2G30460
		AT1G66700		AT3G10985
		AT1G49130		AT5G19970
		AT3G08860		AT1G60850
		AT4G38490		AT2G27200
		AT3G27350		AT5G06930
		AT5G02160		AT4G33490
		AT1G01390		AT2G02710
		AT4G12390		AT4G07410
		AT1G44446		AT5G10290
		AT4G01720		AT5G18130
		AT3G19930		AT1G77120
		AT1G64900		AT1G50590
		AT4G11350		AT1G64980
		AT4G02420		AT4G09030
		AT1G11300		AT3G44735
		AT5G38310		AT5G05470
		AT5G41620		AT2G31740
		AT5G23920		AT5G48220
		AT2G14170		AT4G27670
		AT1G64500		AT1G77670
		AT5G53048		AT3G28300
		AT1G16515		AT3G23830
		AT4G40090		AT4G33220
		AT2G47000		AT4G24660
		AT2G27260		AT4G16590
		AT5G26570		AT1G74590
		AT3G62950		AT3G54030
		AT3G26570		AT4G14800
		AT2G18560		AT1G76050
		AT4G02850		AT5G56710
		AT2G11810		AT5G40730
		AT4G14400		AT4G21600
		AT3G21670		AT2G40290
		AT4G24160		AT4G27510
		AT3G53460		AT2G14880
		AT5G14280		AT3G47480
		AT3G22550		AT1G68500
		AT3G53210		AT1G54770
		AT1G49660		AT1G15500
		AT5G24610		AT3G28910
		AT4G38960		AT4G25910
		AT1G52720		AT4G23490
		AT3G53370		AT4G25970
		AT5G52570		AT3G06150
		AT3G45210		AT4G24970
		AT3G50500		AT1G56720
		AT4G37800		AT1G66430
		AT2G46830		AT5G19770
		AT3G22840		AT1G53510
		AT3G28080		AT3G52750
		AT2G38230		AT3G26782
		AT3G04060		AT1G59520
		AT5G52510		AT4G02482
		AT3G13620		AT4G20440
		AT5G24810		AT3G13600
		AT2G38465		AT2G32680
		AT5G01410		AT2G38660
		AT3G48100		AT1G13245
		AT3G07350		AT3G45390
		AT4G18430		AT1G60790
		AT2G19650		AT4G08160
		AT1G05170		AT1G04180
		AT5G62350		AT3G09405
		AT4G19230		AT3G13222
		AT3G12150		AT5G61210
		AT2G24280		AT1G64400
		AT5G46890		AT5G63620
		AT1G10230		AT4G33360
		AT1G53900		AT4G30400
		AT2G37510		AT2G45400
		AT3G47800		AT1G17140
		AT5G24318		AT4G17670
		AT5G25280		AT1G08380
		AT5G19240		AT3G62010
		AT4G03205		AT1G43560
		AT2G40400		AT2G26480
		AT1G65490		AT4G03190
		AT4G01580		AT1G33750
		AT4G31875		AT1G14750
		AT4G11280		AT3G18035
		AT4G14660		AT5G17210
		AT1G17745		AT5G56550
		AT1G56430		AT2G19800
		AT4G34710		AT1G44120
		AT4G09020		AT5G02190
		AT1G31950		AT5G23540
		AT5G51570		AT1G52000
		AT5G36910		AT4G21320
		AT4G01060		AT1G31310
		AT3G29670		AT2G47960
		AT1G02930		AT1G61450
		AT5G64940		AT3G52960
		AT4G29720		AT3G52070
		AT2G47910		AT5G10030
		AT4G33980		AT2G28740
		AT1G77280		AT2G28560
		AT1G30730		AT2G03980
		AT3G15750		AT4G19050
		AT1G14870		AT4G08770
		AT2G25450		AT2G21140
		AT4G16146		AT1G69200
		AT3G16350		AT2G01300
		AT4G35770		AT5G23750
		AT5G63480		AT2G36890
		AT5G51910		AT4G28550
		AT1G56200		AT1G21760
		AT3G16560		AT2G33740
		AT3G23170		AT5G63660
		AT5G64130		AT1G11360
		AT4G16490		AT5G47730
		AT2G14750		AT1G78476
		AT3G02040		AT1G13300
		AT1G73730		AT1G11450
		AT1G24530		AT2G46720
		AT3G10410		AT1G74458
		AT2G39050		AT4G17486
		AT1G08250		AT2G45830
		AT4G35090		AT5G10370
		AT2G07042		AT2G02180
		AT5G53370		AT4G30280
		AT1G51500		AT2G42690
		AT4G06746		AT1G04710
		AT3G17790		AT1G35612
		AT1G58290		AT1G31480
		AT1G11700		AT2G39570
		AT3G19450		AT1G17500
		AT4G11570		AT1G21150
		AT2G33710		AT3G60030
		AT2G26660		AT3G14010
		AT2G45220		AT3G29810
		AT3G23920		AT1G78110
		AT4G18520		AT2G47470
		AT1G66540		AT5G57620
		AT3G26165		AT1G51080
		AT5G20070		AT4G02790
		AT5G25210		AT3G41979
		AT4G00050		AT3G58710
		AT5G48540		AT5G13870
		AT1G18870		AT3G23255
		AT2G04039		AT1G29440
		AT5G19120		AT3G29100
		AT5G08520		AT2G39390
		AT5G01790		AT1G42470
		AT1G72150		AT5G16130
		AT2G18690		AT3G26932
		AT4G01090		AT3G54460
		AT4G24800		AT2G24180
		AT2G16660		AT1G19396
		AT3G61550		AT2G29970
		AT3G26210		AT4G27620
		AT1G65890		AT5G62640
		AT2G27660		AT1G56150
		AT5G62130		AT3G27500
		AT4G15530		AT1G53890
		AT1G60505		AT2G02120
		AT5G11150		AT5G03260
		AT5G63420		AT5G01370
		AT2G26215		AT4G11190
		AT2G22400		AT5G26920
		AT5G02230		AT1G03420
		AT2G24540		AT2G40340
		AT2G43100		AT5G47180
		AT5G41750		AT5G57130
		AT1G80560		AT5G04810
		AT4G31390		AT4G19810
		AT5G13630		AT5G08020
		AT1G45201		AT5G64570
		AT4G30690		AT4G13345
		AT1G79780		AT5G47450
		AT5G40780		AT5G14060
		AT3G44990		AT5G06940
		AT2G37170		AT1G33080
		AT5G15910		AT5G11480
		AT1G27760		AT1G01230
		AT1G20070		AT4G14680
		AT3G13750		AT1G70700
		AT2G39730		AT5G01015
		AT5G06690		AT3G24240
		AT5G15230		AT2G34770
		AT4G09350		AT2G01540
		AT1G62560		AT1G73470
		AT5G44680		AT3G50840
		AT2G27080		AT5G48412
		AT4G30470		AT4G35100
		AT3G15630		AT3G50740
		AT1G62570		AT1G12430
		AT5G44990		AT1G56320
		AT5G53970		AT1G15215
		AT1G64390		AT1G36310
		AT1G62710		AT4G22580
		AT5G12010		AT1G44830
		AT5G54490		AT4G27950
		AT2G26170		AT2G39130
		AT5G56250		AT5G41120
		AT5G54160		AT3G42570
		AT4G21990		AT3G32030
		AT2G32180		AT3G12145
		AT5G06980		AT5G19940
		AT3G61220		AT3G52360
		AT4G12545		AT1G48050
		AT3G11900		AT5G08240
		AT1G70000		AT3G01080
		AT2G36390		AT1G22180
		AT4G25780		AT1G72510
		AT4G24175		AT3G60190
		AT2G32020		AT1G70590
		AT1G09950		AT3G49990
		AT4G11330		AT2G33793
		AT1G76240		AT4G24450
		AT5G44110		AT1G24145
		AT4G14270		AT1G79670
		AT5G45340		AT3G55580
		AT3G62260		AT4G14230
		AT2G30140		AT1G60080
		AT2G36800		AT5G17860
		AT4G20170		AT5G20620
		AT2G36770		AT5G40020
		AT1G51800		AT2G37478
		AT5G67420		AT4G21534
		AT3G61890		AT2G22390
		AT5G24120		AT3G17040
		AT1G04530		AT3G03180
		AT5G23240		AT5G10790
		AT1G07570		AT5G07070
		AT3G56290		AT4G12900
		AT2G36690		AT2G44080
		AT3G18775		AT1G11380
		AT3G48390		AT1G71750
		AT2G22450		AT3G04010
		AT4G15550		AT4G15910
		AT4G26590		AT2G29720
		AT5G52970		AT2G28260
		AT1G12730		AT1G64355
		AT2G32530		AT2G19640
		AT4G09500		AT4G02820
		AT3G02020		AT2G39210
		AT3G50930		AT2G01340
		AT2G21830		AT5G23950
		AT3G04710		AT3G19400
		AT4G37680		AT5G45110
		AT1G01420		AT4G16890
		AT2G02810		AT2G30770
		AT1G76980		AT2G28630
		AT4G27130		AT2G07741
		AT3G02570		AT1G77810
		AT1G52710		AT2G38090
		AT2G38740		AT2G01950
		AT5G23210		AT5G52990
		AT2G25297		AT4G30930
		AT1G78070		AT1G01240
		AT2G24100		AT1G70270
		AT2G34720		AT5G03552
		AT3G23210		AT5G16060
		AT5G03190		AT1G34580
		AT1G56220		AT1G66500
		AT1G64950		AT5G24830
		AT2G47370		AT4G09110
		AT5G26880		AT5G45775
		AT4G18240		AT3G02885
		AT3G59820		AT3G45940
		AT4G15440		AT1G22050
		AT1G31580		AT1G67530
		AT1G49210		AT5G13360
		AT3G21870		AT5G65165
		AT1G52855		AT5G48300
		AT2G46680		AT1G15640
		AT1G29050		AT4G03070
		AT1G04620		AT3G18210
		AT5G14760		AT5G01230
		AT1G01140		AT1G75780
		AT1G18360		AT5G63080
		AT3G10020		AT3G16530
		AT1G29690		AT1G29370
		AT2G32179		AT5G66558
		AT2G38820		AT5G65730
		AT1G34780		AT2G21090
		AT4G31060		AT3G05320
		AT4G12750		AT4G16540
		AT3G47960		AT4G30500
		AT4G12550		AT4G18390
		AT2G20670		AT5G48070
		AT5G18170		AT4G13750
		AT1G28680		AT1G18880
		AT5G52060		AT5G61570
		AT1G04350		AT1G50740
		AT1G05970		AT5G58780
		AT5G44910		AT2G42760
		AT3G07650		AT2G45450
		AT4G33960		AT3G55605
		AT1G80920		AT3G04290
		AT2G21430		AT1G06220
		AT1G75900		AT5G34850
		AT5G01220		AT3G54140
		AT3G23080		AT3G02720
		AT1G59700		AT1G32928
		AT5G05435		AT5G49900
		AT5G18540		AT1G70740
		AT2G44940		AT5G64280
		AT2G31880		AT1G06950
		AT3G11340		AT3G03540
		AT4G13930		AT3G09940
		AT1G07630		AT5G27895
		AT3G13950		AT3G51860
		AT5G60100		AT5G55570
		AT4G26670		AT5G63780
		AT2G40475		AT5G65609
		AT1G56670		AT5G02320
		AT1G17665		AT3G31970
		AT2G17450		AT5G66400
		AT2G37040		AT3G23010
		AT2G25730		AT1G35340
		AT1G68110		AT2G03880
		AT5G03760		AT3G62390
		AT4G05330		AT5G02100
		AT5G52660		AT4G33260
		AT4G14870		AT4G03180
		AT1G71790		AT5G01320
		AT3G08920		AT5G57870
		AT2G45160		AT2G15230
		AT4G27820		AT1G07470
		AT1G69260		AT1G52140
		AT2G05630		AT1G77510
		AT1G15960		AT3G60120
		AT5G40390		AT1G35470
		AT1G07450		AT1G52430
		AT5G57655		AT4G29440
		AT4G13770		AT2G37790
		AT3G14440		AT2G16586
		AT2G44490		AT5G55970
		AT1G55920		AT3G46720
		AT3G62550		AT4G26160
		AT1G19650		AT1G67850
		AT1G66350		AT1G69620
		AT1G19450		AT4G21730
		AT5G64905		AT2G41040
		AT5G60890		AT4G01960
		AT5G59350		AT3G26180
		AT4G20830		AT1G57860
		AT4G32480		AT4G24230
		AT3G53950		AT1G63530
		AT2G33830		AT1G63160
		AT4G24240		AT1G71050
		AT3G47420		AT5G22310
		AT3G59400		AT1G28510
		AT4G26850		AT2G34160
		AT3G01060		AT4G38130
		AT1G67470		AT1G58360
		AT2G40270		AT5G43840
		AT5G55400		AT3G09020
		AT3G17609		AT1G48240
		AT2G39650		AT4G13010
		AT2G06925		AT5G10180
		AT2G47490		AT5G20880
		AT2G31790		AT1G25180
		AT4G34000		AT1G71140
		AT4G16880		AT5G43600
		AT2G27820		AT5G06460
		AT1G14540		AT3G51960
		AT5G51550		AT2G34610
		AT1G68740		AT1G34630
		AT4G31320		AT2G30750
		AT5G02150		AT1G36370
		AT1G10760		AT5G42180
		AT4G21940		AT3G12610
		AT5G47960		AT3G25540
		AT1G79520		AT3G18680
		AT1G62180		AT2G26820
		AT2G37380		AT5G50280
		AT4G30800		AT3G23590
		AT4G34610		AT1G56110
		AT1G08650		AT5G44660
		AT5G48250		AT4G18910
		AT5G64710		AT4G01320
		AT3G44450		AT5G62580
		AT3G01420		AT1G55170
		AT1G75100		AT2G39530
		AT5G63470		AT4G21560
		AT4G33920		AT1G52830
		AT5G42900		AT2G24700
		AT4G23700		AT2G21280
		AT1G23140		AT1G20300
		AT3G03450		AT2G25160
		AT3G52400		AT1G08230
		AT3G02830		AT5G60960
		AT1G73655		AT5G44730
		AT3G09030		AT3G17640
		AT2G21130		AT5G19260
		AT2G44670		AT4G13290
		AT2G17880		AT5G18100
		AT5G44530		AT5G64880
		AT3G04140		AT3G13710
		AT2G44130		AT4G37040
		AT3G49160		AT3G53960
		AT3G18980		AT5G17240
		AT3G46640		AT2G24550
		AT5G17000		AT4G17520
		AT1G76600		AT2G47260
		AT5G23575		AT3G61770
		AT2G18160		AT2G41700
		AT1G70610		AT2G24170
		AT3G53260		AT2G41410
		AT3G13450		AT5G10830
		AT4G22200		AT4G38060
		AT5G62360		AT4G38560
		AT2G20940		AT5G22545
		AT5G22920		AT1G04280
		AT1G67660		AT5G14390
		AT1G51700		AT5G03240
		AT1G35560		AT5G16300
		AT4G02550		AT5G52200
		AT2G41190		AT1G55020
		AT4G29110		AT3G54700
		AT3G22570		AT4G10770
		AT2G22500		AT4G16260
		AT3G18930		AT3G24310
		AT3G25560		AT4G04490
		AT4G03400		AT3G55240
		AT5G67030		AT4G21840
		AT1G69610		AT4G26400
		AT3G47860		AT4G23510
		AT5G64860		AT5G43620
		AT3G15310		AT4G31820
		AT3G32930		AT1G32860
		AT3G05510		AT2G32250
		AT1G65860		AT2G31110
		AT1G80650		AT3G59980
		AT5G53420		AT5G27640
		AT1G12990		AT5G07130
		AT5G58380		AT4G27170
		AT1G08980		AT5G06700
		AT2G21320		AT3G06200
		AT2G42200		AT2G34925
		AT4G27520		AT2G37660
		AT2G29650		AT4G33120
		AT3G15350		AT2G36160
		AT3G14180		AT1G52070
		AT3G54950		AT4G39070
		AT3G16740		AT2G20450
		AT2G35930		AT4G39390
		AT3G10420		AT3G15530
		AT3G06510		AT1G70350
		AT4G13800		AT3G55750
		AT2G41290		AT5G09463
		AT3G57020		AT5G43725
		AT5G08380		AT4G26810
		AT5G43630		AT3G49200
		AT5G20220		AT1G59810
		AT2G21330		AT1G12450
		AT1G03470		AT5G57785
		AT5G23660		AT2G31020
		AT5G63180		AT2G35780
		AT5G49450		AT2G27775
		AT3G25150		AT5G41590
		AT3G45660		AT4G34220
		AT1G80480		AT1G57660
		AT1G15830		AT4G04692
		AT1G17050		AT1G05320
		AT4G27030		AT3G05020
		AT1G80440		AT1G61795
		AT3G61880		AT3G02920
		AT2G29340		AT5G20410
		AT1G12370		AT2G07340
		AT3G44310		AT2G34650
		AT5G06530		AT1G78820
		AT3G47430		AT5G55990
		AT4G32980		AT2G35020
		AT3G03630		AT2G43060
		AT1G72770		AT1G22040
		AT1G73010		AT3G51150
		AT3G09600		AT5G56490
		AT1G14360		AT5G22460
		AT1G13080		AT3G25520
		AT4G00910		AT2G31670
		AT5G19875		AT1G14900
		AT5G35970		AT5G66631
		AT2G01755		AT4G19700
		AT1G72810		AT5G20730
		AT2G21660		AT3G57760
		AT2G37970		AT4G33280
		AT1G54380		AT5G41670
		AT4G35060		AT1G56680
		AT4G22590		AT3G10330
		AT2G02100		AT1G58848
		AT2G15020		AT2G44660
		AT4G27440		AT1G10580
		AT1G34380		AT5G57780
		AT1G18000		AT4G28760
		AT1G65870		AT4G21900
		AT3G57070		AT5G51850
		AT3G60530		AT1G22140
		AT4G04990		AT1G30330
		AT2G20610		AT3G22960
		AT5G51390		AT1G77200
		AT1G21100		AT1G54510
		AT1G07010		AT2G07723
		AT5G47240		AT1G57600
				AT1G30360
				AT5G66030
				AT1G75280
				AT4G02270
				AT5G49100
				AT1G18200
				AT5G55760
				AT2G24165
				AT3G10690
				AT3G30305
				AT1G34000
				AT1G06265
				AT2G41312
				AT5G46920
				AT1G16040
				AT4G32070
				AT3G19490
				AT2G47770
				AT2G07050
				AT3G19240
				AT2G02220
				AT5G54100
				AT3G18390
				AT5G05700
				AT3G02470
				AT3G18170
				AT5G62990
				AT3G54050
				AT5G61170
				AT1G21650
				AT4G19510
				AT3G18050
				AT5G13090
				AT5G46440
				AT2G44510
				AT5G19600
				AT3G11470
				AT2G02340
				AT1G78210
				AT4G01985
				AT2G42130
				AT4G30210
				AT4G26980
				AT5G63600
				AT5G50160
				AT4G12500
				AT1G72060
				AT2G23130
				AT4G14340
				AT4G30290
				AT5G39960
				AT4G30460
				AT2G25640
				AT2G15042
				AT5G47020
				AT4G30350
				AT1G07790
				AT3G04070
				AT2G22310
				AT4G12280
				AT5G19530
				AT2G32300
				AT1G16420
				AT3G54680
				AT3G50960
				AT2G02630
				AT3G07870
				AT2G38530
				AT1G48460
				AT1G72740
				AT3G13920
				AT1G05060
				AT5G50810
				AT1G17600
				AT1G47740
				AT1G32060
				AT1G77700
				AT1G56580
				AT1G69935
				AT1G49230
				AT3G27210
				AT4G21930
				AT1G07980
				AT1G01740
				AT5G25350
				AT3G16670
				AT5G56180
				AT3G61470
				AT4G05180
				AT3G53030
				AT3G17380
				AT2G37130
				AT1G12460
				AT3G18485
				AT1G71460
				AT5G53020
				AT5G23600
				AT4G00670
				AT1G78130
				AT1G74810
				AT3G10500
				AT3G20810
				AT4G23610
				AT3G10080
				AT5G15350
				AT2G26220
				AT3G45330
				AT5G42590
				AT5G41850
				AT3G45620
				AT5G38900
				AT3G46320
				AT2G39010
				AT3G22125
				AT1G20590
				AT4G04955
				AT1G78460
				AT1G21670
				AT1G55690
				AT5G66210
				AT2G43360
				AT3G23640
				AT4G34870
				AT2G44520
				AT5G18690
				AT1G29020
				AT4G35480
				AT2G46070
				AT4G31800
				AT2G24030
				AT4G34510
				AT3G52930
				AT3G51820
				AT3G14330
				AT2G16740
				AT1G66590
				AT1G49540
				AT3G15140
				AT5G19690
				AT1G18670
				AT3G06740
				AT4G13310
				AT4G37470
				AT5G60230
				AT1G61210
				AT1G57980
				AT2G14460
				AT3G52660
				AT5G06860
				AT3G03050
				AT1G32550
				AT2G15580
				AT5G15970
				AT2G39460
				AT1G15140
				AT2G29070
				AT2G45350
				AT5G53588
				AT2G03750
				AT5G42420
				AT3G14470
				AT1G04550
				AT1G32260
				AT5G22390
				AT3G12240
				AT5G65940
				AT1G34210
				AT5G52900
				AT3G54260
				AT4G19820
				AT1G27450
				AT3G60130
				AT3G27360
				AT4G01700
				AT2G25590
				AT1G69400
				AT4G02120
				AT4G23150
				AT5G07680
				AT5G06870
				AT5G10860
				AT2G40420
				AT1G35290
				AT3G04670
				AT3G13130
				AT2G38325
				AT5G56670
				AT4G17150
				AT4G10040
				AT3G02690
				AT3G46650
				AT4G39270
				AT3G04720
				AT1G63420
				AT2G07674
				AT3G18900
				AT4G12005
				AT3G02490
				AT2G32720
				AT5G22380
				AT4G28590
				AT2G39950
				AT4G36090
				AT3G15790
				AT4G30060
				AT2G46710
				AT1G27150
				AT2G46110
				AT3G43270
				AT3G11170
				AT2G22360
				AT3G15357
				AT2G46660
				AT5G45720
				AT1G79110
				AT1G58420
				AT1G49860
				AT1G68490
				AT2G01280
				AT3G63450
				AT3G23190
				AT1G18970
				AT5G48370
				AT5G54064
				AT2G06040
				AT1G13880
				AT2G34200
				AT5G52830
				AT1G72430
				AT5G58787
				AT5G11110
				AT5G10480
				AT3G48420
				AT3G01690
				AT2G22810
				AT2G46820
				AT2G25350
				AT5G49630
				AT1G10020
				AT2G25830
				AT1G15890
				AT3G51950
				AT2G39435
				AT4G20230
				AT5G56850
				AT1G24090
				AT5G54970
				AT1G14080
				AT5G06320
				AT5G22250
				AT1G29270
				AT4G00820
				AT1G49350
				AT3G07160
				AT3G19620
				AT2G02020
				AT5G18860
				AT2G47880
				AT3G06020
				AT3G62930
				AT2G28140
				AT5G47900
				AT4G31890
				AT4G17940
				AT1G13370
				AT5G64380
				AT5G37480
				AT2G04460
				AT2G37760
				AT1G04800
				AT2G47420
				AT4G37450
				AT4G25340
				AT1G32400
				AT1G60870
				AT3G03560
				AT1G69870
				AT2G02080
				AT4G28900
				AT4G31780
				AT4G37225
				AT2G26080
				AT3G01800
				AT1G79600
				AT5G56320
				AT3G57000
				AT2G23670
				AT3G10110
				AT5G06790
				AT1G26740
				AT1G52510
				AT3G13760
				AT1G22360
				AT1G07985
				AT3G62690
				AT1G75040
				AT3G58975
				AT5G66390
				AT1G15510
				AT1G07040
				AT1G13640
				AT3G29230
				AT3G51740
				AT3G51390
				AT2G43330
				AT1G35516
				AT5G52680
				AT3G48720
				AT4G33030
				AT2G25605
				AT1G33230
				AT5G42650
				AT2G46220
				AT5G01850
				AT2G43370
				AT5G27920
				AT2G04230
				AT4G28750
				AT3G05500
				AT4G16130
				AT3G58790
				AT5G01730
				AT1G55110
				AT4G08685
				AT4G36988
				AT5G66540
				AT1G73590
				AT4G11050
				AT3G29570
				AT5G27830
				AT3G62980
				AT1G13870
				AT5G48775
				AT1G67310
				AT1G53880
				AT1G65610
				AT4G37370
				AT1G64380
				AT4G16990
				AT3G61280
				AT1G43020
				AT1G27920
				AT1G72160
				AT1G14130
				AT3G01750
				AT5G20160
				AT4G38100
				AT2G34440
				AT1G55040
				AT5G57970
				AT3G26710
				AT2G39380
				AT5G66500
				AT4G28100
				AT2G14860
				AT4G27000
				AT4G26790
				AT2G01905
				AT2G46430
				AT3G29360
				AT2G14878
				AT1G54217
				AT4G25692
				AT1G44920
				AT3G18070
				AT1G63970
				AT1G67870
				AT2G23010
				AT1G62850
				AT5G06270
				AT1G15820
				AT2G48010
				AT1G06350
				AT1G29030
				AT2G17060
				AT2G44850
				AT1G14680
				AT2G41460
				AT5G64572
				AT4G39675
				AT3G59330
				AT4G01970
				AT4G39140
				AT5G17660
				AT1G10900
				AT3G18960
				AT1G51820
				AT5G46790
				AT5G64930
				AT4G30760
				AT3G12810
				AT5G25250
				AT2G32240
				AT3G27080
				AT4G18480
				AT5G49400
				AT4G17695
				AT2G19810
				AT5G59720
				AT3G27580
				AT3G25585
				AT2G47650
				AT4G35540
				AT5G07920
				AT1G11410
				AT4G31615
				AT3G57260
				AT3G24050
				AT4G24810
				AT4G05050
				AT1G19025
				AT1G80050
				AT1G02300
				AT3G28920
				AT1G28130
				AT3G14930
				AT1G77330
				AT3G43960
				AT4G18197
				AT1G62280
				AT1G62840
				AT3G53400
				AT1G27460
				AT2G36810
				AT3G26250
				AT5G66300
				AT3G59700
				AT5G55740
				AT2G39660
				AT4G04910
				AT2G26870
				AT5G40550
				AT1G13560
				AT2G31945
				AT5G17190
				AT3G06778
				AT1G31335
				AT1G04420
				AT1G12010
				AT3G50480
				AT3G26830
				AT2G36970
				AT1G19640
				AT5G50670
				AT2G22930
				AT4G36060
				AT1G17460
				AT3G56890
				AT3G53020
				AT1G27190
				AT5G38850
				AT5G18240
				AT5G50950
				AT2G37630
				AT1G04430
				AT1G22380
				AT5G22350
				AT5G38520
				AT5G65900
				AT3G51330
				AT3G55530
				AT1G61300
				AT5G22830
				AT1G15440
				AT5G46600
				AT5G26830
				AT1G07940
				AT5G03430
				AT2G02250
				AT4G23220
				AT5G65440
				AT3G02070
				AT4G18905
				AT4G25870
				AT2G45590
				AT1G15980
				AT2G01080
				AT1G66390
				AT5G19100
				AT1G18850
				AT2G37180
				AT3G09630
				AT1G13820
				AT1G15880
				AT3G50830
				AT5G15640
				AT1G20330
				AT2G15029
				AT2G33570
				AT5G43920
				AT5G07030
				AT3G15770
				AT3G22300
				AT3G55640
				AT3G25220
				AT4G10480
				AT3G54170
				AT4G13850
				AT5G19020
				AT5G54700
				AT4G14030
				AT5G48175
				AT2G39930
				AT5G03650
				AT2G27720
				AT1G11860
				AT2G35140
				AT3G49320
				AT2G34710
				AT1G66250
				AT5G43810
				AT5G22650
				AT2G18500
				AT5G46180
				AT5G38860
				AT3G32895
				AT4G36920
				AT1G64563
				AT1G73030
				AT5G50120
				AT1G55520
				AT5G40450
				AT1G33520
				AT1G54350
				AT2G19530
				AT1G80820
				AT5G39900
				AT1G36675
				AT3G23690
				AT4G18900
				AT3G08670
				AT4G14010
				AT2G26790
				AT1G14550
				AT5G45469
				AT1G17650
				AT4G31210
				AT2G31040
				AT3G55610
				AT3G26410
				AT2G30945
				AT5G12140
				AT3G21050
				AT1G58340
				AT1G16830
				AT2G40650
				AT3G53980
				AT3G08910
				AT1G14820
				AT3G03170
				AT4G16370
				AT5G54080
				AT3G47750
				AT5G56220
				AT2G35470
				AT1G03830
				AT1G52530
				AT3G53870
				AT2G44581
				AT3G01560
				AT4G17370
				AT5G65460
				AT5G12020
				AT4G37670
				AT2G15000
				AT1G63580
				AT1G01600
				AT1G07610
				AT5G12270
				AT1G10210
				AT4G34630
				AT5G13710
				AT2G42290
				AT1G62720
				AT4G27010
				AT4G13100
				AT5G02260
				AT3G60360
				AT5G19500
				AT4G35420
				AT4G09730
				AT1G45332
				AT3G23470
				AT5G65205
				AT1G19920
				AT5G50260
				AT3G19550
				AT3G26820
				AT1G20920
				AT4G04350
				AT3G56340
				AT3G07220
				AT3G44590
				AT4G01050
				AT4G34260
				AT1G06190
				AT1G03620
				AT2G23840
				AT1G13810
				AT1G34010
				AT1G13600
				AT3G48930
				AT1G18390
				AT1G28190
				AT1G67480
				AT5G58870
				AT4G15560
				AT4G01490
				AT1G49530
				AT3G07290
				AT2G18960
				AT1G03680
				AT1G12880
				AT5G05300
				AT1G08090
				AT5G66460
				AT5G53460
				AT4G02900
				AT5G39040
				AT1G74080
				AT3G07600
				AT2G19760
				AT4G01190
				AT4G05100
				AT5G24735
				AT5G10460
				AT4G12330
				AT1G71030
				AT4G26010
				AT3G47250
				AT5G23220
				AT3G59750
				AT3G27510
				AT1G36940
				AT1G65110
				AT5G20950
				AT3G04870
				AT1G77060
				AT1G21910
				AT3G01720
				AT5G55580
				AT1G23850
				AT3G07500
				AT4G30140
				AT1G66190
				AT4G31020
				AT5G61790
				AT4G22530
				AT3G11420
				AT3G13030
				AT4G40060
				AT1G06370
				AT5G17220
				AT3G14410
				AT5G09840
				AT5G15890
				AT2G47610
				AT5G20885
				AT1G28540
				AT4G37430
				AT4G25660
				AT5G41050
				AT2G27840
				AT2G13960
				AT1G71002
				AT3G49980
				AT3G60810
				AT5G08500
				AT3G16800
				AT5G35790
				AT1G05350
				AT5G09315
				AT4G24370
				AT1G62520
				AT1G30510
				AT5G01820
				AT3G21350
				AT5G56520
				AT5G24460
				AT2G29490
				AT4G38380
				AT5G35210
				AT2G42530
				AT3G62070
				AT1G11430
				AT5G05250
				AT5G58420
				AT4G30440
				AT5G24170
				AT1G17590
				AT5G47440
				AT1G52050
				AT2G40850
				AT5G60600
				AT2G42920
				AT5G54370
				AT3G49780
				AT3G20050
				AT3G23250
				AT5G64180
				AT1G70530
				AT5G50130
				AT1G48280
				AT5G01595
				AT5G67430
				AT2G13810
				AT1G32170
				AT5G20420
				AT1G25530
				AT5G02290
				AT1G19550
				AT4G27160
				AT4G25810
				AT5G50420
				AT5G53870
				AT4G38330
				AT3G06690
				AT1G61420
				AT1G29160
				AT2G34180
				AT4G32520
				AT3G03060
				AT1G75990
				AT4G33420
				AT1G57560
				AT5G56300
				AT4G27740
				AT2G46240
				AT1G24625
				AT2G45190
				AT1G07070
				AT1G74410
				AT3G20720
				AT3G04320
				AT1G75800
				AT1G21060
				AT5G06510
				AT2G37570
				AT4G29890
				AT1G11330
				AT5G09590
				AT4G39960
				AT1G77600
				AT5G27250
				AT2G47550
				AT2G44890
				AT3G22190
				AT1G53200
				AT1G35250
				AT3G48760
				AT3G30180
				AT4G24280
				AT1G33340
				AT4G38710
				AT2G37540
				AT3G49840
				AT5G48740
				AT5G11270
				AT5G14450
				AT1G19990
				AT1G24320
				AT5G34795
				AT3G10720
				AT1G16820
				AT5G46270
				AT4G01250
				AT1G62422
				AT1G27690
				AT1G60989
				AT5G01210
				AT3G28915
				AT1G50460
				AT4G35940
				AT1G61350
				AT1G42440
				AT5G06865
				AT2G26520
				AT4G33520
				AT5G27380
				AT1G49480
				AT1G06570
				AT3G50660
				AT5G08570
				AT2G43530
				AT1G61560
				AT1G63740
				AT4G24220
				AT4G01037
				AT1G27200
				AT1G36680
				AT5G10010
				AT5G67450
				AT1G14240
				AT3G60310
				AT3G53610
				AT1G67920
				AT2G17740
				AT1G49180
				AT5G13510
				AT2G03010
				AT1G07380
				AT1G35910
				AT3G60160
				AT2G01850
				AT5G43060
				AT1G49240
				AT1G76800
				AT1G76180
				AT3G01980
				AT3G45780
				AT4G37610
				AT5G21900
				AT4G36680
				AT1G67810
				AT4G15390
				AT1G70850
				AT1G32440
				AT4G22490
				AT5G47420
				AT3G16840
				AT3G23560
				AT3G04910
				AT3G19710
				AT4G40020
				AT5G46050
				AT1G28570
				AT3G27400
				AT3G20370
				AT4G21850
				AT5G23510
				AT1G16510
				AT1G01650
				AT4G23493
				AT1G75590
				AT5G64500
				AT1G53230
				AT1G01970
				AT4G15800
				AT5G61228
				AT1G19690
				AT5G23340
				AT5G53350
				AT3G06610
				AT4G10650
				AT5G13700
				AT4G15690
				AT4G37770
				AT3G57800
				AT3G53500
				AT4G15720
				AT1G78995
				AT5G45480
				AT1G68940
				AT5G26990
				AT2G42580
				AT3G52190
				AT2G43570
				AT5G10300
				AT3G47090
				AT5G50375
				AT4G37300
				AT1G27290
				AT5G45360
				AT5G34780
				AT4G26750
				AT1G56120
				AT5G47220
				AT4G38540
				AT3G26395
				AT5G64900
				AT1G76960
				AT2G37750
				AT5G46520
				AT5G59090
				AT4G37590
				AT1G15470
				AT1G01800
				AT4G12600
				AT5G52552
				AT3G49910
				AT1G41830
				AT2G26580
				AT5G58250
				AT1G07620
				AT1G17430
				AT1G78240
				AT4G24130
				AT1G10140
				AT3G19860
				AT1G43800
				AT5G16030
				AT5G18600
				AT3G05630
				AT2G35190
				AT2G30150
				AT3G27060
				AT5G52010
				AT2G47830
				AT5G19310
				AT3G16610
				AT2G14661
				AT4G29840
				AT2G41100
				AT4G04940
				AT1G74920
				AT4G14620
				AT5G20450
				AT3G02820
				AT3G20770
				AT3G62540
				AT5G64770
				AT2G40080
				AT2G04790
				AT3G22460
				AT5G05090
				AT5G04330
				AT5G62480
				AT1G64530
				AT1G69890
				AT2G19350
				AT5G51310
				AT5G02370
				AT1G56050
				AT4G15093
				AT5G67260
				AT5G02820
				AT5G37600
				AT1G26220
				AT5G46860
				AT5G26260
				AT5G24970
				AT1G29510
				AT1G48720
				AT4G12470
				AT2G42960
				AT3G14760
				AT5G40150
				AT2G07707
				AT2G29870
				AT1G15670
				AT1G53850
				AT5G64290
				AT2G46600
				AT4G31405
				AT5G49110
				AT3G53342
				AT1G78895
				AT4G03110
				AT3G49240
				AT5G47435
				AT5G49555
				AT1G22530
				AT1G53070
				AT3G49680
				AT3G28900
				AT1G10660
				AT4G00700
				AT3G14610
				AT2G40610
				AT1G18080
				AT2G20050
				AT1G66970
				AT4G16770
				AT4G28080
				AT5G60030
				AT1G48000
				AT3G10060
				AT3G13780
				AT2G02390
				AT1G53330
				AT4G22820
				AT1G26270
				AT1G73240
				AT2G17975
				AT1G72220
				AT3G56060
				AT3G12600
				AT1G49320
				AT1G66400
				AT1G58280
				AT2G25735
				AT3G21270
				AT5G60900
				AT5G21070
				AT5G43380
				AT4G36940
				AT2G07777
				AT1G65300
				AT3G23510
				AT5G35480
				AT2G45380
				AT2G29320
				AT1G49140
				AT4G29750
				AT3G20100
				AT5G08030
				AT1G24280
				AT1G71696
				AT4G36900
				AT4G26070
				AT5G04760
				AT1G09690
				AT2G23560
				AT1G14780
				AT5G15948
				AT5G18680
				AT5G37310
				AT5G22700
				AT5G13140
				AT5G48730
				AT4G31790
				AT1G51380
				AT4G21323
				AT3G06433
				AT1G73760
				AT3G07800
				AT3G19000
				AT1G05310
				AT3G14780
				AT2G42190
				AT3G46930
				AT5G65020
				AT5G48420
				AT5G21280
				AT1G11240
				AT1G22840
				AT3G47590
				AT3G04240
				AT1G04110
				AT2G01870
				AT1G51140
				AT3G62420
				AT4G16515
				AT5G53320
				AT1G24440
				AT3G13000
				AT5G11880
				AT2G01008
				AT1G09900
				AT5G63050
				AT1G65900
				AT5G53570
				AT1G54780
				AT1G01630
				AT1G18890
				AT3G15950
				AT1G20440
				AT2G07711
				AT1G77460
				AT3G13580
				AT1G65040
				AT2G32150
				AT1G71430
				AT5G16880
				AT2G16990
				AT1G18640
				AT2G17660
				AT3G23370
				AT1G43710
				AT5G01750
				AT5G35910
				AT5G03830
				AT3G43670
				AT5G62340
				AT1G30410
				AT5G46450
				AT1G14120
				AT1G77750
				AT3G57460
				AT3G59010
				AT5G48630
[truncated: 7,904 more rows]

## Sheet: Fig. S2
Supplementary Dataset S3. Unique and shared differentially expressed genes in the cold response (10°C/22°C) compared to the heat response (37°C/22°C) in WT and cca1lhy and prr7prr9 mutants, at ZT1 and ZT6 after lights ON.
Genes whose expression is significantly regulated (FDR<0.05 and LFC > |1|) are separated based on if the gene is unique to the cold response compared to the heat response or if the gene is shared between both temperature responses.
ZT1						ZT6
WT			cca1lhy			WT			prr7prr9
Shared DEGs between the cold response and the heat response	DEGs specific to the cold response	DEGs specific to the heat response	Shared DEGs between the cold response and the heat response	DEGs specific to the cold response	DEGs specific to the heat response	Shared DEGs between the cold response and the heat response	DEGs specific to the cold response	DEGs specific to the heat response	Shared DEGs between the cold response and the heat response	DEGs specific to the cold response	DEGs specific to the heat response
170 genes	256 genes	3199 genes	202 genes	303 genes	3027 genes	398 genes	970 genes	3359 genes	214 genes	466 genes	3432 genes
AT4G11660	AT3G10185	AT3G44200	AT1G09530	AT2G28200	AT4G30670	AT2G43120	AT5G46240	AT3G18710	AT5G46240	AT3G47340	AT2G43120
AT4G39980	AT2G28200	AT3G18710	AT2G41090	AT3G50700	AT3G44200	AT1G78930	AT3G28080	AT1G33040	AT3G22840	AT3G07835	AT3G18710
AT3G05030	AT1G66230	AT3G52640	AT1G19770	AT3G47340	AT2G23780	AT3G22840	AT3G47340	AT3G18310	AT2G29300	AT1G72450	AT1G33040
AT1G27730	AT3G50700	AT4G30110	AT4G11660	AT3G02370	AT1G27170	AT3G07835	AT1G21310	AT4G26490	AT1G27730	AT4G27830	AT1G78930
AT4G26530	AT3G47340	AT4G13520	AT2G29290	AT1G72450	AT5G01390	AT2G29300	AT4G27830	AT3G46230	AT5G16350	AT4G26555	AT3G18310
AT4G17730	AT3G02370	AT1G20340	AT3G05030	AT4G18010	AT1G78930	AT3G04060	AT4G26555	AT2G09895	AT4G14690	AT2G38230	AT3G54820
AT1G62510	AT1G62030	AT2G23780	AT1G27730	AT1G79700	AT5G45630	AT1G27730	AT2G38230	AT2G21640	AT4G06105	AT3G47080	AT3G46230
AT5G59820	AT4G18010	AT5G01390	AT3G56070	AT1G21540	AT4G27410	AT5G16350	AT5G52510	AT3G28750	AT1G05170	AT1G79700	AT2G21640
AT1G51440	AT5G64620	AT5G45630	AT3G55340	AT5G45950	AT2G37220	AT3G48360	AT1G15210	AT1G64560	AT4G12000	AT3G23430	AT4G34980
AT4G23570	AT1G04310	AT5G03995	AT1G48100	AT3G48360	AT3G15870	AT4G06745	AT1G79700	AT3G44110	AT1G60190	AT3G06410	AT1G64560
AT2G19310	AT5G39080	AT4G27410	AT3G29030	AT4G26530	AT5G66230	AT1G75810	AT3G23430	AT5G04950	AT5G25280	AT2G39100	AT3G44110
AT5G15450	AT3G48360	AT2G41090	AT3G22660	AT3G07650	AT3G18310	AT3G48100	AT4G08915	AT2G26900	AT1G65490	AT2G34430	AT5G04950
AT1G13700	AT5G67190	AT2G37220	AT4G12320	AT1G74453	AT5G18450	AT1G05170	AT2G39100	AT5G03560	AT1G04570	AT3G48360	AT5G66670
AT1G55910	AT3G05180	AT3G15870	AT5G18630	AT5G25120	AT3G62600	AT5G62350	AT4G10925	AT1G24880	AT3G26512	AT4G19420	AT5G42700
AT4G33010	AT5G47230	AT5G66230	AT3G23080	AT1G75900	AT3G54820	AT1G13310	AT1G72890	AT2G07714	AT4G28160	AT5G01410	AT5G03560
AT5G01810	AT5G15130	AT5G52450	AT5G59820	AT5G20250	AT3G18370	AT5G24150	AT3G17420	AT3G24495	AT1G26800	AT5G56100	AT2G07714
AT1G60190	AT5G24150	AT3G18310	AT2G19310	AT3G48100	AT2G07638	AT1G10230	AT1G09333	AT2G19580	AT3G03780	AT5G20250	AT2G19580
AT3G18290	AT5G42760	AT5G18450	AT5G15130	AT1G08610	AT3G46230	AT3G09920	AT3G13620	AT5G46260	AT1G56720	AT2G38940	AT1G30900
AT1G70580	AT5G15850	AT3G62600	AT5G24150	AT1G51440	AT1G66230	AT4G12000	AT5G24810	AT5G27680	AT5G11260	AT3G07350	AT3G04060
AT5G15260	AT3G04210	AT1G78400	AT1G13609	AT5G04480	AT3G25717	AT4G37760	AT5G44585	AT1G04183	AT1G44120	AT5G47230	AT1G04183
AT4G01080	AT5G25260	AT3G18370	AT1G09310	AT1G05170	AT5G65010	AT1G07485	AT2G38465	AT2G23430	AT3G23170	AT1G17390	AT2G23430
AT1G62515	AT4G18220	AT2G07638	AT3G57490	AT1G25230	AT3G22840	AT1G60190	AT2G38860	AT1G49500	AT2G14750	AT4G19230	AT1G49500
AT4G10120	AT4G28270	AT3G46230	AT5G61770	AT5G28910	AT3G08980	AT3G47800	AT5G01410	AT3G08635	AT3G57950	AT5G63810	AT3G03165
AT3G12580	AT1G25440	AT3G25717	AT1G70580	AT1G13700	AT2G23210	AT3G22420	AT5G56970	AT3G03165	AT5G03210	AT3G12150	AT4G04035
AT1G56600	AT3G49580	AT2G25530	AT3G46600	AT5G15850	AT1G79550	AT5G25280	AT5G62720	AT4G22235	AT1G04433	AT4G17490	AT5G03975
AT1G30070	AT2G26530	AT5G65010	AT3G25700	AT1G55910	AT1G02730	AT1G10770	AT3G28370	AT5G03975	AT2G40340	AT5G21930	AT1G79930
AT3G60930	AT5G54130	AT3G22840	AT1G48920	AT4G29310	AT4G17680	AT1G65490	AT5G20250	AT1G79930	AT4G27657	AT3G51238	AT1G20510
AT1G67750	AT4G31730	AT3G28080	AT3G46940	AT1G70100	AT3G08580	AT1G24822	AT1G53625	AT1G10225	AT3G17790	AT1G11175	AT1G10225
AT2G39800	AT1G25550	AT5G58050	AT4G01080	AT4G34750	AT1G62790	AT1G04570	AT2G38940	AT3G13437	AT1G58520	AT4G37760	AT3G13437
AT1G30530	AT1G06980	AT2G21390	AT3G12580	AT3G04210	AT2G29300	AT3G26512	AT3G07350	AT1G20650	AT3G09520	AT3G47800	AT1G20650
AT5G04340	AT1G21050	AT3G08980	AT1G68190	AT5G56870	AT2G21640	AT5G04340	AT3G52950	AT1G52200	AT5G20070	AT4G33040	AT2G33130
AT5G13930	AT2G07180	AT2G39350	AT1G56600	AT1G60140	AT1G07330	AT4G01060	AT5G47230	AT3G05200	AT2G44660	AT4G28270	AT1G52200
AT4G31290	AT1G68190	AT2G23210	AT1G69140	AT3G18290	AT4G34980	AT3G29670	AT4G18430	AT1G54410	AT2G37430	AT1G18010	AT3G05200
AT3G47640	AT1G75710	AT1G79550	AT3G60930	AT1G25440	AT4G29670	AT3G28170	AT2G19650	AT5G15420	AT3G23810	AT5G19240	AT1G54410
AT5G09870	AT1G23205	AT1G02730	AT2G40475	AT3G49580	AT1G64560	AT4G33980	AT4G37290	AT1G80870	AT1G17600	AT4G03205	AT5G15420
AT3G03780	AT2G33380	AT3G08580	AT1G56670	AT1G29500	AT3G44110	AT3G48550	AT4G19230	AT1G44800	AT1G55960	AT4G02890	AT1G80870
AT5G48930	AT5G49910	AT2G21640	AT5G49910	AT2G32290	AT3G16830	AT1G26800	AT2G39140	AT3G54850	AT2G36750	AT3G01550	AT1G44800
AT1G37130	AT2G43820	AT1G07330	AT1G67750	AT3G07010	AT5G04950	AT4G16146	AT5G63810	AT2G34430	AT1G78130	AT1G06980	AT4G23670
AT5G02810	AT5G46330	AT4G34980	AT5G46330	AT5G54130	AT4G39980	AT3G17890	AT1G09795	AT5G18740	AT4G20860	AT1G03090	AT5G18740
AT1G55530	AT3G26512	AT1G64560	AT1G56430	AT1G21050	AT3G51920	AT3G16560	AT2G19190	AT5G05410	AT1G16730	AT1G68190	AT5G67360
AT5G16200	AT5G44020	AT3G44110	AT3G07390	AT4G34990	AT2G38310	AT1G23740	AT3G12150	AT3G51910	AT2G30010	AT4G31875	AT5G05410
AT2G46670	AT4G28290	AT3G16830	AT1G30530	AT1G03090	AT3G16040	AT3G23170	AT3G54500	AT3G06890	AT5G22630	AT4G11280	AT3G51910
AT2G04030	AT1G01520	AT1G28680	AT5G04340	AT4G10120	AT1G26208	AT5G03585	AT2G45130	AT2G07702	AT3G60130	AT3G16240	AT2G07702
AT5G17050	AT3G54920	AT5G04950	AT1G78600	AT4G24510	AT5G52060	AT3G07280	AT3G03975	AT1G32375	AT1G33055	AT1G10410	AT2G41380
AT3G14200	AT1G21130	AT3G51920	AT5G13930	AT1G29965	AT5G03560	AT2G14750	AT5G52750	AT5G65360	AT1G23050	AT5G64920	AT1G32375
AT5G05270	AT5G24155	AT2G38310	AT3G47640	AT1G23205	AT2G03730	AT2G32540	AT2G24280	AT4G12540	AT1G79780	AT1G56430	AT5G65360
AT5G49330	AT1G77760	AT3G16040	AT5G09870	AT2G33380	AT3G53420	AT2G35960	AT4G17490	AT3G16750	AT1G75960	AT5G53280	AT4G12540
AT4G24780	AT1G78020	AT5G49960	AT1G64980	AT2G20750	AT1G06463	AT3G02040	AT2G32950	AT5G34790	AT1G11210	AT2G39800	AT4G06745
AT4G27657	AT2G23000	AT1G72450	AT5G24155	AT2G43820	AT3G24495	AT5G03210	AT1G13700	AT1G77840	AT5G06320	AT2G43010	AT3G18640
AT1G02820	AT4G27310	AT5G52060	AT1G78020	AT1G12440	AT5G39320	AT1G56300	AT5G21930	AT4G13550	AT3G19370	AT5G44020	AT3G16750
AT5G13170	AT2G47440	AT5G03560	AT5G67510	AT4G28290	AT4G13990	AT4G27657	AT5G46890	AT5G65470	AT5G53290	AT3G54920	AT1G77840
AT4G15760	AT5G20190	AT1G01790	AT5G65860	AT4G01330	AT2G19580	AT3G17790	AT3G51238	AT1G09460	AT5G44680	AT4G29720	AT4G13550
AT5G53160	AT5G11260	AT5G39320	AT2G35960	AT5G25220	AT5G42090	AT1G76720	AT1G53900	AT5G42320	AT4G30470	AT2G02710	AT5G65470
AT3G02140	AT2G38170	AT3G50060	AT5G03210	AT5G11250	AT1G15690	AT4G17840	AT1G55910	AT3G55660	AT3G48720	AT1G77280	AT1G09460
AT1G07350	AT5G63190	AT4G13990	AT2G47700	AT4G33980	AT2G40300	AT1G58520	AT2G40330	AT1G74680	AT3G15630	AT3G15750	AT5G42320
AT4G39340	AT4G23750	AT2G19580	AT2G39570	AT5G03760	AT2G39710	AT4G11570	AT2G48100	AT4G38140	AT1G61340	AT1G77210	AT3G55660
AT5G67300	AT1G30370	AT1G15690	AT3G28270	AT1G77760	AT5G13760	AT1G07350	AT4G34020	AT1G53903	AT4G05020	AT5G51260	AT1G74680
AT1G74310	AT3G28270	AT4G27830	AT5G17050	AT2G23000	AT2G38230	AT1G19200	AT2G37510	AT5G50000	AT1G62570	AT5G19780	AT2G21380
AT5G56030	AT1G25400	AT5G46260	AT3G14200	AT4G27310	AT5G48910	AT3G23920	AT1G72330	AT4G06105	AT5G53970	AT2G25450	AT1G55580
AT5G11790	AT3G05640	AT2G40300	AT5G05270	AT2G47440	AT3G48530	AT3G09520	AT3G61750	AT4G08991	AT1G64390	AT3G16350	AT2G38860
AT3G57540	AT4G09900	AT3G28040	AT1G70420	AT4G30400	AT3G04060	AT5G20070	AT5G25260	AT1G72050	AT1G10155	AT4G35770	AT2G38465
AT1G04220	AT2G42380	AT5G07300	AT4G24780	AT3G62010	AT1G04183	AT5G25210	AT4G33040	AT3G05660	AT2G43500	AT4G17670	AT5G50000
AT1G65060	AT2G36470	AT2G39710	AT5G13170	AT5G62440	AT2G23430	AT5G19120	AT5G24318	AT5G62090	AT5G24470	AT5G63480	AT1G69430
AT4G15248	AT1G13740	AT2G38230	AT4G15760	AT2G38170	AT1G70440	AT3G63088	AT5G23760	AT2G37390	AT2G36880	AT5G51910	AT4G08991
AT5G52320	AT1G70420	AT1G30900	AT5G21170	AT1G56570	AT5G48000	AT5G07690	AT4G28270	AT1G77520	AT4G36010	AT5G56550	AT2G09955
AT3G49570	AT1G55450	AT4G27840	AT3G28180	AT1G37130	AT3G22120	AT5G15950	AT1G18010	AT3G02230	AT5G02270	AT1G56200	AT5G62090
AT5G15950	AT2G31380	AT3G09390	AT5G53160	AT5G63190	AT5G16440	AT2G37430	AT5G13180	AT2G07335	AT2G37950	AT5G44670	AT2G47560
AT3G23810	AT5G14120	AT3G48530	AT1G11700	AT4G23750	AT4G19380	AT5G15845	AT5G19240	AT4G33740	AT1G09950	AT5G63190	AT4G14960
AT5G52882	AT5G21170	AT3G04060	AT5G48570	AT2G32540	AT3G03165	AT5G25140	AT4G03205	AT1G66830	AT1G71030	AT5G38120	AT3G59570
AT5G62070	AT2G17230	AT1G04183	AT3G02140	AT1G30370	AT1G78610	AT2G08585	AT2G40400	AT4G27370	AT4G14270	AT3G02040	AT1G77520
AT1G51680	AT5G59130	AT2G23430	AT1G07350	AT1G60270	AT1G32700	AT3G26210	AT3G01550	AT5G65350	AT5G45340	AT5G59480	AT3G02230
AT2G26150	AT1G33050	AT1G70440	AT1G32900	AT5G01260	AT3G60440	AT2G31560	AT4G34840	AT2G07623	AT3G62260	AT4G19410	AT2G07335
AT4G15780	AT1G18570	AT5G48000	AT1G74310	AT3G05640	AT1G72800	AT1G55960	AT1G28685	AT2G25250	AT1G51090	AT1G60270	AT4G33740
AT2G20560	AT1G22640	AT3G22120	AT5G56030	AT5G15190	AT2G29550	AT2G26800	AT1G03090	AT5G04205	AT2G36800	AT1G08250	AT1G66830
AT2G27420	AT1G58520	AT4G19380	AT5G11790	AT5G59050	AT5G47630	AT2G36750	AT5G37790	AT1G02000	AT2G36770	AT1G34760	AT2G07623
AT3G14620	AT3G52370	AT3G03165	AT3G57540	AT1G34760	AT4G14130	AT3G55130	AT4G01580	AT1G75390	AT1G79410	AT3G61190	AT2G25250
AT5G13740	AT4G34950	AT1G78610	AT2G01290	AT3G13230	AT5G03975	AT5G62130	AT1G68190	AT1G62510	AT1G49200	AT5G14120	AT5G04205
AT3G13470	AT1G23080	AT4G39120	AT4G23020	AT4G09900	AT4G27270	AT4G20860	AT4G31875	AT5G47400	AT5G67140	AT5G02830	AT1G02000
AT5G01740	AT3G24520	AT1G72800	AT1G65060	AT4G27657	AT1G20220	AT1G60505	AT4G11280	AT2G42110	AT5G25130	AT5G21170	AT1G75390
AT3G52740	AT1G04760	AT2G29550	AT4G16880	AT1G02820	AT2G24680	AT5G11150	AT3G61780	AT3G06040	AT2G08780	AT3G19450	AT1G75810
AT3G59670	AT1G45010	AT1G15210	AT5G52320	AT2G31380	AT3G23430	AT1G16730	AT4G14660	AT4G00305	AT1G55310	AT1G01240	AT1G62510
AT5G24660	AT2G32100	AT3G63470	AT5G67280	AT5G14120	AT1G20510	AT3G08870	AT1G35210	AT3G62870	AT1G44125	AT2G18300	AT5G47400
AT2G20570	AT5G20270	AT5G03975	AT3G23810	AT2G17230	AT5G11730	AT3G03440	AT1G09443	AT4G02425	AT3G18775	AT5G65730	AT3G06040
AT2G28470	AT3G06830	AT5G19860	AT3G28740	AT1G33050	AT4G14690	AT3G12320	AT1G17745	AT5G46230	AT1G10640	AT4G34950	AT1G73830
AT3G19030	AT3G10840	AT2G24680	AT3G16870	AT2G19640	AT1G61170	AT2G22400	AT2G20750	AT4G18450	AT1G16510	AT1G54740	AT3G48100
AT3G47820	AT3G27770	AT3G23430	AT1G78210	AT1G22640	AT1G52200	AT5G02230	AT1G56430	AT1G08460	AT3G56275	AT3G24520	AT4G02425
AT4G02380	AT3G07310	AT1G61170	AT5G62070	AT1G58520	AT3G05200	AT1G29025	AT1G10522	AT3G28930	AT1G23390	AT1G70175	AT5G46230
AT5G47060	AT3G02380	AT1G52200	AT2G26150	AT5G06595	AT1G54410	AT2G24540	AT2G39800	AT3G11510	AT3G26510	AT4G24230	AT4G18450
AT1G06002	AT4G25480	AT1G54410	AT1G19050	AT3G52370	AT3G47470	AT5G22630	AT4G34970	AT4G22350	AT5G54470	AT4G34150	AT1G08460
AT3G23990	AT1G05870	AT1G29330	AT4G36220	AT1G55260	AT2G07726	AT2G43100	AT4G34710	AT5G15860	AT2G44140	AT2G19120	AT3G11510
AT5G62020	AT5G02760	AT3G47470	AT3G45980	AT1G23080	AT1G26380	AT1G33055	AT3G10130	AT3G07675	AT3G18773	AT4G34030	AT4G22350
AT1G21590	AT4G08815	AT2G07726	AT5G13740	AT4G39340	AT5G15420	AT1G45201	AT4G33610	AT3G08700	AT4G34135	AT3G26165	AT2G28250
AT3G09450	AT4G32770	AT5G15420	AT5G01740	AT3G24520	AT5G17800	AT1G23050	AT4G09020	AT5G66080	AT1G21120	AT3G27770	AT5G15860
AT3G02170	AT3G18750	AT5G17800	AT1G13930	AT2G30600	AT1G75550	AT2G25950	AT1G31950	AT2G47730	AT3G21890	AT2G24550	AT3G07675
AT5G62430	AT3G60320	AT3G10250	AT2G38120	AT1G04760	AT3G10250	AT1G79780	AT5G51570	AT4G11370	AT5G03230	AT4G26950	AT3G08700
AT5G21100	AT3G46620	AT2G07771	AT3G59670	AT5G67300	AT1G22610	AT1G75960	AT5G36910	AT4G11020	AT5G20150	AT4G12690	AT1G69295
AT4G32920	AT1G48120	AT1G22610	AT2G20570	AT1G45010	AT1G44800	AT2G37170	AT5G67320	AT3G16430	AT1G78070	AT3G62330	AT5G66080
AT5G45820	AT1G49032	AT2G39100	AT2G28470	AT2G32100	AT3G06870	AT5G53290	AT1G01770	AT4G08505	AT1G33110	AT1G76570	AT2G47730
AT4G26080	AT5G15845	AT1G52565	AT3G19030	AT1G28610	AT5G51440	AT1G10650	AT1G30530	AT2G07719	AT4G19975	AT1G05870	AT4G11370
AT5G23380	AT5G66740	AT1G44800	AT1G47400	AT4G24230	AT4G25790	AT5G63350	AT1G02930	AT1G65980	AT1G06267	AT5G19120	AT3G16430
AT5G24470	AT1G05033	AT3G06870	AT5G28770	AT3G55760	AT2G34430	AT5G44680	AT3G54920	AT4G23570	AT1G14200	AT5G08520	AT2G07719
AT2G36880	AT2G23270	AT1G11440	AT1G63880	AT5G20270	AT4G25580	AT4G30470	AT5G64940	AT3G08485	AT4G15440	AT4G12880	AT1G65980
AT2G22240	AT3G11410	AT5G51440	AT2G01280	AT3G26165	AT1G68100	AT3G15630	AT4G29720	AT2G19310	AT4G05910	AT5G01790	AT4G18430
AT3G53830	AT5G25140	AT2G34430	AT1G11210	AT3G02380	AT1G55510	AT4G05020	AT5G48430	AT1G19230	AT2G16280	AT1G72150	AT4G23570
AT2G41870	AT1G66180	AT3G55340	AT4G23990	AT1G01120	AT1G47900	AT1G62570	AT2G47910	AT1G77940	AT2G36220	AT5G15950	AT2G19310
AT5G62470	AT5G05995	AT4G25580	AT2G23340	AT1G20450	AT5G25510	AT5G65050	AT1G77280	AT5G55020	AT2G37710	AT5G07322	AT1G19230
AT5G37260	AT1G19050	AT1G02010	AT1G06002	AT4G25480	AT5G67360	AT3G04770	AT5G63690	AT3G09550	AT1G18620	AT2G23270	AT5G16790
AT1G06000	AT4G19170	AT1G47900	AT3G06070	AT1G03495	AT4G35440	AT5G53970	AT1G30730	AT2G24960	AT5G14760	AT1G11260	AT5G55020
AT1G73500	AT3G58120	AT1G48100	AT5G06790	AT5G02760	AT5G05410	AT4G14860	AT3G15750	AT2G04520	AT3G01490	AT4G30210	AT3G09550
AT5G56000	AT3G12320	AT5G67360	AT3G09450	AT1G29530	AT4G17245	AT5G62430	AT1G77210	AT5G02610	AT3G10020	AT4G24800	AT2G24960
AT4G12400	AT2G30010	AT5G05410	AT5G67480	AT4G32770	AT3G51910	AT1G64390	AT5G51260	AT5G60390	AT2G38820	AT1G07720	AT2G04520
AT4G25990	AT1G23710	AT4G17245	AT5G52310	AT3G18750	AT3G54220	AT5G24060	AT3G03780	AT4G15280	AT5G61820	AT2G03310	AT5G60390
AT5G43850	AT5G54380	AT2G35155	AT3G04770	AT3G60320	AT3G01895	AT2G08730	AT3G09575	AT4G29330	AT5G58770	AT1G53090	AT4G15280
AT5G52640	AT1G63880	AT1G07110	AT5G21100	AT3G49570	AT2G28790	AT1G08507	AT1G14870	AT5G20290	AT3G17800	AT3G57630	AT4G29330
AT4G39800	AT4G25490	AT3G51910	AT1G09350	AT1G48120	AT5G09760	AT4G17880	AT1G45249	AT5G10980	AT4G17090	AT2G27420	AT5G10980
AT1G13650	AT1G11210	AT3G54220	AT4G36020	AT5G57780	AT1G72730	AT2G43500	AT2G25450	AT1G10050	AT5G18170	AT5G16370	AT1G10050
AT4G17770	AT2G23340	AT4G27595	AT2G22240	AT3G26290	AT2G41380	AT5G03555	AT4G27310	AT3G09150	AT4G18010	AT3G03440	AT3G09150
AT1G78570	AT1G69570	AT3G06890	AT3G53830	AT3G48590	AT2G10940	AT1G73870	AT1G22370	AT4G25630	AT4G34680	AT2G26215	AT4G25630
AT5G09855	AT5G53290	AT2G28790	AT2G30766	AT5G15845	AT4G10925	AT2G36880	AT3G16350	AT2G06045	AT5G59820	AT2G31810	AT1G13310
AT1G76080	AT3G06070	AT5G09760	AT5G22060	AT5G66740	AT1G02310	AT5G06980	AT5G20190	AT5G57140	AT1G25230	AT2G22590	AT1G54660
AT5G25130	AT1G13670	AT3G12590	AT1G68520	AT1G11260	AT4G28490	AT5G62470	AT4G35770	AT3G05140	AT4G13930	AT2G29400	AT5G57140
AT3G59350	AT4G15430	AT2G41380	AT5G37260	AT1G10760	AT5G65360	AT2G39980	AT5G63480	AT1G48690	AT3G19850	AT2G48080	AT3G05140
AT1G73480	AT1G57680	AT2G10940	AT1G06000	AT3G11410	AT4G06745	AT2G16890	AT2G29160	AT1G09140	AT1G19530	AT1G67070	AT1G48690
AT1G77450	AT4G00950	AT1G02310	AT3G11670	AT2G23130	AT3G63340	AT5G02270	AT5G26030	AT4G13560	AT3G04210	AT2G34080	AT5G66053
AT2G08780	AT4G25470	AT5G65360	AT5G56000	AT2G01670	AT3G17110	AT2G26690	AT3G27540	AT4G25020	AT5G44440	AT2G36900	AT5G24150
AT3G09350	AT1G69160	AT3G17110	AT4G12400	AT4G19170	AT1G77840	AT4G25780	AT1G07700	AT4G11080	AT1G21110	AT4G30690	AT1G09140
AT1G12420	AT1G02640	AT4G13550	AT5G54080	AT1G56580	AT4G13550	AT1G69480	AT5G51910	AT2G05295	AT1G56600	AT3G44990	AT4G13560
AT2G46790	AT5G07440	AT2G18910	AT4G16370	AT1G80420	AT1G13690	AT1G09950	AT5G10740	AT2G39110	AT1G10150	AT1G27760	AT4G11080
AT4G04020	AT5G63195	AT1G13690	AT4G38620	AT5G15500	AT2G41105	AT4G11330	AT1G56200	AT2G34390	AT1G01520	AT2G23420	AT2G05295
AT1G10640	AT5G38910	AT2G41105	AT5G43850	AT4G18205	AT2G07692	AT1G75190	AT5G44670	AT2G07667	AT1G78600	AT3G13750	AT2G39110
AT5G52250	AT1G64970	AT2G07692	AT4G39800	AT2G27420	AT1G79770	AT5G35760	AT2G00600	AT3G62780	AT2G37040	AT5G06690	AT5G44540
AT3G26510	AT4G28280	AT2G18170	AT1G13650	AT3G58120	AT4G02650	AT4G14270	AT5G63190	AT3G28210	AT5G06760	MIR3932b	AT2G34390
AT4G12830	AT5G03555	AT1G79770	AT2G27840	AT1G78830	AT4G27050	AT3G63160	AT5G64130	AT5G56170	AT5G57050	AT1G21590	AT3G09830
AT2G25930	AT1G69830	AT2G21380	AT4G17770	AT3G12320	AT2G38860	AT5G62980	AT5G38120	AT3G47675	AT1G30370	AT1G69870	AT2G07667
AT3G55120	AT5G08790	AT2G38860	AT2G36870	AT1G74456	AT5G50000	AT5G45340	AT4G16490	AT5G00905	AT4G39940	AT1G10650	AT3G62780
AT2G16367	AT2G15960	AT1G69430	AT4G01870	AT2G30010	AT4G06105	AT3G62260	AT1G44000	AT3G09430	AT4G18280	AT3G62690	AT3G28210
AT1G10960	AT1G69572	AT3G29030	AT1G68050	AT5G15970	AT1G72050	AT2G36800	AT1G73730	AT5G66630	AT3G63060	AT3G02170	AT5G56170
AT2G29450	AT1G49650	AT4G37180	AT2G42530	AT2G03750	AT4G13940	AT5G47610	AT5G59380	AT2G07684	AT4G36500	AT2G46220	AT4G16265
AT4G33660	AT4G28460	AT4G13940	AT5G25610	AT5G24660	AT2G30550	AT1G79410	AT1G24530	AT1G59970	AT4G13770	AT2G43370	AT3G47675
AT5G16110	AT3G51080	AT2G30550	AT5G05250	AT5G04040	AT5G62090	AT1G64780	AT5G59480	AT3G32415	AT3G14440	AT5G59080	AT1G58602
AT1G01720	AT1G78100	AT5G62090	AT1G51090	AT5G54380	AT1G25260	AT3G61890	AT3G10410	AT4G16230	AT4G01026	AT4G00950	AT3G09430
AT3G03770	AT5G46830	AT3G60620	AT3G05800	AT4G02380	AT1G80920	AT1G67360	AT4G19410	AT2G45310	AT3G62550	AT1G79270	AT3G25060
AT1G54050	AT4G36850	AT1G79470	AT5G39660	AT1G57990	AT2G45315	AT5G25130	AT2G10606	AT2G07733	AT1G66350	AT1G02640	AT2G07684
AT3G21890	AT1G26790	AT1G62290	AT1G67360	AT4G25490	AT1G79470	AT5G24120	AT1G60270	AT2G40950	AT4G32480	AT1G62710	AT1G59970
AT3G24500	AT2G45685	AT1G77520	AT1G73480	AT2G01420	AT1G62290	AT1G73480	AT2G39050	AT4G30020	AT1G74100	AT3G17120	AT3G32415
MIR2936	AT1G64720	AT3G54830	AT3G09350	AT1G20070	AT2G06050	AT2G08780	AT1G08250	AT2G45910	AT3G47420	AT4G05050	AT4G16230
AT3G04685	AT5G48850	AT1G48650	AT2G36590	AT3G13750	AT1G77520	AT3G24463	AT3G61190	AT2G05215	AT5G51795	AT5G54160	AT2G45310
AT1G56170	AT1G71810	AT5G65930	AT4G04020	AT1G69570	AT3G54830	AT1G55310	AT4G33560	AT1G68290	AT5G40720	AT3G21420	AT2G07733
AT3G21560	AT5G19190	AT5G01410	AT4G39330	AT2G02080	AT2G21430	AT3G09270	AT4G35090	AT5G45730	AT3G56260	AT3G51240	AT2G40950
AT3G25230	AT4G15480	AT3G07530	AT5G52250	AT4G18710	AT1G48650	AT3G18775	AT5G06200	AT1G07500	AT3G08505	AT5G17040	AT4G30020
AT1G24147	AT4G01870	AT3G02230	AT2G43110	AT1G64670	AT5G65930	AT1G23390	AT2G07042	AT2G19990	AT2G35850	AT3G61220	AT5G46890
AT1G66080	AT5G25610	AT2G19380	AT5G54470	AT4G30470	AT5G67190	AT3G26510	AT5G53370	AT2G07722	AT1G51680	AT1G68520	AT2G05215
AT1G14200	AT1G07135	AT4G27260	AT1G08570	AT4G15430	AT3G02230	AT5G54470	AT1G51500	AT2G05100	AT4G34610	AT1G15880	AT1G10230
AT5G40850	AT3G05800	AT2G07335	AT1G15260	AT1G57680	AT2G19380	AT4G26590	AT4G06746	AT5G67310	AT1G08650	AT5G01675	AT1G68290
AT4G05910	AT5G39660	AT4G33740	AT2G16367	AT4G00950	AT2G21210	AT5G67640	AT5G14120	AT1G47230	AT5G48250	AT5G53760	AT5G45730
AT2G36220	AT1G64780	AT1G43650	AT1G69890	AT4G25470	AT4G27260	AT2G32530	AT5G02830	AT5G50180	AT2G25900	AT1G06000	AT1G07500
AT2G41560	AT5G57760	AT2G18630	AT1G10960	AT1G26560	AT1G01250	AT2G44140	AT5G21170	AT1G07240	AT1G27210	AT2G16890	AT1G09310
AT3G09440	AT2G46940	AT1G79150	AT5G56010	AT1G64380	AT1G79150	AT3G02020	AT3G25655	AT4G35030	AT3G15635	AT4G25780	AT2G19990
AT5G54630	AT4G39210	AT5G00985	AT2G29450	AT1G69910	AT3G26470	AT3G04710	AT1G58290	AT3G01250	AT5G59220	AT5G13710	AT2G07722
AT4G08570	AT3G59940	AT1G75860	AT4G09500	AT1G02640	AT5G00985	AT2G35770	AT2G35420	AT3G46220	AT3G50760	AT4G35420	AT2G05100
AT3G07090	AT3G09275	AT4G27370	AT5G16110	AT5G63195	AT1G75860	AT3G26740	AT1G11700	AT5G52630	AT5G47060	AT1G64720	AT1G51850
AT3G19680	AT2G40140	AT3G22660	AT1G54050	AT1G64970	AT1G66830	AT1G60510	AT1G72130	AT3G63210	AT5G11070	AT5G20790	AT5G67310
AT1G17870	AT2G29090	AT1G27350	AT1G73600	AT4G28280	AT4G27370	AT1G73390	AT1G71866	AT3G57490	AT3G03535	AT3G59950	AT1G78180
AT1G07150	AT3G24463	AT5G11670	AT4G27560	AT4G32920	AT1G27350	AT4G34135	AT3G19450	AT2G31360	AT4G27450	AT5G19190	AT2G28960
AT3G21150	AT4G28240	AT2G07623	AT5G53450	AT1G52342	AT2G07623	AT5G41900	AT1G18570	AT3G08690	AT2G30860	AT5G17220	AT1G47230
AT5G58770	AT3G01310	AT2G25250	AT3G24500	AT1G11410	AT2G25250	AT2G02810	AT4G25640	AT2G01830	AT2G17880	AT5G44110	AT2G47810
AT3G52310	AT1G22770	AT3G02480	AT3G26890	AT5G03555	AT3G02480	AT1G28330	AT3G28700	AT3G48540	AT1G09350	AT4G17770	AT5G50180
AT5G05580	AT1G04770	AT3G46590	AT2G18700	AT5G24470	AT5G45080	AT5G27420	AT1G02050	AT1G72600	AT2G44130	AT2G36870	AT4G35030
AT5G08640	AT2G26980	AT5G38212	MIR2936	AT1G05523	AT5G38212	AT1G21120	AT5G24530	AT1G31430	AT2G22240	AT5G35790	AT3G46220
AT5G02490	AT4G39330	AT2G38340	AT3G04685	AT3G46640	AT2G38340	AT2G36460	AT3G22565	AT5G42470	AT5G08790	AT4G01870	AT3G63210
	AT1G03850	AT1G52870	AT1G15740	AT1G69572	AT1G52870	AT3G02570	AT1G70985	AT2G20835	AT1G76620	AT1G68050	AT3G56408
	AT2G45680	AT4G10340	AT2G42540	AT2G41870	AT4G10340	AT3G14310	AT3G11430	AT2G02148	AT5G19230	AT5G05250	AT3G57490
	AT1G23390	AT4G12320	AT4G14440	AT3G18490	AT1G02000	AT1G58270	AT1G51350	AT1G20840	AT2G41190	AT4G23500	AT5G01810
	AT5G63790	AT1G02000	AT3G28860	AT3G51080	AT4G28300	AT5G58120	AT3G24520	AT1G09815	AT5G25190	AT1G70560	AT3G08690
	AT5G02840	AT1G75390	AT5G08180	AT3G56360	AT1G75390	AT5G20150	AT1G65485	AT1G33612	AT1G24580	AT4G20170	AT2G01830
	AT5G54470	AT1G65010	AT1G14200	AT1G73500	AT1G65010	AT4G37608	AT5G17820	AT5G61770	AT5G52800	AT1G64780	AT3G48540
	AT1G08570	AT5G58140	AT5G40850	AT4G22200	AT1G62510	AT1G78070	AT2G33710	AT5G26622	AT1G44100	AT1G02620	AT1G07485
	AT5G49480	AT1G22060	AT1G24020	AT3G48380	AT2G38380	AT2G24100	AT2G26660	AT4G39780	AT3G59480	AT5G24120	AT1G72600
	AT2G42620	AT2G38380	AT2G30760	AT3G58660	AT5G47400	AT1G33110	AT1G15950	AT2G07739	AT3G05800	AT2G01850	AT5G42470
	AT1G18020	AT4G22780	AT1G27950	AT5G62360	AT4G30610	AT1G30390	AT2G45760	AT3G10380	AT1G77450	AT1G76180	AT2G20835
	AT1G69040	AT1G09850	AT4G19160	AT1G78100	AT3G06040	AT1G56220	AT5G08350	AT2G31865	AT2G29090	AT3G56290	AT4G28150
	AT5G39670	AT3G14690	AT1G70090	AT2G39681	AT4G02425	AT1G64950	AT2G45220	AT3G54630	AT4G28240	AT2G33815	AT1G20840
	AT5G56010	AT1G02500	AT2G41560	AT1G20970	AT3G07350	AT1G11960	AT2G16070	AT2G20680	AT4G06665	AT1G04400	AT1G09815
	AT5G40380	AT4G30610	AT3G09440	AT4G36850	MIR5642a	AT1G14200	AT4G34150	AT5G26618	AT5G63130	AT3G46370	AT3G21060
	AT4G32020	AT5G36290	AT5G55920	AT1G26790	AT4G12730	AT4G05910	AT5G33355	AT3G10820	AT5G63790	AT2G22450	AT5G26622
	AT5G02500	AT3G10450	AT3G07090	AT1G64720	AT5G24850	AT1G29050	AT4G34030	AT4G31500	AT2G21320	AT5G49480	AT1G51790
	AT3G23880	AT4G02425	AT5G13200	AT5G05690	AT1G69770	AT1G24996	AT4G18520	AT1G72650	AT4G27520	AT4G09500	AT2G07739
	AT4G27280	AT3G07350	AT3G19680	AT2G35750	AT4G18450	AT2G36220	AT1G66540	AT4G35570	AT3G15450	AT2G46600	AT3G10380
	AT4G26150	MIR5642a	AT1G17870	AT5G10100	AT1G08460	AT3G15460	AT5G65600	AT3G01295	AT3G58990	AT3G50930	AT2G31865
	AT2G30040	AT4G12730	AT1G07150	AT5G54510	AT1G08300	AT5G14760	AT3G26165	AT4G12800	AT4G39730	AT1G73390	AT3G54630
	AT2G38470	AT4G27530	AT3G21150	AT4G37550	AT4G22350	AT1G01140	AT1G70230	AT4G27430	AT5G39785	AT2G38470	AT5G15410
	AT5G41900	AT5G46230	AT3G13062	AT1G07135	AT2G25480	AT3G10020	AT5G64490	AT1G52400	AT1G66700	AT5G41900	AT3G10820
	AT2G47930	AT1G69770	AT2G03925	AT5G67430	AT3G48520	AT5G65380	AT2G01290	AT1G66050	AT1G49205	AT2G36630	AT1G08917
	AT1G21120	AT4G18450	AT5G64410	AT3G62150	AT5G15860	AT5G24390	AT4G23020	AT3G57400	AT4G26150	AT1G28330	AT4G31500
	AT5G49360	AT1G08460	AT3G46970	AT4G38470	AT3G30122	AT2G38820	AT4G00050	AT2G42980	AT3G48240	AT1G51140	AT4G35570
	AT1G18400	AT2G02070	AT4G04840	AT1G64780	AT5G23420	AT4G10910	AT4G26950	AT3G16700	AT5G02160	AT3G52450	AT4G12800
	AT3G52450	AT4G22350	AT5G58770	AT2G15890	AT3G08700	AT5G61820	AT5G64840	AT5G22820	AT1G03470	AT3G49920	AT4G27430
	AT1G74740	AT2G25480	AT3G52310	AT5G57760	AT5G48500	AT5G58770	AT1G05675	AT5G07000	AT5G15740	AT2G18700	AT3G57400
	AT2G40670	AT3G48520	AT2G39400	AT2G45560	AT2G22470	AT3G56200	AT5G48540	AT5G04235	AT3G04685	AT2G42040	AT1G09190
	AT4G39510	AT5G15860	AT1G78170	AT2G46260	AT1G61980	AT3G17800	AT5G53070	AT4G11820	AT1G74675	AT4G09970	AT2G42980
	AT2G46310	AT3G30122	AT5G08640	AT3G59940	AT1G01360	AT5G17300	AT1G18870	AT1G11545	AT1G54010	AT3G23210	AT1G54773
	AT4G21870	AT4G20940	AT5G02490	AT3G09275	AT3G12300	AT4G36360	AT4G05170	AT1G14345	AT2G46650	AT2G02950	AT1G10770
	AT2G45630	AT3G23080		AT2G40140	AT3G52340	AT3G27170	AT5G42600	AT4G02890	AT4G26540	AT4G34550	AT3G16700
	AT1G68550	AT2G40460		AT1G12420	AT2G47730	AT3G02030	AT2G04039	AT1G67370	AT1G14360	AT1G56220	AT5G22820
	AT4G25620	AT5G23420		AT3G24463	AT4G32610	AT4G02815	AT1G05870	AT2G23690	AT1G23052	AT1G10370	AT5G07000
	AT2G02950	AT5G04590		AT3G28070	AT5G47230	AT2G20670	AT5G08520	AT3G20670	AT1G19490	AT1G07477	AT4G11820
	AT4G37790	AT2G17650		AT2G47460	AT3G16430	AT5G03995	AT3G18750	AT3G09375	AT1G25275	AT3G20640	AT3G42950
	AT1G10370	AT1G08160		AT1G04770	AT3G61820	AT5G18170	AT5G01790	AT2G18915	AT1G74670	AT4G12543	AT1G11545
	AT3G56400	AT2G22470		AT2G26980	AT2G07719	AT2G03730	AT1G72150	AT4G11220	AT1G74090	AT3G21560	AT1G14345
	AT3G56880	AT1G01360		AT3G45260	AT1G65980	AT4G18010	AT2G09700	AT2G05385	AT5G26146	AT1G72530	AT5G23370
	AT1G60590	AT3G12300		AT1G03850	AT5G07110	AT5G64620	AT3G46620	AT3G22100	AT4G35060	AT5G21940	AT1G67370
	AT1G74450	AT3G52340		AT1G23390	AT1G52690	AT4G33960	AT1G48170	AT1G27090	AT3G21150	AT5G11650	AT2G23690
	AT3G15210	AT2G47730		AT2G42580	AT4G23570	AT2G21430	AT1G80180	AT4G38730	AT4G27440	AT5G38980	AT3G20670
	AT1G74890	AT4G32610		AT5G63790	AT5G02875	AT5G59820	AT4G23770	AT2G26280	AT2G20610	AT5G06385	AT3G32047
	AT2G23810	AT3G16430		AT5G02840	AT1G80790	AT1G59700	AT2G16430	AT1G18150		AT2G35260	AT3G09375
	AT5G63530	AT3G61820		AT3G55120	AT1G11660	AT5G15130	AT2G04852	AT4G22320		AT2G41560	AT2G18915
	AT3G17510	AT2G07719		AT3G27060	AT3G08990	AT1G25230	AT3G23810	AT1G69420		AT2G28500	AT4G11220
	AT1G24020	AT1G65980		AT3G15450	AT3G19290	AT5G55620	AT3G44300	AT3G08970		AT2G18670	AT2G05385
	AT1G15100	AT5G07110		AT2G42620	AT1G19230	AT3G19850	AT2G18690	AT1G73980		AT5G43935	AT3G22100
	AT3G03550	AT3G15040		AT1G18020	AT5G44320	AT2G44370	AT3G26290	AT2G07792		AT1G07150	AT1G27090
	AT1G52190	AT5G40910		AT3G59080	AT4G33625	AT5G15850	AT5G41270	AT3G04000		AT1G06180	AT5G01295
	AT5G06385	AT1G52690		AT1G69040	AT2G38410	AT2G16500	AT3G48590	AT4G02730		AT3G29240	AT4G38730
	AT3G24460	AT3G48990		AT5G40380	AT4G37432	AT4G13900	AT5G59730	AT5G40790		AT4G10910	AT1G18150
	AT1G25275	AT1G11660		AT4G13800	AT3G20015	AT4G03510	AT1G53250	AT4G34990		AT3G54990	AT1G26570
	AT1G74670	AT3G08990		AT4G27280	AT2G33540	AT2G28900	AT5G66740	AT1G58807		AT1G78440	AT1G69420
	AT3G48460	AT5G15050		AT4G26150	AT5G65610	AT5G53880	AT5G43860	AT3G04570		AT5G24490	AT3G08970
	AT1G70780	AT3G20015		AT2G30040	AT5G57910	AT1G68440	AT4G01090	AT5G00365		AT1G17830	AT1G29450
	AT1G13480	AT2G33540		AT1G73390	AT2G04520	AT4G18700	AT3G53990	AT1G14040		AT1G34780	AT3G04000
	AT1G62540	AT2G32640		AT5G57770	AT2G17630	AT1G21110	AT2G23270	AT3G43590		AT4G31060	AT3G14880
	AT5G64170	AT5G65610		AT2G38470	AT5G60390	AT1G56600	AT1G11260	AT5G43420		AT3G01055	AT5G40230
	AT3G45640	AT2G27980		AT5G41900	AT4G20000	AT2G33380	AT3G61230	AT1G74240		AT3G47960	AT5G15260
	AT4G04610	AT5G57910		AT2G36630	AT5G16550	AT1G01520	AT1G08660	AT3G02640		AT4G36360	AT4G02730
	AT1G06180	AT2G04520		AT3G03770	AT4G29330	AT2G17450	AT4G24800	AT2G12400		AT5G11580	AT1G75670
	AT5G10930	AT2G46440		AT5G49360	AT5G20290	AT1G78600	AT3G13610	AT1G63840		AT5G20225	AT4G34990
	AT4G18422	AT2G17630		AT4G37540	AT5G10980	AT2G37040	AT1G19050	AT1G64455		AT2G28440	AT1G58807
	AT4G33666	AT5G60390		AT1G18400	AT5G64200	AT5G06760	AT3G10120	AT3G12580		AT5G47390	AT1G20900
	AT3G55980	AT4G00150		AT1G31860	AT1G10050	AT5G57050	AT1G07720	AT2G37805		AT1G69310	AT1G49430
	AT1G09250	AT4G15280		AT5G20220	AT2G44940	AT1G69730	AT2G16660	AT2G30000		AT2G20670	AT3G04570
	AT1G23870	AT5G18270		AT1G50040	AT3G22150	AT1G25097	AT3G61550	AT5G59870		AT2G47450	AT5G00365
	AT4G13340	AT5G16550		AT1G49730	AT2G23290	AT4G34230	AT3G10930	AT1G42980		AT3G51920	AT1G24822
	AT3G24518	AT4G29330		AT5G62140	AT4G25630	AT5G57220	AT1G65890	AT2G06200		AT2G13570	AT5G43420
	AT1G10470	AT2G43410		AT2G46310	AT5G56950	AT4G29520	AT1G53090	AT3G16240		AT5G42750	AT1G74240
	AT5G64410	AT5G64200		AT5G46690	AT5G49160	AT2G45160	AT4G25290	AT2G37100		AT5G00820	AT3G02640
	AT2G36080	AT1G10050		AT4G16141	AT1G18975	AT4G27652	AT2G31751	AT1G22900		AT1G48100	AT2G12400
	AT5G66650	AT2G44940		AT1G68550	AT5G57140	AT1G30370	AT2G27660	AT1G77380		AT5G39080	AT1G63840
	AT5G57660	AT2G23290		AT5G67370	AT5G08920	AT4G39940	AT2G27420	AT2G07826		AT1G80920	AT3G12580
	AT1G49780	AT4G37310		AT4G25620	AT5G66053	AT5G40390	AT5G34940	AT1G62620		AT5G18630	AT2G37805
	AT2G41010	AT4G25630		AT4G37790	AT1G09140	AT1G07450	AT4G15530	AT1G29740		AT5G24850	AT2G30000
	AT3G44260	AT5G49160		AT1G56220	AT4G13560	AT2G46670	AT5G16370	AT1G30550		AT1G08300	AT5G59870
	AT5G62920	AT1G54660		AT1G10370	AT3G12150	AT4G36500	AT5G63087	AT1G05347		AT3G23080	AT1G42980
	AT2G15050	AT1G18975		AT3G56880	AT1G56010	AT4G13770	AT5G63420	AT5G42146		AT5G05435	AT2G07826
	AT5G17300	AT1G16300		AT5G18030	AT5G50800	AT3G14440	AT2G26215	AT2G07641		AT2G44940	AT1G29740
	AT4G36360	AT5G08920		AT5G52050	AT2G39110	AT5G59050	AT3G58680	AT1G30070		AT2G46550	AT1G30550
	AT1G72645	AT5G66053		AT1G60590	AT3G05910	AT2G44490	AT2G31810	AT3G12050		AT3G11340	AT1G05347
	AT3G47500	AT1G12550		AT1G31835	AT2G34390	AT5G35460	AT3G12587	AT5G38020		AT5G42760	AT5G42146
	AT1G78170	AT1G09140		AT3G15210	AT2G17900	AT1G17360	AT1G67070	AT1G73740		AT1G04133	AT2G07641
		AT3G19920		AT1G74890	AT5G50550	AT3G62550	AT5G41750	AT1G34110		AT4G29310	AT1G30070
		AT3G54500		AT4G37260	AT2G27580	AT1G66350	AT3G52740	AT3G44900		AT5G49730	AT3G12050
		AT5G07180		AT5G63530	AT3G62780	AT2G31380	AT1G80560	AT1G66440		AT4G03510	AT5G38020
		AT1G56010		AT1G26920	AT3G28210	AT5G60890	AT4G31390	AT4G15830		AT1G19330	AT1G73740
		AT1G13609		AT1G22330	AT4G26190	AT4G32480	AT1G51920	AT2G30870		AT1G60140	AT3G49820
		AT2G05295		AT2G41430	AT2G44360	AT2G33830	AT5G13630	AT5G15537		AT2G41120	AT1G34110
		AT5G50800		AT2G43375	AT1G51805	AT5G43450	AT2G32650	AT2G47015		AT4G12310	AT3G44900
		AT2G39110		AT2G34810	AT5G26230	AT3G47420	AT2G34080	AT1G61730		AT1G25440	AT1G66440
		AT3G05910		AT4G24960	AT1G09645	AT3G17330	AT2G28470	AT1G29260		AT2G44740	AT4G15830
		AT2G17900		AT1G12580	AT5G15440	AT1G19700	AT5G65400	AT1G01310		AT1G70580	AT2G30870
		AT1G75580		AT5G54630	AT4G13930	AT1G07490	AT4G30690	AT4G33905		AT5G57340	AT2G47015
		AT1G47980		AT3G24460	AT4G19030	AT3G23000	AT3G24840	AT1G66090		AT1G53875	AT1G61730
		AT2G07667		AT1G17990	AT1G58602	AT2G28780	AT2G43150	AT1G74600		AT4G01080	AT1G29260
		AT4G30825		AT1G33170	AT5G15450	AT1G45010	AT5G40780	AT1G73510		AT4G10120	AT1G01310
		AT2G24280		AT4G24570	AT3G09430	AT4G20260	AT3G44990	AT3G47670		AT5G61590	AT4G33905
		AT3G11340		AT1G18620	AT5G66630	AT1G07050	AT5G04120	AT3G04285		AT2G17036	AT1G66090
		AT5G44400		AT2G42320	AT5G44005	AT2G06925	AT1G36622	AT3G14890		AT5G20030	AT1G73510
		AT2G27580		AT1G74670	AT2G07684	AT2G41250	AT1G06040	AT2G43820		AT2G22980	AT3G47670
		AT5G28910		AT3G48460	AT4G17490	AT4G15248	AT4G23990	AT1G49975		AT3G15400	AT3G14890
		AT3G62780		AT4G29190	AT1G59970	AT4G01130	AT1G27760	AT2G12462		AT4G01330	AT2G33270
		AT3G28210		AT5G64170	AT3G32415	AT2G24545	AT5G15910	AT3G08030		AT1G70640	AT1G49975
		AT4G32450		AT5G18020	AT2G45310	AT4G34000	AT2G23420	AT2G08960		AT2G30490	AT2G12462
		AT3G21700		AT1G51940	AT2G07733	AT4G34650	AT3G60220	AT1G36730		AT4G05070	AT3G08030
		AT4G02060		AT3G29240	AT2G40950	AT3G15354	AT1G20070	AT5G09845		AT4G34740	AT2G08960
		AT1G51805		AT5G10930	AT2G07652	AT2G28040	AT3G13750	AT5G64400		AT1G68110	AT5G52790
		AT5G26230		AT4G18422	AT5G20400	AT3G56260	AT2G39730	AT1G01830		AT5G03760	AT5G64400
		AT5G15440		AT1G09570	AT4G30020	AT2G15090	AT5G06690	AT3G06400		AT2G37720	AT1G01830
		AT4G13930		AT3G55980	AT5G46890	AT1G27360	AT4G23250	AT3G46700		AT3G53800	AT3G06400
		AT4G19030		AT1G23870	AT3G54940	AT1G51680	AT5G15230	AT1G08707		AT5G57220	AT3G46700
		AT1G58602		AT4G13340	AT2G45170	AT1G79520	AT4G09350	AT2G27970		AT1G78020	AT1G08707
		AT3G09430		AT3G24518	AT2G05215	AT2G04295	AT1G62560	AT5G64140		AT2G23000	AT2G02795
		AT5G44005		AT1G10470	AT1G10230	AT1G08650	AT1G21590	AT5G38710		AT5G52660	AT2G41950
		AT2G07684		AT5G24490	AT2G44370	AT5G48250	AT4G37560	AT1G78080		AT4G27820	AT2G43640
		AT5G48360		AT1G65190	AT2G37190	AT2G25900	AT2G27080	AT5G12940		AT1G69260	AT1G54080
		AT1G59970		AT5G57660	AT2G33530	AT1G75100	AT1G05787	AT4G26990		AT5G10470	AT1G78080
		AT1G06670		AT3G06520	AT1G19530	AT1G15085	AT3G58570	AT2G00470		AT4G23750	AT5G12940
		AT3G32415		AT5G02155	AT3G13690	AT5G42900	AT2G21060	AT2G46330		AT1G15960	AT2G25260
		AT2G32950		AT5G13400	AT5G28626	AT5G17310	AT3G22060	AT5G15060		AT5G21482	AT4G26990
		AT2G07733		AT3G44260	AT1G68290	AT1G23140	AT4G00950	AT2G17050		AT5G40390	AT2G00470
		AT2G40950		AT5G62920	AT3G51238	AT5G24380	AT1G79270	AT5G56020		AT2G48020	AT2G46330
		AT2G07652		AT2G15050	AT1G07500	AT5G11070	AT3G07925	AT3G20000		AT5G57655	AT5G04340
		AT4G30020		AT5G17300	AT5G48030	AT3G03535	AT1G02640	AT3G00720		AT5G17050	AT4G01060
		AT3G54940		AT4G36360	AT2G29170	AT4G01670	AT5G44990	AT1G21560		AT4G15260	AT4G39720
		AT2G45170		AT3G47500	AT3G10010	AT3G09450	AT1G20630	AT1G20696		AT5G01260	AT3G29670
		AT5G03545		AT4G36240	AT4G33790	AT3G02830	AT1G62710	AT2G30130		AT5G15190	AT5G03870
		AT2G05215		AT2G20880	AT2G07722	AT5G54960	AT1G26390	AT3G12510		AT5G44260	AT2G17050
		AT1G27080		AT5G20225	AT2G05100	AT2G25110	AT5G12010	AT4G06175		AT1G02820	AT5G56020
		AT1G10230			AT5G38430	AT2G21130	AT5G54490	AT1G10850		AT1G48300	AT3G00720
		AT2G33530			AT2G16500	AT1G75240	AT4G32920	AT2G24630		AT5G64905	AT1G21560
		AT1G19530			AT1G78180	AT2G44670	AT2G26170	AT1G01200		AT2G46400	AT2G30130
		AT3G13690			AT3G01100	AT2G17880	AT1G78370	AT5G45790		AT5G59350	AT3G12510
		AT1G72750			AT4G36990	AT3G24190	AT3G44630	AT5G23350		AT3G53950	AT1G10850
		AT3G30460			AT4G13900	AT3G61590	AT5G56250	AT3G23605		AT2G33830	AT2G24630
		AT1G74770			AT5G25460	AT3G04140	AT3G17120	AT2G30460		AT2G17787	AT1G01200
		AT1G68290			AT2G28960	AT1G31850	AT5G54160	AT1G21130		AT4G24240	AT5G45790
		AT3G51238			AT1G67940	AT4G26080	AT4G21990	AT2G19560		AT1G19700	AT5G23350
		AT1G07500			AT1G47230	AT2G44130	AT5G11590	AT2G27200		AT1G80120	AT1G21130
		AT5G48030			AT1G07240	AT3G49160	AT2G32180	AT3G49330		AT4G26850	AT5G19970
		AT3G14650			AT1G69490	AT2G22240	AT4G28890	AT1G76520		AT1G32900	AT2G27200
		AT2G45850			AT5G14510	AT5G08790	AT5G66110	AT4G07410		AT2G22190	AT5G06930
		AT3G14270			AT2G07677	AT2G15960	AT1G13950	AT5G18130		AT1G45010	AT1G76520
		AT2G07722			AT4G35030	AT1G79075	AT3G51240	AT1G17147		AT2G37920	AT4G07410
		AT2G05100			AT5G66200	AT5G37260	AT3G61220	AT4G27670		AT2G40270	AT1G50590
		AT5G38430			AT3G55420	AT5G23575	AT1G49650	AT5G24155		AT5G55400	AT1G17147
		AT2G16500			AT1G04555	AT3G25240	AT1G68520	AT3G28300		AT3G17609	AT4G27670
		AT1G78180			AT5G07840	AT1G70610	AT1G65310	AT4G33220		AT2G25200	AT5G24155
		AT3G01100			AT3G46220	AT3G53260	AT4G12545	AT2G07813		AT1G07050	AT3G28300
		AT4G36990			AT3G52910	AT4G35290	AT3G11900	AT2G35170		AT3G10840	AT4G33220
		AT5G15470			AT5G52630	AT5G62360	AT1G48430	AT1G64640		AT1G20450	AT2G07813
		AT4G13900			AT3G09540	AT4G39090	AT3G53310	AT5G56710		AT4G25480	AT2G35170
		AT5G25460			AT2G36410	AT2G20940	AT5G06630	AT1G04010		AT4G31550	AT1G64640
		AT1G47230			AT3G56408	AT5G22920	AT1G20010	AT4G11845		AT2G27820	AT5G56710
		AT5G15870			AT2G03090	AT2G02750	AT1G70000	AT2G04350		AT3G60690	AT5G40730
		AT2G40820			AT5G00990	AT5G19230	AT2G36390	AT3G19830		AT5G02150	AT1G04010
		AT5G50180			AT2G38995	AT4G02550	AT2G23620	AT4G20430		AT1G66060	AT5G39260
		AT1G69490			AT4G15680	AT2G41190	AT4G06135	AT3G14475		AT1G70290	AT4G27510
		AT5G49730			AT2G31360	AT5G25190	AT1G34160	AT5G60570		AT1G76100	AT3G19830
		AT2G07677			AT5G01810	AT1G44100	AT5G08391	AT5G25500		AT1G27360	AT4G20430
		AT1G78990			AT3G08690	AT4G03400	AT4G20835	AT1G29770		AT4G01200	AT2G04660
		AT4G12000			AT2G02790	AT2G30424	AT1G79960	AT1G77760		AT3G51840	AT3G47480
		AT3G55420			AT1G29780	AT5G56860	AT3G51895	AT5G04380		AT1G66725	AT3G14475
		AT1G12000			AT5G28540	AT2G15890	AT4G24175	AT1G07200		AT5G47960	AT5G60570
		AT3G46220			AT1G72600	AT3G15310	AT5G18790	AT4G32430		AT5G05995	AT5G62420
		AT5G52630			AT1G68140	AT1G77450	AT2G32020	AT3G17611		AT3G29590	AT1G29770
		AT3G09540			AT5G45130	AT1G65860	AT1G80150	AT4G24970		AT1G76360	AT1G77760
		AT3G56408			AT1G60190	AT2G46790	AT5G20790	AT5G19770		AT4G19450	AT5G04380
		AT2G03090			AT4G22070	AT3G00560	AT3G59950	AT1G44414		AT1G80420	AT1G07200
		AT5G00990			AT5G42470	AT1G12990	AT1G36623	AT1G20350		AT3G44450	AT3G17611
		AT2G38995			AT3G61750	AT2G08440	AT3G22961	AT3G22780		AT2G35860	AT5G19770
		AT4G27350			AT2G02148	AT5G63130	AT4G39800	AT1G13110		AT5G63470	AT5G56620
		AT4G15680			AT4G28150	AT5G63790	AT1G15885	AT3G00170		AT5G57550	AT5G04475
		AT3G08690			AT2G22430	AT2G21320	AT1G76240	AT5G67510		AT5G28770	AT1G44414
		AT2G01830			AT1G20840	AT4G27520	AT5G44110	AT2G19900		AT4G25490	AT1G20350
		AT4G37410			AT5G59570	AT1G21410	AT4G17770	AT1G32127		AT5G37550	AT3G22780
		AT5G28540			AT5G23760	AT1G18590	AT2G36870	AT3G04255		AT3G14720	AT1G13110
		AT1G72600			AT3G13940	AT3G15450	AT4G01870	AT1G62730		AT5G17460	AT3G00170
		AT1G68140			AT3G21060	AT3G58990	AT1G66800	AT1G05337		AT2G18680	AT5G67510
		AT5G45130			AT5G26622	AT2G20555	AT2G35660	AT3G63310		AT1G06002	AT1G20550
		AT5G42470			AT1G51790	AT3G59070	AT3G17590	AT3G09405		AT5G48880	AT2G19900
		AT1G12030			AT2G07739	AT4G24972	AT5G25610	AT5G11260		AT3G03250	AT1G32127
		AT4G28150			AT5G08535	AT3G10420	AT2G30140	AT2G07749		AT1G70820	AT1G62730
		AT1G20840			AT4G32190	AT4G13800	AT1G51090	AT3G55280		AT2G30790	AT5G06905
		AT5G59570			AT1G25112	AT4G26150	AT1G70560	AT4G06995		AT5G04190	AT1G05337
		AT4G33040			AT2G21180	AT5G02160	AT4G20170	AT3G66652		AT3G52800	AT5G60615
		AT5G23760			AT3G10380	AT5G43630	AT2G36770	AT1G29150		AT4G25470	AT3G63310
		AT3G13940			AT2G31865	AT1G03470	AT4G15570	AT1G08380		AT1G75240	AT3G09405
		AT1G66880			AT2G29500	AT3G04685	AT2G42975	AT1G28760		AT5G63195	AT2G07749
		AT1G51790			AT3G54630	AT4G11350	AT1G51800	AT1G10260		AT3G24190	AT3G55280
		AT5G11690			AT2G44230	AT1G15830	AT2G38750	AT2G22170		AT1G75380	AT4G06995
		AT2G07739			AT2G46800	AT1G74675	AT5G30495	AT4G03190		AT1G67030	AT3G66652
		AT5G08535			AT3G11010	AT5G41620	AT1G02620	AT3G14740		AT3G04140	AT1G29150
		AT1G25112			AT5G15410	AT1G64500	AT3G14810	AT2G18917		AT5G10380	AT3G17890
		AT2G21180			AT4G24190	AT2G07662	AT5G67420	AT1G33750		AT2G15960	AT2G29160
		AT2G23360			AT3G10820	AT3G47430	AT1G03580	AT2G00500		AT3G18980	AT1G08380
		AT2G31865			AT3G24670	AT1G72770	AT5G67140	AT1G49610		AT3G56360	AT1G28760
		AT2G29500			AT5G48900	AT1G14360	AT1G02920	AT5G48400		AT2G33810	AT1G10260
		AT3G54630			AT3G02150	AT1G23052	AT1G13530	AT1G78390		AT4G31870	AT2G22170
		AT2G44230			AT4G31500	AT1G13080	AT1G04530	AT5G02190		AT1G78100	AT3G14740
		AT3G11010			AT5G01980	AT5G50640	AT5G23240	AT1G49830		AT5G22920	AT1G33750
		AT5G15410			AT4G28270	AT1G25275	AT1G07570	AT1G44120		AT2G15880	AT2G20550
		AT4G24190			AT5G20910	AT3G62950	AT3G28070	AT1G52000		AT4G36850	AT2G00500
		AT4G05150			AT5G11980	AT1G74670	AT1G17710	AT2G07785		AT2G36050	AT1G49610
		AT3G10820			AT3G13190	AT5G19875	AT5G57110	AT4G21320		AT2G23030	AT4G04980
		AT5G48900			AT5G50630	AT2G07747	AT1G09240	AT1G69960		AT5G05690	AT1G78390
		AT4G31500			AT5G48830	AT5G64170	AT5G06090	AT4G24060		AT1G78270	AT2G02455
		AT5G01980			AT4G35570	AT1G72810	AT3G56290	AT2G39375		AT1G12780	AT3G16560
		AT5G20910			AT5G59710	AT5G26146	AT2G36690	AT5G58340		AT4G29110	AT2G07785
		AT5G01450			AT4G03940	AT2G21660	AT3G04110	AT5G36710		AT1G75170	AT4G21320
		AT1G02816			AT3G29776	AT4G14400	AT4G35110	AT5G10030		AT3G06125	AT1G69960
		AT3G13190			AT5G25280	AT3G21150	AT4G03540	AT2G28740		AT1G71990	AT2G39375
		AT5G50630			AT4G12800	AT2G02100	AT2G20585	AT4G08770		AT2G22500	AT5G58340
		AT1G24600			AT2G31290	AT2G15020	AT3G48390	AT1G72140		AT1G17100	AT5G36710
		AT5G35520			AT2G32560	AT4G27440	AT2G22450	AT1G66465		AT2G15890	AT3G52970
		AT5G48830			AT1G68540	AT3G53460	AT4G15550	AT5G08880		AT4G35320	AT2G28740
		AT3G48450			AT4G03430	AT5G66650	AT5G64550	AT4G28550		AT4G06120	AT4G08770
		AT2G42485			AT2G07717	AT5G52570	AT5G52970	AT2G33740		AT4G25433	AT1G72140
		AT1G01580			AT4G36640	AT3G60530	AT5G04360	AT3G09200		AT4G39210	AT4G00530
		AT4G03940			AT1G02360	AT2G20610	AT5G49480	AT5G02810		AT5G62280	AT3G03690
		AT5G25280			AT4G39700	AT5G51390	AT1G12730	AT3G57950		AT3G59940	AT5G08880
		AT5G37020			AT1G62240	AT1G21100	AT2G31750	AT1G13300		AT3G09275	AT2G36890
		AT4G12800			AT5G07000	AT5G47240	AT1G53160	AT1G55530		AT2G40140	AT4G28550
		AT4G03430			AT3G24005	AT2G46830	AT2G46340	AT5G16200		AT1G70360	AT1G18310
		AT2G07717			AT1G56340		AT5G45430	AT2G45830		AT3G00560	AT2G33740
		AT1G02360			AT3G15070		AT3G59410	AT1G35612		AT1G80650	AT3G05945
		AT4G39700			AT5G66760		AT2G45040	AT1G30220		AT4G39330	AT3G09200
		AT5G13650			AT4G35630		AT3G18773	AT4G15880		AT5G58380	AT2G35960
		AT2G42980			AT1G11545		AT4G09500	AT3G28270		AT1G08980	AT5G02810
		AT1G27060			AT1G30690		AT3G56080	AT5G38590		AT4G24380	AT1G78780
		AT4G37530			AT5G46710		AT3G45230	AT3G29810		AT2G42200	AT1G13300
		AT5G07000			AT1G67370		AT5G37055	AT1G51080		AT3G55120	AT1G55530
		AT1G56340			AT1G20693		AT3G50930	AT2G04030		AT1G18020	AT1G04000
		AT5G19240			AT2G23690		AT2G21830	AT4G25260		AT1G19180	AT5G16200
		AT3G15070			AT2G07718		AT1G01060	AT1G61590		AT1G07890	AT1G74458
		AT5G46710			AT2G07774		AT4G37680	AT2G07799		AT3G29575	AT2G45830
		AT1G67370			AT5G59310		AT4G02410	AT5G43300		AT5G39670	AT1G61960
		AT1G20693			AT3G09375		AT5G58730	AT5G43970		AT3G52160	AT1G30220
		AT1G50640			AT5G63375		AT2G38470	AT4G26570		AT2G35930	AT3G28270
		AT2G07718			AT1G26650		AT1G26665	AT1G30060		AT1G49130	AT3G29810
		AT2G07774			AT4G32680		AT1G01420	AT1G09110		AT1G78265	AT1G51080
		AT5G59310			AT4G11220		AT2G36630	AT1G04433		AT4G36790	AT2G04030
		AT3G09375			AT5G11420		AT3G21890	AT5G03553		AT3G57020	AT3G58710
		AT5G63375			AT2G05385		AT1G76980	AT3G08855		AT5G10410	AT1G61590
		AT4G11220			AT3G22100		AT4G27130	AT3G18130		AT2G01930	AT2G07799
		AT3G46600			AT1G27090		AT5G23730	AT2G07673		AT3G03770	AT5G43300
		AT2G05385			AT4G37630		AT1G52710	AT1G61970		AT1G05000	AT2G46890
		AT3G22100			AT5G01295		AT2G38740	AT4G08112		AT5G49360	AT1G30060
		AT1G27940			AT1G58120		AT4G11521	AT5G13655		AT4G27560	AT4G18570
		AT1G27090			AT3G45710		AT3G52450	AT5G01370		AT5G20220	AT5G03553
		AT3G01550			AT2G01430		AT5G23210	AT1G03420		AT2G43050	AT3G08855
		AT3G45710			AT2G26280		AT3G10850	AT2G04965		AT5G26980	AT3G18130
		AT4G38730			AT1G18150		AT2G18700	AT5G64570		AT5G49450	AT1G06423
		AT2G26280			AT4G22320		AT2G25297	AT1G21460		AT3G25150	AT5G01175
		AT1G28685			AT1G26570		AT4G12510	AT2G42380		AT3G01770	AT2G07673
		AT3G25700			AT1G69420		AT2G42040	AT1G73065		AT1G15830	AT5G17410
		AT1G69420			AT3G08970		AT2G43290	AT4G05395		AT1G17050	AT5G13655
		AT3G08970			AT5G04880		AT1G03650	AT1G49450		AT1G80570	AT5G01370
		AT5G38420			AT3G21055		AT4G16141	AT1G53541		AT4G27030	AT4G11190
		AT3G21055			AT2G46170		AT5G61010	AT5G09685		AT3G21790	AT1G03420
		AT5G23010			AT1G73980		AT2G34720	AT1G01930		AT1G80440	AT3G02800
		AT4G18890			AT1G31970		AT5G67370	AT1G05353		AT1G74890	AT2G04965
		AT5G62040			AT3G04000		AT3G23210	AT2G34770		AT1G12370	AT5G13110
		AT1G62750			AT5G53880		AT3G58020	AT1G13510		AT1G16515	AT5G08020
		AT1G73980			AT3G45600		AT5G03190	AT3G08845		AT5G10750	AT1G21460
		AT1G48920			AT2G30470		AT2G02950	AT1G65520		AT5G42050	AT2G42380
		AT3G04000			AT5G40790		AT4G34550	AT1G73470		AT2G43375	AT4G05395
		AT5G53880			AT5G10400		AT4G04330	AT2G33760		AT1G73010	AT1G49450
		AT3G46940			AT1G62515		AT4G04320	AT3G50840		AT5G60780	AT1G53541
		AT3G14880			AT1G10740		AT1G10370	AT3G48580		AT5G54630	AT1G01930
		AT1G68440			AT3G04570		AT1G07477	AT1G04583		AT1G17990	AT1G05353
		AT5G40790			AT5G00365		AT2G47370	AT5G01095		AT4G16280	AT3G24240
		AT1G53875			AT5G43420		AT5G26880	AT2G41730		AT1G11350	AT1G56300
		AT5G10840			AT1G74240		AT3G20640	AT5G00615		AT2G18560	AT1G09980
		AT5G10400			AT3G02640		AT4G18240	AT5G62865		AT1G15825	AT2G34770
		AT4G25670			AT5G01520		AT4G12543	AT4G14465		AT4G02850	AT3G08845
		AT1G49430			AT3G15980		AT3G21560	AT3G17030		AT1G62540	AT1G02380
		AT4G18140			AT5G60450		AT3G59820	AT5G65550		AT4G18422	AT2G33760
		AT5G00365			AT2G12400		AT1G72530	AT2G07656		AT4G22590	AT3G50840
		AT2G02350			AT1G63840		AT5G21940	AT1G01300		AT1G23870	AT3G48580
		AT3G06145			AT2G46420		AT5G11650	AT3G03310		AT3G22550	AT1G04583
		AT1G73260			AT1G10290		AT4G15440	AT1G72510		AT1G18000	AT3G50740
		AT3G43590			AT4G18700		AT1G31580	AT5G18260		AT1G61800	AT5G56420
		AT5G43420			AT2G30000		AT3G17510	AT5G58580		AT4G19080	AT5G01095
		AT1G74240			AT5G59870		AT2G28890	AT1G70860		AT4G38960	AT2G41730
		AT3G02640			AT1G42980		AT1G49210	AT1G70590		AT3G52870	AT5G06200
		AT5G01520			AT3G16240		AT5G62220	AT2G33793		AT4G08985	AT5G00615
		AT5G60450			AT4G15540		AT3G21870	AT3G55580		AT3G52310	AT5G62865
		AT1G76970			AT1G21110		AT3G18915	AT3G60450		AT4G36240	AT4G14465
		AT1G63840			AT3G46820		AT5G42830	AT4G30490		AT5G51390	AT4G24780
		AT3G49940			AT1G22985		AT2G19450	AT2G44010		AT2G17840	AT3G17030
		AT5G39610			AT1G05347		AT1G52855	AT1G18460		AT5G08640	AT5G65550
		AT4G18700			AT5G42146		AT2G46680	AT3G56020			AT2G07656
		AT3G57670			AT5G47560		AT5G38980	AT3G58865			AT3G32030
		AT2G30000			AT2G07641		AT5G06385	AT1G07860			AT1G01300
		AT5G59870			AT1G62670		AT2G37710	AT3G07770			AT3G03310
		AT3G03280			AT1G30070		AT4G12980	AT5G49990			AT3G01080
		AT1G47480			AT5G57460		AT1G04620	AT3G63300			AT1G72510
		AT1G42980			AT3G12050		AT5G67490	AT4G08590			AT3G60190
		AT3G16240			AT3G03341		AT4G30960	AT2G44080			AT4G06746
		AT1G29965			AT5G38020		AT3G21390	AT1G11380			AT5G18260
		AT4G15540			AT1G73740		AT5G26040	AT3G04010			AT5G58580
		AT1G21110			AT1G34110		AT2G18670	AT2G28426			AT1G70860
		AT3G46820			AT1G53180		AT4G06415	AT1G64355			AT1G70590
		AT3G01680			AT4G15830		AT1G18360	AT3G61630			AT1G53390
		AT1G22985			AT2G30870		AT1G29690	AT3G02545			AT3G55580
		AT1G05347			AT3G13277		AT4G04610	AT4G02820			AT3G60450
		AT5G42146			AT2G47015		AT2G32179	AT1G73690			AT4G30490
		AT5G47560			AT3G48700		AT1G07150	AT5G23950			AT2G44010
		AT2G07641			AT5G66620		AT1G06180	AT1G43160			AT3G58865
		AT3G05675			AT1G61730		AT1G23760	AT1G27930			AT3G07770
		AT3G12050			AT1G29260		AT3G55980	AT5G45110			AT5G49990
		AT3G03341			AT1G01310		AT5G54585	AT3G20600			AT1G07130
		AT5G38020			AT2G41770		AT3G54990	AT5G53120			AT3G63300
		AT1G73740			AT4G33905		AT3G22890	AT2G07741			AT4G08590
		AT5G22300			AT2G01150		AT1G17830	AT5G53990			AT2G44080
		AT1G53180			AT1G66090		AT5G24490	AT4G13577			AT3G56410
		AT4G15830			AT2G29480		AT1G27695	AT3G02990			AT4G17550
		AT3G13277			AT2G30362		AT3G07360	AT1G30210			AT3G04010
		AT2G47015			AT4G25220		AT1G34780	AT5G03552			AT2G28426
		AT3G48700			AT1G09210		AT1G22490	AT3G28220			AT3G61630
		AT5G66620			AT3G14890		AT4G31060	AT1G66500			AT1G04820
		AT2G40475			AT1G19420		AT4G12750	AT5G56200			AT4G02820
		AT5G01890			AT2G12462		AT5G41070	AT5G65683			AT1G73690
		AT1G61730			AT2G39800		AT4G17090	AT4G13210			AT3G19400
		AT1G29260			AT2G29470		AT3G47960	AT4G09110			AT1G27930
		AT4G33905			AT3G26512		AT5G11580	AT1G73040			AT3G20600
		AT2G01150			AT2G08960		AT3G47500	AT1G48698			AT5G55720
		AT1G66090			AT2G07699		AT5G05060	AT1G04030			AT5G53120
		AT2G29480			AT4G34710		AT5G20225	AT2G00820			AT2G07741
		AT4G02940			AT3G16370		AT2G28440	AT5G10710			AT5G53990
		AT1G56670			AT1G10150		AT5G66675	AT5G65730			AT4G13577
		AT2G30362			AT5G10430		AT4G12550	AT4G18390			AT3G02990
		AT4G25220			AT1G02180		AT1G28680	AT2G31680			AT1G30210
		AT2G12462			AT4G33610		AT3G51920	AT5G41025			AT5G03552
		AT1G56430			AT1G36730		AT5G52060	AT5G61570			AT3G28220
		AT1G77290			AT3G07720		AT5G42750	AT5G03130			AT4G14760
		AT1G04570			AT1G01180		AT1G04350	AT5G58780			AT1G66500
		AT2G29470			AT5G09850		AT3G13100	AT1G15410			AT5G65683
		AT2G08960			AT2G09990		AT1G19970	AT1G11100			AT1G73040
		AT2G07699			AT5G64400		AT1G70250	AT1G58170			AT1G48698
		AT4G34710			AT2G43010		AT5G00820	AT2G29010			AT1G04030
		AT3G16370			AT1G01830		AT1G05970	AT4G34950			AT4G38320
		AT4G33610			AT3G06010		AT1G48100	AT4G21060			AT1G20120
		AT4G01360			AT3G06400		AT5G39080	AT4G14820			AT5G67060
		AT3G07720			AT5G03850		AT5G44910	AT5G07630			AT2G00820
		AT1G01180			AT1G08707		AT3G07650	AT1G50400			AT5G10710
		AT5G09850			AT4G36600		AT3G23710	AT3G04290			AT4G18390
		AT5G64400			AT1G47395		AT1G80920	AT4G36490			AT5G41025
		AT2G43010			AT1G53500		AT1G06453	AT1G09537			AT1G18880
		AT1G01830			AT3G06180		AT1G75900	AT4G15500			AT5G61570
		AT3G25690			AT4G34881		AT3G24170	AT3G11150			AT1G50740
		AT1G11120			AT4G11420		AT3G52905	AT1G27750			AT5G03130
		AT4G36600			AT4G19110		AT5G01220	AT2G07683			AT5G58780
		AT1G53500			AT1G74385		AT5G24850	AT2G07735			AT1G11100
		AT4G34881			AT5G64140		AT1G08300	AT1G28710			AT1G15410
		AT1G67590			AT5G45070		AT3G23080	AT2G27170			AT2G42760
		AT5G27030			AT2G41950		AT2G40460	AT2G07734			AT1G58170
		AT4G11420			AT2G36400		AT3G10150	AT5G02320			AT4G14820
		AT3G01500			AT1G55370		AT3G52340	AT4G23885			AT5G07630
		AT3G07390			AT5G27120		AT5G05435	AT5G51430			AT1G78380
		AT5G45070			AT2G18550		AT5G18540	AT3G17390			AT1G23080
		AT3G08040			AT5G43330		AT5G55810	AT2G47720			AT1G50400
		AT5G48485			AT3G44380		AT1G78510	AT4G33260			AT3G04290
		AT1G55370			AT5G12940		AT4G20000	AT1G71420			AT1G07350
		AT5G27120			AT4G26990		AT2G44940	AT5G25530			AT4G36490
		AT2G18550			AT1G54820		AT2G31880	AT1G05440			AT1G09537
		AT4G38120			AT3G08630		AT5G04375	AT2G41070			AT4G15500
		AT5G43330			AT2G46330		AT3G11340	AT4G09490			AT5G27110
		AT1G78080			AT4G22670		AT5G42760	AT1G61660			AT2G07683
		AT3G44380			AT5G52655		AT4G13930	AT1G52430			AT2G07735
		AT4G26990			AT1G20691		AT1G04133	AT5G54140			AT5G27895
		AT1G54820			AT4G29740		AT5G03545	AT5G55970			AT1G28710
		AT2G00470			AT2G37040		AT5G44580	AT2G16586			AT2G27170
		AT4G22670			AT5G63830		AT1G07630	AT5G63550			AT2G07734
		AT1G78970			AT3G18740		AT4G29310	AT4G26160			AT5G02320
		AT3G02050			AT1G80315		AT4G33790	AT3G23260			AT4G23885
		AT5G52655			AT5G56020		AT1G48350	AT4G10630			AT5G17820
		AT1G28280			AT5G49760		AT5G28430	AT4G09510			AT5G51430
		AT1G78600			AT4G25690		AT4G35270	AT1G69620			AT3G17390
		AT3G29670			AT3G61060		AT2G44630	AT5G46170			AT2G40110
		AT2G37040			AT3G53280		AT1G19330	AT4G28020			AT4G33260
		AT5G63830			AT5G48010		AT4G12310	AT4G04640			AT5G25530
		AT5G06760			AT1G21560		AT4G08870	AT5G64230			AT1G05440
		AT5G56020			AT1G20696		AT3G16565	AT3G09020			AT3G27700
		AT1G04560			AT4G05070		AT3G13950	AT5G56030			AT4G09490
		AT1G03510			AT2G30130		AT5G37020	AT1G51060			AT1G61660
		AT5G49760			AT3G17520		AT4G33480	AT5G20880			AT1G52430
		AT5G25110			AT4G31670		AT5G19850	AT3G56320			AT5G54140
		AT4G25690			AT3G12510		AT5G60100	AT1G25180			AT5G55970
		AT3G61060			AT5G57050		AT5G54130	AT4G21090			AT2G16586
		AT3G53280			AT5G60130		AT1G29200	AT1G02980			AT5G63550
		AT5G48010			AT1G10850		AT1G70580	AT3G06455			AT3G23260
		AT4G18270			AT3G19180		AT3G57160	AT4G36140			AT4G10630
		AT4G05070			AT4G34740		AT2G25440	AT2G18969			AT4G09510
		AT3G17520			AT5G39250		AT1G21050	AT4G16580			AT5G46170
		AT4G31670			AT3G59630		AT1G53875	AT2G34610			AT4G28020
		AT3G12510			AT3G62630		AT4G01080	AT1G06680			AT4G04640
		AT5G57050			AT2G34585		AT1G73260	AT4G15765			AT5G64230
		AT2G22830			AT2G02850		AT4G10120	AT3G12610			AT3G07565
		AT5G60130			AT2G18020		AT2G03945	AT3G49155			AT3G23920
		AT5G55390			AT1G53840		AT5G61590	AT1G09750			AT3G09020
		AT1G10850			AT1G64200		AT4G26670	AT3G15570			AT5G56030
		AT5G50450			AT1G04640		AT5G47560	AT1G56110			AT5G61950
		AT4G34740			AT4G29720		AT2G17036	AT5G57100			AT1G51060
		AT2G02850			AT1G58470		AT2G40475	AT5G07820			AT5G12150
		AT1G53840			AT1G21130		AT1G56670	AT1G06337			AT5G13295
		AT4G00090			AT5G03285		AT5G20030	AT1G68320			AT4G21090
		AT1G64200			AT1G16410		AT1G17665	AT4G30190			AT1G02980
		AT5G23350			AT1G58380		AT1G09845	AT4G39010			AT5G50560
		AT4G29720			AT2G27200		AT2G44340	AT1G45015			AT2G18969
		AT5G03285			AT1G76520		AT5G08720	AT4G27020			AT4G16580
		AT3G10985			AT2G02710		AT2G30490	AT3G57540			AT2G34610
		AT2G19560			AT4G07410		AT4G31290	AT2G25780			AT1G06680
		AT1G16410			AT3G15030		AT5G09870	AT4G35985			AT4G15765
		AT2G27200			AT5G18130		AT2G42940	AT3G10140			AT3G12610
		AT1G76520			AT1G77120		AT2G30615	AT2G07693			AT3G49155
		AT1G25500			AT2G18510		AT2G25730	AT5G44730			AT1G09750
		AT2G02710			AT1G72670		AT5G26865	AT5G54170			AT3G22800
		AT4G07410			AT3G44735		AT1G68110	AT1G67010			AT3G15570
		AT3G15030			AT3G18780		AT5G18210	AT5G59240			AT5G57100
		AT5G18130			AT1G63090		AT5G46800	AT5G18065			AT3G25120
		AT1G77120			AT4G27670		AT5G03760	AT5G65230			AT4G01320
		AT4G15393			AT3G28300		AT2G37720	AT4G05053			AT5G07820
		AT1G50590			AT1G63000		AT3G53800	AT5G66590			AT3G45610
		AT2G47910			AT1G18140		AT1G78020	AT4G17520			AT1G06337
		AT1G64980			AT4G02990		AT4G05330	AT4G38060			AT1G68320
		AT2G18510			AT4G33220		AT3G25250	AT4G25830			AT4G30190
		AT1G72670			AT4G08810		AT5G52660	AT4G25130			AT4G39010
		AT2G23640			AT1G76460		AT1G28050	AT1G34340			AT1G45015
		AT3G18780			AT4G30650		AT4G14870	AT1G04280			AT4G27020
		AT1G63090			AT3G25030		AT5G48930	AT5G50540			AT3G57540
		AT1G44740			AT1G13350		AT1G21600	AT3G08960			AT2G25780
		AT4G27670			AT5G19980		AT1G71790	AT1G21529			AT4G35985
		AT1G16850			AT1G64640		AT3G08920	AT4G09805			AT3G10140
		AT3G28300			AT2G07725		AT5G43740	AT1G09220			AT1G79910
		AT1G63000			AT5G13470		AT3G44460	AT5G54280			AT2G07693
		AT4G33220			AT5G56710		AT5G64810	AT4G23510			AT5G54170
		AT4G30650			AT4G39520		AT4G27820	AT5G43620			AT1G67010
		AT1G64640			AT5G46800		AT1G69260	AT3G59980			AT5G25210
		AT2G07725			AT4G11845		AT1G34049	AT2G07701			AT5G59240
		AT4G39520			AT2G25520		AT1G19900	AT5G54270			AT5G18065
		AT5G46800			AT1G26800		AT5G10470	AT1G73330			AT5G18100
		AT1G26800			AT3G19830		AT2G05630	AT2G24800			AT5G17240
		AT2G04350			AT1G18540		AT2G39900	AT1G10970			AT5G66590
		AT2G14880			AT2G14880		AT3G14770	AT2G20450			AT4G17520
		AT3G50590			AT5G10130		AT1G15960	AT5G57260			AT4G38060
		AT1G68500			AT3G03780		AT5G21482	AT4G39390			AT4G25130
		AT2G33860			AT2G33860		AT2G24250	AT4G08450			AT1G34340
		AT3G21760			AT2G20520		AT1G30460	AT4G26810			AT1G04280
		AT2G39700			AT1G50490		AT2G39250	AT2G20590			AT3G08960
		AT1G29770			AT2G39700		AT5G57655	AT5G06885			AT3G50240
		AT1G16720			AT5G60570		AT5G17050	AT3G45590			AT1G21529
		AT4G34230			AT1G54770		AT5G01260	AT2G26590			AT4G10770
		AT4G02110			AT1G29770		AT1G78290	AT1G08645			AT5G46620
		AT5G11340			AT4G34230		AT3G14067	AT2G19880			AT4G09805
		AT5G04380			AT3G50300		AT4G27290	AT2G00410			AT1G09220
		AT3G21690			AT5G11340		AT1G55920	AT1G05320			AT4G16260
		AT3G17611			AT1G35720		AT3G09590	AT1G30240			AT5G05880
		AT5G57220			AT4G26660		AT2G40150	AT5G28913			AT5G54280
		AT5G19770			AT5G04380		AT1G19650	AT2G07340			AT1G79580
		AT2G13360			AT1G07200		AT1G02820	AT3G14550			AT3G46210
		AT1G72610			AT3G21690		AT4G14740	AT1G51645			AT5G43620
		AT3G25500			AT3G17611		AT3G10230	AT5G49525			AT4G14360
		AT4G29520			AT3G53800		AT1G19450	AT2G38195			AT2G07701
		AT5G61190			AT5G57220		AT5G64905	AT3G22370			AT5G54270
		AT3G53040			AT1G68880		AT3G29140	AT5G55990			AT5G07390
		AT5G66170			AT5G19770		AT2G40085	AT1G08765			AT1G73330
		AT1G44414			AT2G13360		AT5G08305	AT1G22040			AT1G07667
		AT1G20350			AT1G72610		AT5G59350	AT3G62990			AT1G10970
		AT3G05600			AT4G29520		AT5G59130	AT3G53890			AT5G57260
		AT3G22780			AT5G61190		AT4G20830	AT3G51150			AT4G08450
		AT1G13110			AT3G52750		AT5G67488	AT1G14900			AT2G20590
		AT1G07430			AT3G53040		AT5G19360	AT5G42445			AT5G57785
		AT4G16500			AT5G44380		AT3G53950	AT5G00400			AT3G60860
		AT2G39725			AT1G73220		AT2G17787	AT3G57760			AT2G26590
		AT5G67510			AT1G44414		AT4G04850	AT3G50260			AT2G19880
		AT4G09650			AT1G13110		AT4G24240	AT5G54569			AT1G05320
		AT5G18070			AT4G32050		AT5G06595	AT4G26510			AT1G30240
		AT2G28000			AT1G07430		AT1G80120	AT2G44660			AT5G28913
		AT2G19900			AT4G16500		AT3G59400	AT1G10580			AT5G49525
		AT1G32127			AT1G22370		AT5G59540	AT3G08045			AT1G78820
		AT1G62730			AT5G18070		AT1G02400	AT3G01260			AT2G38195
		AT4G01430			AT3G25250		AT2G39200	AT3G28153			AT3G22370
		AT1G07893			AT5G59830		AT4G26850	AT5G57780			AT3G63088
		AT3G63310			AT5G66410		AT1G32900	AT2G38060			AT1G22065
		AT3G09405			AT2G28000		AT3G18690	AT2G33700			AT1G22040
		AT4G25320			AT2G19900		AT3G01060	AT3G09400			AT3G51150
		AT2G07749			AT2G09400		AT2G34840	AT2G07723			AT1G14900
		AT5G42220			AT2G08680		AT1G29357	AT5G02755			AT3G62770
		AT5G01350			AT1G62730		AT1G67470	AT1G55380			AT5G42445
		AT1G07373			AT1G04180		AT5G05780	AT5G47360			AT5G00400
		AT4G06995			AT1G07893		AT1G30700	AT1G33350			AT3G57760
		AT1G29150			AT3G63310		AT4G17140	AT1G04410			AT5G25160
		AT4G39110			AT3G09405		AT3G42806	AT3G44960			AT2G41180
		AT1G08380			AT5G20190		AT2G40270	AT1G16040			AT2G17690
		AT1G79430			AT4G25320		AT5G55400	AT2G47770			AT1G10580
		AT5G18550			AT2G07749		AT3G17609	AT5G54100			AT3G01260
		AT5G07940			AT5G42220		AT2G39650	AT2G02220			AT5G57780
		AT2G25060			AT3G55280		AT2G25200	AT2G14820			AT2G38060
		AT1G65540			AT5G01350		AT3G13110	AT3G18550			AT2G33700
		AT2G03760			AT4G06995		AT1G05213	AT5G62990			AT3G09400
		AT1G09560			AT2G05940		AT2G47490	AT3G02470			AT2G07723
		AT3G14740			AT1G29150		AT3G02380	AT5G61170			AT1G55380
		AT5G16600			AT4G39110		AT2G31790	AT3G07050			AT5G47360
		AT3G26450			AT1G08380		AT5G09540	AT5G46440			AT1G33350
		AT1G71790			AT5G63480		AT4G25480	AT1G12020			AT1G04410
		AT3G09085			AT1G79430		AT4G31550	AT5G19600			AT3G44960
		AT2G20550			AT4G00883		AT4G16880	AT3G29770			AT1G16040
		AT1G30380			AT2G25060		AT2G27820	AT5G38010			AT2G47770
		AT2G00500			AT2G03760		AT1G14540	AT1G28620			AT5G54100
		AT1G14920			AT3G26450		AT5G14920	AT1G78210			AT2G02220
		AT3G06760			AT3G09085		AT5G51550	AT1G29820			AT3G02470
		AT2G25737			AT2G20550		AT1G68740	AT2G24300			AT4G04972
		AT2G45160			AT1G30380		AT4G31320	AT1G07820			AT4G10955
		AT1G78390			AT2G17270		AT3G48320	AT4G12500			AT3G03950
		AT4G24410			AT2G00500		AT1G72940	AT3G25590			AT5G19600
		AT1G07650			AT1G14920		AT1G72930	AT5G23710			AT5G38010
		AT1G01470			AT3G06760		AT3G08505	AT1G33415			AT1G28620
		AT1G52000			AT2G45160		AT4G24700	AT2G07634			AT1G78210
		AT2G07785			AT5G02190		AT5G02150	AT4G30290			AT1G29820
		AT4G31590			AT4G24410		AT1G66060	AT3G13740			AT1G07820
		AT4G21320			AT1G07650		AT1G70290	AT3G04920			AT4G12500
		AT2G39375			AT1G23740		AT1G76100	AT4G30460			AT3G25590
		AT1G12110			AT4G31590		AT1G10760	AT5G02595			AT5G23710
		AT3G23170			AT1G21350		AT3G11410	AT1G15002			AT2G32890
		AT2G47180			AT4G21320		AT4G21940	AT5G14020			AT1G33415
		AT4G08850			AT2G39375		AT1G66725	AT3G02205			AT2G07634
		AT2G07754			AT1G16120		AT5G47960	AT1G08937			AT3G04920
		AT2G28740			AT3G23170		AT5G05995	AT3G07870			AT2G05665
		AT1G72140			AT5G14140		AT1G13250	AT4G16120			AT1G63245
		AT4G27652			AT1G24340		AT1G62180	AT3G13920			AT5G25140
		AT4G07825			AT2G47180		AT2G37380	AT5G17850			AT4G30460
		AT3G03855			AT4G08850		AT1G76360	AT1G56070			AT1G18840
		AT5G10470			AT2G28740		AT1G51915	AT1G17600			AT1G15002
		AT1G22190			AT5G53080		AT4G30800	AT2G20560			AT5G25240
		AT2G18790			AT5G18380		AT4G15780	AT3G06540			AT2G22310
		AT5G49690			AT4G27652		AT4G34610	AT2G28620			AT5G14020
		AT3G19430			AT3G03855		AT4G19450	AT5G12040			AT3G02205
		AT2G33740			AT1G22190		AT2G08915	AT3G27210			AT2G01130
		AT1G21760			AT5G02670		AT2G30100	AT2G12646			AT2G16660
		AT2G14750			AT4G28550		AT4G24750	AT3G61470			AT3G07870
		AT3G48510			AT3G05130		AT5G60540	AT5G16235			AT4G16120
		AT2G35960			AT1G34040		AT1G09993	AT5G64950			AT2G35910
		AT1G74470			AT2G33740		AT3G02025	AT1G46264			AT3G13920
		AT5G47490			AT1G21760		AT5G64710	AT3G11440			AT5G17850
		AT1G15310			AT3G09200		AT3G44450	AT1G17970			AT1G56070
		AT2G07686			AT2G14750		AT3G01420	AT3G17380			AT5G06780
		AT1G11450			AT3G48510		AT1G58320	AT5G64510			AT2G20560
		AT5G15330			AT1G74470		AT1G23710	AT3G15940			AT3G26210
		AT2G46720			AT5G50390		AT5G63470	AT5G19480			AT3G06540
		AT4G39940			AT3G19360		AT4G33920	AT1G34418			AT2G31560
		AT1G22410			AT5G13580		AT5G57550	AT4G08250			AT2G28620
		AT4G18280			AT5G15330		AT3G50760	AT1G75750			AT1G47740
		AT5G03210			AT1G55530		AT4G23700	AT2G17770			AT5G12040
		AT2G45470			AT4G39940		AT5G47060	AT3G10080			AT1G54090
		AT5G21482			AT3G02040		AT4G25490	AT1G13000			AT3G27210
		AT3G09650			AT1G22410		AT5G59000	AT1G11150			AT5G16235
		AT3G19660			AT4G18280		AT5G20710	AT4G14300			AT4G05180
		AT2G45830			AT2G45470		AT5G37550	AT5G07475			AT5G64950
		AT3G63060			AT3G09650		AT3G14720	AT1G24240			AT1G46264
		AT3G25670			AT1G74458		AT3G05760	AT3G60850			AT5G18360
		AT4G29360			AT2G45830		AT4G32600	AT4G29770			AT3G11440
		AT3G22830			AT3G63060		AT4G27450	AT3G46320			AT3G17380
		AT1G21880			AT2G27510		AT3G03450	AT5G02415			AT5G64510
		AT1G30220			AT3G01660		AT1G32520	AT4G03060			AT2G27660
		AT3G09710			AT1G53190		AT3G52400	AT3G54625			AT2G22610
		AT4G15880			AT4G29360		AT4G15430	AT5G15430			AT3G15940
		AT4G10690			AT3G22830		AT1G73655	AT5G07650			AT5G19480
		AT2G07671			AT2G04795		AT3G09030	AT5G23910			AT1G34418
		AT5G38590			AT1G30220		AT1G79440	AT5G51450			AT4G08250
		AT1G47510			AT3G09710		AT3G52800	AT4G39360			AT1G75750
		AT3G29810			AT2G07671		AT4G25470	AT1G56180			AT3G10080
		AT2G25890			AT1G07450		AT5G10770	AT1G78460			AT1G53233
		AT3G19440			AT2G39250		AT3G05345	AT1G43895			AT1G13000
		AT3G02560			AT3G44730		AT5G63195	AT5G42450			AT1G11150
		AT1G51080			AT3G29810		AT5G21100	AT1G72490			AT3G55130
		AT5G38200			AT3G02560		AT2G46450	AT5G17270			AT5G48150
		AT4G36500			AT4G36500		AT5G12170	AT4G09300			AT4G14300
		AT1G36180			AT2G04030		AT3G27250	AT2G43360			AT1G24240
		AT1G30500			AT1G30500		AT1G75380	AT2G07515			AT5G42590
		AT5G13870			AT1G76465		AT5G44530	AT5G51105			AT4G29770
		AT4G00770			AT4G00770		AT1G09350	AT4G34870			AT3G46320
		AT1G60270			AT1G24330		AT1G52342	AT5G13740			AT5G02415
		AT5G43300			AT5G43300		AT5G45820	AT1G67970			AT4G03060
		AT5G12840			AT3G28200		AT5G38290	AT1G71240			AT3G54625
		AT1G62300			AT2G46890		AT1G02880	AT1G02860			AT5G15430
		AT1G25570			AT2G03020		AT1G78850	AT4G35480			AT5G62130
		AT1G30060			AT1G30060		AT1G05523	AT3G13470			AT5G51450
		AT4G13770			AT4G13770		AT4G15030	AT4G35800			AT4G39360
		AT3G58810			AT3G58810		AT3G28100	AT4G34510			AT1G56180
		AT3G14440			AT5G65170		AT3G18980	AT2G11140			AT1G78460
		AT1G66280			AT3G14440		AT1G29170	AT3G11415			AT1G43895
		AT1G07900			AT1G66280		AT3G46640	AT2G30010			AT5G42450
		AT1G04433			AT2G24180		AT1G27630	AT1G80730			AT1G72490
		AT2G29690			AT1G32450		AT5G17000	AT1G11420			AT5G17270
		AT4G18570			AT3G15990		AT4G28460	AT3G60245			AT4G09300
		AT2G36010			AT3G18130		AT4G17340	AT2G14460			AT2G43360
		AT1G47278			AT2G41650		AT1G76600	AT1G14210			AT5G51105
		AT1G32450			AT2G28600		AT3G04950	AT1G48730			AT2G23700
		AT3G15990			AT1G61970		AT3G56360	AT1G04810			AT5G13740
		AT5G54580			AT4G11190		AT2G18160	AT2G29400			AT1G71240
		AT3G18130			AT1G03420		AT4G38020	AT2G45350			AT2G21630
		AT5G01175			AT2G40340		AT3G13450	AT5G12000			AT3G13470
		AT2G07673			AT1G70180		AT4G35380	AT2G40765			AT3G08870
		AT2G41650			AT2G44490		AT4G22200	AT3G51230			AT4G34510
		AT5G17410			AT3G57980		AT5G00450	AT4G06875			AT1G77720
		AT1G03420			AT5G08020		AT3G05840	AT5G25451			AT3G19780
		AT1G70180			AT5G64570		AT3G05410	AT5G03990			AT2G11140
		AT2G44490			AT1G21460		AT2G16760	AT2G07621			AT3G15080
		AT5G47180			AT1G73065		AT4G31870	AT5G42420			AT3G43890
		AT5G08020			AT3G60965		AT1G78100	AT2G34060			AT1G80730
		AT5G64570			AT5G54165		AT5G26150	AT5G64401			AT4G11780
		AT1G21460			AT4G01026		AT4G37553	AT4G27230			AT2G22400
		AT2G42900			AT1G23730		AT4G37150	AT1G34210			AT1G04363
		AT5G54165			AT4G29905		AT2G15880	AT1G62355			AT5G02230
		AT4G01026			AT1G49450		AT1G05690	AT2G41550			AT2G14460
		AT1G23730			AT2G31650		AT2G36050	AT1G76790			AT1G14210
		AT4G29905			AT5G35460		AT1G70620	AT3G27360			AT1G48730
		AT4G05395			AT5G56500		AT3G01810	AT4G21700			AT1G29025
		AT1G49450			AT5G39760		AT1G02160	AT2G32410			AT3G04970
		AT1G70070			AT3G25190		AT1G67660	AT4G40040			AT1G04810
		AT1G68870			AT1G49760		AT1G77960	AT3G61680			AT2G45350
		AT5G35460			AT1G01930		AT1G62170	AT2G36900			AT4G37640
		AT5G56500			AT1G05353		AT1G51700	AT3G13130			AT3G51230
		AT3G25190			AT1G30200		AT1G35560	AT3G19030			AT2G43100
		AT1G49760			AT5G01015		AT2G23030	AT4G10040			AT4G06875
		AT1G70700			AT1G73650		AT5G05690	AT1G04200			AT5G25451
		AT1G05353			AT3G60960		AT2G02690	AT2G05205			AT5G03990
		AT1G30200			AT1G56300		AT1G45150	AT1G09715			AT2G07621
		AT5G01015			AT3G57970		AT4G29110	AT5G03710			AT5G42420
		AT1G80270			AT2G34770		AT1G75170	AT1G59865			AT2G34060
		AT1G73650			AT4G39320		AT1G24580	AT3G44740			AT5G64401
		AT3G06290			AT1G13510		AT1G26410	AT2G07674			AT2G42350
		AT1G56300			AT5G59320		AT3G22570	AT4G19645			AT1G56060
		AT4G39320			AT2G16250		AT3G06125	AT3G18900			AT4G27230
		AT1G67740			AT5G57120		AT3G55800	AT5G33210			AT2G41550
		AT1G14150			AT1G65520		AT1G08477	AT2G05375			AT1G76790
		AT1G13510			AT1G02380		AT3G16460	AT3G59720			AT2G19130
		AT5G59320			AT2G46150		AT1G80890	AT3G05145			AT4G40040
		AT2G16250			AT3G48580		AT2G22500	AT5G38070			AT1G45201
		AT3G50840			AT5G23050		AT3G18930	AT1G67710			AT5G46740
		AT4G17810			AT4G38940		AT3G25560	AT4G35780			AT2G28470
		AT3G09590			AT1G29960		AT3G49960	AT3G15357			AT3G13130
		AT2G40150			AT2G41730		AT5G67030	AT2G22360			AT4G10040
		AT3G50740			AT2G20080		AT2G29110	AT5G04215			AT1G04200
		AT2G41730			AT1G62810		AT1G69610	AT2G41170			AT2G25950
		AT4G35090			AT4G14465		AT3G47860	AT5G54064			AT2G05205
		AT2G37280			AT5G20020		AT5G64860	AT3G03215			AT1G09715
		AT1G33811			AT3G27690		AT1G13270	AT1G62740			AT5G03710
		AT2G43700			AT3G17030		AT4G35320	AT5G52830			AT1G59865
		AT4G14465			AT2G39130		AT4G25433	AT2G34200			AT2G43150
		AT5G20020			AT5G56630		AT1G74370	AT5G58787			AT3G30875
		AT4G22580			AT1G66350		AT3G59940	AT5G11110			AT2G07674
		AT3G27690			AT1G07920		AT3G32930	AT1G72430			AT3G14340
		AT3G17030			AT1G01300		AT3G05510	AT2G18990			AT4G19645
		AT2G39130			AT1G58200		AT3G09275	AT1G11210			AT3G18900
		AT5G56630			AT3G03310		AT2G40140	AT3G08895			AT2G05375
		AT1G01300			AT1G72510		AT2G29090	AT3G53730			AT3G59720
		AT3G03310			AT3G60190		AT1G67980	AT1G10020			AT3G05145
		AT1G22180			AT5G10580		AT1G80650	AT5G01765			AT2G37170
		AT1G72510			AT2G22330		AT4G39330	AT1G54270			AT5G38070
		AT1G17450			AT4G06746		AT5G53420	AT5G14830			AT3G15357
		AT5G03180			AT2G05590		AT5G60660	AT2G05145			AT2G22360
		AT3G60190			AT5G18260		AT5G14320	AT3G19300			AT1G49860
		AT5G06180			AT2G45750		AT5G03050	AT4G20230			AT2G41170
		AT5G10580			AT1G49580		AT5G58380	AT3G16080			AT5G54064
		AT2G22330			AT1G04980		AT5G19300	AT5G22250			AT3G03215
		AT4G11240			AT1G70590		AT1G08980	AT5G06320			AT1G62740
		AT4G06746			AT2G15790		AT3G12770	AT1G29270			AT3G10340
		AT5G58580			AT3G49990		AT2G42200	AT3G41762			AT2G34200
		AT2G45750			AT4G14230		AT2G25930	AT5G18310			AT5G58787
		AT1G49580			AT3G55580		AT2G29650	AT2G29050			AT5G11110
		AT1G04980			AT2G07698		AT3G15350	AT2G04378			AT1G72430
		AT1G70590			AT3G60450		AT3G14180	AT5G07720			AT2G18990
		AT2G15790			AT4G30490		AT3G54950	AT4G23070			AT3G53730
		AT3G49990			AT2G47020		AT3G29575	AT4G22740			AT1G10020
		AT3G55580			AT5G19870		AT5G63630	AT1G16022			AT5G01765
		AT2G07698			AT2G44010		AT2G16367	AT5G37480			AT1G54270
		AT1G04790			AT3G17790		AT4G39730	AT2G36030			AT5G14830
		AT4G30490			AT1G31820		AT5G39670	AT1G50390			AT2G05145
		AT2G47020			AT3G52520		AT3G16740	AT4G25340			AT3G51950
		AT5G19870			AT1G18460		AT1G66700	AT1G24851			AT3G19300
		AT3G17790			AT4G13350		AT2G35930	AT1G69870			AT4G20230
		AT1G18460			AT1G54150		AT3G06510	AT5G43170			AT2G18410
		AT4G13350			AT3G07770		AT1G49130	AT1G02090			AT1G14080
		AT1G54150			AT3G23110		AT2G41290	AT2G02080			AT3G60220
		AT3G07770			AT5G49990		AT1G48355	AT1G22885			AT5G22250
		AT5G45472			AT5G23980		AT3G57020	AT3G50910			AT5G35926
		AT3G28180			AT3G55010		AT3G08860	AT5G58070			AT3G41762
		AT5G49990			AT3G30380		AT3G16440	AT5G16410			AT5G18310
		AT3G55010			AT2G28070		AT4G38490	AT1G20200			AT2G29050
		AT2G34170			AT3G63300		AT3G03770	AT3G51800			AT1G09495
		AT3G63300			AT1G07420		AT4G33565	AT5G47600			AT2G25150
		AT1G07420			AT4G08590		AT3G27350	AT3G26500			AT2G04378
		AT4G08590			AT2G44080		AT5G08380	AT1G76890			AT5G07720
		AT2G44080			AT2G25140		AT1G01390	AT1G02290			AT3G20120
		AT2G25140			AT2G32920		MIR156i	AT5G41180			AT5G15230
		AT4G22810			AT3G56410		AT3G44716	AT3G13760			AT4G22740
		AT2G32920			AT5G60890		AT4G12390	AT1G22360			AT1G16022
		AT3G56410			AT1G11380		AT1G44446	AT5G02555			AT2G36030
		AT1G19430			AT5G59350		AT5G20220	AT1G45976			AT1G50390
		AT5G59350			AT3G16280		AT2G21330	AT1G75040			AT4G25340
		AT5G52300			AT2G35420		AT2G43050	AT3G50620			AT1G24851
		AT5G65310			AT2G42270		AT4G01720	AT5G06910			AT5G43170
		AT1G11700			AT5G65310		AT3G19930	AT1G74035			AT1G02090
		AT4G00710			AT1G67090		AT5G59732	AT4G12050			AT1G54450
		AT5G61530			AT5G16910		AT1G64900	AT5G12120			AT5G38030
		AT3G05220			AT3G61630		AT3G60280	AT2G05255			AT3G50910
		AT1G67090			AT2G19110		AT5G23660	AT1G63470			AT5G58070
		AT5G16910			AT4G02820		AT5G63180	AT3G60110			AT5G16410
		AT3G61630			AT3G29470		AT4G02420	AT1G13640			AT1G08165
		AT3G55510			AT5G35080		AT5G49450	AT1G72100			AT5G63350
		AT2G19110			AT2G39210		AT3G25150	AT5G41761			AT3G10110
		AT4G02820			AT5G50240		AT3G01920	AT1G44760			AT3G26500
		AT5G50240			AT4G11960		AT1G11300	AT3G51740			AT1G76890
		AT4G11960			AT1G43160		AT3G45660	AT2G43330			AT1G02290
		AT1G73690			AT1G27930		AT1G80480	AT3G52610			AT5G50330
		AT1G43160			AT5G45110		AT5G38310	AT4G02920			AT5G41180
		AT1G27930			AT2G44993		AT1G17050	AT3G48720			AT3G13760
		AT5G45110			AT1G48630		AT4G27030	AT5G52680			AT2G27080
		AT4G16890			AT5G53120		AT1G80440	AT1G75770			AT1G22360
		AT1G48630			AT4G32480		AT5G23920	AT5G38220			AT5G02555
		AT5G53120			AT3G19450		AT3G61880	AT5G63980			AT3G50620
		AT4G32480			AT2G30770		AT1G15125	AT3G45440			AT5G12120
		AT3G19450			AT4G00940		AT4G03816	AT1G61340			AT2G05255
		AT2G30770			AT5G16900		AT1G74890	AT5G46870			AT1G71170
		AT4G00940			AT2G07741		AT2G14170	AT5G47830			AT1G63470
		AT2G07741			AT5G53990		AT1G12370	AT4G28750			AT3G60110
		AT4G25640			AT3G16780		AT2G29340	AT3G12550			AT1G13640
		AT3G01190			AT4G25640		AT5G53048	AT1G63300			AT1G72100
		AT3G24300			AT1G15990		AT1G16515	AT2G18970			AT5G41761
		AT2G06950			AT2G33830		AT3G44310	AT2G18780			AT1G72990
		AT3G02990			AT4G13577		AT5G06530	AT1G72660			AT1G44760
		AT1G01240			AT3G01190		AT4G40090	AT1G32740			AT3G51740
		AT4G16563			AT3G24300		AT4G32980	AT2G25000			AT1G75770
		AT3G28220			AT2G06950		AT2G32645	AT5G37670			AT5G63980
		AT3G43600			AT3G02990		AT2G47000	AT1G43020			AT5G67480
		AT5G43450			AT1G01240		AT3G30390	AT3G01750			AT2G04230
		AT4G14760			AT4G26130		AT3G03630	AT4G26701			AT5G47830
		AT1G66500			AT1G30210		AT2G43375	AT4G34412			AT4G28750
		AT3G57150			AT4G16563		AT5G53050	AT2G42850			AT3G12550
		AT1G74100			AT3G28220		AT1G73010	AT2G39380			AT1G63300
		AT4G04850			AT3G43600		AT3G09600	AT2G07665			AT2G18970
		AT3G22121			AT5G43450		AT2G27260	AT2G08405			AT1G55110
		AT4G24240			AT1G66500		AT2G01260	AT5G27220			AT2G18780
		AT3G25013			AT3G57150		AT3G24460	AT5G66500			AT1G72660
		AT1G48698			AT1G74100		AT5G26570	AT4G15130			AT3G60900
		AT1G73040			AT5G65683		AT3G26570	AT4G20362			AT2G25000
		AT2G32990			AT1G77885		AT2G18560	AT4G26790			AT1G08283
		AT2G45980			AT5G45775		AT4G02850	AT3G22200			AT5G62630
		AT1G62630			AT3G22121		AT5G67385	AT1G67000			AT5G37670
		AT4G00110			AT1G48698		AT4G00910	AT3G18670			AT1G43020
		AT3G19050			AT1G73040		AT1G13480	AT5G07440			AT3G01750
		AT5G48570			AT2G32990		AT5G35970	AT1G29030			AT4G26701
		AT5G10710			AT3G15680		AT1G62540	AT5G22130			AT2G34440
		AT3G17330			AT1G62630		AT2G01755	AT5G37380			AT4G34412
		AT1G55805			AT4G00110		AT2G11810	AT3G04130			AT2G42850
		AT4G18390			AT5G10710		AT2G37970	AT1G24310			AT2G39380
		AT4G38200			AT3G01290		AT4G18422	AT1G10155			AT2G07665
		AT1G70985			AT3G17330		AT1G54380	AT5G09350			AT5G66500
		AT1G31040			AT4G18390		AT4G35060	AT1G52905			AT5G07440
		AT1G06030			AT5G66150		AT4G22590	AT5G64930			AT4G17570
		AT5G61020			AT5G10435		AT3G21670	AT5G44280			AT5G06270
		AT1G18880			AT5G41025		AT5G14910	AT4G30760			AT1G15820
		AT1G79900			AT1G06030		AT2G45290	AT2G07696			AT1G29030
		AT5G61570			AT5G61020		AT4G24160	AT3G27080			AT2G17060
		AT5G67290			AT1G18880		AT5G23235	AT5G59720			AT5G62430
		AT5G58780			AT5G61570		AT1G69485	AT1G06083			AT5G22130
		AT1G11100			AT5G67290		AT3G24518	AT1G29785			AT5G37380
		AT1G15410			AT3G07570		AT1G34380	AT3G21770			AT1G24310
		AT1G58170			AT5G58780		AT2G24820	AT5G51630			AT5G09350
		AT4G14820			AT1G11100		AT5G14280	AT3G28920			AT4G28280
		AT3G23000			AT1G15410		AT3G22550	AT1G77330			AT4G14050
		AT1G12900			AT1G58170		AT1G15060	AT2G08750			AT1G52905
		AT1G78380			AT2G21050		AT1G18000	AT3G43960			AT3G11580
		AT3G59400			AT4G34950		AT3G53210	AT4G36840			AT5G64930
		AT1G50400			AT1G12900		AT1G49660	AT1G04503			AT5G44280
		AT4G02430			AT1G78380		AT1G65870	AT4G18197			AT2G07696
		AT3G04290			AT3G59400		AT2G08650	AT1G15970			AT1G08670
		AT1G12060			AT1G50400		AT5G24610	AT2G36810			AT5G24060
		AT5G60930			AT5G26860		AT5G64100	AT3G11750			AT5G59720
		AT4G15500			AT3G04290		AT4G38960	AT5G02430			AT1G51520
		AT4G31910			AT1G12060		AT1G52720	AT5G40550			AT1G06083
		AT1G06410			AT1G16840		AT5G62920	AT4G36520			AT1G29785
		AT3G46090			AT4G36490		AT3G53370	AT5G23380			AT1G51830
		AT3G46610			AT4G31910		AT4G08985	AT3G07150			AT3G21770
		AT2G40960			AT3G46090		AT3G52310	AT1G31335			AT5G58000
		AT5G49900			AT2G40960		AT3G57070	AT5G08175			AT3G61180
		AT2G18940			AT3G56040		AT4G04990	AT1G13195			AT4G27460
		AT2G19570			AT2G19570		AT2G01379	AT1G60660			AT3G28920
		AT5G47500			AT1G64561		AT3G45210	AT4G32212			AT1G16970
		AT2G07683			AT5G47500		AT3G50500	AT4G03845			AT1G77330
		AT4G26850			AT5G39740		AT1G13520	AT1G30480			AT3G43960
		AT3G15180			AT2G07683		AT1G07010	AT5G03740			AT4G36840
		AT2G28780			AT4G26850		AT4G37800	AT2G22930			AT1G04503
		AT1G29920			AT1G29920			AT4G05690			AT1G62280
		AT1G07530			AT5G45660			AT5G10870			AT1G15970
		AT1G32900			AT5G55570			AT5G06810			AT1G07128
		AT5G55570			AT4G38970			AT1G23330			AT5G02430
		AT4G38970			AT3G60840			AT3G53020			AT3G59700
		AT3G60840			AT1G28710			AT3G04865			AT5G40550
		AT1G73930			AT5G26710			AT3G19250			AT5G23380
		AT1G28710			AT5G16230			AT1G04437			AT3G07150
		AT2G07734			AT2G07734			AT2G37630			AT1G31335
		AT4G25050			AT4G25050			AT5G65900			AT5G66110
		AT5G02320			AT5G02320			AT4G02200			AT1G13195
		AT4G23885			AT4G23885			AT3G53830			AT3G50480
		AT2G46270			AT2G46270			AT1G22550			AT1G60660
		AT2G07727			AT2G07727			AT2G37440			AT4G03845
		AT5G66400			AT5G17820			AT1G04520			AT4G32212
		AT5G51430			AT4G34480			AT2G45590			AT1G30480
		AT5G23530			AT5G51430			AT5G66880			AT2G36970
		AT4G24020			AT2G26692			AT1G04913			AT5G03740
		AT2G23240			AT5G23530			AT1G54095			AT2G22930
		AT3G17390			AT4G24020			AT2G37180			AT4G36060
		AT5G63500			AT3G17390			AT4G09845			AT5G10870
		AT5G25530			AT5G63500			AT3G23150			AT1G17460
		AT3G02860			AT5G51795			AT5G51465			AT1G23330
		AT5G02480			AT5G25530			AT2G36790			AT3G04865
		AT5G53710			AT3G02860			AT3G15770			AT3G19250
		AT3G54890			AT5G02480			AT2G07712			AT2G37630
		AT5G09440			AT3G00300			AT3G28290			AT1G24420
		AT3G45400			AT5G57870			AT5G19020			AT5G65900
		AT5G03030			AT3G54890			AT5G14810			AT1G22380
		AT4G30160			AT5G09440			AT1G56440			AT4G02200
		AT2G07678			AT1G61660			AT1G55280			AT3G53830
		AT5G36130			AT5G03030			AT1G35510			AT1G22550
		AT1G15950			AT1G77510			AT5G00590			AT1G09907
		AT3G02790			AT2G07678			AT5G42570			AT2G37440
		AT5G55970			AT4G20260			AT1G55673			AT1G69572
		AT2G16586			AT5G43350			AT3G26350			AT4G01975
		AT5G63550			AT5G36130			AT5G06660			AT1G15660
		AT4G39030			AT5G54140			AT1G21840			AT5G66880
		AT4G26160			AT3G02790			AT1G52570			AT1G17560
		AT5G55050			AT5G55970			AT1G64563			AT1G04913
		AT4G09510			AT2G16586			AT1G04920			AT1G54095
		AT5G46170			AT5G63550			AT2G19530			AT2G37180
		AT5G02890			AT4G29120			AT3G03130			AT1G34150
		AT2G41040			AT4G09510			AT2G25090			AT5G62470
		AT2G17820			AT5G46170			AT2G04110			AT5G15640
		AT2G45220			AT5G02890			AT5G65920			AT4G09845
		AT3G26180			AT2G34840			AT5G56000			AT3G23150
		AT4G01390			AT1G05343			AT3G53230			AT5G51465
		AT5G64230			AT2G17820			AT1G30190			AT2G36790
		AT3G01570			AT4G28020			AT5G55520			AT3G15770
		AT4G30080			AT2G45220			AT3G16150			AT3G02010
		AT5G25340			AT4G31370			AT2G07728			AT2G15620
		AT3G63050			AT3G26180			AT5G47160			AT2G07712
		AT3G23920			AT1G20490			AT4G32208			AT4G10480
		AT5G12150			AT5G64230			AT4G26455			AT3G28290
		AT5G33355			AT1G29357			AT3G05390			AT5G19020
		AT3G56320			AT1G75460			AT1G58889			AT1G04053
		AT1G07670			AT3G23920			AT1G08815			AT5G14810
		AT1G25180			AT1G51060			AT3G27330			AT1G56440
		AT3G07365			AT4G34150			AT5G12020			AT5G01640
		AT2G14247			AT5G12150			AT2G05300			AT1G55673
		AT5G11680			AT3G56320			AT5G01490			AT1G26930
		AT4G21090			AT1G02890			AT5G12270			AT3G26350
		AT1G02980			AT1G07670			AT4G34630			AT2G18500
		AT3G43300			AT1G25180			AT2G24530			AT2G39980
		AT3G06455			AT3G07365			AT2G34340			AT4G36920
		AT1G30700			AT5G06460			AT3G12977			AT1G64563
		AT2G02360			AT5G11680			AT1G62720			AT5G40450
		AT3G11130			AT4G21090			AT1G30455			AT1G13540
		AT2G34610			AT1G02980			AT1G77110			AT3G03130
		AT2G07691			AT1G05660			AT1G33355			AT2G25090
		AT3G16860			AT1G30700			AT4G26770			AT5G65920
		AT1G06680			AT2G34610			AT2G37950			AT5G56000
		AT4G28390			AT4G00930			AT2G15370			AT3G53230
		AT1G14185			AT2G15480			AT1G02700			AT1G30190
		AT4G37409			AT3G16860			AT3G10390			AT3G45870
		AT1G18980			AT4G28390			AT4G37390			AT5G55520
		AT3G12610			AT4G12640			AT2G19750			AT2G07728
		AT1G09750			AT1G14185			AT2G28570			AT5G47160
		AT2G05235			AT2G12550			AT3G44590			AT4G32208
		AT3G25410			AT5G18670			AT3G60720			AT3G05390
		AT3G22800			AT1G18980			AT1G07850			AT3G58460
		AT4G02980			AT3G12610			AT4G07195			AT1G04163
		AT5G55500			AT3G25410			AT1G21160			AT1G58889
		AT1G54160			AT3G22800			AT1G58561			AT1G49832
		AT1G56110			AT4G02980			AT2G44730			AT1G08815
		AT5G57100			AT3G15570			AT1G74330			AT3G27330
		AT2G17680			AT5G23280			AT1G34010			AT5G22785
		AT3G25120			AT5G18980			AT1G06360			AT5G12020
		AT2G21490			AT1G54160			AT3G57130			AT2G05300
		AT4G01320			AT1G56110			AT2G17030			AT2G26690
		AT5G17760			AT5G11160			AT1G13600			AT1G07610
		AT4G39363			AT5G57100			AT3G48930			AT5G01490
		AT2G42560			AT2G21490			AT2G07731			AT5G12270
		AT3G17609			AT2G13555			AT1G14090			AT1G10210
		AT2G32190			AT5G17760			AT5G55660			AT1G61930
		AT1G06337			AT4G39363			AT5G60610			AT3G12977
		AT1G73250			AT2G42560			AT5G53460			AT1G62720
		AT4G22190			AT3G17609			AT1G66460			AT1G30455
		AT1G54860			AT2G32190			AT5G03340			AT1G33355
		AT2G29380			AT1G06337			AT5G15250			AT4G26770
		AT4G30190			AT4G22190			AT5G25520			AT2G15370
		AT1G79350			AT4G30190			AT2G34760			AT1G69480
		AT4G35860			AT4G35860			AT4G12330			AT1G02700
		AT4G02690			AT4G27020			AT5G43250			AT3G10390
		AT4G27020			AT4G23900			AT5G27850			AT2G32020
		AT3G18000			AT3G18000			AT1G71030			AT4G37390
		AT3G13110			AT3G13110			AT5G43850			AT2G28570
		AT2G29060			AT3G10840			AT3G62725			AT3G60720
		AT1G05213			AT4G35985			AT2G41050			AT1G07850
		AT4G35985			AT3G46270			AT3G10640			AT4G11330
		AT1G16480			AT2G06925			AT3G09640			AT1G10570
		AT3G46270			AT4G34530			AT3G60700			AT1G58561
		AT2G06925			AT2G07693			AT3G01720			AT2G44730
		AT2G07693			AT2G47950			AT3G15780			AT1G34010
		AT3G09980			AT4G20240			AT4G30140			AT1G06360
		AT5G12880			AT5G54170			AT5G61790			AT2G17030
		AT2G47950			AT5G65410			AT5G01770			AT1G13600
		AT3G17640			AT5G25210			AT4G22530			AT2G07731
		AT1G75270			AT5G59240			AT3G11420			AT1G14090
		AT4G20240			AT5G18065			AT5G37440			AT5G60610
		AT5G54170			AT5G18100			AT5G10100			AT4G25990
		AT1G67010			AT3G07310			AT3G27860			AT5G53460
		AT5G19260			AT2G24550			AT3G14410			AT1G66460
		AT5G65410			AT4G17520			AT2G07811			AT5G03340
		AT2G01290			AT3G12370			AT1G08973			AT5G15250
		AT1G47490			AT5G10830			AT5G20885			AT5G25520
		AT5G59240			AT4G15410			AT5G41050			AT4G12330
		AT5G18065			AT2G41250			AT2G27840			AT5G43850
		AT5G18100			AT5G15290			AT2G13960			AT3G22961
		AT5G64880			AT1G52760			AT4G37660			AT3G62725
		AT5G56040			AT4G38060			AT4G31600			AT2G41050
		AT5G17240			AT4G25130			AT4G01030			AT3G10640
		AT4G23020			AT1G34340			AT5G01990			AT3G09640
		AT4G17520			AT3G60300			AT5G24880			AT3G60700
		AT1G27461			AT3G08960			AT5G09315			AT1G76590
		AT4G15410			AT1G04220			AT4G08320			AT3G01720
		AT5G04020			AT4G02330			AT1G68050			AT3G15780
		AT5G15290			AT2G07787			AT2G05325			AT5G61790
		AT4G00050			AT5G65110			AT3G29250			AT4G22530
		AT1G52760			AT1G55020			AT1G53730			AT3G11420
		AT4G38060			AT3G08590			AT5G56985			AT5G37440
		AT4G38560			AT4G09805			AT5G01820			AT5G10100
		AT4G25130			AT5G02460			AT1G23170			AT3G27860
		AT1G34340			AT4G16260			AT3G52580			AT2G07811
		AT3G60300			AT4G15248			AT3G41761			AT1G08973
		AT3G12760			AT3G24503			AT5G09855			AT5G20885
		AT3G08960			AT1G17170			AT5G13205			AT2G27840
		AT1G20450			AT5G18255			AT5G59600			AT2G01880
		AT4G02330			AT4G16750			AT3G08795			AT2G13960
		AT2G07787			AT5G42092			AT1G10220			AT4G31600
		AT1G55020			AT3G13224			AT4G13110			AT4G01030
		AT1G21529			AT3G23410			AT1G80980			AT2G02730
		AT3G08590			AT5G40200			AT1G26910			AT5G01990
		AT2G31790			AT4G31920			AT4G30440			AT5G24880
		AT1G05950			AT1G28400			AT1G07410			AT4G08320
		AT4G16260			AT5G43620			AT1G49670			AT5G66770
		AT3G24503			AT1G32860			AT1G10810			AT3G63160
		AT1G17170			AT2G29485			AT3G49780			AT1G66800
		AT3G13224			AT4G14360			AT5G64180			AT1G10520
		AT4G31920			AT4G12690			AT3G29035			AT1G30510
		AT1G28400			AT5G54270			AT2G43540			AT2G05325
		AT5G43620			AT1G73330			AT4G23500			AT3G29250
		AT4G26400			AT1G14540			AT5G39660			AT3G06630
		AT2G36490			AT5G62200			AT5G43950			AT1G53730
		AT1G32860			AT1G10970			AT1G01715			AT4G14580
		AT2G29485			AT2G20450			AT2G34180			AT3G52580
		AT4G36230			AT1G05017			AT5G62390			AT3G41761
		AT4G14360			AT4G30850			AT1G75990			AT5G09525
		AT4G12690			AT2G02230			AT1G74088			AT5G09855
		AT5G54270			AT5G13190			AT4G02050			AT5G13205
		AT1G73330			AT5G57785			AT1G27620			AT1G22650
		AT1G78580			AT2G41880			AT5G04940			AT3G62070
		AT5G62200			AT2G30320			AT1G31485			AT4G13110
		AT1G10970			AT4G38950			AT5G56300			AT2G13820
		AT1G05017			AT5G66090			AT2G46240			AT1G80980
		AT4G30850			AT3G06420			AT5G61270			AT5G17870
		AT2G02230			AT2G41178			AT1G24625			AT1G73910
		AT3G60860			AT3G43720			AT2G47410			AT3G09570
		AT2G30320			AT1G05320			AT2G05345			AT1G07410
		AT4G38950			AT2G46870			AT5G57530			AT1G10810
		AT4G34220			AT1G30240			AT3G27997			AT3G49780
		AT5G66090			AT5G28913			AT1G22260			AT5G51350
		AT5G02502			AT2G45180			AT4G00900			AT5G64180
		AT3G06420			AT1G05100			AT1G53040			AT3G56730
		AT1G45145			AT4G16470			AT1G68060			AT3G29035
		AT3G43720			AT5G03245			AT1G09070			AT2G43540
		AT1G05320			AT3G22370			AT5G09590			AT5G47610
		AT3G12870			AT4G08815			AT3G03145			AT4G14358
		AT2G46870			AT5G01790			AT2G47550			AT5G43950
		AT1G30240			AT3G20540			AT1G68790			AT4G25810
		AT5G08520			AT2G28550			AT4G05190			AT5G50420
		AT4G05010			AT1G22040			AT5G15960			AT1G01715
		AT1G05100			AT1G48840			AT3G14590			AT1G61420
		AT1G78820			AT5G59420			AT1G56310			AT3G03060
		AT5G03245			AT3G59140			AT5G08885			AT2G05400
		AT3G22370			AT3G62990			AT1G22860			AT1G75990
		AT5G01790			AT2G42150			AT4G04570			AT4G02050
		AT1G22065			AT3G15500			AT1G35250			AT1G31485
		AT2G35020			AT3G25520			AT4G24280			AT5G04940
		AT2G28550			AT5G06290			AT3G57810			AT2G46240
		AT1G22040			AT4G00760			AT2G17180			AT1G24625
		AT1G48840			AT3G62770			AT1G49200			AT2G05345
		AT5G59420			AT5G15950			AT1G19990			AT5G57530
		AT3G59140			AT3G57760			AT1G18330			AT1G51800
		AT3G62990			AT1G60750			AT3G26520			AT3G27997
		AT2G42150			AT3G50260			AT1G53035			AT4G31715
		AT3G15500			AT1G16489			AT3G13020			AT1G22260
		AT5G06290			AT5G41670			AT3G63445			AT4G00900
		AT4G00760			AT4G26510			AT3G48070			AT1G53040
		AT5G07690			AT2G41180			AT2G07613			AT1G68060
		AT1G31070			AT2G07709			AT4G26270			AT1G09070
		AT1G14900			AT2G44660			AT1G18260			AT5G09590
		AT3G62770			AT1G10580			AT5G26760			AT3G03145
		AT1G60750			AT5G10720			AT1G14460			AT2G47550
		AT3G50260			AT3G52530			AT3G05060			AT1G68790
		AT4G24730			AT2G33700			AT3G59100			AT4G05190
		AT5G41670			AT3G09400			AT1G09433			AT5G15960
		AT1G18740			AT4G21900			AT1G12064			AT1G56310
		AT4G26510			AT4G12570			AT5G27380			AT4G04570
		AT3G22670			AT1G30760			AT1G06570			AT1G35250
		AT2G07709			AT2G07723			AT5G27460			AT5G65210
		AT2G44660			AT5G44550			AT2G43530			AT4G24080
		AT1G10580			AT1G75500			AT5G56120			AT4G24280
		AT5G67280			AT1G07780			AT4G30530			AT3G57810
		AT2G35850			AT5G44750			AT1G62120			AT3G03475
		AT5G03985			AT3G57120			AT3G02400			AT1G18330
		AT2G33700			AT1G70290			AT3G04380			AT3G26520
		AT3G09400			AT5G04905			AT4G38552			AT5G19250
		AT4G21900			AT3G04605			AT3G26600			AT1G67360
		AT3G01995			AT1G58140			AT1G67920			AT1G55755
		AT1G30760			AT1G33350			AT5G58590			AT3G13020
		AT2G07723			AT1G04410			AT5G64640			AT3G48070
		AT5G44550			AT4G34370			AT5G01815			AT1G73480
		AT1G75500			AT1G05340			AT1G76800			AT4G26270
		AT4G00750			AT1G16040			AT4G04020			AT1G18260
		AT2G37460			AT5G11100			AT4G01550			AT5G26760
		AT5G44750			AT4G39260			AT3G44190			AT1G14460
		AT1G70290			AT2G07050			AT5G10440			AT3G24463
		AT5G04905			AT5G54100			AT4G36680			AT1G09433
		AT3G04605			AT2G02220			AT1G48745			AT1G12064
		AT1G58140			AT5G46510			AT5G54590			AT3G59100
		AT1G33350			AT5G24165			AT5G47420			AT5G27380
		AT3G28740			AT2G25964			AT3G04910			AT5G27460
		AT1G38131			AT5G04510			AT2G45680			AT2G43530
		AT1G66100			AT3G02470			AT1G44125			AT2G34830
		AT2G47890			AT3G07050			AT3G27400			AT5G56120
		AT4G10550			AT3G12980			AT3G20370			AT4G30530
		AT4G18630			AT3G06650			AT1G05894			AT1G62120
		AT1G05340			AT2G34040			AT1G10640			AT3G04380
		AT1G16040			AT1G12020			AT5G06430			AT4G38552
		AT5G43440			AT3G03950			AT3G19270			AT3G26600
		AT5G11100			AT1G07660			AT1G48670			AT1G67920
		AT2G47770			AT5G38010			AT4G14096			AT5G58590
		AT1G08550			AT5G41920			AT3G07140			AT3G50940
		AT4G39260			AT1G28620			AT1G16510			AT5G64640
		AT2G20290			AT3G06780			AT4G23493			AT5G43060
		AT5G59730			AT1G29820			AT1G25025			AT5G01815
		AT5G54100			AT1G21340			AT5G37340			AT3G45260
		AT2G02220			AT1G07820			AT5G65613			AT3G09270
		AT5G46510			AT1G20880			AT1G61520			AT1G33430
		AT1G77400			AT1G26770			AT4G29930			AT3G44190
		AT3G16870			AT1G06450			AT1G53230			AT4G01550
		AT3G02470			AT4G02800			AT1G17700			AT4G04020
		AT3G07050			AT1G51680			AT1G12860			AT4G15390
		AT3G06650			AT1G66725			AT3G56275			AT1G48745
		AT4G09160			AT3G24070			AT5G19750			AT5G47420
		AT2G34040			AT3G54600			AT5G23340			AT3G04910
		AT5G23020			AT3G09250			AT2G11780			AT2G45680
		AT2G08665			AT3G57965			AT1G78000			AT3G04015
		AT4G03200			AT4G08555			AT5G40600			AT2G36690
		AT1G12020			AT1G03610			AT3G52940			AT3G49210
		AT3G03950			AT5G18280			AT3G06700			AT4G21850
		AT4G01090			AT5G25140			AT4G37770			AT3G27400
		AT5G38010			AT5G47960			AT2G07637			AT3G20370
		AT2G04570			AT4G30460			AT4G15720			AT1G05894
		AT1G08043			AT1G15002			AT3G20480			AT3G19270
		AT3G53990			AT4G28480			AT4G11670			AT4G15740
		AT3G12900			AT3G59530			AT3G52190			AT1G48670
		AT1G29820			AT1G13250			AT2G43570			AT3G07140
		AT2G27110			AT5G14020			AT3G26295			AT4G02830
		AT3G05260			AT3G10120			AT4G37300			AT4G23493
		AT4G01740			AT3G02205			AT3G61110			AT5G37340
		AT1G21340			AT1G68620			AT2G43110			AT5G65613
		AT5G50160			AT4G33467			AT2G00680			AT4G29930
		AT1G26770			AT2G01130			AT5G01570			AT1G53230
		AT3G26590			AT2G34590			AT1G65295			AT1G17700
		AT1G33415			AT2G16660			AT3G19010			AT1G12860
		AT2G15320			AT5G17580			AT3G26395			AT2G11780
		AT1G66725			AT3G02880			AT5G64900			AT1G78000
		AT3G24070			AT1G23410			AT4G12030			AT5G40600
		AT3G54600			AT4G36740			AT2G07697			AT5G10230
		AT4G30460			AT3G07870			AT3G07320			AT3G06700
		AT2G25640			AT1G35660			AT3G19184			AT4G37770
		AT1G15002			AT1G22590			AT5G46520			AT2G07637
		AT5G25240			AT2G18260			AT3G59840			AT4G15720
		AT4G28480			AT4G16120			AT1G72200			AT5G45480
		AT5G09460			AT2G46920			AT3G49910			AT3G06868
		AT1G19670			AT1G48710			AT1G31490			AT4G11670
		AT1G62020			AT3G17840			AT1G02390			AT2G43570
		AT3G59530			AT4G15780			AT1G79160			AT3G26295
		AT1G13250			AT3G13920			AT4G01120			AT4G37300
		AT5G14020			AT1G18830			AT3G58650			AT2G43110
		AT3G02205			AT5G17850			AT4G17243			AT2G00680
		AT4G33467			AT5G13920			AT4G09150			AT5G01570
		AT2G01130			AT4G34610			AT1G66480			AT1G65295
		AT2G34590			AT1G56070			AT1G17430			AT3G19010
		AT2G16660			AT2G37450			AT5G23780			AT2G07697
		AT1G35660			AT4G09320			AT5G16030			AT3G07320
		AT1G22590			AT2G06850			AT3G08665			AT3G19184
		AT2G18260			AT5G62030			AT5G11710			AT5G04960
		AT4G16120			AT4G24415			AT3G27060			AT1G72200
		AT2G46920			AT2G36430			AT5G64040			AT3G49910
		AT1G48710			AT2G20560			AT5G19310			AT1G02390
		AT3G17840			AT4G14480			AT1G79080			AT1G79160
		AT2G07599			AT3G26210			AT5G47980			AT1G09067
		AT3G13920			AT3G16450			AT2G32380			AT4G01120
		AT1G18830			AT3G06540			AT1G60950			AT3G58650
		AT5G17850			AT2G31560			AT1G29640			AT4G17243
		AT5G13920			AT5G12040			AT1G60610			AT4G09150
		AT4G34610			AT2G29670			AT3G06930			AT1G66520
		AT1G56070			AT1G29910			AT2G40080			AT4G26590
		AT2G37450			AT5G05800			AT4G19860			AT1G66480
		AT1G79380			AT5G03350			AT3G17620			AT5G16030
		AT2G06850			AT2G07773			AT1G31370			AT3G08665
		AT1G49040			AT1G54090			AT3G13229			AT5G11710
		AT5G62030			AT4G32460			AT4G29340			AT3G27060
		AT4G36220			AT2G18980			AT1G69890			AT5G64040
		AT4G24415			AT5G19110			AT2G07695			AT5G19310
		AT2G36430			AT1G72416			AT2G29450			AT1G79080
		AT4G14480			AT1G23300			AT1G48720			AT5G47980
		AT3G16450			AT5G16235			AT4G21440			AT5G06000
		AT5G50360			AT4G05180			AT2G07707			AT1G60950
		AT3G06540			AT5G64950			AT3G55485			AT1G29640
		AT2G31560			AT3G53030			AT5G28300			AT3G06930
		AT2G28620			AT1G62610			AT5G49600			AT3G17620
		AT1G55960			AT4G11850			AT5G45760			AT1G31370
		AT1G32060			AT2G04295			AT5G45475			AT4G29340
		AT5G12040			AT5G64510			AT2G20720			AT1G69890
		AT2G29670			AT2G36750			AT1G65985			AT2G45040
		AT1G29910			AT2G27660			AT2G40610			AT3G05240
		AT2G07773			AT2G37130			AT3G13780			AT2G07695
		AT4G32460			AT5G19480			AT1G53330			AT5G37600
		AT3G24480			AT1G34418			AT1G26270			AT2G29450
		AT2G18980			AT4G00670			AT1G64650			AT5G26260
		AT3G19380			AT5G49560			AT1G14205			AT1G50010
		AT3G08900			AT1G75750			AT1G72220			AT1G48720
		AT3G45980			AT1G12950			AT5G24350			AT4G21440
		AT1G72970			AT3G07555			AT3G12600			AT5G40150
		AT3G61900			AT1G49590			AT4G33660			AT1G09932
		AT1G11850			AT1G11265			AT5G13080			AT2G07707
		AT5G19110			AT2G34500			AT1G66400			AT5G06330
		AT3G29075			AT3G10080			AT5G43690			AT3G02020
		AT1G72416			AT1G53233			AT2G25735			AT5G28300
		AT1G11720			AT1G13000			AT3G07315			AT4G00525
		AT1G23300			AT3G55130			AT4G36940			AT1G53070
		AT5G17700			AT5G48150			AT2G07777			AT5G45475
		AT3G61470			AT5G15350			AT5G02360			AT1G67110
		AT5G05170			AT4G14300			AT1G63760			AT2G20720
		AT4G05180			AT5G11000			AT2G45380			AT1G65985
		AT5G64950			AT1G71870			AT1G05317			AT2G40610
		AT3G27120			AT3G53630			AT4G32330			AT3G04710
		AT1G05470			AT1G22470			AT3G12940			AT2G35770
		AT3G53030			AT2G07672			AT4G21580			AT1G53330
		AT2G04295			AT4G17180			AT1G17490			AT1G14205
		AT2G31751			AT3G08620			AT2G38630			AT5G39000
		AT5G64510			AT4G29770			AT1G78150			AT1G72220
		AT2G36750			AT3G46320			AT1G48700			AT3G12600
		AT2G27660			AT5G02415			AT4G21323			AT4G33660
		AT1G65347			AT4G14385			AT3G19000			AT1G66400
		AT1G08650			AT4G33465			AT1G05310			AT5G43690
		AT5G19480			AT4G03060			AT4G30230			AT2G25735
		AT2G18240			AT3G54625			AT2G25470			AT2G07777
		AT3G57630			AT2G30570			AT4G26370			AT5G02360
		AT2G18120			AT5G15430			AT3G14780			AT2G45380
		AT5G48250			AT4G13830			AT2G32850			AT4G32330
		AT5G15500			AT5G51450			AT2G42190			AT5G08030
		AT4G00670			AT4G39360			AT4G12520			AT4G00680
		AT5G49560			AT5G67200			AT2G07769			AT1G24280
		AT1G51630			AT1G06530			AT1G04110			AT3G12940
		AT3G10500			AT2G21940			AT3G22230			AT4G21580
		AT1G52827			AT1G56180			AT3G10090			AT2G23560
		AT3G07555			AT4G15530			AT2G31180			AT1G17250
		AT1G11265			AT2G27380			AT3G62420			AT2G38630
		AT2G34500			AT4G20860			AT3G24080			AT1G78150
		AT5G04620			AT5G17270			AT5G22880			AT1G48700
		AT3G10080			AT1G27330			AT1G13410			AT4G21323
		AT1G53233			AT3G44720			AT2G01008			AT3G06433
		AT1G11150			AT4G16980			AT1G04233			AT4G00975
		AT3G55130			AT2G43360			AT2G20515			AT1G05310
		AT2G10931			AT2G07515			AT1G14455			AT2G25470
		AT5G48150			AT5G51105			AT1G03860			AT4G30230
		AT5G15350			AT4G34870			AT4G14370			AT2G02810
		AT4G14300			AT3G14620			AT5G08515			AT2G36660
		AT2G00510			AT1G61640			AT1G18890			AT2G32850
		AT2G07672			AT1G69523			AT4G37400			AT5G64080
		AT4G29770			AT1G67970			AT3G15950			AT2G42190
		AT3G46320			AT5G46700			AT1G20440			AT5G27420
		AT5G02415			AT1G02860			AT2G07711			AT4G12520
		AT4G14385			AT5G11150			AT1G77460			AT2G07769
		AT4G33465			AT3G13470			AT1G65040			AT1G80970
		AT4G03060			AT1G03410			AT1G71430			AT1G04110
		AT3G54625			AT3G48880			AT3G24500			AT2G36460
		AT5G15430			AT1G07400			AT1G69850			AT1G76980
		AT4G13830			AT5G41140			AT1G09877			AT3G24080
		AT5G51450			AT5G04250			AT5G49390			AT1G66200
		AT4G39360			AT3G14170			AT1G08830			AT5G22880
		AT5G67200			AT5G57090			AT1G09673			AT3G57040
		AT1G56180			AT1G13790			AT2G07779			AT2G01008
		AT2G21940			AT2G11140			AT3G15800			AT3G02570
		AT1G72490			AT3G16730			AT5G34853			AT2G20515
		AT4G20860			AT1G62330			AT2G07666			AT1G03860
		AT4G18830			AT2G25810			AT3G26890			AT4G14370
		AT1G27330			AT1G16490			AT3G02535			AT4G27860
		AT3G44720			AT1G30840			AT5G05725			AT1G18890
		AT4G03725			AT5G10800			AT5G03230			AT4G37400
		AT4G16980			AT1G08910			AT3G03190			AT3G15950
		AT3G54350			AT2G22400			AT3G12710			AT1G20440
		AT2G43360			AT1G71880			AT1G14980			AT2G07711
		AT1G57870			AT5G04870			AT4G21910			AT1G77460
		AT5G51105			AT5G02230			AT3G20010			AT1G65040
		AT3G16290			AT3G11690			AT3G51790			AT1G71430
		AT2G23700			AT5G03380			AT5G05890			AT3G24500
		AT3G62700			AT4G23050			AT2G29980			AT1G69850
		AT5G46700			AT2G14460			AT5G55510			AT4G23530
		AT1G71240			AT1G01620			AT2G07658			AT1G09877
		AT1G02860			AT5G06860			AT3G01070			AT5G49390
		AT1G09993			AT3G44450			AT3G60520			AT1G66270
		AT1G03410			AT3G01420			AT5G62680			AT4G05200
		AT5G07150			AT4G02770			AT2G09795			AT2G07779
		AT4G38300			AT3G01335			AT5G02515			AT1G62400
		AT2G11000			AT4G38030			AT5G20635			AT5G59070
		AT1G07400			AT2G39460			AT5G40930			AT3G15800
		AT5G41140			AT4G17800			AT2G07772			AT2G07666
		AT2G45300			AT5G51740			AT5G07152			AT3G26890
		AT5G04250			AT2G29400			AT5G06770			AT3G02535
		AT3G16730			AT4G37640			AT1G30160			AT3G14310
		AT1G18670			AT2G35860			AT1G80670			AT3G03190
		AT2G25810			AT5G22630			AT5G04840			AT3G12710
		AT5G41990			AT3G07195			AT5G13370			AT1G14980
		AT1G30840			AT2G43100			AT2G36026			AT4G21910
		AT3G01520			AT1G03630			AT1G66890			AT1G58270
		AT1G08910			AT5G63470			AT2G07721			AT3G51790
		AT3G54650			AT5G03990			AT5G53680			AT5G05890
		AT1G71880			AT3G52740			AT2G30480			AT5G58120
		AT5G28290			AT1G69680			AT2G39220			AT2G29980
		AT3G53240			AT4G36670			AT2G33735			AT1G62010
		AT5G02230			AT1G53520			AT1G18265			AT1G06273
		AT3G11690			AT2G28710			AT1G58130			AT5G55510
		AT4G25270			AT4G27230			AT1G68770			AT3G50980
		AT5G03380			AT5G52900			AT1G27410			AT4G12510
		AT2G14460			AT5G10946			AT1G09100			AT2G07658
		AT3G44450			AT2G41550			AT4G26488			AT1G01550
		AT5G25980			AT3G54400			AT4G39950			AT3G01070
		AT3G03050			AT1G76790			AT5G08135			AT2G24100
		AT4G02770			AT3G60130			AT3G12965			AT3G60520
		AT2G15580			AT4G00310			AT2G21790			AT5G02515
		AT3G01335			AT1G33055			AT1G74300			AT5G40930
		AT5G15970			AT2G19130			AT2G04780			AT2G07772
		AT3G04970			AT4G40040			AT3G24100			AT5G07152
		AT5G51740			AT4G21110			AT2G26860			AT1G68568
		AT2G29400			AT5G12030			AT4G24413			AT1G30160
		AT2G35860			AT5G00965			AT5G24590			AT1G80670
		AT2G31400			AT5G59220			AT4G03315			AT5G04840
		AT1G74850			AT1G45201			AT2G26360			AT5G13370
		AT5G22630			AT5G46740			AT1G52290			AT2G36026
		AT3G07195			AT4G19660			AT2G32765			AT5G47920
		AT1G03930			AT5G66690			AT5G20860			AT2G13130
		AT2G43100			AT3G15710			AT5G02695			AT2G07721
		AT2G38120			AT1G74790			AT4G27580			AT5G53680
		AT1G53300			AT4G29020			AT2G33590			AT2G30480
		AT1G03630			AT1G23050			AT5G01180			AT2G43445
		AT5G45560			AT4G33050			AT1G25560			AT2G39220
		AT5G03990			AT3G47820			AT2G03410			AT2G33735
		AT3G61490			AT4G10040			AT3G09370			AT5G09175
		AT2G07621			AT2G25950			AT5G47120			AT1G58130
		AT2G34060			AT1G09715			AT3G24090			AT1G68550
		AT5G64401			AT2G05205			AT1G10170			AT1G68770
		AT4G36670			AT5G61420			AT5G48320			AT2G34300
		AT4G36720			AT1G59865			AT3G60800			AT1G27410
		AT3G18217			AT1G79780			AT2G44690			AT1G09100
		AT1G53520			AT3G04720			AT5G35320			AT4G39950
		AT1G62640			AT1G68300			AT4G04025			AT1G30390
		AT5G15790			AT3G44740			AT5G22320			AT1G29280
		AT4G27230			AT5G04410			AT5G26582			AT5G08135
		AT5G22390			AT3G58620			AT1G21010			AT3G12965
		AT5G45750			AT1G29470			AT4G19975			AT1G74300
		AT5G10946			AT5G40780			AT2G00480			AT2G04780
		AT3G54400			AT1G47210			AT2G17290			AT3G24100
		AT1G76790			AT5G17310			AT3G25230			AT2G26860
		AT3G60130			AT2G07674			AT3G13280			AT4G24413
		AT1G33055			AT3G63150			AT3G25100			AT4G24530
		AT4G30000			AT2G05375			AT5G60920			AT5G24590
		AT2G19130			AT3G49120			AT1G28090			AT4G03315
		AT5G07680			AT3G59720			AT3G27980			AT2G26360
		AT4G21110			AT4G36090			AT1G45616			AT1G52290
		AT3G46200			AT3G26440			AT5G58700			AT3G49260
		AT5G13630			AT4G37520			AT1G58150			AT5G20860
		AT5G12030			AT4G13495			AT5G40770			AT1G64950
		AT5G00965			AT1G68490			AT2G15630			AT5G02695
		AT5G03800			AT3G63450			AT1G12280			AT2G33590
		AT5G59220			AT4G29700			AT5G44930			AT5G01180
		AT5G03375			AT1G31770			AT2G04135			AT2G47370
		AT1G45201			AT3G03215			AT5G37410			AT3G09370
		AT2G36900			AT1G62740			AT5G61000			AT1G20620
		AT5G66690			AT3G10340			AT1G06267			AT5G47120
		AT1G09390			AT4G16660			AT4G27240			AT3G24090
		AT4G29020			AT5G58787			AT4G29880			AT1G10170
		AT3G13130			AT5G11110			AT5G66020			AT5G48320
		AT4G10040			AT1G72430			AT3G61850			AT5G35320
		AT3G17750			AT5G37550			AT1G31320			AT2G29750
		AT2G25950			AT1G18710			AT5G27730			AT4G04025
		AT1G09715			AT2G07708			AT3G25970			AT5G22320
		AT2G05205			AT3G53730			AT5G58110			AT5G26582
		AT5G61420			AT3G44550			AT4G16250			AT1G80490
		AT4G20870			AT5G01765			AT5G53090			AT1G21010
		AT1G59865			AT1G54270			AT5G18040			AT2G00480
		AT1G68300			AT1G51860			AT1G06645			AT2G17290
		AT3G30875			AT5G65700			AT4G12270			AT3G25230
		AT5G04410			AT3G51950			AT2G05195			AT3G25100
		AT3G58620			AT5G60530			AT2G16280			AT5G48575
		AT1G29470			AT3G19300			AT2G40830			AT1G69440
		AT5G57123			AT3G16080			AT4G32060			AT5G60920
		AT3G44990			AT4G26780			AT1G35255			AT1G28090
		AT2G32860			AT2G18410			AT1G04773			AT3G27980
		AT1G47210			AT3G60220			AT1G78590			AT1G58150
		AT5G65207			AT1G23180			AT3G29034			AT5G40770
		AT5G17310			AT5G18310			AT1G14840			AT3G20940
		AT2G07674			AT2G35150			AT1G28360			AT2G15630
		AT2G32720			AT4G30170			AT1G27950			AT1G12280
		AT4G09080			AT4G21880			AT3G46450			AT5G44930
		AT2G05375			AT2G40920			AT3G13860			AT2G04135
		AT3G59720			AT1G21000			AT1G54385			AT5G37410
		AT3G21110			AT3G23990			AT1G35620			AT5G61000
		AT3G26440			AT3G25495			AT1G05620			AT1G71330
		AT4G13495			AT3G29375			AT4G39366			AT1G34200
		AT5G38040			AT2G04378			AT3G58875			AT5G62330
		AT5G63370			AT3G03265			AT1G08557			AT4G29880
		AT1G68490			AT5G66570			AT4G03930			AT5G66020
		AT1G55340			AT4G39990			AT5G28460			AT1G78865
		AT2G01280			AT3G19370			AT3G06483			AT1G76680
		AT4G29700			AT3G07080			AT4G25380			AT3G25970
		AT1G31770			AT1G67430			AT1G70300			AT5G58110
		AT2G41170			AT4G22740			AT4G19160			AT4G16250
		AT2G34420			AT5G60050			AT4G11710			AT4G00200
		AT3G03215			AT5G61510			AT3G61460			AT5G53090
		AT1G62740			AT1G16030			AT5G61030			AT5G18040
		AT3G10340			AT1G62990			AT4G21310			AT1G34245
		AT4G16660			AT1G16022			AT4G24275			AT1G06645
		AT5G58787			AT5G62020			AT2G30620			AT2G05195
		AT5G11110			AT5G48880			AT1G59940			AT2G28890
		AT1G18710			AT1G62560			AT4G18100			AT2G40830
		AT2G07708			AT2G37760			AT5G37010			AT3G52630
		AT1G68450			AT5G52600			AT2G09335			AT3G26460
		AT4G31770			AT1G04800			AT5G43900			AT1G55865
		AT3G45160			AT1G50390			AT3G28130			AT1G35255
		AT3G53730			AT4G25340			AT5G36120			AT1G78590
		AT3G44550			AT1G24851			AT2G29740			AT3G29034
		AT5G17460			AT3G27025			AT3G09360			AT1G10040
		AT5G01765			AT4G38550			AT2G17620			AT1G05043
		AT1G54270			AT1G60870			AT4G02485			AT3G23910
		AT4G23990			AT2G21100			AT1G68185			AT1G52190
		AT1G51860			AT1G69870			AT3G50825			AT1G14840
		AT5G65700			AT1G02090			AT1G50659			AT3G00210
		AT1G50260			AT1G36630			AT1G21550			AT1G28360
		AT3G51950			AT1G22885			AT5G03890			AT1G27950
		AT2G43800			AT4G15000			AT2G28720			AT3G46450
		AT3G19300			AT3G06840			AT4G22540			AT3G13860
		AT5G09520			AT3G03535			AT5G37500			AT1G54385
		AT1G06690			AT2G48140			AT5G19810			AT1G35620
		AT4G26780			AT4G09420			AT1G15550			AT4G39366
		AT2G18410			AT3G09310			AT1G09627			AT3G58875
		AT2G03240			AT5G58070			AT3G09440			AT1G08557
		AT1G18560			AT2G30930			AT5G55920			AT4G03930
		AT5G58960			AT1G21400			AT2G27280			AT5G28460
		AT3G60220			AT5G44390			AT5G00470			AT4G25380
		AT2G17380			AT3G52920			AT1G64170			AT1G70300
		AT4G00820			AT4G27450			AT2G28500			AT4G19160
		AT3G41762			AT5G63350			AT5G17160			AT5G51640
		AT5G06278			AT4G28755			AT5G03450			AT4G11710
		AT1G23180			AT1G76890			AT5G01380			AT5G56310
		AT2G35150			AT1G02290			AT1G71970			AT3G61460
		AT3G22790			AT3G63110			AT3G03320			AT2G02741
		AT4G30170			AT1G20460			AT5G35450			AT5G64000
		AT1G20070			AT1G12310			AT2G43760			AT1G17235
		AT1G21000			AT1G22360			AT1G77680			AT5G07340
		AT3G25495			AT1G45976			AT4G15420			AT4G21310
		AT3G29375			AT2G00490			AT3G56590			AT4G24275
		AT3G54280			AT1G51890			AT4G29610			AT4G18100
		AT5G66570			AT4G12050			AT2G36792			AT5G37010
		AT4G39990			AT1G09780			AT2G23110			AT2G09335
		AT3G19370			AT4G23040			AT4G17870			AT3G28130
		AT3G07080			AT5G12120			AT2G36620			AT5G36120
		AT2G29940			AT1G63470			AT2G45360			AT2G29740
		AT4G22740			AT1G21390			AT5G10850			AT1G24996
		AT5G61510			AT5G54500			AT3G02165			AT3G09360
		AT1G16030			AT3G60110			AT2G38050			AT2G17620
		AT5G06150			AT1G13640			AT1G49410			AT5G52760
		AT1G62990			AT1G72100			AT2G25625			AT3G50825
		AT1G16022			AT5G51451			AT4G17970			AT1G21550
		AT5G48880			AT5G15650			AT1G49870			AT2G28720
		AT2G07808			AT1G62390			AT3G18560			AT4G22540
		AT1G62560			AT3G03450			AT5G59160			AT5G37500
		AT2G36030			AT3G62250			AT2G21160			AT5G19810
		AT5G52600			AT1G35516			AT5G26850			AT3G09440
		AT1G04800			AT3G52610			AT3G01490			AT5G55920
		AT1G50390			AT4G02920			AT2G40925			AT4G30960
		AT1G35330			AT4G16210			AT3G59730			AT2G27280
		AT4G25340			AT4G14330			AT1G32540			AT2G01520
		AT3G10050			AT2G07768			AT5G03705			AT5G00470
		AT3G27025			AT3G48720			AT1G73790			AT1G64170
		AT3G58560			AT5G63980			AT5G13200			AT3G25790
		AT4G38550			AT1G13670			AT3G42670			AT1G31200
		AT1G69870			AT5G14515			AT1G30473			AT5G17160
		AT5G43170			AT5G57480			AT1G03070			AT3G47550
		AT1G02090			AT1G64385			AT2G07798			AT5G01380
		AT2G26080			AT1G61340			AT1G73680			AT1G71970
		AT3G03535			AT5G01600			AT5G04750			AT3G03320
		AT2G48140			AT2G46220			AT2G34510			AT1G27130
		AT5G13000			AT5G28920			AT5G45470			AT2G43760
		AT3G50910			AT5G03490			AT1G02810			AT1G77680
		AT5G58070			AT2G16245			AT5G62730			AT4G15420
		AT5G44390			AT5G47830			AT5G58500			AT2G36792
		AT5G24990			AT5G45280			AT1G76350			AT2G23110
		AT4G27450			AT5G02400			AT1G78650			AT4G17870
		AT5G63350			AT1G76130			AT5G09510			AT2G45360
		AT1G20030			AT5G57560			AT1G80320			AT5G10850
		AT5G11140			AT4G28750			AT4G36970			AT2G38050
		AT5G47600			AT1G54830			AT5G41710			AT2G36380
		AT5G06790			AT2G36640			AT2G02760			AT2G25625
		AT1G76890			AT5G41560			AT5G14360			AT4G17970
		AT1G02290			AT1G11050			AT4G16440			AT1G49870
		AT5G39860			AT1G53950			AT4G26500			AT3G18560
		AT3G63110			AT3G61580			AT5G42020			AT2G17540
		AT1G20460			AT2G18780			AT5G37715			AT5G59160
		AT3G23530			AT5G37540			AT1G05020			AT5G57380
		AT1G22360			AT5G38895			AT4G36380			AT2G40925
		AT1G45976			AT3G54960			AT3G26300			AT3G59730
		AT1G07985			AT2G30790			AT1G29950			AT1G32540
		AT2G00490			AT1G72660			AT1G23290			AT1G73790
		AT1G51890			AT1G79320			AT1G15080			AT5G13200
		AT4G12050			AT2G30860			AT4G36540			AT1G30473
		AT1G09780			AT5G46210			AT2G01510			AT1G03070
		AT4G23040			AT4G05020			AT4G33666			AT2G07798
		AT5G12120			AT1G04680			AT5G62620			AT3G58190
		AT1G71170			AT3G17350			AT1G20190			AT1G73680
		AT1G63470			AT4G35690			AT4G26582			AT2G34510
		AT5G54500			AT3G28770			AT3G20820			AT5G65380
		AT3G60110			AT5G62630			AT2G12461			AT5G45470
		AT1G13640			AT1G62570			AT4G19120			AT1G02810
		AT1G72100			AT4G37370			AT4G14695			AT5G62730
		AT5G51451			AT5G37670			AT5G39090			AT5G58500
		AT5G15650			AT5G28919			AT4G26200			AT1G76350
		AT1G62390			AT1G75030			AT1G01370			AT1G78650
		AT5G41761			AT5G14890			AT1G09157			AT1G71410
		AT4G12720			AT2G34440			AT4G07030			AT2G13910
		AT3G26730			AT5G52650			AT4G22340			AT1G80320
		AT4G02920			AT3G09220			AT1G06760			AT3G21240
		AT4G14330			AT5G54960			AT4G37095			AT2G18520
		AT2G07768			AT2G39380			AT1G01690			AT1G15415
		AT3G48720			AT2G07665			AT1G44910			AT5G24390
		AT1G03540			AT2G37640			AT3G47070			AT1G62870
		AT5G01300			AT2G25110			AT5G60670			AT4G36970
		AT5G08600			AT1G09050			AT3G16720			AT2G05765
		AT5G58060			AT5G66100			AT3G21190			AT5G41710
		AT1G61340			AT2G40000			AT1G29180			AT2G02760
		AT3G08770			AT5G03160			AT1G03730			AT1G23760
		AT2G46220			AT2G21130			AT2G37960			AT5G14360
		AT5G28920			AT2G08480			AT5G49920			AT4G26500
		AT5G03490			AT5G07440			AT2G43340			AT5G51330
		AT5G67480			AT3G15340			AT1G18580			AT5G42020
		AT2G16245			AT3G51500			AT4G00550			AT5G37715
		AT5G47830			AT1G53540			AT1G80660			AT5G39980
		AT5G45280			AT1G67440			AT1G67620			AT1G44970
		AT1G76130			AT5G06270			AT2G05225			AT3G55880
		AT5G57560			AT3G16420			AT5G19010			AT3G26300
		AT4G28750			AT1G15820			AT1G66510			AT1G29950
		AT1G54830			AT2G48010			AT3G24575			AT1G15080
		AT2G36640			AT1G29030			AT3G01790			AT4G36540
		AT5G41560			AT2G23540			AT3G48290			AT2G01510
		AT1G63300			AT3G01470			AT2G07628			AT5G62620
		AT4G16340			AT1G59870			AT4G21810			AT4G01920
		AT3G58790			AT5G62430			AT2G15800			AT1G20190
		AT5G06395			AT5G22130			AT1G68560			AT2G05760
		AT3G27150			AT4G23800			AT1G09753			AT3G25014
		AT1G70820			AT1G64390			AT5G08525			AT1G12240
		AT3G61580			AT1G26390			AT1G26260			AT2G26160
		AT2G18780			AT5G64572			AT4G10380			AT4G26582
		AT5G37540			AT3G04130			AT5G06190			AT3G20820
		AT5G38895			AT5G38910			AT1G08290			AT4G19120
		AT2G30790			AT1G10155			AT1G65330			AT4G14695
		AT4G09560			AT5G09350			AT1G12320			AT4G26200
		AT1G72660			AT4G40030			AT2G07642			AT2G14660
		AT3G60900			AT5G46790			AT2G07629			AT1G16530
		AT3G08660			AT1G52905			AT5G41610			AT4G31330
		AT2G30860			AT5G19040			AT3G61020			AT3G04050
		AT4G05020			AT4G23290			AT3G22090			AT1G09157
		AT1G04680			AT5G44280			AT5G13150			AT4G07030
		AT1G73660			AT4G30760			AT1G11220			AT4G22340
		AT3G17350			AT2G39020			AT3G01513			AT1G06760
		AT1G18370			AT1G28390			AT5G08495			AT2G35035
		AT4G35690			AT2G07675			AT3G08520			AT3G47070
		AT1G26560			AT5G24060			AT4G28780			AT3G46080
		AT5G62630			AT3G27250			AT1G51340			AT5G60670
		AT1G62570			AT1G01940			AT2G20880			AT5G62170
		AT4G37370			AT1G75380			AT2G30070			AT1G71400
		AT4G16990			AT3G61320			AT2G07655			AT3G16720
		AT3G57660			AT1G49560			AT3G52710			AT4G19185
		AT5G37670			AT5G59720			AT5G06750			AT3G21190
		AT5G28919			AT3G13480			AT5G54980			AT2G37960
		AT3G61280			AT5G65750			AT5G51460			AT5G49920
		AT1G08803			AT2G10410			AT3G09580			AT2G43340
		AT1G75030			AT3G10815			AT1G73750			AT1G80660
		AT5G04080			AT4G10330			AT5G47950			AT4G00550
		AT2G25070			AT5G03610			AT3G56740			AT4G12750
		AT2G00840			AT1G29785			AT1G21940			AT1G67620
		AT2G34440			AT5G20180			AT4G11547			AT2G05225
		AT5G04140			AT2G08730			AT3G44200			AT5G19010
		AT3G14420			AT5G56250			AT1G27170			AT5G17300
		AT5G52650			AT1G51830			AT1G20340			AT1G66510
		AT3G09220			AT3G21770			AT5G45630			AT5G26749
		AT5G54960			AT3G17120			AT4G27410			AT3G01790
		AT4G17615			AT2G47990			AT2G41090			AT2G41310
		AT5G10770			AT3G61180			AT2G37220			AT3G48290
		AT2G39380			AT4G27460			AT5G66230			AT2G07628
		AT2G07665			AT3G28920			AT3G24600			AT4G21810
		AT2G37640			AT4G21990			AT3G62600			AT1G68560
		AT1G71010			AT5G41612			AT4G20890			AT1G09753
		AT2G25110			AT5G04820			AT2G07638			AT1G58808
		AT5G39710			AT3G21420			AT1G65510			AT1G26260
		AT4G20362			AT1G28130			AT5G65010			AT4G10380
		AT5G66100			AT1G77330			AT3G08980			AT3G27170
		AT2G40000			AT3G43960			AT1G79550			AT2G24570
		AT5G03160			AT5G11590			AT1G02730			AT2G04725
		AT1G49750			AT1G04503			AT4G11660			AT3G57010
		AT2G21130			AT2G33600			AT4G17680			AT2G04450
		AT4G30240			AT4G18197			AT1G62790			AT1G08290
		AT3G29360			AT2G44130			AT1G07330			AT1G12320
		AT2G40100			AT1G15970			AT3G56790			AT2G07642
		AT3G15340			AT4G30340			AT3G05030			AT2G07629
		AT3G51500			AT5G45690			AT3G16040			AT3G61020
		AT4G17570			AT4G17880			AT2G14890			AT3G22090
		AT5G25010			AT2G36810			AT5G02425			AT5G13150
		AT1G53540			AT1G31330			AT5G05400			AT3G02030
		AT1G67440			AT2G43500			AT5G27845			AT3G01513
		AT3G16420			AT1G55890			AT2G40300			AT3G08520
		AT1G15820			AT1G08003			AT3G48530			AT4G28780
		AT2G33330			AT4G10250			AT4G32000			AT1G51340
		AT2G17060			AT5G02430			AT4G28330			AT2G20880
		AT5G22130			AT4G22990			AT1G07733			AT2G07655
		AT4G23800			AT2G22795			AT1G78610			AT3G52710
		AT1G64390			AT5G13420			AT3G11660			AT5G06750
		AT5G37380			AT4G03550			AT4G39120			AT5G51460
		AT1G26690			AT3G45650			AT5G15760			AT4G02815
		AT5G64572			AT1G05835			AT1G72800			AT3G09580
		AT4G39675			AT5G23380			AT1G68760			AT1G73750
		AT1G24310			AT2G31945			AT2G10405			AT5G47950
		AT2G46450			AT3G07150			AT4G04065			AT1G21940
		AT3G21380			AT1G31335			AT3G45680			AT1G74700
		AT1G59660			AT2G36880			AT2G24680			AT4G11547
		AT4G40030			AT1G28600			AT5G11730			AT1G27170
		AT2G33770			AT3G03140			AT4G09432			AT2G23780
		AT1G10900			AT5G66110			AT1G26680			AT5G45630
		AT1G52905			AT5G41190			AT2G07726			AT3G14530
		AT1G73200			AT1G13195			AT2G07771			AT4G27410
		AT5G19040			AT1G55230			AT3G15720			AT5G03995
		AT5G64930			AT3G50480			AT1G22610			AT1G67050
		AT3G13300			AT5G08175			AT1G76580			AT2G41090
		AT4G23290			AT1G50732			AT1G11440			AT3G17400
		AT2G07675			AT4G03845			AT5G51440			AT5G66230
		AT2G07696			AT4G32212			AT3G55340			AT3G24600
		AT5G24060			AT1G30480			AT4G25580			AT1G76220
		AT5G26000			AT3G10113			AT1G70600			AT1G78040
		AT1G78370			AT2G36970			AT4G34680			AT3G62600
		AT1G01940			AT3G48470			AT5G27940			AT4G20890
		AT1G75380			AT3G49160			AT1G05257			AT2G07638
		AT5G14230			AT5G03740			AT4G27595			AT3G17280
		AT3G61320			AT4G22690			AT2G28790			AT1G66230
		AT4G16360			AT1G78850			AT5G09760			AT5G65010
		AT1G49560			AT4G39364			AT2G10940			AT3G55060
		AT5G59720			AT1G17460			AT3G06590			AT3G08980
		AT1G51520			AT5G10870			AT1G18335			AT1G79550
		AT4G36470			AT1G23330			AT3G17110			AT1G02730
		AT3G13480			AT3G53020			AT3G63340			AT4G11660
		AT1G07090			AT3G51240			AT4G28485			AT1G62790
		AT2G10410			AT4G27660			AT1G13690			AT1G07330
		AT3G06270			AT3G26330			AT2G07692			AT3G05030
		AT3G10815			AT4G39361			AT4G26795			AT3G16040
		AT4G10330			AT1G77440			AT5G08975			AT2G14890
		AT5G03610			AT4G38770			AT1G57810			AT5G08565
		AT1G29785			AT2G07786			AT4G02650			AT2G40300
		AT4G36020			AT2G37630			AT3G43580			AT3G28040
		AT3G02350			AT1G04430			AT1G07710			AT5G13760
		AT1G29775			AT5G65900			AT2G30550			AT4G18610
		AT1G51830			AT3G04530			AT4G33730			AT5G48000
		AT3G21770			AT1G12500			AT3G60286			AT4G28330
		AT3G17120			AT1G22550			AT1G09630			AT1G78610
		AT3G27270			AT1G75980			AT1G04833			AT1G72800
		AT5G65480			AT3G46845			AT2G45315			AT5G15760
		AT3G61180			AT2G44790			AT1G76780			AT2G29550
		AT4G27460			AT1G15660			AT1G09617			AT5G64620
		AT3G28920			AT1G04520			AT5G05730			AT1G68760
		AT5G41612			AT1G54970			AT5G65930			AT1G50950
		AT1G28130			AT1G49650			AT4G24200			AT2G24680
		AT3G43960			AT3G57550			AT2G18630			AT5G11730
		AT1G04503			AT2G27402			AT1G79150			AT2G07726
		AT2G33600			AT5G66880			AT1G75860			AT2G07771
		AT2G44130			AT1G48480			AT5G00985			AT3G15720
		AT3G06550			AT5G07320			AT1G27350			AT1G22610
		AT1G15970			AT2G37180			AT1G52870			AT1G11440
		AT4G30340			AT5G14930			AT2G38340			AT5G51440
		AT5G45690			AT5G62470			AT4G10340			AT4G25790
		AT4G17880			AT3G16340			AT1G76410			AT3G55340
		AT5G01780			AT1G47530			MIR5642a			AT4G25580
		AT1G31330			AT4G09845			AT4G12730			AT1G70600
		AT2G43500			AT3G46030			AT1G04313			AT1G02770
		AT1G08003			AT1G20330			AT4G30660			AT1G05257
		AT1G14580			AT3G23150			AT2G25480			AT2G28790
		AT4G10250			AT5G51465			AT3G48520			AT4G27595
		AT5G02430			AT2G36790			AT3G30122			AT5G09760
		AT4G03550			AT5G65490			AT5G23420			AT2G10940
		AT3G45650			AT3G15770			AT5G48500			AT3G06590
		AT1G05835			AT4G19460			AT1G01360			AT5G04470
		AT1G13560			AT1G04130			AT4G32610			AT3G17110
		AT2G31945			AT5G23575			AT3G61820			AT4G28485
		AT3G07150			AT2G07712			AT5G58930			AT3G07650
		AT1G31335			AT3G25240			AT5G07110			AT1G13690
		AT1G28600			AT4G10480			AT1G52690			AT2G07692
		AT5G66110			AT3G28290			AT3G13770			AT5G08975
		AT1G13195			AT4G00238			AT5G02875			AT4G02650
		AT1G55230			AT4G38020			AT1G11660			AT3G43580
		AT3G50480			AT4G36010			AT2G35940			AT1G07710
		AT5G08175			AT1G13730			AT2G15120			AT4G33960
		AT4G32212			AT5G14810			AT3G08990			AT2G30550
		AT1G30480			AT1G56440			AT4G33625			AT4G13940
		AT3G10113			AT3G53260			AT1G29940			AT3G60286
		AT2G36970			AT4G35160			AT1G80700			AT1G09630
		AT1G75400			AT3G51520			AT4G05840			AT4G33730
		AT3G48470			AT5G18850			AT5G65610			AT1G04833
		AT3G49160			AT5G42930			AT5G57910			AT4G00740
		AT5G03740			AT1G55280			AT1G59124			AT2G45315
		AT4G39364			AT1G20010			AT2G10045			AT2G04680
		AT1G17460			AT2G39740			AT5G64200			AT5G05730
		AT5G10870			AT4G20380			AT2G23290			AT5G48770
		AT1G23330			AT2G04530			AT2G38185			AT2G21430
		AT3G51240			AT4G35290			AT1G12550			AT5G65930
		AT1G05523			AT1G26930			AT1G56010			AT3G07530
		AT4G27660			AT1G53320			AT1G14687			AT1G75860
		AT3G26330			AT4G21960			AT3G05910			AT5G00985
		AT4G39361			AT5G02170			AT2G17900			AT1G27350
		AT1G06070			AT5G23480			AT2G34240			AT5G45080
		AT1G77440			AT5G22580			AT3G02410			AT1G52870
		AT4G38770			AT5G12110			AT2G27580			AT2G38340
		AT2G07786			AT4G36920			AT1G15270			AT4G10340
		AT2G37630			AT1G64563			AT4G32450			AT1G65010
		AT3G26744			AT5G40450			AT4G26190			AT2G41800
		AT1G04430			AT5G54940			AT5G15440			AT4G12730
		AT5G65900			AT5G56080			AT4G19030			AT1G04313
		AT1G12500			AT1G18470			AT5G15450			AT4G30660
		AT1G22550			AT2G22770			AT5G48660			AT2G25480
		AT2G37440			AT1G52880			AT2G07652			AT3G48520
		AT2G30766			AT3G57330			AT5G58670			AT3G30122
		AT1G55550			AT3G03130			AT1G27080			AT5G61340
		AT5G22060			AT2G25090			AT2G37190			AT5G23420
		AT1G75980			AT5G39900			AT1G19530			AT5G44070
		AT3G46845			AT4G36130			AT4G29250			AT4G32610
		AT1G07940			AT3G53230			AT1G72750			AT3G48080
		AT1G04520			AT5G13310			AT3G13690			AT3G61820
		AT3G57550			AT4G14010			AT5G28626			AT5G58930
		AT2G27402			AT5G10695			AT5G24900			AT1G15810
		AT5G66880			AT5G02270			AT3G02275			AT5G07110
		AT1G73190			AT1G78310			AT3G08450			AT1G52690
		AT1G48480			AT2G07728			AT5G48030			AT5G02875
		AT2G04235			AT3G11020			AT2G45850			AT3G48990
		AT1G26110			AT5G16760			AT4G05735			AT1G11660
		AT2G37180			AT1G58340			AT3G01100			AT3G08990
		AT3G18490			AT5G47160			AT4G36990			AT4G33625
		AT3G23300			AT4G32208			AT5G25460			AT1G80700
		AT3G16340			AT1G51310			AT2G40200			AT5G57910
		AT1G15880			AT2G16390			AT5G15870			AT5G15130
		AT3G50830			AT1G09710			AT1G69490			AT1G59124
		AT1G47530			AT1G68930			AT2G07677			AT4G20000
		AT4G09845			AT2G20940			AT5G07840			AT2G10045
		AT1G20330			AT5G20060			AT3G11260			AT5G64200
		AT3G23150			AT1G58889			AT3G09540			AT2G38185
		AT1G68250			AT1G49710			AT5G09155			AT1G18975
		AT5G51465			AT3G01560			AT2G03090			AT1G12550
		AT2G36790			AT4G32250			AT5G43700			AT2G18465
		AT3G06880			AT5G03370			AT2G38995			AT1G56010
		AT5G07030			AT5G57610			AT4G15680			AT1G14687
		AT5G65490			AT5G42280			AT2G07812			AT3G05910
		AT3G15770			AT5G12020			AT5G58180			AT2G17900
		AT1G76600			AT2G05300			AT1G16110			AT2G34240
		AT3G57220			AT2G26690			AT1G29780			AT2G27580
		AT2G15620			AT5G01490			AT5G10540			AT4G32450
		AT1G04130			AT3G55480			AT5G28540			AT4G26190
		AT2G07712			AT4G25780			AT4G34080			AT5G15440
		AT3G25240			AT1G15230			AT1G68140			AT5G15450
		AT3G47350			AT3G12977			AT5G59570			AT4G19030
		AT3G28290			AT5G02260			AT4G32190			AT5G48660
		AT1G76270			AT4G26770			AT5G08535			AT2G07652
		AT4G38020			AT4G34310			AT2G21180			AT5G58670
		AT4G36010			AT2G15880			AT2G29500			AT1G48560
		AT5G14810			AT5G23590			AT2G44230			AT1G27080
		AT1G56440			AT1G74030			AT2G46800			AT2G44370
		AT5G63040			AT3G23470			AT2G09215			AT4G29250
		AT3G53260			AT1G02700			AT4G21705			AT1G72750
		AT4G35160			AT3G10390			AT5G01980			AT3G13690
		AT4G35380			AT2G32020			AT3G02280			AT5G28626
		AT1G11860			AT2G32120			AT3G13190			AT3G02275
		AT3G51520			AT3G58490			AT3G14540			AT3G08450
		AT5G18850			AT3G60720			AT4G03940			AT5G48030
		AT2G34710			AT4G15810			AT1G68540			AT2G45850
		AT1G70140			AT1G09950			AT2G07717			AT2G16500
		AT5G62490			AT2G40480			AT4G03430			AT3G01100
		AT2G04530			AT5G65280			AT3G60640			AT4G36990
		AT2G31270			AT4G32590			AT3G23020			AT5G15470
		MIR5642b			AT1G21160			AT2G36340			AT4G13900
		AT4G35290			AT2G27230			AT3G12170			AT5G25460
		AT5G00590			AT1G06090			AT2G07830			AT2G40820
		AT1G53320			AT2G41480			AT4G35630			AT1G69490
		AT3G50970			AT1G58561			AT5G46710			AT2G07677
		AT4G21960			AT5G09565			AT4G39770			AT1G78990
		AT5G02170			AT1G30475			AT1G20693			AT5G07840
		AT5G23480			AT2G44730			AT3G07010			AT3G11260
		AT5G22580			AT2G30880			AT2G07718			AT3G09540
		AT5G12110			AT3G28160			AT2G07774			AT2G03090
		AT1G17220			AT1G06360			AT5G11420			AT5G09155
		AT5G43160			AT1G33790			AT1G58120			AT5G43700
		AT3G56120			AT1G26420			AT5G47170			AT2G38995
		AT5G54440			AT1G13600			AT2G01430			AT4G27350
		AT5G40450			AT1G18390			AT3G45710			AT4G15680
		AT3G11670			AT2G39518			AT3G50750			AT2G07812
		AT5G54940			AT2G02750			AT2G03460			AT2G36305
		AT5G40800			AT5G60710			AT5G02590			AT5G58180
		AT5G56080			AT2G07731			AT1G31970			AT1G29780
		AT4G10060			AT5G45600			AT3G46940			AT5G03885
		AT1G18470			AT1G77932			AT4G15670			AT5G10540
		AT4G26542			AT1G20950			AT4G16857			AT5G28540
		AT2G22770			AT1G44350			AT3G53365			AT4G37410
		AT3G57330			AT5G13210			AT3G17580			AT1G68140
		AT2G25090			AT5G60610			AT2G14800			AT2G36090
		AT3G14230			AT4G31840			AT5G10400			AT5G38480
		AT3G12270			AT5G58860			AT1G10740			AT5G59570
		AT1G77580			AT5G20790			AT1G66650			AT5G08535
		AT3G19720			AT4G25990			AT2G02350			AT2G21180
		AT5G65920			AT5G53460			AT3G20180			AT2G29500
		AT2G47800			AT5G43880			AT4G24510			AT1G31240
		AT3G53230			AT3G56980			AT3G49940			AT2G44230
		AT1G30190			AT1G35560			AT2G33680			AT1G56710
		AT5G10695			AT5G03340			AT3G19510			AT5G48900
		AT5G02270			AT5G19230			AT3G46820			AT2G09215
		AT2G34150			AT5G12900			AT1G22985			AT5G01980
		AT3G55610			AT1G12850			AT2G07659			AT3G02280
		AT1G78310			AT5G48850			AT3G05675			AT4G21705
		AT2G07728			AT5G15250			AT4G01435			AT3G13190
		AT3G11020			AT5G25520			AT1G26500			AT3G14540
		AT1G23040			AT4G02550			AT2G08420			AT5G35520
		AT3G20780			AT4G05100			AT4G28610			AT5G10990
		AT1G58340			AT2G05790			AT1G71060			AT4G03940
		AT5G47160			AT5G50780			AT5G66620			AT5G23155
		AT1G68945			AT4G26010			AT2G01150			AT2G07717
		AT4G32208			AT1G53550			AT2G29480			AT4G03430
		AT3G03170			AT5G20700			AT5G45940			AT1G02360
		AT4G16370			AT4G11320			AT4G25220			AT3G24005
		AT5G54080			AT3G04840			AT5G54880			AT2G07830
		AT2G36980			AT5G56600			AT5G49910			AT4G35630
		AT1G68930			AT5G52640			AT5G50915			AT2G07748
		AT2G20940			AT3G10640			AT2G29470			AT5G54043
		AT5G20060			AT3G09640			AT2G07699			AT1G30690
		AT1G58889			AT3G61520			AT3G16370			AT5G46710
		AT1G49710			AT3G53430			AT1G10150			AT4G39770
		AT3G27330			AT1G76590			AT2G47170			AT1G20693
		AT5G03370			AT5G55580			AT3G06010			AT3G07010
		AT5G65460			AT3G01720			AT5G03850			AT2G07718
		AT5G12020			AT1G24095			AT2G40205			AT2G07774
		AT5G61830			AT1G79920			AT4G25940			AT5G57010
		AT2G05300			AT3G15780			AT3G07390			AT5G11420
		AT3G55480			AT4G23680			AT2G37060			AT1G58120
		AT4G25780			AT5G54300			AT5G23250			AT2G01430
		AT1G15230			AT2G07669			AT1G55370			AT3G45710
		AT2G45570			AT1G16025			AT1G73805			AT5G47170
		AT3G05580			AT5G61790			AT5G27120			AT2G28900
		AT3G02095			AT1G21580			AT2G18550			AT5G02590
		AT1G33355			AT3G11420			AT4G16745			AT5G53880
		AT5G44480			AT4G26700			AT5G43330			AT3G46940
		AT5G02260			AT3G27860			AT3G01210			AT4G15670
		AT4G26770			AT4G15450			AT1G54820			AT1G68440
		AT1G76950			AT1G48725			AT4G22670			AT4G16857
		AT1G17080			AT4G27940			AT5G52655			AT3G53365
		AT5G23590			AT4G19430			AT5G51050			AT2G14800
		AT1G74030			AT1G54000			AT4G09130			AT5G14895
		AT1G69480			AT1G12750			AT4G29740			AT5G10400
		AT1G02700			AT1G08973			AT5G63830			AT2G04600
		AT2G32020			AT5G20885			AT1G61390			AT2G45430
		AT2G32120			AT1G13450			AT3G18740			AT1G66650
		AT3G58490			AT4G37430			AT5G49760			AT2G02350
		AT3G60720			AT1G26410			AT4G25690			AT3G20180
		AT1G80780			AT5G24210			AT5G25110			AT1G73260
		AT1G09950			AT5G44310			AT2G00630			AT4G24510
		AT2G40480			AT5G17680			AT4G31670			AT3G49940
		AT2G36780			AT2G33610			AT5G60130			AT4G18700
		AT4G32590			AT4G14270			AT5G50450			AT4G14590
		AT1G21160			AT1G77260			AT4G37820			AT4G18203
		AT1G08130			AT5G05220			AT2G03110			AT2G33680
		AT2G41480			AT5G37350			AT2G02850			AT1G22985
		AT5G09565			AT3G54470			AT2G18020			AT2G07659
		AT1G30475			AT3G06125			AT1G64200			AT5G47560
		AT2G44730			AT4G01030			AT2G07738			AT4G01435
		AT5G48520			AT5G42150			AT1G53840			AT1G53180
		AT3G28160			AT1G63010			AT1G58470			AT1G26500
		AT2G45540			AT1G80340			AT4G37890			AT1G71060
		AT1G06360			AT3G24000			AT5G03285			AT4G28610
		AT1G05253			AT5G61780			AT3G15030			AT5G66620
		AT1G13600			AT3G16050			AT4G15393			AT3G60930
		AT4G12620			AT5G01990			AT2G18510			AT2G40475
		AT2G02750			AT4G33400			AT1G72670			AT2G01150
		AT2G23740			AT5G42270			AT1G63090			AT2G29480
		AT5G60710			AT3G16460			AT4G02990			AT5G45940
		AT2G07731			AT5G66770			AT1G77160			AT4G25220
		AT5G45600			AT3G63160			AT4G30650			AT5G49910
		AT1G20950			AT5G64120			AT2G07725			AT2G29470
		AT5G13210			AT1G59265			AT4G18440			AT2G07699
		AT4G24460			AT1G30510			AT5G28030			AT3G16370
[truncated: 1,438 more rows]
