# Supplementary material for: Contribution of time of day and the circadian clock to the heat stress responsive transcriptome in Arabidopsis
Source: Sci Rep. 2019 Mar 18;9:4814. doi: 10.1038/s41598-019-41234-w (PMC6423321; doi:10.1038/s41598-019-41234-w)
Supplement: Supplementary file 5 — Dataset S4 [file 41598_2019_41234_MOESM5_ESM.xlsx]

## Sheet: Clock Genes
Supplementary Dataset S4. Clock genes LFC, FDR, and average CPM in WT (Col-0) at 10°C or 37°C compared to 22°C for ZT1 and ZT6.
Clock genes as referenced in Hsu and Harmer, 2014.
		ZT1								ZT6
		Log2 fold Change		False Discovery Rate		Average Normalized Counts per Million				Log2 fold Change		False Discovery Rate		Average Normalized Counts per Million
Gene	Gene ID	WT: 10°C-22C°	WT: 37°C-22C°	WT: 10°C-22C°	WT: 37°C-22C°	WT: 10°C	WT: 22°C	WT: 37°C		WT: 10°C-22C°	WT: 37°C-22C°	WT: 10°C-22C°	WT: 37°C-22C°	WT: 10°C	WT: 22°C	WT: 37°C
CCA1	AT2G46830	0.967836	0.136987	0.59314	1	9.54828	8.58044	8.71743		3.84415	3.26999	0.000602413	0.000253465	6.96379	3.11964	6.38963
LHY	AT1G01060	0.680761	-1.91804	0.157886	1.5532e-06	9.66283	8.98207	7.06403		2.90319	-0.189124	0.0259343	1	5.00873	2.10554	1.91642
PRR9	AT2G46790	1.17208	1.21256	0.00181209	6.50547e-05	6.75546	5.58338	6.79594		3.23739	3.66169	0.00179708	0.000296874	6.0926	2.8552	6.51689
PRR7	AT5G02810	-1.13745	1.685	0.00510792	4.38229e-06	3.90387	5.04132	6.72632		-0.388836	1.39937	0.627645	0.0252514	6.70097	7.08981	8.48918
RVE8 (LCL5)	AT3G09600	0.437802	-0.622269	0.36643	0.0122162	6.01609	5.57829	4.95602		3.36986	0.675048	0.00145887	0.103218	4.55511	1.18525	1.8603
RVE4	AT5G02840	1.26721	0.324725	0.00146864	0.307605	6.92086	5.65365	5.97838		0.973744	0.889757	0.169795	0.145338	6.36498	5.39123	6.28099
RVE6	AT5G52660	0.0765797	0.500356	1	0.185897	3.75236	3.67578	4.17614		1.31649	0.768272	0.00380683	0.00863195	3.60741	2.29092	3.05919
PRR5	AT5G24470	1.92041	1.59212	4.07636e-05	1.03617e-05	3.70485	1.78445	3.37656		0.795591	0.354536	0.309037	0.668104	5.71449	4.9189	5.27343
PRR3	AT5G60100	0.0593552	-0.00290828	1	1	1.58312	1.52376	1.52086		-3.47185	-1.13923	0.00721012	0.120992	0.0495273	3.52138	2.38215
TOC1 (PRR1)	AT5G61380	0.708314	-0.0678225	0.11878	1	4.12545	3.41713	3.34931		-1.30718	-0.0572712	0.0681688	1	3.96777	5.27495	5.21768
CHE	AT5G08330	0.577297	0.105388	0.411547	1	5.08704	4.50974	4.61513		-0.568765	-0.328345	0.262746	0.47277	5.82509	6.39385	6.06551
LUX	AT3G46640	0.917066	0.340851	3.69108e-05	0.0146008	5.17819	4.26112	4.60197		-1.02549	0.484776	0.00664695	0.0372545	5.32453	6.35003	6.8348
BOA (NOX)	AT5G59570	0.755776	1.26119	0.0847547	0.000131696	2.67177	1.91599	3.17718		-1.22981	1.78013	0.119114	0.0223166	-0.169451	1.06036	2.84048
ELF3	AT2G25930	1.30329	1.02722	7.09858e-05	3.26776e-05	5.15798	3.85469	4.88191		-1.58502	0.0728752	0.00334051	0.956495	4.0103	5.59532	5.6682
ELF4	AT2G40080	-0.0208547	-0.407586	1	0.271186	1.90759	1.92844	1.52086		-1.48702	-1.94571	0.0937731	0.0233138	3.26854	4.75556	2.80985
ZTL	AT5G57360	0.115576	-0.0747177	1	0.911608	6.49391	6.37833	6.30361		0.603448	1.04692	0.0529081	0.0040144	5.721	5.11755	6.16447
