# Supplementary material for: Contribution of time of day and the circadian clock to the heat stress responsive transcriptome in Arabidopsis
Source: Sci Rep. 2019 Mar 18;9:4814. doi: 10.1038/s41598-019-41234-w (PMC6423321; doi:10.1038/s41598-019-41234-w)
Supplement: Supplementary file 6 — Dataset S5 [file 41598_2019_41234_MOESM6_ESM.xlsx]

## Sheet: Fig. 2A
Supplementary Dataset S5. Significantly up and down-regulated genes in cca1lhy mutants and wild-type (Col-0) at 10°C, 22°C, or 37°C by cluster
Genes whose expression was significantly regulated (FDR<0.05) and (LFC >|1|) are listed and sorted by cluster. One gene model for each gene as described on TAIR.
	Log-fold Change
Gene ID	WT: 10°C - 22°C	WT: 37°C - 22°C	WT: 37°C - 10°C	cca1lhy: 10°C - 22°C	cca1lhy: 37°C - 22°C	cca1lhy: 37°C - 10°C	10°C: cca1lhy - WT	22°C: cca1lhy - WT	37°C: cca1lhy - WT	Cluster
AT1G01520	1.3167	0.604554	-0.71215	0.459702	0.532788	0.0730861	-1.34576	-0.488753	-0.560519	1
AT1G02640	1.02601	0.284409	-0.741602	2.25542	0.733924	-1.5215	1.33108	0.101671	0.551186	1
AT1G03220	0.819433	-0.493548	-1.31298	0.269755	-0.968103	-1.23786	0.113065	0.662743	0.188188	1
AT1G03850	1.03653	0.492251	-0.544283	1.16473	0.643148	-0.521586	0.245524	0.117325	0.268222	1
AT1G04280	0.584905	-0.941277	-1.52618	0.826174	-0.929709	-1.75588	0.774455	0.533185	0.544754	1
AT1G05020	0.930966	-0.143366	-1.07433	0.369193	-0.593056	-0.962248	-0.0814057	0.480368	0.0306786	1
AT1G05033	1.80962	0.934082	-0.875536	0.685616	-0.675577	-1.36119	-0.527681	0.596322	-1.01334	1
AT1G05250	0.115877	-0.313472	-0.429348	0.252898	-0.748409	-1.00131	0.681796	0.544775	0.109838	1
AT1G05870	2.14317	-0.276762	-2.41993	0.703349	-0.96795	-1.6713	-1.35951	0.0803059	-0.610882	1
AT1G06180	2.00437	0.588345	-1.41603	0.821023	-0.195363	-1.01639	-1.26868	-0.0853318	-0.86904	1
AT1G06573	0.637002	0.232963	-0.404039	0.446047	-0.555002	-1.00105	0.282031	0.472987	-0.314978	1
AT1G06980	1.54464	0.0559905	-1.48864	0.797988	-0.735003	-1.53299	-0.319188	0.427459	-0.363534	1
AT1G07128	0.689883	-0.466338	-1.15622	0.63529	-0.880891	-1.51618	0.097763	0.152357	-0.262196	1
AT1G07130	0.695985	-0.443673	-1.13966	0.64194	-0.8648	-1.50674	0.104884	0.15893	-0.262196	1
AT1G07135	1.74237	0.705922	-1.03645	1.59975	0.155897	-1.44385	0.528146	0.670766	0.120742	1
AT1G07150	3.27355	1.29353	-1.98001	2.9458	1.3169	-1.6289	-0.319495	0.00824701	0.0316142	1
AT1G07820	0.588339	-0.268679	-0.857018	0.433743	-1.15548	-1.58922	0.533511	0.688106	-0.198695	1
AT1G09195	0.769041	-0.181209	-0.95025	0.574246	-0.718165	-1.29241	0.359928	0.554722	0.0177658	1
AT1G09250	1.31396	-0.329923	-1.64388	0.957236	-0.918097	-1.87533	-0.133691	0.223034	-0.36514	1
AT1G09460	0.198708	-0.470294	-0.669002	1.01621	-0.271866	-1.28807	0.415551	-0.401947	-0.20352	1
AT1G09570	0.785385	0.191225	-0.59416	1.14414	0.0104903	-1.13365	0.814422	0.455668	0.274933	1
AT1G09910	0.712305	0.158866	-0.553439	0.274745	-0.0955808	-0.370325	-1.09443	-0.656867	-0.911314	1
AT1G09970	0.363578	-0.786014	-1.14959	0.519529	-0.670988	-1.19052	0.243014	0.0870636	0.202089	1
AT1G10450	0.44986	-0.601872	-1.05173	0.667392	-0.57017	-1.23756	0.0996768	-0.117856	-0.0861533	1
AT1G10470	1.5017	-0.43844	-1.94014	1.56538	-0.664718	-2.23009	0.179908	0.116228	-0.11005	1
AT1G10550	0.687882	-0.424527	-1.11241	0.255323	-0.424387	-0.67971	0.31586	0.748419	0.748558	1
AT1G11210	3.20385	-0.314338	-3.51819	2.04215	-1.97757	-4.01972	1.48678	2.64848	0.985245	1
AT1G11260	0.680332	-0.791366	-1.4717	1.51023	-0.771204	-2.28143	1.1502	0.320309	0.340471	1
AT1G12120	0.658851	-0.646724	-1.30557	-0.0687152	-0.901835	-0.83312	0.20413	0.931696	0.676585	1
AT1G12420	1.56835	1.18309	-0.385261	1.24133	0.899088	-0.342242	-0.803176	-0.476155	-0.760157	1
AT1G12440	0.888171	-0.0279633	-0.916134	1.4652	-0.0223571	-1.48756	0.526048	-0.0509828	-0.0453766	1
AT1G12580	0.916518	0.395241	-0.521276	1.01126	0.0399341	-0.971327	-0.0802683	-0.175011	-0.530318	1
AT1G13390	0.620842	-0.514023	-1.13486	0.354218	-0.273757	-0.627976	0.466868	0.733492	0.973757	1
AT1G13670	1.49599	-0.464712	-1.9607	0.927802	-1.30407	-2.23187	0.116705	0.684896	-0.154461	1
AT1G13740	2.09367	0.969435	-1.12424	0.785513	-0.650415	-1.43593	-0.570882	0.737275	-0.882575	1
AT1G13960	0.585077	-0.279758	-0.864835	0.799692	-0.223362	-1.02305	0.15494	-0.0596753	-0.00327953	1
AT1G14540	1.45065	-0.529838	-1.98049	0.100794	-1.42369	-1.52449	-0.468941	0.880914	-0.0129409	1
AT1G15020	0.897214	-0.234283	-1.1315	0.934723	-0.507581	-1.4423	0.234826	0.197316	-0.0759828	1
AT1G15040	0.617116	-0.369231	-0.986347	0.860151	-0.412843	-1.27299	0.613147	0.370112	0.3265	1
AT1G15100	1.11296	-0.475737	-1.5887	0.588737	-0.894186	-1.48292	-0.421041	0.103186	-0.315264	1
AT1G15750	0.668158	-0.80449	-1.47265	0.680376	-0.375548	-1.05592	-0.25334	-0.265557	0.163385	1
AT1G16110	0.199984	-0.418986	-0.61897	0.709991	-0.438151	-1.14814	0.0588644	-0.451142	-0.470307	1
AT1G16170	0.541686	-0.0534248	-0.59511	0.966926	-0.285168	-1.25209	0.383965	-0.0412751	-0.273018	1
AT1G16510	0.307324	-0.738068	-1.04539	0.656101	-0.358932	-1.01503	0.305807	-0.0429695	0.336166	1
AT1G17990	0.762383	-0.160008	-0.92239	1.27786	-0.668282	-1.94614	1.40381	0.888332	0.380058	1
AT1G18020	1.10514	-0.273959	-1.3791	1.11851	-0.414922	-1.53344	1.06677	1.0534	0.912436	1
AT1G18265	0.437991	-0.0217664	-0.459757	-0.188378	-1.06737	-0.878993	0.566217	1.19259	0.146981	1
AT1G18382	0.76784	-0.406485	-1.17432	0.451827	-0.579393	-1.03122	0.0146523	0.330665	0.157758	1
AT1G18400	1.45684	0.728104	-0.728736	1.66034	0.723766	-0.936576	0.0538024	-0.1497	-0.154037	1
AT1G18570	1.07274	-0.286827	-1.35956	0.860387	-0.726583	-1.58697	-0.0784649	0.133886	-0.305871	1
AT1G18620	0.672699	-0.581808	-1.25451	1.05875	-0.456099	-1.51485	0.757297	0.371247	0.496956	1
AT1G19050	2.0077	-0.976933	-2.98463	2.2729	-1.10406	-3.37696	-0.0503988	-0.315596	-0.442724	1
AT1G19220	0.696564	-0.472051	-1.16861	0.945008	0.0748226	-0.870186	0.166654	-0.0817906	0.465083	1
AT1G20010	0.575261	-0.4279	-1.00316	0.0191648	-1.11053	-1.12969	0.333709	0.889806	0.207177	1
AT1G20490	0.385436	-0.520904	-0.906339	0.334317	-1.00252	-1.33684	0.384423	0.435541	-0.0460789	1
AT1G20620	0.394293	-0.69389	-1.08818	0.0170141	-0.936057	-0.953071	0.853405	1.23068	0.988517	1
AT1G20970	0.781495	0.117008	-0.664487	1.0168	0.0469349	-0.969865	0.414866	0.179561	0.109488	1
AT1G21050	1.0827	-0.424673	-1.50738	1.06815	-0.342008	-1.41016	-0.417864	-0.403315	-0.32065	1
AT1G21120	1.9332	-0.926185	-2.85939	0.62379	-1.78308	-2.40687	-0.812594	0.496818	-0.360075	1
AT1G21130	1.18204	-0.450694	-1.63273	0.72327	-1.5696	-2.29287	0.971219	1.42998	0.311074	1
AT1G21540	0.628509	0.522677	-0.105833	1.09707	0.0922486	-1.00482	0.413236	-0.0553208	-0.485749	1
AT1G21920	0.436778	-0.7151	-1.15188	0.49228	-0.534142	-1.02642	0.251436	0.195934	0.376892	1
AT1G22330	0.698196	-0.395345	-1.09354	1.06194	0.659612	-0.402328	0.23501	-0.128734	0.926222	1
AT1G22500	0.692931	-0.13615	-0.829081	0.412332	-0.806825	-1.21916	0.458843	0.739443	0.0687677	1
AT1G22570	0.759284	-0.0383175	-0.797602	0.646008	-0.787147	-1.43315	0.927326	1.0406	0.291773	1
AT1G22620	0.531764	-0.896917	-1.42868	0.598425	-0.804854	-1.40328	0.131462	0.064801	0.156864	1
AT1G22730	0.343168	-0.577081	-0.920249	0.409079	-0.646594	-1.05567	0.277479	0.211568	0.142055	1
AT1G22882	0.45334	-0.639443	-1.09278	0.604648	-0.527156	-1.1318	-0.0959563	-0.247264	-0.134976	1
AT1G23080	1.04241	-0.949219	-1.99163	1.05514	-0.272638	-1.32778	0.0757636	0.0630329	0.739615	1
AT1G23710	1.27773	0.687147	-0.590585	0.40345	0.150381	-0.25307	-0.513785	0.360497	-0.176269	1
AT1G23870	1.32542	0.921045	-0.404375	1.87205	0.972715	-0.899331	0.609526	0.0628994	0.114569	1
AT1G24764	0.444787	-0.536808	-0.981594	0.38144	-0.772751	-1.15419	0.0546838	0.11803	-0.117914	1
AT1G25230	0.687976	-0.660977	-1.34895	1.27137	-0.333027	-1.6044	0.651954	0.0685583	0.396508	1
AT1G25275	1.12432	0.188493	-0.935831	0.471232	-0.910168	-1.3814	0.722754	1.37585	0.277185	1
AT1G25400	1.3475	0.334356	-1.01314	0.901368	0.0199411	-0.881427	0.103518	0.549645	0.23523	1
AT1G25550	1.07665	0.695709	-0.380942	0.904608	0.523512	-0.381096	-0.195565	-0.023522	-0.195719	1
AT1G25560	1.03612	-0.837845	-1.87397	1.0124	-1.31615	-2.32855	-0.0496465	-0.0259266	-0.504229	1
AT1G26790	3.55675	-0.45045	-4.0072	1.95495	0.159292	-1.79566	-2.66499	-1.06319	-0.453446	1
AT1G26930	0.466395	-0.428349	-0.894744	0.486048	-1.04243	-1.52848	0.342355	0.322701	-0.291384	1
AT1G27460	0.70782	-0.843858	-1.55168	0.805015	-0.952471	-1.75749	0.438235	0.34104	0.232427	1
AT1G28520	0.792423	-0.468796	-1.26122	0.318585	-0.491248	-0.809833	0.00943478	0.483273	0.46082	1
AT1G30370	1.91303	-0.520921	-2.43395	1.52827	-0.321647	-1.84992	-0.20422	0.180535	0.379809	1
AT1G30440	0.380946	-0.6498	-1.03075	0.611513	-0.599256	-1.21077	0.0868793	-0.143688	-0.0931432	1
AT1G30755	0.763144	-0.0777556	-0.8409	0.612802	-0.446537	-1.05934	0.133741	0.284083	-0.0846983	1
AT1G31350	1.03243	-0.171125	-1.20356	0.453992	-0.661308	-1.1153	-0.301795	0.276647	-0.213536	1
AT1G31540	0.777017	-0.595838	-1.37286	0.64476	-0.430364	-1.07512	0.0580158	0.190272	0.355746	1
AT1G32540	0.535908	-0.823001	-1.35891	0.57591	-0.803484	-1.37939	0.185247	0.145245	0.164762	1
AT1G32630	0.866684	-0.197627	-1.06431	0.446324	-0.451158	-0.897482	-0.0919725	0.328388	0.0748571	1
AT1G32640	0.886759	-0.199141	-1.0859	0.440375	-0.469984	-0.910359	-0.088716	0.357668	0.0868255	1
AT1G33050	1.01662	-0.043598	-1.06022	1.08974	0.251783	-0.837961	0.253117	0.17999	0.475371	1
AT1G33590	0.703809	-0.789571	-1.49338	0.856354	-0.514121	-1.37048	0.532709	0.380163	0.655612	1
AT1G33610	0.884944	-0.723687	-1.60863	0.683512	-0.455821	-1.13933	0.0683025	0.269735	0.537601	1
AT1G34200	0.607384	-0.412486	-1.01987	0.131998	-0.811796	-0.943794	-0.00515627	0.470229	0.070919	1
AT1G34760	0.646082	-0.0357306	-0.681813	1.09577	-0.351995	-1.44777	1.02392	0.574234	0.257969	1
AT1G35350	0.258091	-0.888725	-1.14682	0.828649	-0.613677	-1.44233	0.731378	0.160821	0.435869	1
AT1G35516	0.801874	-0.377505	-1.17938	0.479767	-1.52852	-2.00828	0.670406	0.992513	-0.158499	1
AT1G35580	0.525879	-0.302306	-0.828185	0.710502	-0.307483	-1.01799	0.553894	0.369271	0.364094	1
AT1G35612	0.741203	-0.246038	-0.987241	0.878135	-0.804391	-1.68253	0.942342	0.80541	0.247056	1
AT1G35670	0.599345	-0.516899	-1.11624	0.715091	-0.863822	-1.57891	0.366144	0.250398	-0.0965251	1
AT1G36050	0.558966	-0.45698	-1.01595	0.379641	-0.61254	-0.99218	0.182957	0.362282	0.206722	1
AT1G37130	2.73058	-1.45877	-4.18935	2.08044	-0.474985	-2.55543	-0.825695	-0.17556	0.80823	1
AT1G42430	0.41792	-0.120335	-0.538255	0.589273	-0.993228	-1.5825	1.09768	0.926326	0.0534339	1
AT1G44446	0.533134	-0.633795	-1.16693	0.462158	-0.559516	-1.02167	0.214515	0.285491	0.35977	1
AT1G48175	0.19301	-0.456516	-0.649525	0.580824	-0.672003	-1.25283	0.389597	0.00178225	-0.213705	1
AT1G49032	1.56109	0.248059	-1.31303	1.13649	-0.735749	-1.87224	0.143871	0.568476	-0.415331	1
AT1G49660	0.987305	-0.57993	-1.56723	0.780495	-0.275301	-1.0558	-0.59994	-0.39313	-0.0885015	1
AT1G49700	0.0435695	0.285996	0.242427	0.532555	-0.492691	-1.02525	0.575751	0.0867653	-0.691922	1
AT1G49730	0.343729	-0.69734	-1.04107	1.11786	-0.495719	-1.61358	0.507382	-0.266752	-0.0651308	1
AT1G50040	0.436987	0.258269	-0.178718	1.15558	0.118902	-1.03667	0.989048	0.270458	0.131091	1
AT1G50700	0.42598	-0.362721	-0.788701	0.632101	-0.464864	-1.09696	-0.20844	-0.414561	-0.516704	1
AT1G50790	0.38747	-0.632205	-1.01967	0.570258	-0.547506	-1.11776	-0.072147	-0.254935	-0.170236	1
AT1G51940	1.19413	0.491688	-0.702438	1.45122	0.291318	-1.15991	1.09403	0.836937	0.636567	1
AT1G52190	1.00236	-0.758224	-1.76058	0.472516	-0.701844	-1.17436	-0.544008	-0.014167	0.0422131	1
AT1G53030	0.56869	0.870692	0.302002	0.218878	-0.860211	-1.07909	0.333626	0.683438	-1.04746	1
AT1G53430	0.596395	-0.435245	-1.03164	0.292386	-0.442047	-0.734432	0.373958	0.677967	0.671165	1
AT1G53680	1.42612	0.48211	-0.944011	0.706424	-0.370932	-1.07736	-0.485019	0.234678	-0.618364	1
AT1G53780	0.57246	-0.595454	-1.16791	0.570115	-0.21601	-0.786125	0.423266	0.425611	0.805055	1
AT1G55152	0.987363	-0.593145	-1.58051	0.576334	-0.137089	-0.713423	0.0073137	0.418343	0.8744	1
AT1G55450	1.14617	-0.695403	-1.84158	0.946172	-0.647203	-1.59338	0.172933	0.372936	0.421136	1
AT1G55610	0.511346	-0.64907	-1.16042	0.410188	-0.671004	-1.08119	-0.11575	-0.0145914	-0.036525	1
AT1G55920	0.657856	-0.539885	-1.19774	0.88583	0.0287158	-0.857114	0.506567	0.278592	0.847193	1
AT1G56020	0.42642	-0.61694	-1.04336	0.450797	-0.736396	-1.18719	0.149702	0.125326	0.00587047	1
AT1G56220	0.917142	0.663058	-0.254084	1.39682	0.0307686	-1.36605	1.24079	0.761114	0.128825	1
AT1G57680	1.43743	0.316301	-1.12112	1.15688	-0.127868	-1.28474	0.260065	0.540615	0.0964451	1
AT1G57990	0.790111	-0.0361891	-0.8263	1.1778	-0.116897	-1.29469	0.494082	0.106395	0.0256878	1
AT1G59870	0.834851	-0.945174	-1.78002	0.665674	-1.46996	-2.13564	0.502139	0.671315	0.146525	1
AT1G60140	0.902439	0.00399705	-0.898442	1.70455	0.293203	-1.41135	1.10427	0.302151	0.591357	1
AT1G61380	0.862149	-0.435868	-1.29802	0.011922	-0.435614	-0.447536	-0.00164697	0.84858	0.848834	1
AT1G61590	0.552621	-0.510708	-1.06333	0.158616	-0.778164	-0.93678	-0.021298	0.372708	0.105251	1
AT1G61970	0.190837	-0.312595	-0.503433	0.607145	-1.33086	-1.938	1.64734	1.23103	0.212773	1
AT1G62050	0.956118	-0.15925	-1.11537	0.424811	0.0932142	-0.331597	0.152773	0.684079	0.936544	1
AT1G63260	0.553653	-0.761005	-1.31466	0.404583	-0.635681	-1.04026	0.106768	0.255838	0.381162	1
AT1G63880	1.78701	-0.692256	-2.47926	1.24795	-1.13477	-2.38272	1.23632	1.77537	1.33286	1
AT1G64380	0.95208	0.794265	-0.157815	1.34065	0.405347	-0.935304	0.5854	0.19683	-0.192089	1
AT1G64720	1.43017	0.08442	-1.34575	1.88317	0.805658	-1.07751	0.316562	-0.136441	0.584797	1
AT1G65510	0.419941	0.115112	-0.304829	0.381818	-0.699357	-1.08118	-0.0690795	-0.0309562	-0.845425	1
AT1G66160	0.806751	-0.391432	-1.19818	0.410219	-1.09754	-1.50776	-0.137113	0.259419	-0.446688	1
AT1G66180	1.52063	0.244443	-1.27619	0.983241	0.496942	-0.486299	0.162167	0.699559	0.952058	1
AT1G67510	0.0645829	-0.382723	-0.447306	0.353266	-0.679024	-1.03229	0.405955	0.117272	-0.179029	1
AT1G67970	0.930004	0.361424	-0.56858	0.391287	-1.07933	-1.47062	1.17665	1.71536	0.274609	1
AT1G68400	0.876975	-0.152877	-1.02985	0.981157	-0.0564837	-1.03764	-0.194669	-0.29885	-0.202457	1
AT1G68550	1.4342	0.514745	-0.919455	1.17593	0.685372	-0.490561	-0.140179	0.118088	0.288716	1
AT1G68840	0.749018	-0.730919	-1.47994	0.73291	-0.399109	-1.13202	0.0570738	0.0731821	0.404991	1
AT1G69040	1.50019	-0.425131	-1.92532	1.61118	-0.113037	-1.72421	0.491845	0.380864	0.692957	1
AT1G69570	2.11005	0.550711	-1.55934	2.09977	0.939505	-1.16027	-0.513822	-0.503544	-0.11475	1
AT1G69572	2.05354	0.522664	-1.53087	2.02309	0.909368	-1.11372	-0.499962	-0.469513	-0.082808	1
AT1G69890	1.01238	-0.24853	-1.26091	1.14539	-1.05558	-2.20097	0.718373	0.585359	-0.221688	1
AT1G69910	0.821921	-0.887902	-1.70982	1.28767	-0.794791	-2.08247	0.370869	-0.0948851	-0.001774	1
AT1G69920	0.876332	-0.501041	-1.37737	0.30123	-0.842137	-1.14337	-0.234007	0.341096	-2.22e-16	1
AT1G70100	0.136963	-0.533426	-0.670389	1.04871	-0.119447	-1.16816	0.5653	-0.346445	0.0675329	1
AT1G70420	1.81342	0.780567	-1.03286	1.44355	-1.15096	-2.59452	1.03292	1.40278	-0.528743	1
AT1G70530	0.370447	-0.566778	-0.937225	0.96083	-0.455902	-1.41673	0.770773	0.180391	0.291266	1
AT1G70560	0.817107	-0.486716	-1.30382	0.922486	-0.4207	-1.34319	0.19655	0.0911714	0.157187	1
AT1G70780	1.32667	0.735743	-0.590928	0.935803	0.233829	-0.701975	0.182213	0.57308	0.0711659	1
AT1G70860	0.560275	0.166752	-0.393523	0.13177	-0.957691	-1.08946	0.011013	0.439519	-0.684925	1
AT1G71410	0.767414	-0.996972	-1.76439	0.918243	-0.554245	-1.47249	0.0104482	-0.140381	0.302347	1
AT1G72150	0.996469	-0.67391	-1.67038	0.923056	-0.701453	-1.62451	1.06925	1.14267	1.11512	1
AT1G72360	0.606966	-0.08062	-0.687585	0.604366	-1.42737	-2.03174	0.39832	0.40092	-0.945834	1
AT1G72450	0.987103	-1.10992	-2.09702	1.13622	-0.937282	-2.0735	0.365741	0.216622	0.389256	1
AT1G72790	0.4973	-0.53302	-1.03032	0.675293	-0.699558	-1.37485	0.266516	0.0885224	-0.0780159	1
AT1G73500	1.25158	1.22307	-0.0285067	1.21389	0.622238	-0.591656	-0.0217267	0.015956	-0.584876	1
AT1G73620	0.423377	0.109404	-0.313973	0.270925	-0.760593	-1.03152	-0.20277	-0.0503178	-0.920314	1
AT1G74450	1.70151	0.711356	-0.990155	0.0743871	-0.413936	-0.488323	-0.93918	0.687944	-0.437349	1
AT1G74670	1.64158	-0.380562	-2.02214	1.06883	-0.884292	-1.95313	0.906781	1.47952	0.975791	1
AT1G74740	1.02137	0.300326	-0.721042	0.18502	-0.825811	-1.01083	-0.147286	0.689062	-0.437075	1
AT1G74890	1.12969	-0.484621	-1.61432	1.37881	-0.137573	-1.51638	0.172745	-0.0763675	0.27068	1
AT1G75310	0.598915	-0.382535	-0.98145	0.762788	-0.455421	-1.21821	0.184646	0.0207738	-0.0521122	1
AT1G75800	0.869946	-0.0405277	-0.910474	0.448529	-0.82379	-1.27232	0.688435	1.10985	0.32659	1
AT1G76090	0.477002	-0.0826304	-0.559633	0.674697	-0.645427	-1.32012	0.488752	0.291057	-0.271739	1
AT1G76240	0.390506	-0.592875	-0.983381	0.215453	-0.864771	-1.08022	0.413803	0.588856	0.31696	1
AT1G76320	0.491401	-0.0852759	-0.576676	0.33382	-0.83676	-1.17058	0.422586	0.580166	-0.171318	1
AT1G76410	0.278851	-0.237038	-0.515889	0.484264	-0.573399	-1.05766	0.174374	-0.0310393	-0.367401	1
AT1G77760	2.48588	-0.301677	-2.78755	1.93706	-0.0479904	-1.98505	0.23657	0.785388	1.03907	1
AT1G78100	1.11153	-0.51449	-1.62602	1.11944	-0.470475	-1.58991	0.053263	0.045356	0.0893718	1
AT1G78460	0.490999	-0.414125	-0.905124	1.02024	-0.750989	-1.77123	1.1312	0.601954	0.265091	1
AT1G78830	0.945764	-0.920519	-1.86628	1.06997	-0.54591	-1.61587	0.299016	0.174815	0.549423	1
AT1G79670	0.482828	-0.527448	-1.01028	0.360593	-0.46513	-0.825723	-0.000654853	0.12158	0.183899	1
AT1G79700	1.37325	-0.144634	-1.51788	2.05238	-0.470528	-2.52291	1.12193	0.442797	0.116904	1
AT1G80420	0.790248	-0.0483843	-0.838632	1.04133	0.0952124	-0.946118	0.558746	0.307664	0.45126	1
AT2G01080	0.624085	-0.399097	-1.02318	0.282205	-0.388381	-0.670585	-0.241826	0.100054	0.11077	1
AT2G01420	0.718387	-0.0986778	-0.817065	1.34635	0.20978	-1.13657	0.0590821	-0.568882	-0.260424	1
AT2G02080	0.589431	-0.945417	-1.53485	1.60101	-0.333164	-1.93417	0.644282	-0.367292	0.244961	1
AT2G02100	0.661123	-1.0696	-1.73072	0.43941	-0.942938	-1.38235	0.634827	0.85654	0.983196	1
AT2G02950	1.06839	-0.435985	-1.50438	0.381974	-0.232933	-0.614907	-0.141574	0.544845	0.747897	1
AT2G03720	0.086785	0.0415273	-0.0452577	0.190543	-0.937292	-1.12784	0.432135	0.328377	-0.650443	1
AT2G07180	1.31318	0.824212	-0.488966	0.779377	0.549462	-0.229914	-0.40819	0.125612	-0.149138	1
AT2G08915	0.834315	-0.456128	-1.29044	0.369074	-0.6068	-0.975874	-0.489908	-0.0246666	-0.175338	1
AT2G09350	0.648202	-0.43458	-1.08278	0.563404	-0.121136	-0.68454	0.0745872	0.159386	0.47283	1
AT2G15370	0.783381	-0.46182	-1.2452	-0.0927888	-0.829168	-0.73638	-0.221949	0.654221	0.286872	1
AT2G16380	0.797803	-0.320689	-1.11849	0.510436	0.185013	-0.325423	-0.177324	0.110042	0.615744	1
AT2G17230	1.58843	-0.233616	-1.82204	1.52147	-0.117141	-1.63862	0.837224	0.904176	1.02065	1
AT2G17550	0.579538	-0.312731	-0.892269	0.746111	-0.574134	-1.32024	0.152586	-0.0139873	-0.27539	1
AT2G18050	1.11263	0.293608	-0.819026	0.666092	-0.972973	-1.63906	-0.0200544	0.426488	-0.840094	1
AT2G18210	0.736518	-0.542855	-1.27937	0.870795	-0.635919	-1.50671	-0.354691	-0.488969	-0.582032	1
AT2G18690	0.995398	-0.0548327	-1.05023	0.423277	-0.157195	-0.580473	-0.52578	0.0463407	-0.056022	1
AT2G18750	0.218242	-0.497076	-0.715318	0.816214	-0.288975	-1.10519	0.511334	-0.0866385	0.121463	1
AT2G20050	0.368845	-0.740479	-1.10932	0.759031	-0.300737	-1.05977	0.336069	-0.0541169	0.385625	1
AT2G22300	0.718986	-0.701189	-1.42017	0.618759	-0.280338	-0.899097	0.287746	0.387973	0.808824	1
AT2G22500	0.784384	0.275566	-0.508818	-0.285385	-1.20608	-0.92069	-0.26359	0.80618	-0.675462	1
AT2G22840	0.910675	0.645304	-0.265371	0.982042	-0.252578	-1.23462	1.12894	1.05757	0.159691	1
AT2G22930	0.519276	-0.452327	-0.971602	0.387602	-0.684564	-1.07217	0.107754	0.239428	0.00719012	1
AT2G23130	1.08705	0.275203	-0.811844	2.00004	0.629991	-1.37005	0.777813	-0.135182	0.219605	1
AT2G23270	1.65358	-0.644694	-2.29827	0.897834	-0.867449	-1.76528	-0.532987	0.222755	-2.22e-16	1
AT2G23810	1.40621	0.770526	-0.635685	0.970106	0.497341	-0.472765	0.0186831	0.454789	0.181604	1
AT2G26190	0.528467	-0.625415	-1.15388	0.569566	-0.731311	-1.30088	-0.0291062	-0.0702046	-0.176101	1
AT2G26480	0.681569	-0.479038	-1.16061	0.320921	-0.706172	-1.02709	-0.296765	0.0638826	-0.163252	1
AT2G26530	1.79306	0.942561	-0.850499	0.769456	-0.229958	-0.999414	-0.378312	0.645293	-0.527227	1
AT2G26980	1.61699	0.274933	-1.34205	2.04034	0.793471	-1.24687	0.251046	-0.172309	0.346229	1
AT2G27050	0.0486502	-0.542538	-0.591188	0.8987	-0.261997	-1.1607	0.998021	0.147971	0.428512	1
AT2G28100	0.701256	-0.423764	-1.12502	0.504502	-0.758107	-1.26261	0.186426	0.38318	0.0488373	1
AT2G28200	1.27483	-0.6765	-1.95133	1.09903	-0.0404043	-1.13944	-0.786204	-0.610408	0.0256879	1
AT2G28840	0.875858	0.0652637	-0.810595	0.309541	-0.799861	-1.1094	0.756402	1.32272	0.457595	1
AT2G29090	1.62634	0.25604	-1.3703	0.968928	0.997395	0.0284678	-0.670908	-0.0134972	0.727858	1
AT2G30010	1.31329	-0.717172	-2.03046	1.34495	-0.900577	-2.24553	-0.338509	-0.370167	-0.553573	1
AT2G30040	2.2655	0.479343	-1.78616	1.9122	0.881518	-1.03068	-0.533837	-0.180531	0.221644	1
AT2G30440	0.455599	-0.581521	-1.03712	0.420865	-0.878244	-1.29911	0.179632	0.214366	-0.0823557	1
AT2G30930	1.09714	-0.0519014	-1.14904	0.556763	-1.16633	-1.72309	0.186734	0.727109	-0.387316	1
AT2G31380	2.48859	-0.481917	-2.97051	1.83016	-0.556398	-2.38656	-0.400008	0.258424	0.183943	1
AT2G33990	0.129639	-0.222468	-0.352107	0.756416	-0.39004	-1.14646	0.364627	-0.262149	-0.429721	1
AT2G34070	0.688395	-0.791238	-1.47963	0.80837	-0.530421	-1.33879	-0.381082	-0.501058	-0.240241	1
AT2G34510	0.912633	-0.501197	-1.41383	0.699093	-0.928414	-1.62751	0.329579	0.543119	0.115903	1
AT2G36400	0.774917	-0.128204	-0.903121	0.310575	-1.04976	-1.36033	0.439432	0.903774	-0.0177804	1
AT2G36420	0.590054	0.0711442	-0.51891	1.01222	-0.0388563	-1.05108	0.226363	-0.195803	-0.305804	1
AT2G36470	1.6856	-0.135958	-1.82156	0.959668	-0.770942	-1.73061	-0.357381	0.368549	-0.266435	1
AT2G37025	0.799502	-0.0354225	-0.834925	1.03782	-0.0968636	-1.13469	0.286937	0.0486144	-0.0128267	1
AT2G37970	0.939065	-0.598029	-1.53709	0.34589	-0.780076	-1.12597	-0.549794	0.0433817	-0.138665	1
AT2G38170	2.44396	-0.156645	-2.6006	2.43402	-0.525871	-2.95989	0.62736	0.637297	0.268072	1
AT2G38470	1.76455	0.187455	-1.5771	1.14827	-0.0123602	-1.16063	-0.326097	0.290187	0.0903713	1
AT2G38980	1.10147	-0.0261838	-1.12766	0.661128	-0.514973	-1.1761	-0.106761	0.333584	-0.155205	1
AT2G39040	0.68856	-0.234076	-0.922636	0.158742	-0.927412	-1.08615	0.010855	0.540673	-0.152664	1
AT2G39510	0.825531	0.274451	-0.55108	0.91412	-0.283637	-1.19776	0.340308	0.251718	-0.30637	1
AT2G39870	0.467494	-0.630427	-1.09792	0.482322	-0.5169	-0.999222	0.334454	0.319626	0.433153	1
AT2G40140	1.46641	-0.0169029	-1.48331	1.17464	-0.279397	-1.45404	0.0314586	0.323224	0.0607306	1
AT2G40670	1.35783	0.830874	-0.526957	0.205483	-0.191272	-0.396756	-0.348494	0.803854	-0.218292	1
AT2G41010	1.6048	-0.0822422	-1.68704	0.73719	-0.112949	-0.850139	-0.660373	0.207235	0.176529	1
AT2G41330	0.295989	-0.0605089	-0.356498	0.776298	-0.299082	-1.07538	-0.0499231	-0.530232	-0.768805	1
AT2G41560	2.39293	-1.28702	-3.67995	2.27149	-1.5552	-3.82669	0.321771	0.443215	0.175027	1
AT2G41900	0.768536	-0.256165	-1.0247	0.36817	-0.61301	-0.981181	-0.126936	0.273429	-0.083416	1
AT2G42320	0.156302	-0.727123	-0.883425	1.34202	0.178594	-1.16342	0.993179	-0.192537	0.71318	1
AT2G42380	1.32933	0.749741	-0.579591	0.750851	0.557271	-0.19358	-0.138434	0.440046	0.247576	1
AT2G42580	0.728916	-0.310071	-1.03899	1.23827	-0.111502	-1.34977	0.802525	0.293169	0.491738	1
AT2G42620	1.04312	0.634022	-0.4091	1.07381	0.540417	-0.533394	-0.261534	-0.292222	-0.385827	1
AT2G42850	0.723478	-0.29383	-1.01731	0.418722	-0.246586	-0.665308	-0.111247	0.193509	0.240752	1
AT2G42920	0.387896	-0.632797	-1.02069	0.78504	-0.643297	-1.42834	1.09947	0.702325	0.691825	1
AT2G42940	0.333462	-0.277011	-0.610472	0.625085	-0.969053	-1.59414	0.82171	0.530087	-0.161955	1
AT2G43445	0.519488	-0.603534	-1.12302	0.561186	-0.256844	-0.818031	-0.0903762	-0.132074	0.214615	1
AT2G43680	0.829116	-0.418064	-1.24718	0.852813	-0.311025	-1.16384	-0.082587	-0.106285	0.000754391	1
AT2G43760	0.478639	-0.355682	-0.834321	0.999421	-0.698765	-1.69819	0.259733	-0.26105	-0.604133	1
AT2G43820	1.00658	0.211865	-0.794717	1.48913	0.223514	-1.26562	0.912641	0.43009	0.441739	1
AT2G44180	0.712677	-0.533005	-1.24568	0.427568	-0.617224	-1.04479	0.0352983	0.320408	0.236188	1
AT2G44370	0.779684	-0.3494	-1.12908	0.504994	-1.08604	-1.59104	0.0197986	0.294488	-0.442154	1
AT2G44578	0.884227	-0.297768	-1.18199	0.909077	-0.124019	-1.0331	0.00839531	-0.0164543	0.157295	1
AT2G45310	0.86887	-0.486471	-1.35534	0.410242	-1.33887	-1.74911	0.0707539	0.529382	-0.323016	1
AT2G45315	0.86887	-0.486471	-1.35534	0.409274	-1.33887	-1.74814	0.0697855	0.529382	-0.323016	1
AT2G45630	1.04035	0.268773	-0.771577	0.425242	-0.773058	-1.1983	-0.196001	0.419108	-0.622724	1
AT2G45680	1.40379	-0.532472	-1.93626	0.920448	0.246979	-0.673469	-1.05773	-0.574388	0.205063	1
AT2G45685	1.40379	-0.532472	-1.93626	0.914137	0.238708	-0.675429	-1.05577	-0.566117	0.205063	1
AT2G46260	0.974505	0.768033	-0.206473	1.05012	0.467775	-0.582346	0.16703	0.0914144	-0.208843	1
AT2G46310	1.76725	-0.145357	-1.91261	1.70364	0.108808	-1.59483	-0.271581	-0.207967	0.0461978	1
AT2G46620	0.462845	-0.13875	-0.601595	0.338483	-0.790733	-1.12922	0.131452	0.255814	-0.396168	1
AT2G46660	1.19179	-0.39825	-1.59004	0.974612	-0.137506	-1.11212	-0.881286	-0.66411	-0.403366	1
AT2G46940	1.64213	-0.74546	-2.38759	0.753452	-0.475588	-1.22904	-1.40056	-0.511881	-0.242008	1
AT2G47440	1.01914	0.338493	-0.680647	1.19893	0.253322	-0.945608	0.125549	-0.0542409	-0.139413	1
AT2G47930	1.04981	-0.382736	-1.43254	0.701437	-0.81664	-1.51808	-0.211349	0.137022	-0.296882	1
AT3G01260	0.348164	-0.684422	-1.03259	0.501358	-0.707632	-1.20899	0.333698	0.180505	0.157295	1
AT3G01490	0.393761	-0.166529	-0.56029	0.60366	-0.766434	-1.37009	0.372102	0.162204	-0.437702	1
AT3G02140	2.42516	1.7508	-0.67436	1.81014	1.30065	-0.50949	-0.966406	-0.35139	-0.801537	1
AT3G02370	2.08338	-0.571591	-2.65497	1.67999	-0.136428	-1.81642	-0.854708	-0.451323	-0.0161605	1
AT3G02380	2.34192	-0.906259	-3.24817	1.88797	-0.779964	-2.66793	-0.933063	-0.479114	-0.352819	1
AT3G03550	1.02658	0.369495	-0.65708	0.232348	-0.142918	-0.375266	-0.625753	0.168475	-0.343938	1
AT3G04210	1.1359	-0.330805	-1.4667	1.46877	-0.297409	-1.76618	0.609704	0.27683	0.310226	1
AT3G04910	0.730139	-0.684948	-1.41509	0.342211	-1.05552	-1.39773	0.53657	0.924498	0.553926	1
AT3G05200	0.849371	-0.301776	-1.15115	0.461966	-1.29024	-1.75221	0.0622933	0.449699	-0.538766	1
AT3G05800	1.84628	-0.664652	-2.51093	1.81597	-1.12903	-2.945	1.28871	1.31902	0.854644	1
AT3G05945	0.72289	-0.58657	-1.30946	0.387459	-0.896691	-1.28415	-0.0580386	0.277392	-0.0327285	1
AT3G06470	0.381037	-0.47145	-0.852487	0.483078	-0.728266	-1.21134	0.700415	0.598374	0.341558	1
AT3G06830	1.0516	-0.151621	-1.20322	0.334459	-0.467425	-0.801884	-0.222466	0.494675	0.178871	1
AT3G07010	0.771882	-0.770982	-1.54286	1.14684	-0.549694	-1.69653	0.338713	-0.0362425	0.185045	1
AT3G07460	0.719297	-0.361424	-1.08072	0.154609	-1.13077	-1.28538	-0.034628	0.53006	-0.23929	1
AT3G07470	0.525147	-0.298954	-0.824101	0.324324	-0.93054	-1.25486	0.0345644	0.235387	-0.396199	1
AT3G07650	1.15144	0.67694	-0.474495	1.61038	0.632921	-0.977463	0.896291	0.437343	0.393324	1
AT3G08760	0.612256	-0.644682	-1.25694	0.546147	-0.893146	-1.43929	0.567226	0.633335	0.384872	1
AT3G11410	1.93906	0.686569	-1.25249	1.44826	0.0939278	-1.35433	-0.299451	0.191351	-0.40129	1
AT3G11450	0.839294	-0.255601	-1.09489	0.525647	-0.757776	-1.28342	0.0753419	0.388988	-0.113186	1
AT3G12320	1.36867	0.677244	-0.691425	1.25262	0.431985	-0.820636	-0.299109	-0.183062	-0.42832	1
AT3G13000	0.215464	-0.879763	-1.09523	0.74799	-0.578599	-1.32659	0.433269	-0.0992568	0.201906	1
AT3G14150	0.501883	-0.536793	-1.03868	0.489326	-0.751757	-1.24108	-0.115053	-0.102496	-0.31746	1
AT3G14660	0.790916	-0.361171	-1.15209	0.678036	-0.270204	-0.94824	0.288072	0.400953	0.491919	1
AT3G14770	1.39065	-0.445252	-1.83591	1.02697	-0.684569	-1.71154	-1.00416	-0.640481	-0.879798	1
AT3G15210	1.60694	0.743736	-0.863204	1.10759	0.637417	-0.470175	-0.593043	-0.0936947	-0.200014	1
AT3G15450	0.73253	0.23529	-0.49724	2.30084	-0.556073	-2.85692	2.35908	0.79077	-0.000593183	1
AT3G15610	0.282249	-0.214761	-0.49701	0.122206	-0.924836	-1.04704	0.292592	0.452635	-0.25744	1
AT3G15630	0.725777	-0.218603	-0.94438	0.753119	-0.845737	-1.59886	0.965454	0.938111	0.310978	1
AT3G16720	0.783902	-0.651587	-1.43549	0.304813	-0.561555	-0.866368	-0.0353772	0.443712	0.533744	1
AT3G16850	0.71377	-0.694548	-1.40832	0.968843	-0.69471	-1.66355	0.162937	-0.0921354	-0.0922973	1
AT3G16857	0.378162	-0.467963	-0.846126	0.881894	-0.280459	-1.16235	0.298989	-0.204743	-0.0172386	1
AT3G17510	1.15305	-0.938447	-2.0915	0.684627	-0.577131	-1.26176	-0.820563	-0.352141	0.00917488	1
AT3G17860	0.457445	-0.56448	-1.02192	0.912337	-0.0951187	-1.00746	0.173346	-0.281546	0.187815	1
AT3G18035	0.315157	-0.485559	-0.800716	0.756496	-0.310716	-1.06721	0.534269	0.0929301	0.267773	1
AT3G19553	0.303309	-0.903416	-1.20673	0.8883	-0.320681	-1.20898	0.476013	-0.108978	0.473756	1
AT3G20660	0.627198	-0.152907	-0.780105	0.983651	-0.303883	-1.28753	0.292351	-0.0641014	-0.215078	1
AT3G22380	0.533255	-0.42831	-0.961565	0.530756	-0.469251	-1.00001	0.235178	0.237676	0.196735	1
AT3G22440	0.589404	-0.557746	-1.14715	0.323384	-0.487911	-0.811295	-0.00367527	0.262345	0.33218	1
AT3G24420	0.410437	0.121753	-0.288684	-0.315083	-0.766651	-0.451568	0.300833	1.02635	0.137949	1
AT3G24518	1.92518	-0.219414	-2.1446	1.61463	0.163912	-1.45072	-0.706156	-0.395608	-0.0122812	1
AT3G24520	1.92976	-0.212233	-2.14199	1.65148	0.20505	-1.44643	-0.720111	-0.441831	-0.024548	1
AT3G24550	0.759871	-0.531874	-1.29174	0.659624	-0.339653	-0.999277	0.056557	0.156804	0.349025	1
AT3G25600	0.61752	0.27855	-0.33897	0.430936	-0.643609	-1.07455	0.0520787	0.238663	-0.683496	1
AT3G26030	0.730066	-0.573566	-1.30363	0.380709	-0.636037	-1.01675	-0.0206565	0.328699	0.266229	1
AT3G26165	1.2569	0.0730633	-1.18384	1.68239	0.526377	-1.15601	0.734566	0.309075	0.762388	1
AT3G26760	-0.236163	-0.341036	-0.104873	0.676315	-0.48143	-1.15775	0.601051	-0.311427	-0.451821	1
AT3G28860	0.84094	-1.03553	-1.87647	1.03093	-1.15877	-2.1897	0.156259	-0.0337267	-0.156974	1
AT3G29240	0.743849	0.0600423	-0.683807	1.37366	0.652118	-0.721537	0.364564	-0.265241	0.326835	1
AT3G41768	1.40954	-0.302656	-1.7122	0.356222	-0.734731	-1.09095	-0.0986102	0.954712	0.522637	1
AT3G44260	1.3351	-0.539718	-1.87482	1.0276	-0.810393	-1.838	-0.0114628	0.296033	0.0253577	1
AT3G44820	0.3804	-0.465266	-0.845665	0.405971	-0.647803	-1.05377	0.0520604	0.0264894	-0.156048	1
AT3G45260	0.658653	0.760298	0.101645	1.40322	0.248926	-1.15429	1.11305	0.368482	-0.14289	1
AT3G45640	1.20621	-0.849725	-2.05594	0.849075	-0.916122	-1.7652	-0.0896252	0.267514	0.201117	1
AT3G45700	0.70535	-0.661385	-1.36674	0.479415	-0.629208	-1.10862	-0.288854	-0.0629192	-0.0307414	1
AT3G46620	1.20802	0.150004	-1.05802	0.619911	-0.463375	-1.08329	-0.0146687	0.573443	-0.039936	1
AT3G46690	0.50443	-0.726995	-1.23142	0.491022	-0.793072	-1.28409	0.245039	0.258447	0.19237	1
AT3G47500	2.0441	-0.72676	-2.77086	1.06028	-0.913878	-1.97416	-0.422707	0.561109	0.373991	1
AT3G48090	0.593	-0.408191	-1.00119	0.550078	-0.757417	-1.3075	-0.157334	-0.114413	-0.463639	1
AT3G48100	1.29337	-0.168099	-1.46147	1.18413	-0.416042	-1.60017	0.245745	0.35499	0.107046	1
AT3G48115	0.795595	-0.713668	-1.50926	0.793022	-0.539523	-1.33255	-0.401061	-0.398489	-0.224343	1
AT3G48360	1.396	-0.0692481	-1.46524	1.77167	-0.0126628	-1.78433	0.527556	0.151883	0.208468	1
AT3G48380	0.795195	0.0907519	-0.704443	1.04762	0.341785	-0.705839	0.372809	0.120381	0.371413	1
AT3G48990	0.821502	-1.19909	-2.02059	0.770277	-0.986281	-1.75656	0.29359	0.344816	0.557621	1
AT3G50700	1.04216	0.84437	-0.19779	1.76007	0.194964	-1.5651	1.29713	0.579227	-0.0701789	1
AT3G51550	0.536155	-0.773757	-1.30991	0.587525	-0.767103	-1.35463	0.676909	0.625539	0.632192	1
AT3G51660	0.746803	0.70908	-0.037723	0.710193	-0.718551	-1.42874	1.04942	1.08603	-0.341602	1
AT3G52400	0.749065	-0.316573	-1.06564	0.573608	-0.857204	-1.43081	0.327995	0.503451	-0.0371798	1
AT3G52450	1.11059	-0.030881	-1.14147	0.376705	-0.1067	-0.483405	-0.653625	0.0802579	0.00443875	1
AT3G52800	0.828429	-0.30683	-1.13526	0.265617	-0.834419	-1.10004	-0.400589	0.162223	-0.365367	1
AT3G53460	0.845197	-1.04826	-1.89346	0.337597	-1.01545	-1.35305	0.275616	0.783215	0.816022	1
AT3G54150	1.02233	-0.723747	-1.74607	0.674857	-0.234849	-0.909706	-0.312264	0.0352061	0.524105	1
AT3G54920	1.36942	0.0593846	-1.31004	0.960973	-0.381815	-1.34279	0.395137	0.803587	0.362388	1
AT3G55980	1.58796	0.0482736	-1.53968	1.8144	0.415171	-1.39923	-0.23828	-0.464727	-0.0978302	1
AT3G56400	1.36098	0.178773	-1.18221	1.05401	0.0762102	-0.977802	-0.31645	-0.00948239	-0.112045	1
AT3G56880	1.64698	0.81026	-0.836721	1.31874	0.45937	-0.859373	-0.46102	-0.132782	-0.483672	1
AT3G57040	0.595874	-0.323986	-0.91986	0.665408	-0.600547	-1.26595	-0.0577111	-0.127245	-0.403806	1
AT3G57470	0.275907	-0.798151	-1.07406	0.672699	-0.669238	-1.34194	0.508122	0.111329	0.240243	1
AT3G57580	0.385816	-0.430553	-0.816369	0.27339	-0.813473	-1.08686	0.208668	0.321094	-0.0618257	1
AT3G57765	0.254508	-0.31221	-0.566718	0.776658	-0.537759	-1.31442	0.392404	-0.129746	-0.355294	1
AT3G57800	0.519	-0.752865	-1.27187	0.805288	-0.521278	-1.32657	-0.0973123	-0.383601	-0.152014	1
AT3G57930	0.562631	-0.18615	-0.748781	0.593856	-0.777462	-1.37132	0.268444	0.23722	-0.354093	1
AT3G58120	1.03161	0.139384	-0.892226	1.49447	0.25974	-1.23473	0.62608	0.163222	0.283577	1
AT3G59080	1.1811	-0.173552	-1.35465	1.20721	-0.570596	-1.77781	0.0305025	0.0043848	-0.392659	1
AT3G60140	0.68268	0.767228	0.0845485	0.751043	-0.6475	-1.39854	0.434291	0.365928	-1.0488	1
AT3G60320	1.01109	-0.344742	-1.35583	1.67442	0.324429	-1.34999	0.653301	-0.0100345	0.659136	1
AT3G61580	0.419212	-1.01657	-1.43578	0.411155	-1.06818	-1.47934	0.898664	0.906721	0.855102	1
AT3G61600	0.173362	-0.292066	-0.465427	0.544477	-0.472071	-1.01655	0.454956	0.0838413	-0.0961637	1
AT3G62150	1.0547	-0.141596	-1.1963	1.40435	-0.829055	-2.2334	0.24929	-0.100354	-0.787812	1
AT3G62370	0.391582	-0.329318	-0.7209	0.430372	-0.624526	-1.0549	0.210005	0.171215	-0.123993	1
AT3G62720	0.738388	-0.0616777	-0.800066	0.808783	-0.590195	-1.39898	0.397112	0.326716	-0.201801	1
AT4G00950	1.64034	-0.381333	-2.02167	1.06392	-0.238782	-1.30271	-0.0157487	0.560666	0.703217	1
AT4G01330	0.705296	0.065826	-0.63947	1.90095	0.664878	-1.23607	0.901304	-0.294347	0.304705	1
AT4G01870	1.23676	-0.868705	-2.10547	1.58721	-1.31524	-2.90244	0.597283	0.246839	-0.199693	1
AT4G02130	0.909183	0.152457	-0.756726	0.359248	-0.665672	-1.02492	0.263379	0.813313	-0.00481639	1
AT4G02380	3.97586	1.60131	-2.37455	2.80759	0.777149	-2.03044	-0.825309	0.342958	-0.481207	1
AT4G02540	0.169707	0.155944	-0.013763	0.417495	-1.14057	-1.55807	1.23258	0.98479	-0.311729	1
AT4G02970	0.817813	-0.317754	-1.13557	0.327209	-0.99477	-1.32198	0.458178	0.948782	0.271766	1
AT4G03190	0.825665	-0.272545	-1.09821	0.707898	-0.548989	-1.25689	0.215118	0.332885	0.0564411	1
AT4G04455	0.731821	0.0609818	-0.670839	0.819974	-0.47349	-1.29346	0.115672	0.0275196	-0.506953	1
AT4G04692	0.708732	-0.607229	-1.31596	0.601695	-0.717156	-1.31885	0.0592763	0.166314	0.0563867	1
AT4G08785	0.856161	0.00675616	-0.849405	0.381457	-0.568436	-0.949893	0.628553	1.10326	0.528064	1
AT4G11900	0.977217	-0.618214	-1.59543	0.870771	-0.387937	-1.25871	0.0721847	0.17863	0.408907	1
AT4G12420	0.876645	-0.0134577	-0.890102	0.885477	-0.83594	-1.72142	-0.0301373	-0.0389695	-0.861452	1
AT4G13340	1.26835	-0.12149	-1.38983	1.44848	0.195583	-1.2529	0.381723	0.201588	0.518661	1
AT4G14690	1.34211	-0.41078	-1.75289	1.1844	-1.41353	-2.59793	-0.801373	-0.643663	-1.64641	1
AT4G15160	0.290043	-0.283802	-0.573845	0.237266	-0.893635	-1.1309	0.278361	0.331138	-0.278696	1
AT4G15430	1.32849	-0.44676	-1.77525	1.40826	0.432502	-0.975753	-1.03211	-1.11188	-0.232621	1
AT4G15480	1.0828	-0.406705	-1.4895	0.110643	-0.702718	-0.813361	-1.12841	-0.156259	-0.452272	1
AT4G16480	0.491223	-0.358812	-0.850035	0.818488	-0.31561	-1.1341	0.777034	0.449769	0.492971	1
AT4G16563	0.408015	-1.08922	-1.49723	0.604965	-1.24073	-1.84569	1.03561	0.838656	0.687148	1
AT4G16990	0.637306	-1.02614	-1.66345	0.504528	-0.599644	-1.10417	0.40992	0.542698	0.969196	1
AT4G17490	1.2506	-0.0908179	-1.34142	0.657873	-1.01737	-1.67524	0.0927331	0.685461	-0.24109	1
AT4G18010	1.04557	0.506006	-0.539563	1.01983	0.325536	-0.694295	0.554713	0.580452	0.399981	1
AT4G18197	0.669566	-0.896641	-1.56621	0.770396	-1.02584	-1.79624	0.285729	0.184899	0.0556939	1
AT4G18205	0.768958	0.0666423	-0.702316	1.13932	-0.264253	-1.40358	0.521027	0.150662	-0.180233	1
AT4G18422	1.17484	2.22e-16	-1.17484	1.66952	-0.220886	-1.89041	0.715567	0.220886	-2.22e-16	1
AT4G18600	0.448737	-0.700361	-1.1491	0.637105	-0.346743	-0.983848	-0.0199959	-0.208363	0.145255	1
AT4G18710	0.670857	-0.158029	-0.828886	1.11954	-0.0447967	-1.16434	0.266251	-0.182432	-0.0692	1
AT4G19160	0.372329	-0.854435	-1.22676	1.03544	-1.01812	-2.05356	0.817538	0.154429	-0.00925954	1
AT4G19530	0.592799	-0.488082	-1.08088	0.98385	0.336274	-0.647576	-0.000612241	-0.391663	0.432693	1
AT4G19880	0.553235	-0.375585	-0.928821	0.412755	-0.8713	-1.28405	0.10446	0.24494	-0.250775	1
AT4G20260	0.595721	-0.664424	-1.26015	0.524169	-1.35478	-1.87895	0.74374	0.815292	0.12494	1
AT4G20320	0.201734	-0.641781	-0.843515	0.365051	-0.711894	-1.07694	0.52908	0.365763	0.29565	1
AT4G21400	0.551225	-0.931679	-1.4829	0.598947	-0.815126	-1.41407	0.491795	0.444073	0.560626	1
AT4G21410	0.667744	-0.95958	-1.62732	0.902952	-0.420215	-1.32317	0.138458	-0.0967502	0.442614	1
AT4G21870	1.26541	0.938497	-0.326914	0.861428	0.434677	-0.426751	-0.0110191	0.392964	-0.110857	1
AT4G22690	0.764118	-0.461959	-1.22608	0.154178	-1.21438	-1.36856	0.319107	0.929048	0.176624	1
AT4G23750	2.27449	0.0417339	-2.23276	1.8375	-0.551673	-2.38917	0.0302541	0.467251	-0.126156	1
AT4G24230	0.919846	0.834036	-0.0858101	1.61544	0.477566	-1.13787	0.811926	0.116334	-0.240137	1
AT4G24240	0.875601	1.0359	0.160297	0.193665	-0.679635	-0.8733	-0.269964	0.411972	-1.30356	1
AT4G24275	0.281467	-0.200581	-0.482048	0.580353	-0.55448	-1.13483	0.35162	0.0527341	-0.301165	1
AT4G24570	1.4041	-1.18328	-2.58738	1.41895	-0.872229	-2.29118	0.0126636	-0.0021859	0.308864	1
AT4G25080	0.247341	-0.667848	-0.915188	0.70154	-0.431998	-1.13354	0.787555	0.333356	0.569205	1
AT4G25470	4.29563	0.804215	-3.49141	4.50997	-0.441005	-4.95097	1.39353	1.17919	-0.0660312	1
AT4G25480	3.38958	0.608225	-2.78135	4.04491	-0.319254	-4.36416	1.71283	1.0575	0.13002	1
AT4G25490	1.32703	0.170236	-1.15679	1.96425	0.463676	-1.50058	0.697654	0.0604285	0.353869	1
AT4G25500	0.625773	-0.321259	-0.947032	0.381328	-0.722369	-1.1037	0.489455	0.7339	0.33279	1
AT4G25620	1.6836	0.700916	-0.982688	1.13765	0.744453	-0.393194	-0.614155	-0.0681984	-0.0246605	1
AT4G25940	0.535251	-0.66611	-1.20136	0.702385	-0.569	-1.27138	0.0242607	-0.142873	-0.0457631	1
AT4G26150	2.1541	-0.468541	-2.62264	2.11619	-0.433652	-2.54984	-0.0166358	0.0212761	0.0561649	1
AT4G26610	0.414681	-0.527658	-0.942338	0.613787	-0.690581	-1.30437	0.0960295	-0.103077	-0.266001	1
AT4G27050	0.49149	0.0618759	-0.429614	0.287929	-1.01886	-1.30678	0.286737	0.490298	-0.590433	1
AT4G27280	1.99612	0.518469	-1.47765	1.80426	0.855764	-0.948492	-0.404605	-0.212743	0.124553	1
AT4G27310	1.75241	-0.229426	-1.98183	1.50747	-0.723562	-2.23104	-0.02613	0.218804	-0.275332	1
AT4G27950	0.784654	-0.14533	-0.929984	0.724744	-0.423666	-1.14841	0.631652	0.691562	0.413226	1
AT4G28460	1.1143	-0.0810044	-1.1953	-0.0499583	-0.755006	-0.705048	-0.634549	0.529706	-0.144295	1
AT4G28490	1.16731	-0.827498	-1.99481	0.743105	-1.45013	-2.19324	-0.0638274	0.360379	-0.262258	1
AT4G28610	0.616305	-0.776861	-1.39317	0.66257	-0.938011	-1.60058	0.165417	0.119152	-0.0419979	1
AT4G29310	0.72731	0.416708	-0.310602	1.41085	0.757243	-0.653607	0.127655	-0.555885	-0.21535	1
AT4G30560	0.283885	-0.119734	-0.40362	0.291775	-0.953993	-1.24577	0.329195	0.321305	-0.512953	1
AT4G30710	0.824906	-0.346732	-1.17164	0.438523	-0.776248	-1.21477	0.16188	0.548263	0.118747	1
AT4G31290	1.18748	1.00142	-0.186059	0.861135	0.367289	-0.493846	-0.155759	0.170589	-0.463546	1
AT4G31730	1.0471	-0.0994128	-1.14651	0.83324	-0.727043	-1.56028	-0.142867	0.0709893	-0.556641	1
AT4G31820	0.767764	-0.598198	-1.36596	0.592265	-0.722631	-1.3149	-0.391158	-0.215659	-0.340091	1
AT4G32020	1.24595	-0.38379	-1.62974	0.9528	-0.270979	-1.22378	0.0432321	0.336384	0.449195	1
AT4G32790	0.656024	-0.365479	-1.0215	0.591918	-0.714918	-1.30684	0.0674206	0.131527	-0.217912	1
AT4G32800	0.943518	-0.165879	-1.1094	0.707618	-0.730605	-1.43822	0.149956	0.385855	-0.178871	1
AT4G33300	0.802736	-0.673479	-1.47621	0.527544	-1.20115	-1.72869	0.589797	0.864989	0.33732	1
AT4G33310	0.702542	0.0823159	-0.620226	0.274853	-0.398299	-0.673152	0.580991	1.00868	0.528064	1
AT4G34390	0.625328	-0.41346	-1.03879	0.233609	-0.684937	-0.918546	-0.265933	0.125786	-0.145691	1
AT4G34750	0.228233	-0.546354	-0.774587	1.04689	-0.20713	-1.25402	1.07215	0.253491	0.592715	1
AT4G34950	1.81379	-0.239319	-2.05311	0.692121	-2.11056	-2.80268	1.95489	3.07656	1.20532	1
AT4G35720	0.519205	0.0399159	-0.479289	0.336161	-0.882751	-1.21891	0.31334	0.496383	-0.426283	1
AT4G36150	0.388533	0.41465	0.0261169	0.368162	-0.84063	-1.20879	0.13423	0.154601	-1.10068	1
AT4G36850	2.11615	0.105394	-2.01075	3.37897	0.561675	-2.8173	2.11905	0.856219	1.3125	1
AT4G37080	0.858992	-0.378742	-1.23773	0.193322	-0.836788	-1.03011	-0.23564	0.430029	-0.0280166	1
AT4G37300	1.05545	-0.821782	-1.87723	0.88744	-1.06725	-1.95469	0.171825	0.339833	0.0943638	1
AT4G37550	0.898649	0.198416	-0.700233	1.28377	0.335467	-0.948303	0.2868	-0.0983205	0.0387301	1
AT4G37790	1.04869	0.686664	-0.362028	1.3653	0.997242	-0.368061	-0.212442	-0.529052	-0.218474	1
AT4G38470	0.878202	-0.63191	-1.51011	1.65627	-0.87881	-2.53508	0.862531	0.08446	-0.16244	1
AT4G40065	0.241151	0.0854009	-0.15575	0.6309	-0.874958	-1.50586	0.784936	0.395187	-0.565172	1
AT5G01255	0.789465	-0.333189	-1.12265	0.616965	-0.353686	-0.970651	0.236873	0.409373	0.388876	1
AT5G01710	0.734644	-0.472705	-1.20735	0.356504	-0.654816	-1.01132	-0.12129	0.25685	0.074739	1
AT5G01732	0.624586	-0.816315	-1.4409	0.784974	-0.0788462	-0.86382	0.150546	-0.00984214	0.727627	1
AT5G02155	0.868132	0.258599	-0.609533	1.57041	0.730265	-0.840144	0.874639	0.172362	0.644028	1
AT5G02190	0.63546	-0.611259	-1.24672	0.0766118	-1.6747	-1.75131	0.954143	1.51299	0.449551	1
AT5G02290	0.425215	-0.295375	-0.720591	0.388123	-0.822581	-1.2107	-0.0577494	-0.0206572	-0.547863	1
AT5G02670	0.430603	-0.157014	-0.587618	0.337974	-1.18927	-1.52724	0.875454	0.968083	-0.0641686	1
AT5G02760	1.74347	-0.377403	-2.12088	1.80802	-0.214933	-2.02295	0.0271705	-0.0373761	0.125094	1
AT5G02840	1.26721	0.324725	-0.942481	1.65529	0.50771	-1.14758	0.147144	-0.240938	-0.0579527	1
AT5G03280	0.334351	-0.689404	-1.02375	0.72912	-0.303245	-1.03236	0.134255	-0.260514	0.125645	1
AT5G03555	1.15412	-0.752372	-1.90649	1.09413	-0.428186	-1.52231	-0.568594	-0.508605	-0.184419	1
AT5G03670	0.587448	-0.128825	-0.716273	0.364996	-0.896663	-1.26166	-0.136066	0.0863867	-0.681451	1
AT5G03700	0.876498	-0.196627	-1.07313	0.692232	-0.594728	-1.28696	0.137854	0.322119	-0.0759825	1
AT5G03730	0.811531	-0.398046	-1.20958	0.615739	-0.0261417	-0.641881	0.0722787	0.268071	0.639975	1
AT5G04040	0.551556	0.227522	-0.324035	1.08427	0.361123	-0.723147	0.679583	0.146869	0.28047	1
AT5G05690	0.904239	-0.164323	-1.06856	1.07531	0.238368	-0.836945	0.159836	-0.0112389	0.391452	1
AT5G05860	1.00583	-0.725011	-1.73084	0.850816	-0.960106	-1.81092	-0.230998	-0.075984	-0.311079	1
AT5G05995	1.4279	0.0369477	-1.39095	0.312381	-0.502999	-0.81538	-0.754445	0.361075	-0.178871	1
AT5G06320	0.906494	-0.393856	-1.30035	0.509504	-0.667468	-1.17697	0.194624	0.591614	0.318002	1
AT5G06385	1.08995	-0.203096	-1.29304	0.554987	-0.26364	-0.818628	-1.33918	-0.80422	-0.864764	1
AT5G06570	0.895642	-0.500498	-1.39614	0.808798	0.0132464	-0.795551	0.461172	0.548016	1.06176	1
AT5G06595	0.651012	-0.0318961	-0.682909	1.09456	-0.236731	-1.33129	0.648386	0.204835	-2.22e-16	1
AT5G06865	0.720365	-0.867695	-1.58806	0.162973	-1.08607	-1.24904	0.217561	0.774953	0.556577	1
AT5G06980	0.547158	-0.217747	-0.764904	0.517081	-0.600904	-1.11799	-0.306718	-0.276642	-0.6598	1
AT5G07150	0.323114	-1.15953	-1.48264	0.62508	-0.784578	-1.40966	0.755272	0.453305	0.828254	1
AT5G07152	0.350676	-1.15953	-1.5102	0.629506	-0.784578	-1.41409	0.732136	0.453305	0.828254	1
AT5G07322	0.618216	-0.343499	-0.961715	0.314945	-0.728451	-1.0434	0.125775	0.429046	0.0440944	1
AT5G07440	1.0292	-0.960318	-1.98951	0.917844	-1.83729	-2.75514	0.667017	0.778368	-0.0986039	1
AT5G08790	1.28293	0.658048	-0.624878	0.912393	0.331652	-0.580741	-0.0566396	0.313893	-0.0125029	1
AT5G10030	0.652791	-0.508926	-1.16172	0.597397	-0.552456	-1.14985	0.113689	0.169083	0.125554	1
AT5G10625	0.130145	-0.0549004	-0.185046	0.289201	-0.74614	-1.03534	0.469403	0.310348	-0.380892	1
AT5G11150	0.291143	-0.2181	-0.509243	-0.0209377	-1.08646	-1.06552	0.652217	0.964298	0.095942	1
AT5G11250	0.664535	-0.109658	-0.774193	1.28179	0.664599	-0.617192	0.349625	-0.267631	0.506626	1
AT5G11260	1.03331	0.324818	-0.708495	0.672527	0.252128	-0.420399	-0.505591	-0.144805	-0.217495	1
AT5G14120	1.92914	-0.138757	-2.06789	2.76071	-0.0988611	-2.85957	1.34152	0.509946	0.549841	1
AT5G14740	0.809734	-0.848542	-1.65828	0.636762	-0.231812	-0.868575	-0.121062	0.0519098	0.66864	1
AT5G15130	1.54365	-0.447255	-1.9909	1.03273	-1.70859	-2.74132	0.178937	0.689859	-0.57148	1
AT5G15190	0.940811	0.880262	-0.0605494	1.2119	0.362168	-0.849729	0.505118	0.234032	-0.284062	1
AT5G15845	1.69097	0.216532	-1.47443	1.7295	0.549461	-1.18004	-0.484035	-0.522569	-0.18964	1
AT5G15850	1.68243	0.216129	-1.4663	1.72651	0.554029	-1.17248	-0.481505	-0.525582	-0.187683	1
AT5G16370	0.45342	0.00747604	-0.445944	0.879698	-0.139329	-1.01903	0.680835	0.254557	0.107752	1
AT5G17300	1.92035	0.852656	-1.06769	1.78574	0.957731	-0.828004	-0.302389	-0.167776	-0.0627007	1
AT5G18170	0.537609	-0.670262	-1.20787	0.700698	-0.626665	-1.32736	0.627265	0.464176	0.507773	1
AT5G18310	0.771514	-0.697937	-1.46945	0.459786	-1.12813	-1.58792	0.171793	0.483521	0.0533273	1
AT5G18600	0.404829	-0.827245	-1.23207	0.870246	-0.374154	-1.2444	0.34588	-0.119537	0.333554	1
AT5G19530	0.77848	0.0794287	-0.699051	0.595503	-0.670627	-1.26613	0.409609	0.592586	-0.15747	1
AT5G19580	0.553894	-0.471863	-1.02576	0.364227	-0.678891	-1.04312	-0.309445	-0.119778	-0.326806	1
AT5G19780	0.667455	-0.637542	-1.305	0.268772	-0.930044	-1.19882	0.0541243	0.452807	0.160305	1
AT5G20190	1.00899	-0.00343195	-1.01242	-0.211177	-1.03227	-0.821097	-0.382563	0.8376	-0.191242	1
AT5G20710	0.845723	-0.851573	-1.6973	0.230198	-0.718253	-0.948451	0.15108	0.766606	0.899926	1
AT5G21020	0.571539	0.160094	-0.411445	0.452747	-0.374389	-0.827136	-0.63108	-0.512288	-1.04677	1
AT5G22250	0.603868	-0.417919	-1.02179	0.53496	-0.868511	-1.40347	0.0273596	0.0962667	-0.354325	1
AT5G22410	0.306212	0.182209	-0.124004	0.405423	-0.86873	-1.27415	0.33161	0.232399	-0.81854	1
AT5G23210	0.214278	-0.94672	-1.161	0.742117	-0.635825	-1.37794	0.495064	-0.0327748	0.27812	1
AT5G24260	0.74964	-0.301957	-1.0516	0.47322	-0.627929	-1.10115	0.143565	0.419985	0.0940137	1
AT5G25210	0.169382	-0.0410734	-0.210456	-0.122865	-1.05843	-0.935566	0.72511	1.01736	0	1
AT5G25250	0.95816	-0.604475	-1.56263	0.181631	-0.599107	-0.780738	-0.326084	0.450445	0.455813	1
AT5G25260	1.09245	0.044717	-1.04774	-0.00707982	-0.965913	-0.958833	-0.818042	0.281491	-0.729139	1
AT5G25265	0.615587	-0.413502	-1.02909	0.478172	-0.312828	-0.791	0.179638	0.317053	0.417727	1
AT5G26910	0.549578	-0.361022	-0.910599	0.589789	-0.471289	-1.06108	0.268405	0.228193	0.117926	1
AT5G26920	0.993983	-0.477849	-1.47183	0.826462	-0.685148	-1.51161	-0.333566	-0.166044	-0.373343	1
AT5G28630	0.565186	0.207038	-0.358148	0.225603	-0.851337	-1.07694	0.0551211	0.394705	-0.663671	1
AT5G35732	0.506664	-0.474276	-0.98094	0.68309	-0.337831	-1.02092	-0.302642	-0.479068	-0.342623	1
AT5G35750	0.595661	-0.664589	-1.26025	0.907975	0.122272	-0.785704	0.0928905	-0.219424	0.567437	1
AT5G37260	4.02777	1.7413	-2.28647	3.06188	1.28224	-1.77964	-0.809535	0.156356	-0.302709	1
AT5G38910	1.12034	0.19717	-0.923165	-0.461801	-1.06567	-0.60387	-0.771102	0.811034	-0.451806	1
AT5G39250	0.841946	0.296522	-0.545424	-0.00558822	-1.01569	-1.0101	0.0920865	0.93962	-0.372593	1
AT5G39580	0.898045	-0.145257	-1.0433	0.479833	-0.920143	-1.39998	-0.320073	0.0981386	-0.676748	1
AT5G39660	1.45375	0.889328	-0.564417	1.47755	1.01212	-0.465427	-0.645791	-0.669594	-0.546801	1
AT5G39670	1.59681	-0.156881	-1.75369	0.510313	-0.656745	-1.16706	-0.765506	0.320993	-0.178871	1
AT5G39760	0.868457	-0.789203	-1.65766	0.279554	-1.28729	-1.56685	0.528821	1.11773	0.619636	1
AT5G40170	0.543366	-0.354188	-0.897554	0.35384	-0.632131	-0.985971	0.844133	1.03366	0.755716	1
AT5G40450	0.723899	-1.26472	-1.98862	1.11085	-1.01171	-2.12256	0.380811	-0.00614088	0.24687	1
AT5G40740	0.723167	-0.717377	-1.44054	0.700566	-0.330952	-1.03152	0.0507736	0.0733745	0.459799	1
AT5G40910	0.396646	-1.22834	-1.62498	0.684571	-0.757964	-1.44253	0.992197	0.704272	1.17464	1
AT5G41260	0.78788	-0.114133	-0.902014	0.551568	-0.66169	-1.21326	0.592395	0.828706	0.28115	1
AT5G41370	0.327601	-0.772079	-1.09968	0.521013	-0.58646	-1.10747	0.314501	0.121089	0.306708	1
AT5G41740	0.745369	-0.714629	-1.46	0.933746	0.16477	-0.768976	-0.0823875	-0.270764	0.608635	1
AT5G41750	1.27856	0.0374006	-1.24116	0.24298	-0.74851	-0.99149	-0.637761	0.397815	-0.388095	1
AT5G42760	1.19783	-0.619643	-1.81747	0.62518	-0.340315	-0.965495	-1.35575	-0.783108	-0.503779	1
AT5G42825	0.957755	-0.261122	-1.21888	0.712699	-0.426458	-1.13916	-0.476853	-0.231797	-0.397133	1
AT5G42900	0.67203	0.637449	-0.0345814	0.946404	-0.20674	-1.15314	1.11599	0.84162	-0.00256891	1
AT5G43260	1.1042	0.366706	-0.737494	0.783663	-0.439808	-1.22347	0.200142	0.52068	-0.285835	1
AT5G43310	0.490141	-0.601073	-1.09121	0.747184	-0.0031294	-0.750313	0.0563632	-0.200679	0.397264	1
AT5G43520	0.646783	-0.141921	-0.788704	0.283783	-0.986484	-1.27027	-0.0361641	0.326836	-0.517727	1
AT5G44020	1.16013	-0.275997	-1.43612	0.862388	-0.660506	-1.52289	0.20402	0.501759	0.11725	1
AT5G44260	0.669415	-0.0774376	-0.746852	0.894293	-0.390936	-1.28523	0.364146	0.139267	-0.174231	1
AT5G45490	0.730654	0.0445673	-0.686087	0.309297	-0.739374	-1.04867	0.80022	1.22158	0.437636	1
AT5G46330	1.72722	-0.407881	-2.1351	1.60212	-1.2991	-2.90122	0.7482	0.873303	-0.0179113	1
AT5G46840	0.638936	-0.210351	-0.849288	0.336307	-0.733322	-1.06963	0.148821	0.45145	-0.0715202	1
AT5G47230	1.56493	-0.160388	-1.72531	0.887773	-1.16968	-2.05746	-0.0507197	0.626435	-0.382861	1
AT5G48110	0.642094	0.0707675	-0.571326	0.671376	-0.364788	-1.03616	0.720862	0.691579	0.256024	1
AT5G49330	2.76146	1.57713	-1.18433	1.28146	0.542938	-0.738525	-1.13821	0.341783	-0.692407	1
AT5G49360	1.9929	-0.0749546	-2.06786	2.26796	-0.0992678	-2.36723	1.64768	1.37262	1.34831	1
AT5G51190	0.915339	-0.295917	-1.21125	0.733236	-0.103525	-0.836761	-0.217199	-0.0350965	0.157295	1
AT5G51550	0.76322	-0.0191977	-0.782417	0.893923	-0.382358	-1.27628	0.748595	0.617892	0.254731	1
AT5G51790	0.0297211	-0.395325	-0.425046	0.751412	-0.28949	-1.0409	0.380482	-0.341208	-0.235373	1
AT5G52050	1.50196	-0.43807	-1.94003	1.41606	0.274504	-1.14155	-0.355381	-0.269474	0.4431	1
AT5G52882	1.05872	-1.39548	-2.4542	0.805647	-0.797001	-1.60265	-0.0750741	0.177998	0.77648	1
AT5G53290	1.4737	0.0266548	-1.44704	0.976524	-0.428486	-1.40501	0.145969	0.643143	0.188002	1
AT5G53500	0.883799	-0.146767	-1.03057	0.634187	-0.00183142	-0.636018	0.331577	0.58119	0.726125	1
AT5G53550	0.450572	-0.669951	-1.12052	0.432892	-0.912154	-1.34505	0.273969	0.291649	0.0494461	1
AT5G53570	0.691805	-0.39248	-1.08428	0.55976	-0.308322	-0.868082	-0.0959705	0.0360745	0.120232	1
AT5G53750	0.849863	-0.556897	-1.40676	0.829861	-0.24656	-1.07642	0.0159093	0.0359106	0.346248	1
AT5G54130	2.186	-0.983161	-3.16916	1.16915	-0.633007	-1.80216	-1.2701	-0.253252	0.0969015	1
AT5G54380	1.38864	-0.18724	-1.57588	1.11136	-0.394516	-1.50588	0.0183373	0.295615	0.0883397	1
AT5G54470	2.75563	-0.44714	-3.20277	1.77908	-1.03501	-2.81409	0.0347681	1.01131	0.423444	1
AT5G54510	0.561513	0.606546	0.0450332	1.17762	0.581218	-0.596405	0.360057	-0.256053	-0.281381	1
AT5G56530	0.449523	-0.142223	-0.591746	0.498171	-0.600217	-1.09839	-0.32958	-0.378229	-0.836224	1
AT5G56860	0.991609	-0.0582027	-1.04981	0.722146	0.616248	-0.105898	-0.430702	-0.161239	0.513211	1
AT5G56870	0.355117	-0.463322	-0.818439	1.23703	0.242083	-0.994949	1.18679	0.304871	1.01028	1
AT5G57660	1.24943	0.610788	-0.638645	1.86373	0.620819	-1.24291	0.923395	0.309102	0.319133	1
AT5G57760	1.54611	-0.866013	-2.41213	1.60739	-0.878271	-2.48566	-0.00828624	-0.0695605	-0.0818187	1
AT5G57770	0.984933	-0.902435	-1.88737	1.23424	-0.621962	-1.8562	0.00241421	-0.24689	0.0335834	1
AT5G58650	1.11546	0.36711	-0.748354	0.710418	-0.570666	-1.28108	-0.3221	0.0829471	-0.854829	1
AT5G59790	0.717922	-0.567041	-1.28496	0.937136	-0.284101	-1.22124	0.152394	-0.06682	0.21612	1
AT5G60710	0.975951	-1.07917	-2.05512	0.853749	-1.22261	-2.07636	0.0616407	0.183843	0.040401	1
AT5G62560	0.367673	-0.489659	-0.857332	0.324136	-0.807883	-1.13202	0.218154	0.261691	-0.056533	1
AT5G62865	0.406873	-0.48572	-0.892594	0.704037	-0.48306	-1.1871	0.522437	0.225273	0.227934	1
AT5G62920	1.44588	0.655884	-0.789999	1.37036	0.0540627	-1.3163	0.153881	0.229401	-0.37242	1
AT5G63190	1.17523	0.695283	-0.479952	1.57902	0.88197	-0.697053	0.558646	0.154858	0.341545	1
AT5G63195	1.23803	0.914702	-0.323333	1.45874	0.923706	-0.535034	0.517683	0.296978	0.305982	1
AT5G63410	0.650987	-0.39683	-1.04782	0.231157	-0.700206	-0.931363	-0.342134	0.0776958	-0.22568	1
AT5G63790	2.02578	0.693389	-1.33239	1.64031	0.337317	-1.303	-0.291399	0.0940648	-0.262007	1
AT5G64620	1.41673	-0.613632	-2.03036	1.00468	-0.976115	-1.9808	0.579791	0.991839	0.629356	1
AT5G66200	0.735254	-0.668336	-1.40359	0.619286	-1.11631	-1.73559	0.311071	0.427039	-0.0209337	1
AT5G66650	2.20088	-0.242014	-2.4429	1.34896	-0.84557	-2.19453	-0.339315	0.51261	-0.0909463	1
AT5G66790	0.611454	-0.224741	-0.836196	0.967436	-0.417664	-1.3851	0.477054	0.121072	-0.0718513	1
AT5G67300	2.11856	1.52136	-0.597205	1.20741	0.946348	-0.261061	-0.43812	0.47303	-0.101976	1
MIR2936	3.60131	1.93474	-1.66657	2.42842	1.0303	-1.39813	-0.722621	0.450267	-0.454178	1
AT1G01070	-0.0559896	-0.467007	-0.411018	0.722453	-1.00158	-1.72403	0.691451	-0.0869917	-0.621563	2
AT1G01180	-0.218929	-1.18489	-0.965963	-0.257318	-1.3222	-1.06489	0.0378473	0.0762363	-0.0610767	2
AT1G01300	0.0603558	-1.93784	-1.9982	-0.0417693	-2.2419	-2.20013	0.495456	0.597581	0.293523	2
AT1G01420	-0.0742626	-2.18505	-2.11079	-0.782988	-1.7019	-0.918907	-1.122	-0.413272	0.0698847	2
AT1G01580	-0.316155	-2.59351	-2.27735	0.919099	-1.78431	-2.70341	0.158674	-1.07658	-0.267387	2
AT1G01620	0.314872	0.165175	-0.149696	0.352596	-1.00857	-1.36117	-0.223412	-0.261136	-1.43488	2
AT1G01750	0.0116546	-0.144032	-0.155687	-0.184097	-1.11638	-0.932287	0.191801	0.387552	-0.584799	2
AT1G02260	0.353172	-0.800595	-1.15377	0.178665	-0.899098	-1.07776	-0.834002	-0.659496	-0.757999	2
AT1G02360	0.276651	-1.1183	-1.39495	-0.170229	-1.2885	-1.11827	-0.155119	0.291761	0.121557	2
AT1G02500	0.0589582	-1.02506	-1.08402	0.277454	-0.882743	-1.1602	0.0259001	-0.192596	-0.0502748	2
AT1G02730	-0.145203	-2.32175	-2.17654	-0.00481758	-2.37716	-2.37234	0.240666	0.100281	0.0448679	2
AT1G02810	0.151614	-0.930056	-1.08167	0.446937	-1.15853	-1.60547	0.345187	0.0498646	-0.178613	2
AT1G03410	0.0647667	-1.4494	-1.51417	-0.251398	-1.49069	-1.23929	-0.293165	0.0230003	-0.0182905	2
AT1G03420	-1.43e-05	-1.78571	-1.78569	-0.264017	-1.9308	-1.66678	-0.316738	-0.0527356	-0.19783	2
AT1G03780	0.151877	-0.485815	-0.637692	-0.0943951	-1.06286	-0.968463	-0.0183355	0.227937	-0.349107	2
AT1G03870	0.842217	-1.43845	-2.28066	0.448157	-1.72023	-2.16839	-0.575748	-0.181688	-0.463472	2
AT1G04020	-0.400276	-1.32234	-0.922067	-0.366669	-1.36342	-0.996747	-0.0696155	-0.103223	-0.144296	2
AT1G04040	0.383563	-0.685724	-1.06929	0.120694	-0.829594	-0.950289	-0.476757	-0.213889	-0.357759	2
AT1G04183	0.0450826	-1.5414	-1.58648	-0.265409	-1.64667	-1.38126	-0.297899	0.0125927	-0.0926811	2
AT1G04230	0.215765	-0.267068	-0.482833	0.240549	-0.832349	-1.0729	-0.214714	-0.239498	-0.804778	2
AT1G04410	0.153356	-0.788265	-0.941621	0.181586	-1.03071	-1.2123	0.350073	0.321842	0.0793973	2
AT1G04430	0.398231	-1.56498	-1.96321	0.206128	-1.2834	-1.48953	-0.359216	-0.167113	0.114461	2
AT1G04503	0.87986	-1.6436	-2.52346	0.721439	-2.25427	-2.97571	0.47441	0.632831	0.0221634	2
AT1G04680	-0.0380544	-1.35112	-1.31307	0.103422	-1.40315	-1.50657	-0.666437	-0.807913	-0.859937	2
AT1G04833	0.344598	-0.717868	-1.06247	0.378039	-0.914084	-1.29212	0.102887	0.0694457	-0.126771	2
AT1G05320	0.0992594	-1.2295	-1.32876	0.173666	-1.16939	-1.34305	0.369986	0.29558	0.355695	2
AT1G05630	-0.0207827	-0.498005	-0.477222	0.338553	-0.697003	-1.03556	-0.0390638	-0.398399	-0.597398	2
AT1G05660	0.0826451	-0.623361	-0.706006	-0.0404188	-1.14076	-1.10034	-0.0485116	0.0745522	-0.442848	2
AT1G06090	-0.145825	-0.887388	-0.741563	-0.00704888	-1.11593	-1.10888	0.498222	0.359446	0.130902	2
AT1G06360	0.030702	-1.78096	-1.81166	-0.474383	-1.65426	-1.17988	-0.415177	0.0899079	0.216611	2
AT1G06530	-0.120823	-0.607467	-0.486644	-0.139189	-1.21808	-1.07889	-0.14317	-0.124804	-0.735417	2
AT1G06540	-0.142167	-0.629865	-0.487698	-0.138025	-1.19745	-1.05943	-0.143074	-0.147216	-0.714802	2
AT1G06760	0.79186	-1.77907	-2.57093	0.71955	-2.42633	-3.14588	0.551159	0.62347	-0.0237939	2
AT1G07090	0.569941	-1.14189	-1.71183	0.534424	-0.919939	-1.45436	0.0515628	0.0870801	0.309034	2
AT1G07240	0.621101	-0.736993	-1.35809	0.391575	-1.71214	-2.10372	0.627659	0.857185	-0.117963	2
AT1G07630	-0.0301782	-0.575351	-0.545173	0.368959	-0.72616	-1.09512	0.0943279	-0.30481	-0.455619	2
AT1G07650	0.0886715	-1.20485	-1.29352	0.00530745	-1.14876	-1.15407	-0.092516	-0.00915195	0.0469364	2
AT1G07660	0.0818356	-0.515774	-0.59761	0.101925	-1.38981	-1.49174	1.04253	1.02244	0.148402	2
AT1G07730	0.108283	-0.597703	-0.705986	0.2383	-0.885989	-1.12429	0.181756	0.0517389	-0.236547	2
AT1G07740	0.133124	-0.65234	-0.785464	0.262746	-0.814645	-1.07739	0.176328	0.0467064	-0.115599	2
AT1G07750	0.13061	-0.741521	-0.872131	0.00216588	-1.10978	-1.11195	0.257369	0.385813	0.0175529	2
AT1G07780	-0.0897559	-0.668615	-0.578859	-0.419096	-1.75498	-1.33588	0.0963523	0.425693	-0.660668	2
AT1G07790	-0.0893	-0.905467	-0.816167	0.544619	-0.883837	-1.42846	0.956192	0.322273	0.343903	2
AT1G07893	0.0190616	-1.05178	-1.07084	-0.335159	-1.19737	-0.86221	-0.214415	0.139805	-0.00578466	2
AT1G08160	0.152878	-1.07214	-1.22502	0.0795315	-0.915913	-0.995445	-0.435683	-0.362336	-0.206111	2
AT1G09200	-0.18392	-1.44928	-1.26536	-0.0364382	-1.95746	-1.92102	0.176243	0.0287619	-0.479415	2
AT1G09390	0.0840836	-1.04211	-1.12619	0.60917	-0.890604	-1.49977	0.177326	-0.34776	-0.196254	2
AT1G09560	5.43e-06	-1.5905	-1.5905	0.00680167	-0.952589	-0.959391	-1.0595	-1.0663	-0.42839	2
AT1G09645	0.245783	0.0125079	-0.233276	-0.227242	-1.43992	-1.21268	0.115816	0.588841	-0.863584	2
AT1G09750	0.215982	-1.54561	-1.76159	0.606824	-0.898348	-1.50517	0.301527	-0.0893146	0.55795	2
AT1G09765	0.654799	-1.2101	-1.8649	0.536391	-1.70475	-2.24114	-0.646603	-0.528195	-1.02284	2
AT1G09780	0.0110309	-1.47585	-1.48688	0.206528	-1.35414	-1.56066	-0.0473398	-0.242837	-0.121122	2
AT1G09820	-0.467092	-1.12935	-0.662263	0.0256975	-1.07554	-1.10123	0.51499	0.0222005	0.0760187	2
AT1G10290	0.180746	-0.794828	-0.975574	0.13734	-1.01464	-1.15198	-0.269791	-0.226385	-0.4462	2
AT1G10580	-0.0742497	-1.22868	-1.15443	-0.181634	-1.33931	-1.15767	0.109735	0.21712	0.10649	2
AT1G10682	0.509039	-0.337262	-0.846301	0.0400061	-1.04285	-1.08286	-0.335151	0.133882	-0.571705	2
AT1G11050	0.342254	-0.705277	-1.04753	0.372743	-1.01021	-1.38296	0.112525	0.0820368	-0.222901	2
AT1G11200	-0.192958	-0.69308	-0.500122	0.00852855	-1.12743	-1.13596	-0.00015648	-0.201643	-0.635997	2
AT1G11330	0.0632149	-0.638438	-0.701653	0.670342	-0.659999	-1.33034	0.428852	-0.178275	-0.199835	2
AT1G11545	0.296178	-0.886453	-1.18263	0.123604	-1.27291	-1.39651	-0.397272	-0.224697	-0.61115	2
AT1G11580	0.0271462	-1.96982	-1.99696	0.246069	-1.99545	-2.24152	0.212985	-0.00593799	-0.0315685	2
AT1G11670	0.454485	-2.10438	-2.55886	0.0507987	-2.01063	-2.06143	-0.0947223	0.308964	0.402716	2
AT1G11680	0.19287	-0.851456	-1.04433	0.266146	-0.961535	-1.22768	-0.00873625	-0.0820126	-0.192091	2
AT1G12040	0.0687735	-0.707656	-0.776429	0.353281	-0.884933	-1.23821	0.373433	0.0889259	-0.0883517	2
AT1G12090	0.158722	-1.72152	-1.88024	-0.488263	-2.50125	-2.01299	0.589707	1.23669	0.456952	2
AT1G12310	0.301775	-0.832917	-1.13469	-0.0497146	-1.40543	-1.35571	0.151207	0.502697	-0.0698115	2
AT1G12320	0.240844	-0.896106	-1.13695	-0.10763	-1.50714	-1.39951	0.137623	0.486096	-0.12494	2
AT1G12500	-0.469093	-1.97967	-1.51057	-0.446757	-1.5707	-1.12394	-0.0843872	-0.106723	0.302243	2
AT1G12750	-0.123995	-1.58927	-1.46528	0.396233	-1.07322	-1.46945	0.377946	-0.142282	0.37377	2
AT1G12850	0.132315	-1.14643	-1.27875	-0.0866413	-1.23531	-1.14867	-0.382264	-0.163308	-0.252187	2
AT1G12900	-0.266313	-1.70412	-1.43781	0.0690136	-1.30791	-1.37693	0.343112	0.0077848	0.403994	2
AT1G12950	0.0267207	-0.622491	-0.649212	-0.140891	-1.1123	-0.971409	0.178061	0.345672	-0.144137	2
AT1G13000	0.511273	-0.912693	-1.42397	0.360594	-1.0116	-1.37219	0.216819	0.367498	0.268591	2
AT1G13110	-0.101473	-1.29833	-1.19686	-0.44841	-1.60605	-1.15764	0.169311	0.516248	0.208529	2
AT1G13170	-0.0258936	-1.32319	-1.29729	0.283944	-1.03667	-1.32061	-0.00273833	-0.312575	-0.02606	2
AT1G13210	0.714263	-1.12988	-1.84414	0.976131	-1.22203	-2.19816	0.181987	-0.0798808	-0.172028	2
AT1G13420	0.320946	-1.19451	-1.51546	0.472949	-1.55898	-2.03192	0.100126	-0.0518763	-0.416339	2
AT1G13440	-0.105528	-1.7215	-1.61597	-0.103736	-1.3086	-1.20487	-0.826641	-0.828433	-0.41554	2
AT1G13510	0.107706	-1.03618	-1.14389	0.141125	-1.15015	-1.29128	0.00309544	-0.030324	-0.144296	2
AT1G14185	-0.358513	-1.48893	-1.13042	0.284931	-1.05893	-1.34386	-0.110762	-0.754206	-0.324204	2
AT1G14380	0.258217	-0.620297	-0.878515	0.365239	-0.863124	-1.22836	0.129506	0.0224849	-0.220341	2
AT1G14840	-0.189433	-1.87256	-1.68313	-0.502172	-1.72557	-1.2234	-0.423366	-0.110628	0.0363655	2
AT1G14920	0.522691	-1.69656	-2.21926	0.00313833	-1.77188	-1.77502	-0.186986	0.332566	0.257253	2
AT1G15000	-0.183458	-1.3999	-1.21644	-0.193991	-1.60552	-1.41153	-0.55383	-0.543298	-0.748916	2
AT1G15002	-0.193001	-1.37606	-1.18306	-0.209566	-1.62485	-1.41528	-0.552369	-0.535803	-0.784587	2
AT1G15080	0.325466	-0.270178	-0.595645	-0.0418393	-1.05933	-1.01749	-0.0460609	0.321245	-0.467908	2
AT1G15210	-0.127897	-1.13018	-1.00228	0.387567	-0.802518	-1.19009	0.0669402	-0.448525	-0.120861	2
AT1G15660	0.266566	-0.533852	-0.800418	0.505407	-1.18162	-1.68703	0.249056	0.0102155	-0.637554	2
AT1G15690	-0.621473	-1.98568	-1.36421	-0.129061	-1.37767	-1.24861	0.352554	-0.139858	0.468149	2
AT1G15820	-0.517157	-1.32825	-0.811091	-0.101488	-1.24437	-1.14288	0.686745	0.271077	0.354958	2
AT1G16120	-0.13148	-0.852482	-0.721003	-0.257741	-1.11972	-0.861981	-0.0650039	0.0612573	-0.205982	2
AT1G16400	-0.392136	-1.88896	-1.49683	-0.139804	-2.09203	-1.95223	-0.235799	-0.488131	-0.691197	2
AT1G16916	0.451723	-0.217081	-0.668804	0.118176	-1.15762	-1.27579	-0.0573262	0.276221	-0.664314	2
AT1G17170	0.36162	-1.09373	-1.45536	0.198777	-1.80939	-2.00817	-0.0142744	0.148569	-0.567086	2
AT1G17180	0.236606	-1.14452	-1.38113	0.311902	-1.33104	-1.64294	0.0100334	-0.0652622	-0.25178	2
AT1G17190	0.21806	-0.38422	-0.602281	0.0766092	-0.973819	-1.05043	0.310046	0.451497	-0.138101	2
AT1G17255	-0.042459	-0.910339	-0.86788	-0.079604	-1.22114	-1.14153	0.0835761	0.120721	-0.190078	2
AT1G17430	0.106796	-0.628854	-0.735651	0.183904	-0.847386	-1.03129	0.274337	0.197229	-0.0213028	2
AT1G17510	0.0333144	-0.405036	-0.438351	0.275786	-0.996694	-1.27248	0.078376	-0.164096	-0.755753	2
AT1G17745	-0.264976	-0.935702	-0.670726	0.27486	-0.926193	-1.20105	0.238409	-0.301426	-0.291917	2
AT1G18140	0.321768	-0.857518	-1.17929	0.458404	-1.00718	-1.46559	0.0856215	-0.0510151	-0.200679	2
AT1G18210	0.591253	-1.21722	-1.80847	0.281976	-1.37162	-1.65359	-0.270105	0.039172	-0.115231	2
AT1G18390	0.747034	-0.790893	-1.53793	0.50667	-1.38102	-1.88769	-0.0456503	0.194713	-0.395418	2
AT1G18710	0.034405	-1.62578	-1.66018	-0.48213	-2.28662	-1.80449	-0.619608	-0.103073	-0.763916	2
AT1G18840	-0.0224613	-0.339266	-0.316804	0.0325602	-0.9922	-1.02476	0.24618	0.191159	-0.461775	2
AT1G18880	0.166445	-1.3846	-1.55104	0.285226	-1.04065	-1.32587	-0.176838	-0.295619	0.0483285	2
AT1G18890	0.0708211	-0.433749	-0.50457	0.227085	-0.862302	-1.08939	0.00333642	-0.152927	-0.58148	2
AT1G18975	0.155679	-1.64886	-1.80454	-0.251093	-1.75664	-1.50554	-0.267635	0.139137	0.0313663	2
AT1G18980	0.110371	-1.63947	-1.74985	-0.23849	-1.79434	-1.55585	-0.254909	0.093952	-0.0609189	2
AT1G19360	0.353171	-0.507219	-0.86039	0.0826524	-0.994664	-1.07732	0.0340058	0.304524	-0.182921	2
AT1G19870	0.304929	-0.484657	-0.789586	0.32171	-0.801941	-1.12365	0.0389193	0.0221388	-0.295144	2
AT1G19880	0.283124	-0.784	-1.06712	0.26004	-0.886238	-1.14628	0.0703514	0.0934349	-0.00880345	2
AT1G20190	-0.32472	-1.96984	-1.64512	0.0504202	-2.15128	-2.2017	0.235677	-0.139463	-0.320899	2
AT1G20330	0.380923	-1.65468	-2.0356	0.391753	-1.94259	-2.33435	0.189643	0.178813	-0.109102	2
AT1G20510	0.139277	-0.857743	-0.99702	0.0562694	-1.04047	-1.09674	-0.241931	-0.158923	-0.34165	2
AT1G20690	-0.255493	-0.756481	-0.500988	-0.479145	-1.23276	-0.753616	0.512578	0.73623	0.25995	2
AT1G20691	-0.255493	-0.756481	-0.500988	-0.46622	-1.23276	-0.766541	0.525502	0.73623	0.25995	2
AT1G20693	0.494477	-1.5915	-2.08598	-0.00257801	-2.60574	-2.60316	0.868323	1.36538	0.351141	2
AT1G20696	0.429718	-0.598777	-1.0285	-0.237104	-1.81603	-1.57892	0.958708	1.62553	0.408279	2
AT1G20770	-0.0247781	-0.624404	-0.599626	-0.137044	-1.01069	-0.87365	0.178616	0.290882	-0.095407	2
AT1G20840	0.484709	-1.0919	-1.57661	0.607844	-1.54551	-2.15335	0.749982	0.626847	0.173242	2
AT1G21100	0.88201	-1.65161	-2.53362	0.431873	-1.91204	-2.34391	-0.0813096	0.368827	0.108398	2
AT1G21110	1.14505	-1.66868	-2.81373	0.329546	-2.29259	-2.62214	-0.348509	0.466998	-0.156917	2
AT1G21160	-0.389068	-1.02882	-0.63975	0.0183468	-1.28553	-1.30387	0.290251	-0.117164	-0.373872	2
AT1G21390	0.329404	-0.542595	-0.871999	-0.242223	-1.53165	-1.28943	-0.0970555	0.474572	-0.514484	2
AT1G22065	0.301587	-1.20722	-1.50881	0.392545	-0.89107	-1.28361	-0.105273	-0.196231	0.119919	2
AT1G22360	0.892823	-1.29346	-2.18629	0.657075	-1.9707	-2.62778	0.600619	0.836367	0.159131	2
AT1G22410	-0.537176	-1.4104	-0.873223	-0.0931066	-1.1577	-1.06459	-0.0151994	-0.459269	-0.20657	2
AT1G22440	-0.138627	-0.823251	-0.684623	0.178358	-0.881602	-1.05996	0.335663	0.0186779	-0.0396732	2
AT1G22530	0.465118	-1.39724	-1.86236	0.757039	-1.49104	-2.24807	0.630957	0.339036	0.245239	2
AT1G22550	-0.0624928	-1.2106	-1.14811	-0.179394	-1.4506	-1.27121	-0.151813	-0.0349117	-0.274911	2
AT1G22610	0.492557	-1.12943	-1.62199	0.589403	-1.02515	-1.61455	0.0576705	-0.0391758	0.0651085	2
AT1G22885	0.394841	-0.511102	-0.905944	0.0394038	-1.31578	-1.35519	0.0670251	0.422463	-0.382217	2
AT1G23200	-0.374531	-1.05007	-0.675535	-0.0156265	-0.914152	-0.898525	0.0568861	-0.302018	-0.166104	2
AT1G25220	0.0494096	-0.253815	-0.303224	-0.0270688	-1.04625	-1.01919	-0.244847	-0.168369	-0.960809	2
AT1G25390	-0.0360403	-0.742116	-0.706075	-0.185136	-1.32394	-1.1388	-0.180537	-0.031442	-0.613263	2
AT1G26170	-0.21953	-0.881928	-0.662398	0.151742	-0.856915	-1.00866	0.261216	-0.110056	-0.0850423	2
AT1G26190	-0.105652	-0.401801	-0.296148	0.516866	-0.771824	-1.28869	0.366427	-0.256092	-0.626115	2
AT1G26208	0.0924577	-0.23435	-0.326808	0.0223344	-1.29302	-1.31536	0.396409	0.466533	-0.592139	2
AT1G26210	-0.0309707	-0.306069	-0.275098	-0.161002	-1.46498	-1.30398	0.467491	0.597523	-0.561391	2
AT1G26380	0.972033	-0.495651	-1.46768	-0.212148	-1.80262	-1.59047	-0.734043	0.450138	-0.85683	2
AT1G26390	1.44987	0.0365516	-1.41332	-0.663004	-1.8808	-1.2178	-1.06724	1.04563	-0.871718	2
AT1G26410	0.722884	-1.33342	-2.0563	-0.415762	-1.8299	-1.41413	-0.642165	0.49648	-2.22e-16	2
AT1G26420	0.799361	-0.432803	-1.23216	-0.455905	-1.40037	-0.944468	-0.549373	0.705893	-0.261677	2
AT1G26770	0.26755	-1.3574	-1.62495	0.485626	-1.17389	-1.65952	-0.0833531	-0.30143	-0.117923	2
AT1G27130	0.195055	-0.838773	-1.03383	-0.13883	-1.28534	-1.14651	0.0382182	0.372103	-0.0744629	2
AT1G27930	0.0310387	-1.08359	-1.11463	-0.284727	-1.41311	-1.12839	0.4524	0.768166	0.438642	2
AT1G28130	0.213833	-1.40514	-1.61897	0.264558	-1.15215	-1.41671	-0.10104	-0.151766	0.101226	2
AT1G28280	0.282644	-1.30266	-1.5853	0.236576	-0.977469	-1.21405	0.0602991	0.106367	0.431556	2
AT1G28390	0.0439038	-0.90064	-0.944544	-0.337697	-1.28674	-0.949046	-0.0948772	0.286723	-0.0993797	2
AT1G28400	-0.119345	-1.75826	-1.63891	-0.184036	-1.68294	-1.49891	-0.456049	-0.391357	-0.316041	2
AT1G28580	0.453655	-0.416987	-0.870642	0.282378	-0.835681	-1.11806	-0.17035	0.000927127	-0.417767	2
AT1G28600	0.647028	-1.49485	-2.14188	0.0236967	-1.59842	-1.62212	-0.0368333	0.586498	0.482927	2
AT1G28620	0.0965336	-0.41712	-0.513654	-0.011098	-1.08407	-1.07298	0.690677	0.798308	0.131355	2
AT1G28710	0.0116782	-1.32695	-1.33862	0.21522	-1.27399	-1.48921	0.401848	0.198306	0.251259	2
AT1G29280	0.367282	-0.778181	-1.14546	0.505678	-1.19817	-1.70385	0.415437	0.277042	-0.142949	2
AT1G29300	0.546142	-0.527154	-1.0733	0.312729	-0.668082	-0.980811	-0.339072	-0.105659	-0.246586	2
AT1G29660	0.688514	-0.82061	-1.50912	0.0576929	-0.846719	-0.904412	-1.14038	-0.509556	-0.535665	2
AT1G29920	0.0986858	-1.8297	-1.92838	0.291944	-1.48462	-1.77656	0.504801	0.311542	0.656621	2
AT1G29950	0.245139	-1.36731	-1.61245	-0.2036	-1.18887	-0.985266	-0.469586	-0.0208466	0.157595	2
AT1G30210	0.084015	-0.767769	-0.851784	-0.105644	-1.38428	-1.27864	0.139417	0.329076	-0.287438	2
AT1G30380	-0.324114	-1.1425	-0.818384	-0.162646	-1.23657	-1.07393	0.748869	0.587401	0.493326	2
AT1G30510	-0.130251	-1.65435	-1.52409	0.00962376	-1.93096	-1.94058	0.125253	-0.0146214	-0.291232	2
AT1G30610	0.184166	-0.953534	-1.1377	0.427244	-0.822704	-1.24995	0.167511	-0.0755677	0.0552624	2
AT1G30690	0.130828	-0.673574	-0.804402	-0.12438	-1.27526	-1.15088	-0.134056	0.121152	-0.480537	2
AT1G30700	0.964768	-1.14704	-2.11181	0.185113	-1.92639	-2.11151	-0.3311	0.448555	-0.3308	2
AT1G30760	0.087118	-1.06991	-1.15703	0.0531566	-1.13186	-1.18502	0.0602732	0.0942346	0.0322871	2
AT1G30840	-0.343679	-2.01206	-1.66839	-0.301724	-1.52465	-1.22293	0.0664662	0.0245115	0.511927	2
AT1G31770	0.283391	-1.48609	-1.76948	0.691479	-1.5985	-2.28998	0.383166	-0.0249225	-0.13734	2
AT1G32450	0.127038	-1.70551	-1.83255	0.290229	-1.47258	-1.76281	0.19155	0.0283593	0.261284	2
AT1G33790	0.551695	-0.919346	-1.47104	0.485709	-1.12617	-1.61188	-0.116575	-0.0505886	-0.257416	2
AT1G34040	0.205361	-0.332648	-0.538009	0.205353	-1.40463	-1.60998	0.180391	0.180398	-0.89158	2
AT1G34110	0.265001	-0.993698	-1.2587	0.341447	-1.01331	-1.35476	0.117353	0.0409064	0.0212908	2
AT1G34210	0.221707	-0.497909	-0.719615	0.0725776	-0.974711	-1.04729	-0.114779	0.0343503	-0.442452	2
AT1G34320	0.430257	-1.01345	-1.4437	0.18097	-1.17914	-1.36011	0.0646173	0.313904	0.148204	2
AT1G34330	0.0163143	-0.75808	-0.774395	0.291271	-0.846332	-1.1376	0.192972	-0.0819842	-0.170236	2
AT1G34340	-0.0426756	-1.17225	-1.12957	0.206675	-1.15171	-1.35838	0.485746	0.236395	0.256934	2
AT1G35250	0.0713298	-1.09646	-1.16779	-0.0490703	-1.60449	-1.55542	-0.0899995	0.0304005	-0.477622	2
AT1G35260	-0.115401	-1.25408	-1.13868	-0.0757471	-1.21939	-1.14364	-0.0146047	-0.0542589	-0.0195703	2
AT1G35320	0.216781	-0.642377	-0.859158	0.207056	-1.13091	-1.33796	0.151594	0.16132	-0.327212	2
AT1G35560	0.103913	-1.37101	-1.47493	-0.0672394	-1.07841	-1.01117	-0.799112	-0.62796	-0.335357	2
AT1G35620	0.248114	-1.12295	-1.37106	0.193293	-1.4929	-1.68619	0.176072	0.230892	-0.139059	2
AT1G35720	-0.0609842	-0.724942	-0.663958	-0.0146598	-1.01072	-0.996056	0.0524951	0.00617074	-0.279603	2
AT1G43710	0.00676195	-0.960755	-0.967517	-0.511615	-1.20027	-0.688658	-0.135022	0.383355	0.143837	2
AT1G44100	-0.349909	-1.65321	-1.3033	-0.426255	-1.72253	-1.29627	-0.274313	-0.197968	-0.267285	2
AT1G44800	0.265872	-1.44966	-1.71554	0.238166	-2.1052	-2.34337	0.267467	0.295172	-0.360364	2
AT1G44810	0.322368	-0.12861	-0.450978	-0.307724	-1.20902	-0.901295	-0.0152376	0.614855	-0.465554	2
AT1G45180	0.519398	-0.808821	-1.32822	0.123164	-0.856759	-0.979923	-0.211696	0.184538	0.1366	2
AT1G45201	-0.368087	-2.18629	-1.8182	-0.597699	-2.1195	-1.5218	-0.672393	-0.442781	-0.375991	2
AT1G47530	0.108448	-1.2832	-1.39164	-0.0736096	-1.29785	-1.22424	-0.207048	-0.024991	-0.0396446	2
AT1G47860	-0.0552377	-0.460818	-0.40558	0.274975	-0.733022	-1.008	0.404735	0.0745228	-0.197681	2
AT1G48230	0.100439	-0.567247	-0.667685	0.0903457	-0.943678	-1.03402	0.0287556	0.0388486	-0.337583	2
AT1G48480	0.240128	-1.50068	-1.74081	-0.0121037	-1.25461	-1.24251	-0.812743	-0.560511	-0.314443	2
AT1G48620	0.333387	-0.847431	-1.18082	0.388352	-0.802989	-1.19134	0.323937	0.268972	0.313415	2
AT1G48750	0.131772	-1.02499	-1.15676	0.202005	-1.16514	-1.36714	0.238344	0.168111	0.027963	2
AT1G48760	0.168689	-0.890732	-1.05942	0.250856	-1.07437	-1.32522	0.276325	0.194158	0.0105224	2
AT1G49000	0.34953	-0.680068	-1.0296	0.0364361	-0.970473	-1.00691	-0.170882	0.142212	-0.148192	2
AT1G49580	-0.072125	-1.10468	-1.03256	-0.0243525	-1.01709	-0.992742	-0.156578	-0.20435	-0.116761	2
AT1G49600	0.287252	-0.986965	-1.27422	0.303598	-0.990876	-1.29447	-0.460881	-0.477228	-0.481138	2
AT1G49870	-0.245083	-1.04206	-0.796982	0.0234031	-0.985753	-1.00916	0.168323	-0.100162	-0.0438516	2
AT1G50290	-0.0283459	-0.202088	-0.173742	0.376676	-0.91255	-1.28923	0.469063	0.0640413	-0.64642	2
AT1G50490	0.163968	-0.599337	-0.763305	-0.135944	-1.00565	-0.869709	-0.175716	0.124196	-0.28212	2
AT1G51060	0.0879484	-0.852618	-0.940567	-0.310756	-1.27115	-0.960398	-0.0154743	0.38323	-0.0353052	2
AT1G51570	0.162432	-0.973832	-1.13626	0.620146	-0.807328	-1.42747	0.30435	-0.153364	0.0131405	2
AT1G51800	-0.0833206	-1.09358	-1.01026	0.0885485	-1.05963	-1.14818	0.155032	-0.0168367	0.0171112	2
AT1G51830	-0.30531	-2.05405	-1.74874	0.100096	-1.24828	-1.34838	0.248441	-0.156965	0.648802	2
AT1G51860	0.0437104	-1.53481	-1.57852	-0.330974	-1.44501	-1.11404	-0.209966	0.164718	0.254513	2
AT1G51890	0.163309	-1.23462	-1.39793	-0.224441	-1.1698	-0.945354	-0.253531	0.134218	0.199044	2
AT1G52200	0.892396	-1.15983	-2.05223	0.351278	-2.11708	-2.46836	0.362882	0.904	-0.0532531	2
AT1G52280	0.0118357	-0.71758	-0.729416	-0.614022	-2.06122	-1.4472	-0.0931539	0.532703	-0.810935	2
AT1G52290	0.0219842	-1.00399	-1.02597	0.0633955	-1.367	-1.4304	-0.0582984	-0.0997097	-0.462724	2
AT1G52760	-0.422558	-1.10353	-0.680972	0.0950343	-1.0157	-1.11073	0.0860543	-0.431538	-0.343704	2
AT1G53230	0.415454	-2.39483	-2.81029	-0.493315	-2.20869	-1.71537	-1.00565	-0.0968814	0.0892624	2
AT1G53233	0.444135	-2.36222	-2.80635	-0.504144	-2.13798	-1.63384	-1.01947	-0.0711905	0.153045	2
AT1G53310	-0.176817	-0.934214	-0.757397	-0.185499	-1.13477	-0.949273	0.0782413	0.086923	-0.113634	2
AT1G53500	0.16153	-1.06262	-1.22415	-0.38288	-1.44011	-1.05723	-0.231228	0.313183	-0.0643049	2
AT1G53840	0.183627	-1.09839	-1.28202	-0.0638526	-1.39364	-1.32978	0.165429	0.412909	0.117666	2
AT1G53950	0.162247	-0.691203	-0.85345	-0.0954977	-1.14068	-1.04518	0.0214917	0.279237	-0.170236	2
AT1G54000	0.34361	-2.55386	-2.89747	0.223163	-2.54384	-2.767	-0.128517	-0.0080705	0.00195751	2
AT1G54010	0.20358	-0.845627	-1.04921	-0.168871	-1.1546	-0.985731	-0.832505	-0.460054	-0.769028	2
AT1G54030	0.0357883	-0.683003	-0.718792	0.154476	-0.9626	-1.11708	-0.0197121	-0.1384	-0.417997	2
AT1G54090	0.243218	-0.852521	-1.09574	-0.0264802	-1.18875	-1.16227	-0.0536952	0.216003	-0.120228	2
AT1G54410	0.0140469	-1.69617	-1.71022	-0.225849	-1.97866	-1.75281	0.702155	0.942051	0.659567	2
AT1G54460	0.00544023	-0.670058	-0.675498	0.100211	-0.901629	-1.00184	-0.103754	-0.198525	-0.430096	2
AT1G54690	0.19275	-0.505302	-0.698052	-0.219344	-1.14489	-0.925547	-0.174512	0.237582	-0.402007	2
AT1G54820	0.277673	-1.10162	-1.37929	-0.0102035	-1.36053	-1.35033	0.418441	0.706317	0.447401	2
AT1G54970	0.10528	-0.728967	-0.834247	0.426691	-1.56919	-1.99588	0.432475	0.111065	-0.729162	2
AT1G55370	-0.514047	-1.01427	-0.500221	0.164018	-1.06541	-1.22942	0.376685	-0.301379	-0.352519	2
AT1G56010	0.408484	-1.01113	-1.41962	-0.214443	-1.12616	-0.911713	-0.359462	0.263465	0.148443	2
AT1G56070	-0.295083	-1.70482	-1.40974	-0.165056	-1.59133	-1.42628	-0.0304764	-0.160504	-0.0470161	2
AT1G56230	0.305703	-0.661786	-0.967489	0.202957	-0.963501	-1.16646	0.174457	0.277203	-0.0245117	2
AT1G57620	0.204831	-0.894105	-1.09894	0.0969252	-0.913506	-1.01043	0.0664515	0.174358	0.154956	2
AT1G58235	0.501578	-1.32548	-1.82706	0.646388	-0.921498	-1.56789	-0.221072	-0.365882	0.0380997	2
AT1G58270	0.0958746	-0.775238	-0.871112	-0.02234	-1.60085	-1.57851	-0.39065	-0.272435	-1.09804	2
AT1G58602	0.300514	-2.37482	-2.67533	-0.0077558	-1.40113	-1.39337	-0.651399	-0.34313	0.630559	2
AT1G59710	0.247292	-0.950433	-1.19773	0.236771	-0.9472	-1.18397	-0.034462	-0.0239409	-0.0207082	2
AT1G59970	-0.110028	-1.35493	-1.24491	-0.22103	-1.14955	-0.928522	-0.359585	-0.248584	-0.0432008	2
AT1G60390	-0.0379928	-1.73184	-1.69385	-0.460377	-1.8185	-1.35812	-0.599228	-0.176843	-0.263507	2
AT1G60610	-0.132878	-0.701489	-0.568612	-0.0962279	-1.07565	-0.979419	0.242899	0.206249	-0.167908	2
AT1G60870	0.0237703	-0.800743	-0.824514	-0.190623	-1.23307	-1.04244	-0.163498	0.0508954	-0.381429	2
AT1G60950	0.214145	-1.39062	-1.60477	-0.0604659	-1.31006	-1.2496	0.00993013	0.284541	0.3651	2
AT1G61170	0.218082	-1.5492	-1.76728	0.0972649	-1.08101	-1.17827	-0.103001	0.0178161	0.486002	2
AT1G61360	0.380203	-0.905419	-1.28562	-0.348572	-1.12357	-0.774998	-0.353493	0.375281	0.15713	2
AT1G61560	0.356616	-0.742499	-1.09911	-0.24024	-1.36674	-1.1265	-0.301247	0.295609	-0.328635	2
AT1G61730	0.281155	-1.0705	-1.35165	-0.610563	-1.77372	-1.16316	-0.0600001	0.831718	0.128489	2
AT1G61980	-0.286113	-0.619225	-0.333112	-0.0920834	-1.3848	-1.29272	0.369057	0.175027	-0.590553	2
AT1G62300	0.582102	-1.12114	-1.70324	0.479943	-0.969691	-1.44963	-0.0890518	0.0131072	0.164556	2
AT1G62330	0.144842	-0.971154	-1.116	-0.212129	-1.56058	-1.34845	-0.0781818	0.27879	-0.310634	2
AT1G62610	0.130801	-0.702101	-0.832902	-0.106028	-1.68892	-1.58289	0.282105	0.518933	-0.467886	2
AT1G62670	0.280721	-0.956769	-1.23749	0.113882	-1.05973	-1.17361	-0.116368	0.0504701	-0.0524868	2
AT1G62790	0.203766	-0.920552	-1.12432	-0.100465	-1.58684	-1.48637	-0.0391689	0.265063	-0.401221	2
AT1G62810	-0.220184	-0.993364	-0.77318	0.23138	-1.00521	-1.23659	0.253013	-0.198551	-0.210395	2
AT1G62990	-0.173199	-1.04107	-0.867875	-0.142839	-1.05423	-0.911387	0.038354	0.00799341	-0.00515785	2
AT1G63000	-0.0434491	-1.0439	-1.00045	-0.157336	-1.14427	-0.98693	-0.174843	-0.0609562	-0.161325	2
AT1G63470	-0.0598399	-1.39891	-1.33907	-0.544778	-1.38732	-0.84254	-0.48039	0.00454819	0.0161353	2
AT1G64080	0.839168	-0.803274	-1.64244	0.369234	-0.887665	-1.2569	-0.856133	-0.386199	-0.47059	2
AT1G64385	0.304792	-0.821829	-1.12662	0.0615075	-1.14561	-1.20712	-0.0166723	0.226612	-0.0971684	2
AT1G64390	-0.625503	-3.57916	-2.95365	-0.847743	-3.52084	-2.6731	-0.507143	-0.284903	-0.226589	2
AT1G64450	0.102378	-0.83666	-0.939038	0.369387	-1.02714	-1.39653	-0.0967217	-0.363731	-0.554209	2
AT1G64455	-0.0305338	-0.900843	-0.870309	0.379855	-0.871361	-1.25122	-0.0668693	-0.477258	-0.447776	2
AT1G64640	0.369355	-1.31584	-1.68519	0.222025	-1.11452	-1.33655	-0.247341	-0.100011	0.101302	2
AT1G65010	-0.0352376	-1.43862	-1.40338	-0.00209039	-1.15292	-1.15083	-0.284029	-0.317176	-0.0314795	2
AT1G65295	0.123379	-1.18645	-1.30983	-0.374756	-1.89001	-1.51526	-0.202115	0.29602	-0.407545	2
AT1G65370	-0.129021	-1.03769	-0.908671	0.199944	-1.33366	-1.5336	0.35774	0.0287755	-0.267188	2
AT1G65470	-0.304153	-1.29172	-0.987572	0.0685621	-0.975056	-1.04362	-0.266873	-0.639588	-0.322919	2
AT1G65520	0.65154	-0.694863	-1.3464	-0.331405	-1.35797	-1.02656	-0.146844	0.836101	0.172995	2
AT1G65690	0.271894	-1.02996	-1.30185	-0.225332	-1.50409	-1.27876	0.0610848	0.558311	0.0841772	2
AT1G65930	0.604932	-0.654262	-1.25919	0.524279	-0.684001	-1.20828	-0.312942	-0.232289	-0.262028	2
AT1G66270	0.36687	-1.25324	-1.62011	0.00630921	-1.61871	-1.62502	-0.249992	0.110569	-0.25491	2
AT1G66280	0.279169	-1.38593	-1.6651	0.103619	-1.43808	-1.5417	-0.110297	0.0652528	0.0131063	2
AT1G66350	0.608703	-0.993649	-1.60235	0.53108	-1.56445	-2.09553	-0.0715195	0.00610393	-0.564702	2
AT1G66700	1.51154	-2.22213	-3.73366	0.796509	-2.47645	-3.27295	-0.593015	0.122013	-0.132308	2
AT1G66725	0.92596	-1.35692	-2.28288	0.464331	-1.12149	-1.58582	-0.671725	-0.210096	0.0253335	2
AT1G66800	0.48392	-0.612484	-1.0964	0.407727	-0.816291	-1.22402	-0.344193	-0.267999	-0.471807	2
AT1G67090	3.55e-15	-1.88982	-1.88982	-0.247362	-1.68565	-1.43829	-0.494724	-0.247362	-0.0431998	2
AT1G67500	-0.0131308	-0.472201	-0.45907	0.429981	-0.622483	-1.05246	0.409449	-0.0336631	-0.183945	2
AT1G67800	0.428938	-0.698877	-1.12782	0.0280646	-1.15253	-1.1806	-0.153889	0.246984	-0.206673	2
AT1G68060	0.142737	-1.7211	-1.86384	0.0154401	-1.96591	-1.98135	0.452376	0.579673	0.334865	2
AT1G68100	0.474982	-0.741617	-1.2166	0.289071	-1.21502	-1.50409	0.0589821	0.244892	-0.228512	2
AT1G68540	-0.381801	-0.378308	0.00349297	-0.0460578	-1.52164	-1.47558	0.423147	0.0874034	-1.05593	2
AT1G68560	0.504132	-0.830652	-1.33478	0.338578	-1.01955	-1.35813	0.386935	0.552489	0.363589	2
AT1G69252	0.480006	-0.438804	-0.91881	0.0890804	-0.941579	-1.03066	-0.542423	-0.151497	-0.654272	2
AT1G69420	0.382701	-1.12289	-1.5056	0.120365	-1.21931	-1.33968	-0.459507	-0.197171	-0.293588	2
AT1G69530	0.596203	-3.38998	-3.98618	0.164548	-2.87567	-3.04022	0.0993641	0.531018	1.04533	2
AT1G69900	-0.0138431	-0.57092	-0.557077	0.573657	-0.674896	-1.24855	0.46483	-0.12267	-0.226646	2
AT1G70170	0.202062	-0.838871	-1.04093	0.252338	-0.948801	-1.20114	-0.258094	-0.30837	-0.418301	2
AT1G70175	-0.0924258	-0.826641	-0.734215	0.190011	-0.8972	-1.08721	-0.180053	-0.46249	-0.533049	2
AT1G70690	0.0632141	-1.80621	-1.86942	-0.215576	-1.58828	-1.3727	-0.281068	-0.00227822	0.215651	2
AT1G70850	0.290926	-1.12391	-1.41484	0.157618	-1.06003	-1.21765	-0.0128111	0.120497	0.184375	2
AT1G71080	0.352861	-0.425686	-0.778547	0.0739017	-0.951835	-1.02574	-0.0696937	0.209265	-0.316883	2
AT1G71970	-0.60794	-0.976447	-0.368507	0.427069	-0.778616	-1.20568	0.82381	-0.2112	-0.0133683	2
AT1G72370	-0.209301	-0.939597	-0.730297	-0.170657	-1.15391	-0.983251	-0.0681188	-0.106762	-0.321074	2
AT1G72600	0.968303	-3.50472	-4.47302	0.400213	-3.69384	-4.09406	0.238094	0.806184	0.617057	2
AT1G72610	0.955548	-3.50215	-4.4577	0.386384	-3.68142	-4.06781	0.228715	0.797879	0.618607	2
AT1G72830	0.105948	-0.750925	-0.856872	0.293436	-0.906995	-1.20043	0.176708	-0.0107808	-0.166851	2
AT1G73330	0.199892	-1.41703	-1.61692	0.00489267	-1.38164	-1.38653	-0.184196	0.0108034	0.0461964	2
AT1G73630	0.461236	-0.436922	-0.898159	-0.0756359	-1.4598	-1.38417	-0.00515706	0.531715	-0.491163	2
AT1G73650	0.437722	-1.0102	-1.44792	-0.14629	-1.14848	-1.00219	-0.686863	-0.102852	-0.241134	2
AT1G73960	0.161756	-0.388922	-0.550678	0.191227	-0.836633	-1.02786	0.0219989	-0.00747241	-0.455183	2
AT1G74030	-0.181676	-1.23147	-1.04979	-0.0502988	-1.34132	-1.29102	0.0977057	-0.0336712	-0.143528	2
AT1G74100	-0.437413	-1.75286	-1.31545	-0.716929	-2.08531	-1.36838	-0.533854	-0.254337	-0.586788	2
AT1G74360	0.0275086	-0.793684	-0.821192	0.350099	-0.703354	-1.05345	-0.088876	-0.411466	-0.321137	2
AT1G74380	-0.11903	-1.12123	-1.0022	-0.318379	-1.69195	-1.37357	0.0136235	0.212973	-0.357744	2
AT1G74458	0.404218	-0.341291	-0.745509	0.0312873	-1.06326	-1.09455	-0.0833746	0.289556	-0.432417	2
AT1G74470	0.589094	-1.28015	-1.86925	0.354264	-1.046	-1.40026	-0.022328	0.212502	0.446658	2
AT1G74770	0.279185	-1.52906	-1.80825	0.0988877	-1.04556	-1.14445	-0.767788	-0.587491	-0.103993	2
AT1G74790	0.345605	-0.727283	-1.07289	0.277332	-1.34457	-1.6219	-0.0683765	-0.000103897	-0.617388	2
AT1G74800	0.123215	-1.18326	-1.30648	-0.0752274	-1.82893	-1.75371	-0.096061	0.102381	-0.543292	2
AT1G75140	0.138831	-1.06317	-1.202	-0.269405	-1.39256	-1.12315	0.505104	0.913341	0.583955	2
AT1G75500	0.295269	-2.10869	-2.40396	0.461872	-1.94727	-2.40914	-0.170498	-0.337101	-0.175678	2
AT1G75640	-0.270562	-1.14842	-0.877855	0.395325	-0.942299	-1.33762	0.180645	-0.485242	-0.279124	2
AT1G75820	0.292701	-1.53548	-1.82818	0.0659581	-1.40797	-1.47393	-0.188775	0.0379676	0.165479	2
AT1G75990	-0.0642231	-1.03433	-0.970104	0.128252	-0.896235	-1.02449	0.125111	-0.0673644	0.0707275	2
AT1G76160	0.390561	-0.622112	-1.01267	0.0340839	-0.885515	-0.919599	-0.239528	0.116949	-0.146453	2
AT1G76520	0.269072	-1.32443	-1.5935	0.197456	-1.61585	-1.81331	0.229141	0.300757	0.00933941	2
AT1G76550	0.031373	-0.646223	-0.677596	0.201889	-1.06486	-1.26675	-0.105462	-0.275978	-0.69462	2
AT1G76680	-0.0538164	-1.37709	-1.32328	0.331397	-1.52351	-1.85491	0.118753	-0.26646	-0.412881	2
AT1G76780	-0.0350991	-0.826844	-0.791745	0.181729	-1.03319	-1.21491	0.564755	0.347927	0.141586	2
AT1G76790	-0.00337582	-1.70035	-1.69698	0.199805	-1.86365	-2.06346	0.968033	0.764852	0.601553	2
AT1G76890	-0.322646	-1.66226	-1.33961	0.365073	-1.09691	-1.46198	0.310527	-0.377192	0.188154	2
AT1G76950	0.21679	-1.00285	-1.21964	0.440995	-0.724342	-1.16534	0.0451727	-0.179032	0.0994753	2
AT1G77330	0.0753019	-0.782611	-0.857913	0.106849	-1.16906	-1.27591	0.105398	0.0738505	-0.312596	2
AT1G77520	0.241487	-1.1631	-1.40458	0.0561392	-1.55137	-1.60751	-0.397418	-0.21207	-0.600344	2
AT1G77530	0.860109	-1.25857	-2.11868	0.544993	-1.2385	-1.78349	-0.19524	0.119875	0.139946	2
AT1G77720	0.0944835	-0.653193	-0.747676	0.11719	-1.03347	-1.15067	-0.0311832	-0.0538901	-0.434172	2
AT1G77885	0.37083	-0.16662	-0.537449	0.284748	-1.12772	-1.41247	0.149547	0.235629	-0.725472	2
AT1G78000	-0.372922	-2.55966	-2.18674	0.173237	-1.78467	-1.95791	-0.259947	-0.806107	-0.0311176	2
AT1G78850	0.610627	-0.871651	-1.48228	0.0731379	-1.35862	-1.43176	-0.27594	0.261549	-0.225424	2
AT1G79320	-0.177777	-0.836436	-0.658659	-0.25415	-1.21582	-0.961672	0.243603	0.319976	-0.05941	2
AT1G79380	0.280767	-1.11113	-1.3919	0.122549	-0.97378	-1.09633	-0.132479	0.0257382	0.163093	2
AT1G79410	0.425537	-2.17315	-2.59869	0.188051	-2.47978	-2.66784	-0.314325	-0.0768391	-0.383474	2
AT1G79770	-0.585268	-1.8966	-1.31133	-0.959186	-2.2172	-1.25802	-0.093755	0.280163	-0.0404388	2
AT1G80410	0.115825	-0.650027	-0.765853	0.250547	-0.838255	-1.0888	0.131837	-0.00288455	-0.191112	2
AT1G80490	0.227588	-1.08952	-1.31711	0.0335006	-1.12755	-1.16105	-0.118572	0.0755162	0.0374881	2
AT2G01130	-0.0386159	-1.20092	-1.1623	0.0580531	-1.02997	-1.08803	-0.0372462	-0.133915	0.0370301	2
AT2G01950	0.175976	-0.704186	-0.880162	0.624477	-0.5067	-1.13118	-0.0130944	-0.461596	-0.264109	2
AT2G02790	-0.14185	-0.970385	-0.828535	-0.0757723	-1.20194	-1.12617	-0.240778	-0.306855	-0.538407	2
AT2G02850	0.26202	-1.43251	-1.69453	-0.137965	-1.98575	-1.84779	-0.0128506	0.387134	-0.166104	2
AT2G03010	0.463383	-0.316238	-0.779621	-0.365419	-1.10455	-0.739136	-0.370985	0.457817	-0.3305	2
AT2G03090	-0.287996	-2.00762	-1.71963	-0.813901	-2.26559	-1.45169	-0.86325	-0.337345	-0.595313	2
AT2G03440	0.205171	-0.999413	-1.20459	-0.320477	-1.35528	-1.03481	0.613239	1.13889	0.783018	2
AT2G03450	0.285834	-0.649855	-0.935688	0.304762	-1.10053	-1.4053	0.118181	0.0992532	-0.351426	2
AT2G04378	0.361781	-0.906848	-1.26863	-0.0218046	-1.07206	-1.05025	-0.04073	0.342856	0.177645	2
AT2G04780	0.25383	-1.26487	-1.5187	-0.0352968	-1.52028	-1.48498	-0.229319	0.0598074	-0.195605	2
AT2G05070	-0.759405	-2.30745	-1.54805	-0.0447275	-1.60915	-1.56442	0.823272	0.108595	0.806898	2
AT2G05100	-0.205401	-2.2916	-2.0862	0.0621201	-1.45487	-1.51699	0.192883	-0.0746381	0.762087	2
AT2G05790	-0.13539	-1.60257	-1.46718	-0.126363	-1.39294	-1.26658	0.142859	0.133832	0.343465	2
AT2G05940	0.476449	-0.637762	-1.11421	-0.134339	-1.07044	-0.936104	-0.558419	0.0523688	-0.380312	2
AT2G06520	-0.396917	-1.36597	-0.969048	-0.101368	-1.41107	-1.3097	0.642187	0.346639	0.301534	2
AT2G06850	0.519835	-1.28002	-1.79985	0.284244	-1.06814	-1.35238	-0.43247	-0.19688	0.0150008	2
AT2G06925	-0.041329	-1.03658	-0.995255	-0.465452	-1.52936	-1.06391	0.26947	0.693593	0.20082	2
AT2G06950	0.320231	-1.15883	-1.47906	-0.129978	-1.12253	-0.992555	-0.709755	-0.259547	-0.223249	2
AT2G07050	-0.114788	-0.904934	-0.790146	0.124493	-1.02513	-1.14962	0.177849	-0.0614318	-0.181628	2
AT2G10410	0.557479	-2.21366	-2.77114	0.0594666	-2.78799	-2.84746	-0.420626	0.0773872	-0.496941	2
AT2G10940	0.463603	-2.87797	-3.34157	-0.0156134	-2.37799	-2.36237	-0.532725	-0.0535083	0.446469	2
AT2G11140	0.167902	-0.714842	-0.882743	-0.279366	-1.1323	-0.852935	-0.0337049	0.413563	-0.0038969	2
AT2G12400	-0.269778	-0.863943	-0.594166	-0.0745545	-1.02358	-0.949025	0.418064	0.222841	0.0632045	2
AT2G12462	-0.579803	-2.49709	-1.91728	-0.806585	-2.13254	-1.32596	-0.38103	-0.154248	0.210298	2
AT2G15390	0.539087	-0.268655	-0.807741	-0.0570291	-1.06445	-1.00742	-0.258359	0.337756	-0.458037	2
AT2G15480	0.24969	-0.872541	-1.12223	0.26569	-1.12593	-1.39162	0.152554	0.136554	-0.116832	2
AT2G15490	0.208295	-0.928003	-1.1363	0.000361927	-1.83112	-1.83148	-0.0668493	0.141084	-0.762034	2
AT2G16390	0.0780589	-0.536956	-0.615015	-0.0791449	-1.10379	-1.02464	0.0880317	0.245235	-0.321594	2
AT2G16500	0.384339	-2.28958	-2.67392	0.223009	-1.96566	-2.18867	-0.409517	-0.248188	0.0757317	2
AT2G17270	0.308243	-0.896457	-1.2047	-0.281583	-1.11407	-0.832492	-0.618443	-0.0286161	-0.246235	2
AT2G17290	0.211634	-0.97924	-1.19087	0.146211	-1.23412	-1.38033	0.139713	0.205136	-0.0497469	2
AT2G17510	0.126362	-0.742941	-0.869303	0.172857	-0.888087	-1.06094	0.0123602	-0.0341341	-0.17928	2
AT2G17820	0.0487878	-1.46711	-1.5159	0.0566819	-1.23955	-1.29624	-0.0565525	-0.0644467	0.163111	2
AT2G18150	-0.319059	-1.09631	-0.777249	0.213918	-1.08075	-1.29467	0.337202	-0.195774	-0.180218	2
AT2G18980	-0.440227	-1.5797	-1.13947	-0.407794	-1.73011	-1.32231	-0.216229	-0.248661	-0.399067	2
AT2G19110	0.205224	-1.68868	-1.8939	0.512192	-1.53848	-2.05067	0.413119	0.106151	0.256349	2
AT2G19130	-0.108377	-1.08246	-0.974085	0.0886432	-1.16876	-1.2574	0.118402	-0.0786188	-0.164915	2
AT2G20520	0.327705	-0.453571	-0.781277	0.399168	-1.38748	-1.78664	0.312483	0.24102	-0.692885	2
AT2G20610	-0.663027	-2.70296	-2.03993	-0.48804	-2.77113	-2.28309	-0.255402	-0.43039	-0.498557	2
AT2G20680	0.203521	-0.460891	-0.664413	0.484992	-0.657757	-1.14275	0.13882	-0.142651	-0.339516	2
AT2G21050	-0.356345	-0.925238	-0.568893	0.0644647	-1.05422	-1.11869	0.103499	-0.317311	-0.446299	2
AT2G21080	0.188036	-0.954682	-1.14272	0.0405523	-0.952417	-0.992969	-0.266176	-0.118693	-0.116428	2
AT2G21100	-0.0633583	-0.597936	-0.534578	-0.273187	-1.54177	-1.26858	-0.352353	-0.142524	-1.08635	2
AT2G21520	0.0939556	-0.754676	-0.848632	0.198077	-0.891656	-1.08973	0.333842	0.229721	0.0927411	2
AT2G22330	0.294872	-1.78386	-2.07874	0.380419	-1.87556	-2.25598	-0.494267	-0.579813	-0.671507	2
AT2G22400	0.440635	-0.965462	-1.4061	-0.110319	-1.27383	-1.16351	-0.0108981	0.540055	0.231687	2
AT2G22430	0.218729	-0.190115	-0.408844	-0.300817	-1.45063	-1.14981	0.185792	0.705339	-0.555172	2
AT2G22770	0.21584	-1.9028	-2.11864	-0.0815259	-1.74825	-1.66672	-0.488767	-0.1914	-0.0368505	2
AT2G23540	0.0161722	-0.979855	-0.996028	0.238299	-1.04851	-1.28681	-0.0646231	-0.28675	-0.355408	2
AT2G23600	0.432747	-1.06052	-1.49327	0.010873	-1.04049	-1.05136	0.0563835	0.478258	0.498295	2
AT2G23980	0.411467	-0.644419	-1.05589	0.337207	-0.96296	-1.30017	0.141516	0.215775	-0.102766	2
AT2G24180	0.387923	-0.518757	-0.90668	-0.0640257	-1.07476	-1.01074	-0.248105	0.203844	-0.352163	2
AT2G25060	-0.243008	-1.54316	-1.30015	-0.198441	-1.36646	-1.16802	0.0550058	0.0104388	0.187132	2
AT2G25160	0.267508	-0.960133	-1.22764	0.247354	-0.842516	-1.08987	0.106695	0.126849	0.244466	2
AT2G25250	0.166358	-1.34822	-1.51458	0.0399068	-1.97482	-2.01473	0.258243	0.384694	-0.241911	2
AT2G25480	0.0176245	-1.2342	-1.25182	-0.0911341	-1.19214	-1.10101	-0.198865	-0.0901065	-0.0480475	2
AT2G25520	0.354378	-0.730817	-1.0852	0.0242591	-1.18758	-1.21184	-0.444232	-0.114113	-0.570877	2
AT2G25810	0.0287168	-1.03409	-1.0628	0.117794	-1.12532	-1.24311	0.0504399	-0.0386378	-0.129865	2
AT2G25964	0.151257	-0.849539	-1.0008	0.295288	-1.46427	-1.75956	0.712834	0.568803	-0.0459255	2
AT2G26280	0.113293	-1.02479	-1.13808	-0.0495639	-1.14945	-1.09989	0.0783452	0.241202	0.116542	2
AT2G26470	0.33037	-0.586112	-0.916482	0.164017	-0.962998	-1.12702	-0.244726	-0.078372	-0.455259	2
AT2G27030	0.147658	-0.860219	-1.00788	-0.220614	-1.41356	-1.19295	-0.232868	0.135404	-0.417938	2
AT2G27170	-0.0309927	-0.608359	-0.577367	0.168052	-0.890019	-1.05807	0.142343	-0.0567015	-0.338361	2
AT2G27230	0.452119	-0.510582	-0.9627	-0.0891458	-1.23747	-1.14832	-0.380985	0.160279	-0.566608	2
AT2G27402	-0.191597	-1.61643	-1.42483	-0.0456762	-1.38908	-1.3434	-1.09683	-1.24275	-1.0154	2
AT2G27860	0.2765	-0.587904	-0.864404	-0.0574908	-1.16819	-1.1107	0.178266	0.512257	-0.0680268	2
AT2G28070	0.0790911	-0.60794	-0.687031	-0.0983808	-1.04245	-0.944066	-0.289715	-0.112243	-0.54675	2
AT2G28080	0.0653942	-0.95016	-1.01555	0.0893559	-1.45337	-1.54272	-0.28506	-0.309022	-0.812227	2
AT2G28450	0.0987958	-0.794688	-0.893484	0.171756	-0.871535	-1.04329	-0.0338525	-0.106813	-0.183659	2
AT2G28620	-0.28655	-1.23112	-0.944575	0.153248	-0.96655	-1.1198	0.131372	-0.308426	-0.0438516	2
AT2G28710	0.00992667	-0.60627	-0.616197	-0.200191	-1.06884	-0.868649	-0.157895	0.0522226	-0.410347	2
AT2G28720	0.894763	-1.7845	-2.67926	0.441839	-2.61043	-3.05227	1.24227	1.69519	0.869258	2
AT2G28740	0.0710022	-1.79895	-1.86996	0.249106	-2.06467	-2.31378	0.245183	0.0670793	-0.198637	2
AT2G28760	-0.252453	-0.353855	-0.101402	0.153679	-0.959468	-1.11315	0.314911	-0.0912213	-0.696835	2
AT2G28890	0.0549228	-0.686668	-0.741591	0.128714	-1.19899	-1.32771	0.0277481	-0.0460436	-0.558368	2
AT2G28940	0.301667	-0.692797	-0.994464	0.520671	-0.952504	-1.47317	0.379866	0.160862	-0.0988448	2
AT2G28960	0.476057	-0.798786	-1.27484	-0.0780426	-1.1618	-1.08376	-0.373212	0.180888	-0.182129	2
AT2G29060	-0.218443	-1.08214	-0.863702	0.505032	-0.841015	-1.34605	1.02704	0.303567	0.544697	2
AT2G29070	0.0755658	-0.509316	-0.584882	0.14411	-0.97921	-1.12332	0.445167	0.376623	-0.0932707	2
AT2G29550	0.0856338	-1.17992	-1.26555	-0.151962	-1.17203	-1.02007	-0.297429	-0.0598332	-0.0519448	2
AT2G29980	0.420172	-1.00211	-1.42228	0.0145147	-1.43193	-1.44645	-0.1199	0.285758	-0.144064	2
AT2G30210	-0.145365	-0.94659	-0.801225	0.0997144	-1.05146	-1.15118	-0.0476941	-0.292773	-0.397644	2
AT2G30470	0.497775	-0.559016	-1.05679	0.542171	-1.06523	-1.6074	0.257933	0.213537	-0.29268	2
AT2G30570	-0.157818	-0.80238	-0.644562	-0.115088	-1.11183	-0.996745	0.761723	0.718993	0.409539	2
AT2G30620	0.776259	-1.88743	-2.66369	0.31614	-2.79785	-3.11399	0.475941	0.936059	0.0256338	2
AT2G30860	0.188804	-2.06991	-2.25871	-0.152627	-2.31089	-2.15827	0.185694	0.527125	0.286141	2
AT2G30870	0.247845	-0.448828	-0.696673	-0.229786	-1.35054	-1.12075	-0.0155431	0.462089	-0.439621	2
AT2G30880	0.0816338	-0.634378	-0.716012	-0.294972	-1.14554	-0.850568	-0.0237163	0.35289	-0.158273	2
AT2G31290	0.437358	-0.291579	-0.728937	0.0820377	-1.22309	-1.30513	-0.168357	0.186964	-0.744547	2
AT2G31390	0.156293	-0.902295	-1.05859	0.206882	-1.10714	-1.31402	0.00836552	-0.0422237	-0.247067	2
AT2G32960	0.575943	-1.39041	-1.96636	0.117056	-1.40431	-1.52137	-0.337561	0.121326	0.10743	2
AT2G33320	0.525768	-0.657937	-1.18371	0.352613	-0.654439	-1.00705	-0.187818	-0.0146637	-0.011166	2
AT2G33410	0.115974	-0.830151	-0.946125	0.15053	-0.908364	-1.05889	-0.136983	-0.17154	-0.249752	2
AT2G33435	-0.0891483	-0.74875	-0.659602	0.188917	-0.816243	-1.00516	0.107707	-0.170358	-0.237851	2
AT2G33480	-0.0236357	-0.557213	-0.533577	-0.178763	-1.19301	-1.01424	0.00420579	0.159333	-0.47646	2
AT2G33540	-0.386404	-1.52884	-1.14244	-0.382942	-1.63798	-1.25504	0.0615616	0.0580994	-0.0510412	2
AT2G33860	-0.345328	-1.45457	-1.10924	-0.188664	-1.29758	-1.10892	-0.0548465	-0.21151	-0.0545202	2
AT2G34350	0.155989	-0.968074	-1.12406	0.0341699	-1.14697	-1.18114	-0.266089	-0.14427	-0.323167	2
AT2G34585	0.359606	-0.555238	-0.914844	-0.173511	-1.10827	-0.934755	-0.205342	0.327775	-0.225253	2
AT2G34710	0.357316	-1.31285	-1.67016	0.414176	-0.808598	-1.22277	-0.436134	-0.492994	0.0112569	2
AT2G35170	0.341795	-0.687895	-1.02969	0.178302	-0.941237	-1.11954	0.180954	0.344447	0.091105	2
AT2G35920	0.534893	-0.641708	-1.1766	0.36361	-0.80997	-1.17358	-0.0620208	0.109262	-0.0589995	2
AT2G36380	-0.00189059	-1.79468	-1.79279	0.0774367	-1.7306	-1.80804	-0.0666322	-0.145959	-0.0818786	2
AT2G36410	0.675934	-0.540899	-1.21683	0.269242	-1.71423	-1.98347	0.70564	1.11233	-0.0609974	2
AT2G36430	0.104211	-1.19939	-1.3036	-0.0655735	-1.47682	-1.41125	-0.316542	-0.146758	-0.42419	2
AT2G36500	0.463697	-0.547361	-1.01106	-0.090288	-0.888302	-0.798014	-0.391915	0.16207	-0.178871	2
AT2G36880	-1.00768	-3.38179	-2.3741	-0.815762	-2.8547	-2.03894	-0.353578	-0.545501	-0.0184159	2
AT2G36970	0.580062	-2.4032	-2.98326	0.480525	-2.86661	-3.34714	0.0454443	0.144981	-0.318428	2
AT2G37190	-0.0458907	-0.791632	-0.745742	-0.358537	-1.2548	-0.896261	-0.178681	0.133965	-0.329201	2
AT2G37310	0.467148	-0.2628	-0.729948	-0.111166	-1.212	-1.10084	-0.0864556	0.491858	-0.457345	2
AT2G37450	-0.325469	-1.11861	-0.793141	-0.186794	-1.24713	-1.06033	0.0914922	-0.0471831	-0.175701	2
AT2G37640	-0.299378	-1.45247	-1.15309	-0.307188	-1.74523	-1.43804	-0.551517	-0.543707	-0.836463	2
AT2G37710	0.337178	-1.47221	-1.80939	0.0304117	-1.65605	-1.68646	-0.294631	0.0121355	-0.171702	2
AT2G38110	-0.0514784	-0.835259	-0.783781	0.127084	-1.07732	-1.2044	-0.107602	-0.286164	-0.52822	2
AT2G38120	0.918069	-1.47734	-2.39541	1.00227	-1.17391	-2.17617	0.14886	0.0646637	0.368094	2
AT2G38210	0.00292372	-2.01755	-2.02047	-0.120935	-1.50027	-1.37934	-0.534711	-0.410852	0.106424	2
AT2G38230	0.0297847	-2.07726	-2.10705	-0.148981	-1.98269	-1.83371	-0.419067	-0.240301	-0.145724	2
AT2G38380	-0.00117846	-1.30421	-1.30303	-0.0109824	-1.03951	-1.02853	-0.221734	-0.21193	0.0527656	2
AT2G38860	0.302174	-1.07392	-1.3761	-0.0659047	-1.7932	-1.72729	-0.19304	0.175039	-0.544237	2
AT2G39210	0.255205	-0.930178	-1.18538	-0.0405533	-1.50105	-1.4605	-0.354809	-0.0590506	-0.629922	2
AT2G39220	-0.191078	-1.9862	-1.79513	-0.188243	-1.46116	-1.27291	-0.0362601	-0.039095	0.485953	2
AT2G39250	0.553076	-0.817725	-1.3708	-0.0557975	-1.14943	-1.09364	-0.426789	0.182084	-0.149626	2
AT2G39375	0.166974	-1.64646	-1.81344	-0.0923873	-2.03665	-1.94427	-0.1886	0.0707615	-0.319429	2
AT2G39380	0.168662	-1.64646	-1.81513	-0.129773	-2.08272	-1.95294	-0.181611	0.116825	-0.319429	2
AT2G39450	-0.131517	-1.30808	-1.17656	-0.474618	-1.71855	-1.24393	-0.28827	0.0548309	-0.35564	2
AT2G39518	0.201802	-0.593183	-0.794985	-0.243523	-1.04623	-0.802705	-0.135289	0.310035	-0.143009	2
AT2G39700	-0.0403533	-1.82764	-1.78729	-0.0791669	-2.08879	-2.00962	-0.0775754	-0.0387617	-0.299904	2
AT2G39710	0.684174	-1.44074	-2.12491	-0.310574	-3.03031	-2.71974	-0.476696	0.518052	-1.07152	2
AT2G39720	0.353028	-0.661122	-1.01415	0.20379	-0.832975	-1.03676	-0.045715	0.103523	-0.0683301	2
AT2G39770	0.018545	-0.79183	-0.810375	0.0271532	-0.979445	-1.0066	-0.137859	-0.146467	-0.334083	2
AT2G39810	0.353276	-0.702749	-1.05602	0.229944	-0.740955	-0.9709	-0.0865846	0.0367467	-0.00145933	2
AT2G40190	0.658446	-0.542311	-1.20076	-0.103017	-1.42155	-1.31854	-0.279283	0.482181	-0.397063	2
AT2G40230	0.355501	-1.35013	-1.70563	0.253228	-1.39624	-1.64947	-0.0749033	0.0273695	-0.0187405	2
AT2G40480	0.0483664	-1.38411	-1.43248	0.06065	-1.61774	-1.67839	-0.552449	-0.564733	-0.798366	2
AT2G40940	0.795149	-1.2314	-2.02655	0.468228	-0.905612	-1.37384	-0.0590578	0.267864	0.593649	2
AT2G41110	0.292865	-0.516507	-0.809373	-0.0372494	-1.01934	-0.982091	-0.0275245	0.30259	-0.200243	2
AT2G41380	0.231831	-1.05666	-1.28849	-0.224792	-1.65986	-1.43507	-0.0367782	0.419845	-0.183349	2
AT2G41740	0.11894	-0.722956	-0.841896	0.115193	-0.990557	-1.10575	0.0897622	0.0935089	-0.174093	2
AT2G41880	0.231588	-0.199161	-0.430749	-0.116822	-1.24673	-1.12991	-0.114375	0.234035	-0.813536	2
AT2G42190	0.369645	-1.4322	-1.80185	0.0848722	-1.78082	-1.86569	0.602961	0.887734	0.539117	2
AT2G42840	-0.00699762	-1.52273	-1.51573	0.0285136	-1.3129	-1.34141	-0.445905	-0.481416	-0.271589	2
AT2G42865	0.223506	-0.603335	-0.82684	0.478533	-0.577846	-1.05638	-0.0633951	-0.318423	-0.292934	2
AT2G43360	-0.00571455	-1.03473	-1.02901	-0.251041	-1.072	-0.820963	-0.30539	-0.0600631	-0.0973388	2
AT2G43540	0.33182	-0.439511	-0.771331	0.333612	-1.08673	-1.42034	0.498444	0.496653	-0.150562	2
AT2G44010	0.290828	-0.93181	-1.22264	0.272269	-1.48859	-1.76086	0.0506427	0.0692012	-0.487576	2
AT2G44020	0.332454	-0.506629	-0.839083	-0.274108	-1.44012	-1.16601	-0.0104615	0.5961	-0.337385	2
AT2G44230	-0.640758	-1.75477	-1.11401	-0.348939	-1.55916	-1.21022	-0.127197	-0.419016	-0.223407	2
AT2G44360	0.098049	-0.915949	-1.014	0.253603	-1.14404	-1.39764	0.10568	-0.0498734	-0.277963	2
AT2G44430	0.289952	-0.777274	-1.06723	0.0957175	-0.849148	-0.944865	-0.11831	0.0759251	0.00405107	2
AT2G44490	0.0395664	-1.94301	-1.98258	0.153454	-2.11516	-2.26862	0.733726	0.619839	0.447688	2
AT2G44730	0.0970591	-1.67221	-1.76927	0.194736	-1.7298	-1.92453	0.065919	-0.0317574	-0.0893494	2
AT2G44790	0.927964	-0.979114	-1.90708	0.263743	-2.20507	-2.46881	0.0569118	0.721133	-0.504824	2
AT2G44940	0.723885	-1.35902	-2.08291	0.264156	-2.38506	-2.64922	0.146193	0.605922	-0.420116	2
AT2G45160	0.774114	-1.23793	-2.01204	0.446023	-1.20808	-1.6541	0.010157	0.338248	0.368096	2
AT2G45180	0.6529	-0.940778	-1.59368	-0.075556	-1.16746	-1.09191	0.165853	0.894309	0.667626	2
AT2G45220	0.266291	-1.00859	-1.27489	0.275856	-1.10692	-1.38278	0.641159	0.631595	0.533268	2
AT2G45430	0.157662	-0.771482	-0.929145	0.571591	-0.594512	-1.1661	0.0703978	-0.34353	-0.16656	2
AT2G45470	0.181441	-1.94644	-2.12788	-0.0581141	-1.60403	-1.54591	-0.536947	-0.297392	0.0450217	2
AT2G45750	-0.388318	-1.37892	-0.990599	0.139431	-1.41684	-1.55628	0.443466	-0.0842833	-0.122212	2
AT2G45830	-0.193412	-1.12247	-0.929056	0.1348	-1.23085	-1.36565	0.337868	0.00965549	-0.098726	2
AT2G46200	0.148006	-0.680704	-0.82871	0.383163	-0.775746	-1.15891	0.106068	-0.129089	-0.224131	2
AT2G46330	0.182894	-0.891016	-1.07391	0.591404	-1.01661	-1.60801	0.53737	0.12886	0.00326866	2
AT2G46650	-0.699441	-1.90841	-1.20897	-0.175231	-1.6975	-1.52227	-0.229391	-0.753601	-0.542686	2
AT2G46750	0.402329	-1.77845	-2.18078	-0.219002	-1.61664	-1.39764	0.310714	0.932045	1.09386	2
AT2G46870	-0.00933498	-1.77435	-1.76502	0.0348704	-1.2672	-1.30207	-0.866964	-0.911169	-0.40401	2
AT2G46890	0.485423	-0.856772	-1.3422	0.0871073	-1.03196	-1.11907	-0.239187	0.159129	-0.0160631	2
AT2G46920	0.17521	-1.10128	-1.27649	0.155667	-1.11556	-1.27123	-0.151857	-0.132314	-0.146592	2
AT2G47450	0.466269	-0.914712	-1.38098	0.48871	-1.05997	-1.54868	0.464622	0.44218	0.296924	2
AT2G47490	0.714097	-0.96846	-1.68256	-0.102649	-0.986717	-0.884068	-1.09663	-0.279887	-0.298144	2
AT3G01190	0.133299	-1.59623	-1.72953	-0.0845962	-1.68646	-1.60186	-0.113606	0.104289	0.0140577	2
AT3G01290	0.976224	-0.806973	-1.7832	0.246936	-1.63923	-1.88617	0.00239089	0.731679	-0.100581	2
AT3G01420	0.685636	-0.882257	-1.56789	-0.206545	-1.23569	-1.02914	-0.342471	0.54971	0.196279	2
AT3G01470	0.221271	-0.874806	-1.09608	-0.224624	-1.06213	-0.837509	-0.431569	0.0143269	-0.173001	2
AT3G01680	-0.123028	-1.03254	-0.909512	-0.0622539	-0.971922	-0.909668	0.00277951	-0.0579942	0.00262342	2
AT3G01720	0.291255	-1.45375	-1.745	-0.0204452	-2.0075	-1.98705	-0.0396871	0.272013	-0.281735	2
AT3G01780	0.133331	-0.706147	-0.839478	0.0347394	-1.09064	-1.12538	0.0284151	0.127007	-0.25749	2
AT3G02230	-0.138794	-1.26646	-1.12766	-0.144128	-1.51012	-1.36599	-0.0961628	-0.0908286	-0.334489	2
AT3G02470	0.348395	-2.66006	-3.00845	0.060421	-2.2406	-2.30102	-0.764287	-0.476313	-0.0568537	2
AT3G02530	-0.191263	-0.917509	-0.726246	-0.161947	-1.03457	-0.872625	0.123383	0.0940661	-0.0229966	2
AT3G02560	-0.197997	-1.0533	-0.855302	-0.51321	-1.5739	-1.06069	-0.166782	0.148431	-0.372174	2
AT3G02570	-0.0461827	-1.29574	-1.24956	-0.33262	-1.32113	-0.988507	-0.405936	-0.119499	-0.144881	2
AT3G02600	-0.157882	-1.30536	-1.14748	0.195906	-1.01728	-1.21319	-0.0966123	-0.4504	-0.162318	2
AT3G02640	-0.242198	-1.33736	-1.09517	0.0125818	-1.39845	-1.41103	0.165336	-0.0894443	-0.150529	2
AT3G02760	-0.242114	-1.16405	-0.921935	-0.430887	-1.33788	-0.906992	-0.118151	0.0706223	-0.103207	2
AT3G02790	-0.059099	-1.09814	-1.03905	0.0220883	-1.24622	-1.26831	-0.108443	-0.18963	-0.33771	2
AT3G02880	0.646216	-0.371513	-1.01773	0.187	-1.18985	-1.37685	-0.248788	0.210428	-0.607906	2
AT3G03130	0.123564	-0.839069	-0.962633	-0.218978	-1.16681	-0.947837	0.133222	0.475764	0.148019	2
AT3G03265	0.560745	-0.623941	-1.18469	0.412297	-1.09295	-1.50524	0.261127	0.409576	-0.0594298	2
AT3G03450	0.628943	-0.392079	-1.02102	-0.275298	-1.07374	-0.798443	-0.741819	0.162422	-0.519239	2
AT3G03475	-0.281754	-1.95844	-1.67669	-0.542953	-2.45275	-1.9098	-0.210615	0.050583	-0.443727	2
AT3G03680	0.288772	-1.21753	-1.5063	-0.0872991	-1.39881	-1.31151	-0.26439	0.111681	-0.0695988	2
AT3G04570	0.189524	-0.595617	-0.78514	-0.17269	-1.58183	-1.40914	0.329769	0.691983	-0.294226	2
AT3G04720	0.221275	-0.710521	-0.931797	-0.261826	-1.34302	-1.08119	0.476516	0.959618	0.327122	2
AT3G05130	-0.184631	-0.765486	-0.580855	-0.58588	-1.55928	-0.973398	0.40469	0.805939	0.0121465	2
AT3G05910	-0.497515	-1.16411	-0.666591	-0.278862	-1.39376	-1.11489	0.105766	-0.112887	-0.342537	2
AT3G06010	-0.0592742	-0.83855	-0.779276	0.076729	-1.02179	-1.09852	0.158679	0.0226761	-0.160561	2
AT3G06290	0.30288	-1.08729	-1.39017	0.484735	-0.918962	-1.4037	0.291546	0.109691	0.278022	2
AT3G06450	0.0472355	-0.984885	-1.03212	0.52334	-0.700183	-1.22352	0.168125	-0.307979	-0.0232767	2
AT3G06650	-0.198559	-1.13399	-0.935428	-0.178295	-1.16445	-0.986155	-0.236727	-0.256992	-0.287454	2
AT3G06868	0.210085	-1.40445	-1.61453	-0.210256	-1.6869	-1.47665	0.0714593	0.491801	0.209343	2
AT3G06870	0.206593	-1.35315	-1.55974	-0.286691	-1.75463	-1.46794	-0.022847	0.470437	0.0689502	2
AT3G07050	-0.49873	-1.58591	-1.08719	-0.43188	-1.66821	-1.23633	-0.230505	-0.297355	-0.379645	2
AT3G07195	0.218516	-1.34522	-1.56373	0.00977014	-1.21804	-1.22781	-0.204571	0.00417491	0.131355	2
AT3G07230	-0.0854112	-0.525446	-0.440035	-0.418228	-1.82879	-1.41056	-0.00326635	0.32955	-0.973791	2
AT3G07315	0.730784	-1.56234	-2.29312	0.98387	-1.7178	-2.70167	0.535833	0.282747	0.127286	2
AT3G07320	-0.0405141	-1.27175	-1.23123	-0.112672	-1.46993	-1.35726	0.194595	0.266753	0.0685639	2
AT3G07400	-0.0292441	-0.601089	-0.571845	0.39117	-0.68494	-1.07611	0.251985	-0.168429	-0.25228	2
AT3G07555	-0.126458	-1.69554	-1.56908	-0.0849385	-1.62251	-1.53757	-0.0721392	-0.113658	-0.0406299	2
AT3G07570	0.23602	-0.605859	-0.84188	0.130647	-1.44561	-1.57626	0.168649	0.274022	-0.565733	2
AT3G07720	-0.314486	-1.30556	-0.991075	0.103816	-1.03236	-1.13617	0.256542	-0.16176	0.111442	2
AT3G07810	0.254063	-0.949082	-1.20314	-0.0326571	-1.35061	-1.31795	-0.0439126	0.242807	-0.158718	2
AT3G07980	0.0149208	-0.90527	-0.920191	0.0983837	-0.901829	-1.00021	-0.0780331	-0.161496	-0.158054	2
AT3G08580	-0.0253702	-1.18514	-1.15978	-0.131671	-1.32425	-1.19258	-0.132769	-0.0264684	-0.165574	2
AT3G08640	-0.10435	-1.2201	-1.11575	-0.463522	-1.50547	-1.04195	-0.410093	-0.050921	-0.336295	2
AT3G09150	-0.0394059	-0.253818	-0.214412	0.32902	-0.708466	-1.03749	0.0982154	-0.27021	-0.724858	2
AT3G09200	-0.274596	-0.911377	-0.636781	-0.0637999	-1.17837	-1.11457	0.218376	0.00757999	-0.259417	2
AT3G09220	0.702739	-2.36278	-3.06552	0.0662145	-2.63373	-2.69994	-0.180174	0.456351	0.185402	2
AT3G09250	0.46833	-0.720312	-1.18864	-0.0397273	-1.60244	-1.56272	-0.417717	0.0903405	-0.791792	2
AT3G09260	0.600976	-2.14565	-2.74662	0.129227	-2.14415	-2.27338	-0.802077	-0.330327	-0.328836	2
AT3G09270	0.335329	-2.77384	-3.10917	0.000735587	-3.2066	-3.20733	-0.427083	-0.0924895	-0.525246	2
AT3G09310	0.578665	-0.546193	-1.12486	0.0214203	-1.4564	-1.47782	-0.102802	0.454443	-0.455764	2
AT3G09600	0.437802	-0.622269	-1.06007	0.106351	-1.21562	-1.32197	-0.199146	0.132305	-0.461047	2
AT3G09650	0.0184017	-1.19671	-1.21511	0.0352711	-1.10596	-1.14123	-0.309139	-0.326008	-0.235251	2
AT3G09710	0.228084	-1.31658	-1.54466	0.133959	-1.14422	-1.27818	-0.288509	-0.194384	-0.0220223	2
AT3G09780	0.1216	-0.693445	-0.815045	0.3388	-0.686325	-1.02513	-0.0756421	-0.292842	-0.285722	2
AT3G10340	-0.170341	-1.00553	-0.835186	0.068965	-1.03528	-1.10425	-0.154636	-0.393942	-0.423698	2
AT3G10570	-0.151083	-1.35966	-1.20858	-0.0300127	-1.52871	-1.4987	-0.165023	-0.286093	-0.455147	2
AT3G11110	0.0846225	-1.14665	-1.23127	0.127398	-1.40148	-1.52888	-0.11504	-0.157816	-0.412651	2
AT3G11397	0.119128	-0.840135	-0.959263	0.168366	-0.861662	-1.03003	-0.271682	-0.320921	-0.342448	2
AT3G11420	0.15195	-0.285793	-0.437744	-0.117535	-1.01575	-0.898215	-0.0228848	0.246601	-0.483357	2
AT3G11570	0.0421323	-0.573523	-0.615655	0.416068	-0.665367	-1.08143	-0.0228052	-0.396741	-0.488585	2
AT3G11800	0.168215	-1.11614	-1.28435	0.252945	-1.3304	-1.58334	0.0583015	-0.0264287	-0.240692	2
AT3G12120	0.21374	-0.885349	-1.09909	-0.152813	-0.981304	-0.828491	-0.243627	0.122926	0.0269707	2
AT3G12600	0.238607	-0.918563	-1.15717	0.147804	-1.01921	-1.16702	0.128208	0.219011	0.118362	2
AT3G12610	0.0984599	-2.51586	-2.61432	0.0346791	-2.20914	-2.24382	-0.235851	-0.172071	0.134652	2
AT3G12710	0.483389	-0.89621	-1.3796	0.211035	-0.966586	-1.17762	-0.456835	-0.184481	-0.254857	2
AT3G12870	-0.0794396	-1.03678	-0.957344	0.180754	-0.872386	-1.05314	0.0957957	-0.164398	-2.22e-16	2
AT3G12900	-0.513526	-2.38827	-1.87474	0.684326	-1.22759	-1.91192	-0.107114	-1.30497	-0.144295	2
AT3G12950	0.0250597	-1.16061	-1.18567	0.313963	-0.822873	-1.13684	-0.119631	-0.408534	-0.0707938	2
AT3G12977	0.549354	-0.878519	-1.42787	0.559717	-1.01377	-1.57349	0.0541759	0.0438131	-0.0914414	2
AT3G13330	-0.107301	-1.29605	-1.18874	0.273399	-0.910006	-1.18341	0.224783	-0.155917	0.230124	2
AT3G13460	0.436665	-0.851891	-1.28856	0.231182	-0.804991	-1.03617	-0.100887	0.104596	0.151497	2
AT3G13690	0.551151	-1.27885	-1.83	0.633245	-1.14795	-1.78119	0.471493	0.389399	0.520304	2
AT3G13720	0.38937	-0.832879	-1.22225	-0.0385333	-1.64679	-1.60826	-0.282042	0.145861	-0.668049	2
AT3G13920	-0.0706982	-1.34113	-1.27043	-0.0523094	-1.26576	-1.21345	-0.0577058	-0.0760947	-0.000731848	2
AT3G14310	0.277608	-1.14125	-1.41886	0.725853	-1.17924	-1.90509	0.591591	0.143346	0.10536	2
AT3G14790	-0.0318469	-1.16926	-1.13741	-0.258392	-1.48448	-1.22609	-0.231717	-0.00517204	-0.320395	2
AT3G14840	0.299457	-1.19768	-1.49713	0.430349	-0.939235	-1.36958	0.170058	0.0391654	0.297606	2
AT3G15030	0.0303001	-1.80967	-1.83997	-0.306103	-1.61412	-1.30802	-0.517446	-0.181043	0.0145088	2
AT3G15300	0.701121	-0.866099	-1.56722	-0.0176643	-1.67151	-1.65384	-0.220439	0.498347	-0.30706	2
AT3G15730	-0.161288	-1.11325	-0.951965	-0.0936624	-1.16157	-1.06791	0.254063	0.186438	0.138117	2
AT3G15820	0.100493	-1.06973	-1.17022	-0.109175	-1.60592	-1.49674	0.0581792	0.267848	-0.268343	2
AT3G15950	0.431848	-1.13715	-1.569	0.289153	-1.77531	-2.06447	-0.340141	-0.197445	-0.835611	2
AT3G15980	0.101774	-0.799425	-0.901198	-0.0687266	-1.0748	-1.00608	-0.218164	-0.0476633	-0.323041	2
AT3G16240	0.809551	-1.70827	-2.51782	0.209119	-2.03451	-2.24363	-0.308916	0.291516	-0.034734	2
AT3G16280	-0.242477	-0.711111	-0.468634	-0.101112	-1.13733	-1.03621	0.265939	0.124574	-0.301641	2
AT3G16340	-0.224977	-1.43869	-1.21371	0.209988	-1.08935	-1.29934	-0.0210546	-0.45602	-0.106678	2
AT3G16370	0.0680999	-1.23942	-1.30752	-0.378816	-1.52421	-1.1454	-0.501121	-0.0542049	-0.338996	2
AT3G16400	0.270496	-1.12961	-1.40011	0.279141	-1.2364	-1.51554	-0.151978	-0.160623	-0.267408	2
AT3G16410	0.303844	-0.710217	-1.01406	0.352012	-0.860303	-1.21232	-0.0816905	-0.129858	-0.279944	2
AT3G16420	0.155719	-1.50224	-1.65796	0.082478	-1.63198	-1.71446	-0.245511	-0.172271	-0.302014	2
AT3G16430	0.0560095	-1.66712	-1.72313	-0.118257	-1.53165	-1.41339	-0.503617	-0.329351	-0.19388	2
AT3G16450	0.329752	-1.03548	-1.36523	0.160161	-1.14507	-1.30523	-0.19969	-0.0300991	-0.139685	2
AT3G16460	0.165843	-1.15441	-1.32025	0.279682	-1.02574	-1.30542	-0.102683	-0.216522	-0.0878534	2
AT3G16470	0.342302	-0.505752	-0.848054	0.289375	-0.756059	-1.04543	-0.257764	-0.204836	-0.455143	2
AT3G16560	0.326429	-0.805216	-1.13165	0.259372	-0.972863	-1.23223	0.280274	0.34733	0.179683	2
AT3G16830	0.0864904	-1.07859	-1.16508	0.339789	-1.11931	-1.4591	-0.150804	-0.404102	-0.444822	2
AT3G16860	0.482816	-1.24694	-1.72976	0.196697	-1.59725	-1.79395	-0.316434	-0.0303154	-0.380622	2
AT3G17160	0.198241	-0.582306	-0.780547	0.391119	-0.675186	-1.06631	0.110294	-0.0825839	-0.175463	2
AT3G17185	0.343239	-0.791926	-1.13516	0.37385	-0.726814	-1.10066	-0.146489	-0.1771	-0.111988	2
AT3G17390	-0.0586272	-2.17581	-2.11719	-0.569746	-3.0456	-2.47585	-0.165728	0.345391	-0.524396	2
AT3G17609	0.520251	-1.23844	-1.75869	0.444709	-1.50071	-1.94542	-0.359667	-0.284125	-0.546398	2
AT3G18000	-0.419861	-1.66818	-1.24832	-0.133741	-1.39959	-1.26585	-0.0333918	-0.319512	-0.0509198	2
AT3G18780	0.45216	-1.31251	-1.76467	0.185149	-1.35772	-1.54287	-0.467433	-0.200421	-0.245631	2
AT3G18830	0.051831	-1.57025	-1.62208	0.159598	-1.93666	-2.09626	0.563082	0.455315	0.0889004	2
AT3G19010	0.384148	-0.627522	-1.01167	0.0771795	-1.12258	-1.19976	0.0272065	0.334175	-0.160881	2
AT3G19430	-0.421939	-1.17901	-0.757076	0.273478	-1.01414	-1.28762	0.429106	-0.266311	-0.101435	2
AT3G19930	0.419126	-1.23619	-1.65532	0.0933186	-1.5828	-1.67612	0.207571	0.533379	0.18677	2
AT3G20015	0.0647646	-1.46534	-1.53011	0.0481408	-1.54664	-1.59478	0.278288	0.294912	0.213611	2
AT3G20080	0.205453	-1.27233	-1.47779	0.299978	-1.07124	-1.37122	0.126746	0.0322211	0.233315	2
AT3G20370	0.262655	-1.32117	-1.58382	0.180387	-1.59606	-1.77644	-0.157282	-0.0750137	-0.349905	2
AT3G20870	-0.0274734	-0.502796	-0.475323	0.149328	-0.864284	-1.01361	-0.143832	-0.320633	-0.68212	2
AT3G21055	-0.241431	-1.35396	-1.11253	-0.0196419	-1.133	-1.11336	0.463686	0.241897	0.462862	2
AT3G21220	0.0569568	-0.759382	-0.816339	-0.423992	-1.12312	-0.699127	-0.059699	0.42125	0.0575133	2
AT3G21240	-0.343333	-1.43298	-1.08965	0.189211	-1.0902	-1.27941	0.349904	-0.182639	0.160149	2
AT3G21560	1.06055	-1.40078	-2.46133	0.177818	-1.76558	-1.94339	-0.471981	0.410747	0.0459536	2
AT3G21640	-0.082003	-0.365435	-0.283432	0.452641	-0.571067	-1.02371	0.35309	-0.181554	-0.387187	2
AT3G21690	0.233146	-1.6541	-1.88725	-0.241833	-1.84291	-1.60107	-0.32631	0.148668	-0.0401364	2
AT3G21770	0.473468	-1.22307	-1.69653	0.121644	-1.5521	-1.67375	0.00885881	0.360683	0.0316456	2
AT3G21800	-0.0931344	-1.58679	-1.49365	-0.16119	-1.18431	-1.02312	-0.461433	-0.393377	0.00910249	2
AT3G22120	0.528603	-1.2931	-1.8217	-0.264157	-1.346	-1.08184	-0.805645	-0.0128848	-0.0657853	2
AT3G22121	0.528603	-1.2931	-1.8217	-0.264157	-1.346	-1.08184	-0.805645	-0.0128848	-0.0657853	2
AT3G22780	0.0251954	-1.08566	-1.11085	0.291668	-0.802694	-1.09436	-0.316498	-0.582971	-0.30001	2
AT3G22800	0.214929	-1.19539	-1.41032	0.147116	-1.59647	-1.74358	0.0322429	0.100056	-0.301022	2
AT3G23430	0.266391	-1.18332	-1.44971	0.270521	-1.07321	-1.34373	-0.100089	-0.104218	0.00588764	2
AT3G24080	-0.266905	-1.92919	-1.66228	-0.823017	-2.56845	-1.74543	-0.372655	0.183457	-0.455802	2
AT3G24210	-0.149018	-0.552022	-0.403004	0.187093	-0.88308	-1.07017	0.0887069	-0.247404	-0.578462	2
AT3G24300	-0.151519	-1.97382	-1.82231	-0.140285	-2.71629	-2.57601	-0.212476	-0.223711	-0.966178	2
AT3G24503	-0.0184504	-1.26956	-1.25111	-0.532016	-1.68902	-1.15701	-0.389591	0.123974	-0.295493	2
AT3G24670	0.284374	-0.78539	-1.06976	-0.116495	-1.09869	-0.982195	-0.0712522	0.329616	0.016316	2
AT3G25250	0.581507	-0.698932	-1.28044	0.282902	-1.36813	-1.65103	-0.220977	0.0776277	-0.591572	2
AT3G25410	-0.229687	-1.56669	-1.337	-0.0903326	-1.02774	-0.937408	-0.637025	-0.77638	-0.237429	2
AT3G25820	-0.0507162	-1.64291	-1.59219	0.195205	-1.16271	-1.35792	0.0850367	-0.160884	0.31931	2
AT3G25830	-0.00882272	-1.61805	-1.60923	0.15632	-1.30165	-1.45797	0.154752	-0.0103915	0.306009	2
AT3G26210	0.20637	-0.905812	-1.11218	-0.230854	-1.45949	-1.22863	-0.0707225	0.366501	-0.187173	2
AT3G26330	-0.0197793	-1.04815	-1.02837	-0.20372	-1.10002	-0.8963	-0.230381	-0.0464403	-0.0983089	2
AT3G26395	0.667904	-0.331765	-0.999668	0.214489	-1.29574	-1.51023	0.144538	0.597953	-0.36602	2
AT3G26470	0.576675	-0.650001	-1.22668	-0.190015	-1.08442	-0.894409	-0.290603	0.476087	0.0416653	2
AT3G26520	0.809516	-1.28659	-2.0961	0.0865782	-1.41073	-1.49731	-0.592833	0.130105	0.0059585	2
AT3G26610	0.085558	-1.11939	-1.20494	0.477533	-0.923729	-1.40126	0.196317	-0.195658	-2.22e-16	2
AT3G26650	0.0849553	-1.63225	-1.71721	0.197521	-1.09389	-1.29141	-0.312614	-0.42518	0.113185	2
AT3G27690	-0.551017	-2.34385	-1.79283	0.156208	-2.05851	-2.21472	1.67159	0.964369	1.24971	2
AT3G28160	0.331404	-1.84323	-2.17464	0.440328	-1.48589	-1.92622	-0.758636	-0.86756	-0.510215	2
AT3G28180	0.669492	-1.28918	-1.95867	1.38621	-1.53518	-2.92139	0.416286	-0.300431	-0.546425	2
AT3G28200	0.432263	-0.940931	-1.37319	0.438724	-1.40942	-1.84814	0.427278	0.420817	-0.0476669	2
AT3G28220	-0.572816	-1.53181	-0.958995	0.0886624	-1.44083	-1.52949	0.68022	0.0187415	0.109727	2
AT3G28290	-0.492631	-1.67583	-1.1832	-0.19797	-2.41634	-2.21837	1.43517	1.14051	0.400004	2
AT3G28300	0.0949864	-1.60375	-1.69874	-0.19081	-2.19935	-2.00854	0.999084	1.28488	0.68928	2
AT3G28345	0.0365921	-1.89181	-1.9284	-0.0223155	-2.06991	-2.04759	-0.00104008	0.0578675	-0.120237	2
AT3G28920	0.309751	-1.5855	-1.89525	-0.139627	-1.33451	-1.19488	-0.247369	0.202009	0.453003	2
AT3G29075	-0.237142	-1.01236	-0.775215	0.173648	-0.935617	-1.10926	0.281799	-0.12899	-0.0522503	2
AT3G29250	0.494104	-0.872027	-1.36613	0.282586	-1.41166	-1.69424	-0.171848	0.0396699	-0.499958	2
AT3G29375	0.0774108	-1.52511	-1.60252	-0.102142	-1.19324	-1.0911	-0.236565	-0.0570115	0.274863	2
AT3G29776	0.113826	-0.429922	-0.543748	-0.203426	-1.07726	-0.873829	0.0943436	0.411596	-0.235737	2
AT3G43720	-0.00882305	-1.2792	-1.27038	-0.316253	-1.17578	-0.859529	-0.632997	-0.325567	-0.222147	2
AT3G43960	-0.151782	-1.18457	-1.03279	0.310376	-1.42727	-1.73765	-0.0279817	-0.49014	-0.732843	2
AT3G44450	0.905817	-1.46518	-2.371	0.296391	-1.47843	-1.77483	0.144495	0.75392	0.740668	2
AT3G44550	-0.0142709	-1.95804	-1.94377	-0.0133687	-1.62002	-1.60666	-0.801368	-0.80227	-0.464252	2
AT3G44720	0.0609691	-1.66539	-1.72636	0.029688	-1.91689	-1.94658	-0.573352	-0.542071	-0.79357	2
AT3G44730	0.0677796	-0.952162	-1.01994	0.154667	-1.04484	-1.19951	-0.120625	-0.207512	-0.300188	2
AT3G44740	-0.0980177	-0.985173	-0.887155	-0.110755	-1.01709	-0.906339	-0.285003	-0.272266	-0.304186	2
AT3G45600	0.0326753	-0.649845	-0.68252	-0.358318	-1.38243	-1.02411	0.183988	0.574981	-0.1576	2
AT3G45650	0.160015	-1.27365	-1.43366	0.0935648	-1.29257	-1.38613	-0.0783273	-0.0118775	-0.0307973	2
AT3G45710	-0.0625074	-1.98198	-1.91947	0.250157	-1.77372	-2.02388	-0.186123	-0.498787	-0.290534	2
AT3G45840	0.371429	-0.432707	-0.804137	0.240748	-0.914555	-1.1553	0.11969	0.250372	-0.231476	2
AT3G45930	0.138542	-1.39044	-1.52898	-0.20708	-2.44716	-2.24008	-0.0515334	0.294089	-0.762635	2
AT3G45980	0.8698	-1.50207	-2.37187	1.02093	-1.90256	-2.92349	0.523346	0.372218	-0.0282709	2
AT3G46030	0.382897	-0.965848	-1.34875	0.348674	-1.40098	-1.74966	0.389877	0.4241	-0.0110345	2
AT3G46270	-0.471905	-1.39887	-0.926961	-0.264395	-1.6842	-1.41981	0.637142	0.429633	0.144295	2
AT3G46290	0.259325	-0.84346	-1.10278	0.263021	-0.915962	-1.17898	0.291752	0.288055	0.215553	2
AT3G46320	0.0224317	-2.27257	-2.295	0.562598	-2.14415	-2.70675	0.239984	-0.300183	-0.171761	2
AT3G46700	0.163592	-0.619672	-0.783264	0.16893	-0.886111	-1.05504	-0.303263	-0.308602	-0.575041	2
AT3G46820	0.50625	-1.01271	-1.51896	0.596916	-1.09591	-1.69283	0.276581	0.185916	0.102718	2
AT3G46830	0.40184	-0.59194	-0.99378	-0.0905872	-1.17445	-1.08386	-0.321556	0.170872	-0.411639	2
AT3G46845	-0.140252	-1.75947	-1.61922	-0.134566	-1.91624	-1.78167	-0.0666633	-0.0723493	-0.229115	2
AT3G46960	0.0843952	-0.932226	-1.01662	0.415914	-0.87939	-1.2953	0.215795	-0.115724	-0.0628877	2
AT3G47820	1.28338	-1.15049	-2.43386	0.685481	-1.74024	-2.42572	-0.103876	0.494019	-0.0957376	2
AT3G48320	0.77758	-0.635122	-1.4127	-0.0512766	-0.877889	-0.826612	-0.4847	0.344156	0.10139	2
AT3G48700	0.148682	-1.20356	-1.35225	-0.477522	-2.03928	-1.56175	-0.53152	0.0946832	-0.741027	2
AT3G48760	0.152495	-0.427177	-0.579672	0.262964	-0.741997	-1.00496	0.195225	0.084757	-0.230064	2
AT3G49120	0.620487	-0.66923	-1.28972	-0.344131	-1.65463	-1.3105	0.258551	1.22317	0.237771	2
AT3G49210	0.236401	-0.648823	-0.885224	0.445618	-0.998771	-1.44439	0.0889989	-0.120218	-0.470166	2
AT3G49260	0.0119498	-1.3134	-1.32535	-0.0949165	-1.30901	-1.21409	-0.112766	-0.00589931	-0.00150982	2
AT3G49350	0.554354	-0.498233	-1.05259	0.0169164	-0.812188	-0.829105	-0.373913	0.163524	-0.150431	2
AT3G49730	0.263836	-0.369656	-0.633493	0.178457	-0.83865	-1.01711	0.0571508	0.14253	-0.326464	2
AT3G50900	0.825718	-0.552049	-1.37777	0.0228443	-0.917048	-0.939893	-0.495136	0.307738	-0.0572616	2
AT3G51160	0.0660607	-2.47566	-2.54172	-0.268397	-2.63084	-2.36245	-0.0605429	0.273915	0.118731	2
AT3G51238	-0.620708	-2.30575	-1.68504	-0.671914	-2.386	-1.71409	-0.83287	-0.781663	-0.861915	2
AT3G51240	-0.624652	-2.30259	-1.67794	-0.67484	-2.38853	-1.71369	-0.831929	-0.781741	-0.867676	2
AT3G51280	-0.0225975	-0.866606	-0.844009	0.187569	-1.02248	-1.21005	-0.00535267	-0.215519	-0.371397	2
AT3G51470	0.189605	-0.455129	-0.644734	-0.134376	-1.00841	-0.874035	-0.0485848	0.275396	-0.277886	2
AT3G51720	-0.394665	-0.92035	-0.525685	0.217468	-1.08639	-1.30386	0.516732	-0.0954016	-0.261445	2
AT3G51740	0.0550562	-1.19187	-1.24693	0.42044	-1.12861	-1.54905	0.543618	0.178234	0.241499	2
AT3G51920	0.591564	-1.21267	-1.80424	0.0633564	-1.52618	-1.58953	-0.342293	0.185914	-0.127592	2
AT3G51950	0.358719	-1.76037	-2.11909	0.176474	-1.47397	-1.65045	-0.34174	-0.159495	0.126899	2
AT3G52430	0.601902	-0.895622	-1.49752	0.206246	-0.891627	-1.09787	-0.346454	0.0492014	0.0531963	2
AT3G52500	0.556262	-1.09679	-1.65305	0.401379	-1.16773	-1.56911	0.242979	0.397862	0.326919	2
AT3G52520	0.58255	-0.678356	-1.26091	-0.333699	-1.1899	-0.856197	-0.404709	0.51154	-2.22e-16	2
AT3G52605	0.564643	-1.07009	-1.63474	0.424953	-1.21837	-1.64332	-0.136639	0.0030516	-0.145226	2
AT3G52610	0.580456	-0.769146	-1.3496	0.132968	-1.82927	-1.96224	-0.00637648	0.441111	-0.619011	2
AT3G52710	-0.0615317	-1.00532	-0.943789	0.0641727	-1.46136	-1.52553	0.104665	-0.0210392	-0.477076	2
AT3G52740	1.13223	-1.18972	-2.32194	0.64234	-1.61667	-2.25901	-0.510159	-0.02027	-0.447222	2
AT3G52870	-0.0667162	-2.37652	-2.3098	-0.465075	-2.2446	-1.77953	-0.182937	0.215421	0.347342	2
AT3G53260	-0.83264	-2.61219	-1.77955	0.373586	-1.59486	-1.96845	0.475677	-0.730549	0.286775	2
AT3G53520	0.200698	-0.862535	-1.06323	-0.000163617	-0.948699	-0.948535	-0.00634609	0.194515	0.108352	2
AT3G53730	0.827024	-1.52158	-2.34861	0.653408	-2.29929	-2.9527	0.304212	0.477829	-0.299877	2
AT3G54400	0.30829	-1.4761	-1.78439	-0.390616	-1.38483	-0.994212	-0.907784	-0.208877	-0.117606	2
AT3G54600	-0.751543	-2.18908	-1.43754	-0.319184	-1.86741	-1.54823	-0.579337	-1.0117	-0.690029	2
AT3G54625	-0.249716	-1.01128	-0.761562	-0.08807	-1.47355	-1.38548	0.266003	0.104357	-0.357916	2
AT3G54630	-0.286572	-1.01128	-0.724707	-0.0680056	-1.45349	-1.38548	0.302859	0.0842926	-0.357916	2
AT3G54650	-0.306919	-1.16904	-0.862124	0.0338839	-0.991501	-1.02538	0.10557	-0.235232	-0.0576907	2
AT3G54830	0.740115	-1.7175	-2.45761	0.59967	-1.44145	-2.04112	-0.102977	0.0374674	0.313512	2
AT3G54990	-0.206447	-1.81964	-1.61319	-0.640127	-2.16043	-1.5203	-0.696439	-0.262759	-0.603548	2
AT3G55150	0.110364	-0.570858	-0.681222	-0.0568884	-1.19611	-1.13922	-0.190843	-0.0235906	-0.648844	2
AT3G55350	-0.0366142	-1.23639	-1.19978	-0.469193	-1.52701	-1.05782	-0.260474	0.172105	-0.118516	2
AT3G55420	0.287968	-1.00703	-1.295	-0.323398	-1.29064	-0.967241	-0.434657	0.176709	-0.106897	2
AT3G55450	0.254852	-0.802411	-1.05726	0.229519	-1.0972	-1.32672	0.476566	0.501899	0.207106	2
AT3G55610	0.135111	-1.22731	-1.36242	0.34914	-0.873384	-1.22252	0.0492848	-0.164744	0.189176	2
AT3G55740	0.579054	-0.620649	-1.1997	-0.00611585	-1.24814	-1.24202	-0.454773	0.130397	-0.497095	2
AT3G56408	0.659236	-1.07493	-1.73417	0.480871	-1.3014	-1.78227	0.257712	0.436078	0.209612	2
AT3G56410	0.665198	-1.05843	-1.72362	0.473111	-1.33013	-1.80324	0.25598	0.448067	0.176361	2
AT3G57120	0.284364	-0.654396	-0.93876	0.21357	-1.21619	-1.42976	0.1652	0.235994	-0.325806	2
AT3G57330	0.334343	-1.10739	-1.44173	0.362035	-1.10773	-1.46976	-0.2296	-0.257292	-0.257633	2
AT3G57710	0.468801	-0.48986	-0.958662	0.282771	-1.30741	-1.59018	0.0548095	0.24084	-0.576706	2
AT3G57965	0.120008	-0.890575	-1.01058	-0.171406	-1.04017	-0.868768	-0.146099	0.145315	-0.00428427	2
AT3G57970	0.0263487	-0.871771	-0.89812	-0.331951	-1.42532	-1.09336	-0.1561	0.2022	-0.351343	2
AT3G57980	0.53239	-0.742241	-1.27463	0.601971	-1.08441	-1.68638	0.29572	0.226139	-0.116026	2
AT3G58810	-0.268486	-1.13176	-0.863277	-0.0536152	-1.34235	-1.28874	-0.0145306	-0.229401	-0.439993	2
AT3G58850	-0.0605523	-0.944694	-0.884141	0.291638	-1.55413	-1.84577	0.109557	-0.242634	-0.852073	2
AT3G58940	0.0288708	-0.533347	-0.562218	0.0826629	-0.957261	-1.03992	-0.106194	-0.159986	-0.5839	2
AT3G58990	-0.31936	-2.5183	-2.19895	-0.817855	-3.23519	-2.41734	-0.389543	0.108952	-0.607936	2
AT3G60110	-0.0746708	-1.76169	-1.68702	0.139227	-1.96139	-2.10061	0.16446	-0.049438	-0.249136	2
AT3G60280	0.406881	-0.796616	-1.2035	0.463191	-0.968298	-1.43149	0.227992	0.171682	-2.22e-16	2
AT3G60440	0.28296	-0.667275	-0.950235	0.0756082	-1.21229	-1.2879	-0.153287	0.054065	-0.490949	2
AT3G60450	0.246418	-0.767592	-1.01401	-0.242469	-1.23286	-0.990392	-0.190027	0.29886	-0.166408	2
AT3G60965	0.299359	-0.848132	-1.14749	0.362139	-1.1234	-1.48554	0.28778	0.225	-0.0502684	2
AT3G61270	0.0505434	-0.999803	-1.05035	0.070595	-1.07725	-1.14784	-0.130307	-0.150358	-0.227802	2
AT3G61520	0.0423762	-0.784257	-0.826633	-0.371576	-1.42707	-1.05549	-0.127982	0.28597	-0.356844	2
AT3G61670	0.12426	-0.776656	-0.900915	-0.10501	-1.048	-0.942987	-0.342297	-0.113027	-0.384369	2
AT3G61750	0.633353	-0.773758	-1.40711	0.231653	-1.09048	-1.32213	-0.451033	-0.0493328	-0.366052	2
AT3G61820	-0.475121	-2.70953	-2.2344	-0.53545	-3.41478	-2.87933	0.117092	0.177421	-0.527836	2
AT3G62250	-0.0377376	-0.845949	-0.808211	-0.29604	-1.17853	-0.882485	-0.15189	0.106412	-0.226164	2
AT3G62270	-0.250814	-1.07578	-0.82497	0.0971805	-1.33165	-1.42883	0.378433	0.030438	-0.225425	2
AT3G62500	0.22319	-0.608146	-0.831337	0.368712	-0.680875	-1.04959	-0.100178	-0.245699	-0.318428	2
AT3G62650	0.338373	-1.01075	-1.34912	0.292021	-1.15073	-1.44276	0.206744	0.253095	0.113112	2
AT3G62680	0.0696595	-0.983638	-1.0533	0.359341	-1.39077	-1.75011	0.681204	0.391523	-0.0156071	2
AT3G63030	0.440904	-0.250699	-0.691603	-0.217886	-1.29663	-1.07875	-0.157265	0.501525	-0.544409	2
AT3G63110	0.591669	-1.05546	-1.64712	0.316134	-1.37772	-1.69386	0.0280155	0.303551	-0.0187156	2
AT3G63160	0.389952	-0.373704	-0.763657	-0.450534	-1.30176	-0.851224	-0.54017	0.300317	-0.627737	2
AT3G63380	0.827483	-0.943763	-1.77125	-0.337506	-2.57201	-2.2345	0.0406914	1.20568	-0.422563	2
AT4G00110	0.13961	-1.03645	-1.17606	0.0336948	-1.71268	-1.74638	0.0665967	0.172512	-0.503725	2
AT4G00230	0.0431059	-0.881308	-0.924414	0.44752	-0.91639	-1.36391	0.22217	-0.182244	-0.217325	2
AT4G00290	0.236386	-0.704385	-0.940772	0.424184	-0.992723	-1.41691	0.0887774	-0.0990204	-0.387358	2
AT4G00930	0.166203	-0.892485	-1.05869	0.109005	-1.32001	-1.42902	-0.00893068	0.0482668	-0.379262	2
AT4G01395	0.199575	-0.546863	-0.746438	0.0948199	-0.919005	-1.01382	0.159691	0.264445	-0.107696	2
AT4G01720	0.577295	-0.676281	-1.25358	0.588727	-0.902518	-1.49124	0.0178438	0.00641126	-0.219826	2
AT4G02050	-0.141135	-0.983825	-0.84269	-0.00132725	-1.0661	-1.06478	-0.0250274	-0.164835	-0.247112	2
AT4G02330	-0.109027	-1.28903	-1.18	0.0371101	-1.12573	-1.16284	-0.161451	-0.307588	-0.144295	2
AT4G02680	0.106688	-1.08012	-1.18681	0.0503546	-1.04222	-1.09257	-0.212954	-0.15662	-0.118719	2
AT4G02800	0.194641	-0.947878	-1.14252	-0.189557	-1.11853	-0.92897	-0.213549	0.170649	-2.22e-16	2
AT4G02820	-0.152175	-1.43212	-1.27995	-0.419866	-1.67803	-1.25816	-0.270837	-0.00314661	-0.249049	2
AT4G03550	0.15686	-1.49799	-1.65485	0.219779	-1.15492	-1.3747	-0.178203	-0.241123	0.101944	2
AT4G04570	0.974171	-1.62431	-2.59848	1.06257	-1.80231	-2.86488	-0.416156	-0.504558	-0.682553	2
AT4G04695	0.223938	-0.87007	-1.09401	0.451691	-0.881949	-1.33364	-0.0787968	-0.306549	-0.318428	2
AT4G04990	0.976114	-1.01103	-1.98714	0.0810479	-1.18177	-1.26282	-0.00488025	0.890186	0.719442	2
AT4G05190	0.127732	-0.875391	-1.00312	0.0399034	-1.25867	-1.29857	-0.167708	-0.0798793	-0.463158	2
AT4G05200	-0.0748452	-1.5054	-1.43056	-0.064544	-1.3021	-1.23755	-0.17004	-0.180341	0.0229633	2
AT4G06744	0.0699485	-0.842808	-0.912756	-0.243705	-1.18754	-0.943838	-0.111898	0.201756	-0.14298	2
AT4G07410	-0.0124551	-1.63259	-1.62014	-0.255124	-1.5383	-1.28317	-0.137255	0.105414	0.199709	2
AT4G07825	0.451799	-1.28954	-1.74134	0.500383	-0.913451	-1.41383	-0.192034	-0.240619	0.135467	2
AT4G08035	0.176543	-0.604491	-0.781034	0.126778	-1.49808	-1.62486	0.37389	0.423655	-0.469935	2
AT4G08810	0.263275	-0.636875	-0.90015	0.0175566	-1.2373	-1.25485	-0.0351019	0.210616	-0.389806	2
AT4G08850	0.879378	-1.59498	-2.47436	0.496063	-1.69794	-2.19401	0.0233993	0.406714	0.30375	2
AT4G09160	0.708638	-1.06978	-1.77842	0.894115	-0.832434	-1.72655	-0.0388678	-0.224345	0.0130007	2
AT4G09420	0.252609	-0.884754	-1.13736	-0.000548792	-1.15885	-1.1583	-0.0884107	0.164747	-0.109353	2
AT4G10340	-0.22643	-1.21136	-0.984932	0.0236331	-1.16414	-1.18777	0.927789	0.677726	0.724947	2
AT4G10610	0.164433	-0.622318	-0.786751	0.341657	-0.998893	-1.34055	0.291622	0.114398	-0.262178	2
AT4G10840	0.398862	-0.818865	-1.21773	0.303421	-0.874609	-1.17803	0.102668	0.198108	0.142364	2
AT4G11190	-0.083112	-0.905514	-0.822402	0.0328932	-1.08681	-1.1197	0.0326665	-0.0833386	-0.264637	2
AT4G11300	0.337442	-0.862248	-1.19969	0.538066	-0.895037	-1.4331	0.204858	0.00423407	-0.0285551	2
AT4G11320	0.421165	-2.04726	-2.46843	0.118139	-2.12544	-2.24358	-0.247755	0.0552707	-0.0229114	2
AT4G11330	0.256516	-0.320406	-0.576922	0.05688	-0.980498	-1.03738	-0.143408	0.0562273	-0.603865	2
AT4G11420	-0.147849	-1.24011	-1.09226	-0.0819349	-1.08855	-1.00661	-0.0650278	-0.130942	0.02062	2
AT4G11850	0.313424	-0.912493	-1.22592	0.0377235	-1.21223	-1.24995	-0.013627	0.262074	-0.0376606	2
AT4G12110	0.239504	-1.00294	-1.24245	-0.041245	-1.15116	-1.10991	-0.170677	0.110072	-0.0381406	2
AT4G12250	0.195998	-0.853337	-1.04933	0.277858	-0.83746	-1.11532	-0.174037	-0.255898	-0.24002	2
AT4G12510	-0.0325556	-1.34701	-1.31446	0.0227436	-1.34255	-1.36529	-0.130031	-0.18533	-0.180867	2
AT4G12520	-0.0714335	-1.06403	-0.9926	0.00342574	-1.55588	-1.5593	-0.109502	-0.184361	-0.676204	2
AT4G12640	0.327904	-0.887233	-1.21514	-0.147314	-1.00601	-0.858697	-0.137734	0.337484	0.218706	2
AT4G12730	-0.0148961	-1.79149	-1.77659	-0.274132	-1.9759	-1.70177	-0.51622	-0.256984	-0.441392	2
AT4G13350	0.545256	-1.01626	-1.56152	0.205118	-1.01206	-1.21717	-0.197212	0.142927	0.147132	2
AT4G13770	-0.350806	-2.14161	-1.7908	-0.587507	-2.20759	-1.62009	-0.736667	-0.499967	-0.565954	2
AT4G13930	-0.454885	-2.26568	-1.8108	-0.576514	-1.67381	-1.0973	-0.568929	-0.4473	0.144573	2
AT4G13940	0.223531	-1.59866	-1.8222	-0.123924	-1.61355	-1.48962	-0.743523	-0.396068	-0.410952	2
AT4G14330	-0.207452	-1.18997	-0.982515	-0.48976	-1.65927	-1.16951	-0.0662904	0.216017	-0.253284	2
AT4G14360	-0.0318055	-1.18157	-1.14976	-0.254328	-1.18784	-0.933507	-0.195232	0.0272911	0.0210229	2
AT4G14465	-0.160931	-1.89264	-1.73171	-0.101489	-1.90741	-1.80592	-0.000463813	-0.0599054	-0.0746673	2
AT4G14480	0.00670507	-1.28811	-1.29482	-0.0646115	-1.25232	-1.18771	0.0209695	0.092286	0.128079	2
AT4G14605	0.304893	-0.952449	-1.25734	0.39258	-1.04133	-1.43391	0.102069	0.0143816	-0.0744975	2
AT4G14760	-0.364837	-1.24084	-0.876002	0.132623	-0.940898	-1.07352	0.0811227	-0.416337	-0.116396	2
AT4G14900	0.411103	-0.927781	-1.33888	0.179653	-0.9523	-1.13195	-0.112503	0.118947	0.0944281	2
AT4G15070	0.0298447	-0.46671	-0.496554	0.250412	-0.778002	-1.02841	0.195752	-0.0248153	-0.336108	2
AT4G15830	-0.125794	-1.35913	-1.23334	-0.295567	-1.24008	-0.944517	-0.279198	-0.109426	0.00962273	2
AT4G16120	0.183665	-1.81462	-1.99828	0.218091	-1.59727	-1.81536	-0.2081	-0.242525	-0.0251763	2
AT4G16210	0.197528	-0.121426	-0.318954	0.0134119	-1.01519	-1.0286	-0.0416554	0.142461	-0.751307	2
AT4G16250	-0.0325581	-1.03406	-1.0015	0.233625	-1.41892	-1.65255	0.123771	-0.142413	-0.527276	2
AT4G16260	0.542078	-1.2301	-1.77218	-0.242919	-1.66215	-1.41923	0.145224	0.930221	0.498177	2
AT4G16470	0.128655	-0.340541	-0.469196	-0.247721	-1.43532	-1.1876	-0.216281	0.160095	-0.934689	2
AT4G16650	0.168252	-0.886582	-1.05483	-0.0883696	-0.962413	-0.874043	-0.272138	-0.0155162	-0.091347	2
AT4G16980	0.565214	-1.51724	-2.08246	0.351816	-1.13397	-1.48579	-0.509388	-0.295991	0.0872826	2
AT4G16983	0.561212	-1.5129	-2.07412	0.351713	-1.13158	-1.48329	-0.50354	-0.294041	0.0872826	2
AT4G17090	0.967275	-1.5879	-2.55518	0.312729	-1.27181	-1.58454	-0.919115	-0.264569	0.0515268	2
AT4G17180	0.18925	-0.889643	-1.07889	-0.169164	-1.29655	-1.12738	-0.373715	-0.015301	-0.422205	2
AT4G17520	-0.224842	-1.21606	-0.991217	-0.185881	-1.25584	-1.06996	-0.150416	-0.189377	-0.22916	2
AT4G17680	0.714765	-0.443526	-1.15829	-0.127168	-1.50622	-1.37905	-0.55759	0.284344	-0.778353	2
AT4G17800	-0.0981652	-0.723367	-0.625202	-0.0558706	-1.08794	-1.03207	0.0897436	0.0474489	-0.317126	2
AT4G17870	0.263748	-1.36482	-1.62857	0.0626545	-1.06728	-1.12994	-0.301321	-0.100228	0.197312	2
AT4G19030	0.145569	-1.221	-1.36657	0.393031	-1.02964	-1.42267	-0.0228591	-0.270321	-0.0789617	2
AT4G19120	0.444933	-1.50208	-1.94701	-0.511153	-2.16552	-1.65437	-0.476739	0.479347	-0.184095	2
AT4G19380	0.49545	-1.85211	-2.34756	0.259063	-1.64764	-1.90671	-0.089874	0.146512	0.350975	2
AT4G19680	0.186721	-0.802918	-0.989639	0.289544	-0.844358	-1.1339	0.15103	0.0482061	0.00676588	2
AT4G19690	-0.0448367	-3.19036	-3.14553	0.628354	-2.57935	-3.20771	0.3626	-0.31059	0.300418	2
AT4G20000	0.426937	-0.594863	-1.0218	-0.296901	-1.14986	-0.852957	-0.508847	0.214991	-0.340004	2
AT4G20170	0.657439	-0.891262	-1.5487	0.20021	-0.842929	-1.04314	-0.393758	0.0634701	0.111803	2
AT4G20300	0.535129	-0.870033	-1.40516	0.260514	-1.12555	-1.38607	-0.0393987	0.235216	-0.0203047	2
AT4G20780	0.488108	-1.11701	-1.60512	0.0308437	-1.75346	-1.7843	-0.101145	0.356119	-0.280327	2
AT4G20860	0.704026	-1.14392	-1.84795	0.0803186	-1.43883	-1.51915	-0.218919	0.404789	0.109878	2
AT4G21670	-0.260935	-1.48161	-1.22067	0.030871	-1.02952	-1.06039	-0.106437	-0.398243	0.0538481	2
AT4G21705	0.0390804	-0.75688	-0.795961	0.200322	-0.922557	-1.12288	-0.14088	-0.302121	-0.467799	2
AT4G21740	0.795041	-0.954685	-1.74973	0.199948	-1.12716	-1.3271	-0.554354	0.0407389	-0.131732	2
AT4G21900	0.204156	-1.29399	-1.49815	-0.139733	-1.47565	-1.33591	-0.339901	0.00398784	-0.177668	2
AT4G21910	-0.506244	-1.09463	-0.588386	-0.0078523	-1.05795	-1.0501	0.230287	-0.268106	-0.231428	2
AT4G21960	-0.0144103	-1.88728	-1.87287	-0.161702	-1.67722	-1.51552	-0.212134	-0.064842	0.145218	2
AT4G22010	0.357314	-0.780486	-1.1378	0.463365	-1.31877	-1.78213	0.0539747	-0.0520763	-0.590358	2
AT4G22070	0.408547	-0.73554	-1.14409	0.047652	-1.10445	-1.1521	0.348247	0.709142	0.340235	2
AT4G22320	0.214791	-0.762647	-0.977438	-0.297969	-1.29887	-1.0009	-0.0434182	0.469341	-0.0668772	2
AT4G22910	0.0876847	-0.819912	-0.907596	0.33178	-1.01007	-1.34185	0.296171	0.0520755	-0.13808	2
AT4G23290	-0.125568	-1.75984	-1.63427	-0.00157988	-1.47504	-1.47346	0.139396	0.015408	0.300205	2
AT4G23510	0.0505484	-0.65464	-0.705188	0.344072	-0.733529	-1.0776	0.509884	0.21636	0.137471	2
AT4G23800	-0.127154	-1.67398	-1.54682	-0.157801	-2.01828	-1.86048	0.349963	0.38061	0.0363105	2
AT4G23810	0.359729	-0.649633	-1.00936	-0.242327	-0.986746	-0.744419	-0.1515	0.450556	0.113443	2
AT4G23820	0.548447	-0.930689	-1.47914	0.096044	-1.13066	-1.2267	0.0820822	0.534485	0.334518	2
AT4G24530	0.342916	-0.375287	-0.718203	0.419624	-1.0757	-1.49533	0.0785715	0.0018636	-0.698551	2
AT4G25030	0.184946	-0.697847	-0.882793	0.277873	-0.887211	-1.16508	0.157985	0.0650575	-0.124306	2
AT4G25050	0.38426	-1.16639	-1.55065	0.340925	-1.12383	-1.46476	0.204362	0.247697	0.290253	2
AT4G25320	-0.234454	-1.33494	-1.10049	-0.209348	-1.4973	-1.28795	-0.038025	-0.0631308	-0.225491	2
AT4G25790	-0.313958	-0.154652	0.159306	0.102128	-1.18991	-1.29204	0.774482	0.358396	-0.676861	2
AT4G25870	0.0322666	-0.697811	-0.730078	0.479982	-0.895931	-1.37591	0.213796	-0.233919	-0.432038	2
AT4G26010	-0.201692	-0.966254	-0.764562	0.0757176	-1.59559	-1.67131	0.57574	0.298331	-0.331008	2
AT4G26130	0.0010793	-0.898078	-0.899157	-0.285112	-1.42265	-1.13754	0.639066	0.925257	0.400684	2
AT4G26582	0.292695	-0.927913	-1.22061	0.475544	-0.939188	-1.41473	0.513135	0.330285	0.31901	2
AT4G26590	0.295636	-0.877865	-1.1735	0.523594	-0.866194	-1.38979	0.535297	0.307339	0.31901	2
AT4G26660	0.266169	-0.673167	-0.939337	-0.0383805	-1.04799	-1.00961	-0.0855012	0.219049	-0.155776	2
AT4G27230	0.00374491	-1.08512	-1.08886	0.270821	-1.23954	-1.51036	0.0672686	-0.199807	-0.354226	2
AT4G27270	0.0687937	-0.762011	-0.830805	-0.252451	-1.30043	-1.04798	0.15774	0.478984	-0.059438	2
AT4G28550	-0.290449	-0.898625	-0.608176	0.0231364	-1.00345	-1.02659	0.0744576	-0.239128	-0.343955	2
AT4G28750	-0.326095	-1.05951	-0.733417	-0.15134	-1.14935	-0.998009	0.699263	0.524508	0.434671	2
AT4G28780	-0.159536	-1.61746	-1.45792	-0.621422	-1.91113	-1.28971	-0.589276	-0.12739	-0.421062	2
AT4G28940	0.155192	-1.29335	-1.44854	0.0660279	-1.52732	-1.59335	-0.30783	-0.218666	-0.452635	2
AT4G29260	0.292929	-0.807917	-1.10085	0.0641766	-1.11705	-1.18122	-0.255937	-0.027184	-0.336315	2
AT4G29700	0.130998	-2.30616	-2.43716	0.125115	-2.20274	-2.32785	-0.141142	-0.13526	-0.0318371	2
AT4G29720	0.39939	-1.51045	-1.90984	0.303575	-1.39313	-1.69671	0.126027	0.221842	0.339157	2
AT4G29740	0.756284	-0.865439	-1.62172	0.696121	-1.01484	-1.71096	-0.0293869	0.030776	-0.118622	2
AT4G30020	-0.473288	-1.71555	-1.24226	0.0331037	-1.11556	-1.14867	-0.289515	-0.795907	-0.195924	2
AT4G30170	0.114738	-1.38685	-1.50159	0.207577	-1.84287	-2.05044	0.592936	0.500097	0.044086	2
AT4G30190	0.270277	-1.54725	-1.81752	0.333905	-1.61491	-1.94882	0.226457	0.16283	0.0951644	2
AT4G30360	0.434596	-0.621472	-1.05607	0.346419	-0.940032	-1.28645	0.234629	0.322806	0.00424619	2
AT4G30650	-0.021669	-1.16497	-1.1433	-0.510551	-2.24902	-1.73847	1.18997	1.67885	0.594795	2
AT4G30670	0.0430403	-0.37594	-0.41898	-0.406733	-1.20636	-0.799625	0.429328	0.879102	0.048683	2
AT4G30760	0.12718	-0.872355	-0.999535	-0.206012	-1.15821	-0.952197	-0.120681	0.212511	-0.0733419	2
AT4G30850	-0.0883808	-1.34151	-1.25313	0.117595	-1.09553	-1.21313	-0.2065	-0.412476	-0.166499	2
AT4G31500	-0.600852	-2.38755	-1.7867	-0.537226	-2.73246	-2.19523	-0.251815	-0.315441	-0.660347	2
AT4G31840	-0.0295522	-1.54887	-1.51932	0.580082	-1.10889	-1.68897	0.0917144	-0.51792	-0.077936	2
AT4G31910	-0.571335	-1.51234	-0.941008	0.00419926	-1.1295	-1.1337	0.149281	-0.426254	-0.043413	2
AT4G31920	-0.266408	-1.63603	-1.36962	-0.281609	-1.35303	-1.07142	-0.142637	-0.127436	0.155567	2
AT4G31940	-0.588067	-2.22141	-1.63335	0.556946	-1.71761	-2.27456	0.330554	-0.814459	-0.310657	2
AT4G32285	0.213502	-0.78415	-0.997651	0.259233	-0.827389	-1.08662	0.100505	0.0547737	0.011534	2
AT4G32290	0.217102	-0.730694	-0.947796	0.024139	-1.02046	-1.0446	-0.52754	-0.334577	-0.624346	2
AT4G32460	0.163266	-1.63585	-1.79911	-0.0574086	-1.43383	-1.37643	-0.276725	-0.0560511	0.145962	2
AT4G32680	0.068016	-0.293609	-0.361625	-0.0822824	-1.07873	-0.996453	0.0567311	0.20703	-0.578097	2
AT4G33050	0.569932	-0.895663	-1.46559	0.413975	-1.32203	-1.736	-0.29421	-0.138253	-0.564614	2
AT4G33400	-0.525519	-1.17939	-0.653875	-0.214564	-1.4245	-1.20993	0.24533	-0.0656247	-0.310728	2
AT4G33625	0.236213	-0.734057	-0.97027	0.266751	-1.33171	-1.59847	0.994701	0.964163	0.366505	2
AT4G33790	0.0959085	-0.834983	-0.930891	0.000910677	-1.00185	-1.00276	-0.0023141	0.0926838	-0.0741812	2
AT4G34450	0.0703891	-0.797159	-0.867549	0.210252	-0.791307	-1.00156	0.184619	0.0447565	0.0506087	2
AT4G34550	-0.33452	-2.00454	-1.67002	-0.823095	-2.85461	-2.03152	0.250845	0.739419	-0.110656	2
AT4G34610	-0.204078	-2.12253	-1.91845	-0.371911	-1.86154	-1.48963	-0.278597	-0.110765	0.15023	2
AT4G34710	0.362444	-1.20931	-1.57175	-0.11426	-1.35122	-1.23696	-0.661075	-0.184372	-0.326284	2
AT4G34730	0.0103426	-1.4713	-1.48165	0.0871888	-1.03993	-1.12712	-0.241356	-0.318203	0.11317	2
AT4G34870	-0.0974849	-0.813216	-0.715731	-0.1038	-1.19208	-1.08828	0.168055	0.174371	-0.204496	2
AT4G34881	0.569994	-1.40499	-1.97499	0.476041	-1.58347	-2.05951	-0.778683	-0.684729	-0.863206	2
AT4G34900	0.276933	-0.509885	-0.786818	0.410689	-0.684626	-1.09532	-0.208468	-0.342225	-0.516965	2
AT4G34960	0.0709524	-1.22595	-1.2969	-0.101779	-1.38037	-1.27859	-0.0749598	0.0977711	-0.0566497	2
AT4G34980	0.0988098	-1.40713	-1.50594	-0.138269	-1.38861	-1.25035	-0.0271346	0.209944	0.228464	2
AT4G35060	-0.0323803	-0.965641	-0.933261	-0.353642	-1.3564	-1.00276	-0.0648283	0.256433	-0.134326	2
AT4G35160	-0.112645	-2.14296	-2.03031	-0.239355	-2.44902	-2.20966	-0.313255	-0.186546	-0.492602	2
AT4G35260	0.0883379	-0.898103	-0.986441	-0.184615	-1.15013	-0.965511	-0.0280663	0.244887	-0.00713665	2
AT4G35310	0.202524	-0.965261	-1.16779	0.0981585	-1.26876	-1.36692	0.145146	0.249511	-0.0539918	2
AT4G35320	0.159319	-0.946305	-1.10562	-0.420513	-1.59939	-1.17888	-0.482478	0.0973533	-0.555735	2
AT4G35510	0.0134067	-1.09016	-1.10357	0.224355	-0.889997	-1.11435	0.112156	-0.0987922	0.101374	2
AT4G35630	0.206219	-0.841944	-1.04816	-0.156877	-1.36668	-1.2098	0.0625007	0.425596	-0.0991413	2
AT4G36500	1.19884	-1.10655	-2.30538	0.346152	-1.91851	-2.26466	-0.0960829	0.756601	-0.0553618	2
AT4G36520	0.627219	-0.901053	-1.52827	0.478131	-0.827837	-1.30597	-0.0137434	0.135344	0.20856	2
AT4G36670	0.014019	-1.01638	-1.0304	0.549301	-1.3633	-1.9126	0.672901	0.137619	-0.209299	2
AT4G36890	0.359912	-1.11236	-1.47227	0.350217	-0.956627	-1.30684	-0.142879	-0.133184	0.0225504	2
AT4G36920	0.63987	-0.713357	-1.35323	0.035013	-1.34561	-1.38062	-0.250261	0.354596	-0.277657	2
AT4G36970	0.0728363	-0.702997	-0.775834	0.473522	-0.762345	-1.23587	-0.237502	-0.638188	-0.697535	2
AT4G37070	0.386147	-0.85836	-1.24451	0.0780181	-1.26478	-1.3428	-0.242074	0.0660543	-0.340369	2
AT4G37210	-0.0631395	-1.54615	-1.48301	0.184209	-1.45704	-1.64125	0.223104	-0.0242439	0.0648677	2
AT4G37430	0.323712	-0.689224	-1.01294	-0.0860339	-1.07763	-0.991599	0.151949	0.561695	0.173286	2
AT4G37432	0.323712	-0.689224	-1.01294	-0.0860339	-1.07763	-0.991599	0.151949	0.561695	0.173286	2
AT4G37470	0.257216	-0.415363	-0.672578	0.114778	-0.964487	-1.07926	0.445357	0.587794	0.0386696	2
AT4G37520	0.707345	-0.662971	-1.37031	0.00230441	-1.24704	-1.24934	-0.188665	0.516376	-0.0676923	2
AT4G37640	-0.109517	-0.984444	-0.874927	-0.0276499	-1.15159	-1.12394	-0.211472	-0.293339	-0.460489	2
AT4G37700	-0.0176516	-0.546656	-0.529004	0.176016	-0.861836	-1.03785	-0.20026	-0.393928	-0.709108	2
AT4G38520	0.656975	-0.476085	-1.13306	0.175198	-0.800156	-0.975354	-0.579598	-0.0978211	-0.421891	2
AT4G38550	0.431177	-1.1413	-1.57247	0.349602	-1.48518	-1.83478	0.31134	0.392915	0.0490297	2
AT4G38552	0.445685	-1.10637	-1.55206	0.344595	-1.48128	-1.82587	0.302625	0.403715	0.0288096	2
AT4G38680	-0.106135	-1.24087	-1.13473	-0.120218	-1.39333	-1.27311	0.114874	0.128957	-0.0235062	2
AT4G39260	-0.292092	-1.34411	-1.05202	-0.540172	-2.49455	-1.95438	1.14104	1.38912	0.238673	2
AT4G39320	0.218901	-1.07696	-1.29587	0.237066	-1.06862	-1.30569	0.00982403	-0.00834139	-2.22e-16	2
AT4G39730	0.187923	-0.923534	-1.11146	-0.509152	-1.60964	-1.10048	-0.435183	0.261892	-0.424211	2
AT4G39920	0.30267	-0.563181	-0.865851	0.176733	-0.966619	-1.14335	-0.0576207	0.0683161	-0.335121	2
AT4G39940	-0.684287	-2.33514	-1.65085	-0.413006	-2.06485	-1.65185	-0.580512	-0.851792	-0.581505	2
AT4G39950	-0.106683	-2.79435	-2.68767	-0.303924	-3.27826	-2.97434	-0.48178	-0.284538	-0.768454	2
AT4G39990	-0.0154092	-1.14238	-1.12698	-0.211408	-1.43267	-1.22126	-0.0930439	0.102955	-0.187329	2
AT4G40030	0.281586	-1.44134	-1.72293	-0.216506	-1.97721	-1.7607	-0.294511	0.20358	-0.332286	2
AT4G40040	0.424871	-0.939902	-1.36477	0.105577	-1.64011	-1.74568	0.269568	0.588863	-0.111343	2
AT4G40080	0.116149	-0.700592	-0.816742	0.496934	-0.648383	-1.14532	0.356896	-0.0238889	0.0283204	2
AT4G40085	0.116149	-0.700592	-0.816742	0.50012	-0.648383	-1.1485	0.360081	-0.0238889	0.0283204	2
AT4G40090	0.106747	-0.992608	-1.09936	0.22472	-1.16983	-1.39455	0.596258	0.478285	0.301063	2
AT5G01075	0.148824	-0.590755	-0.739578	-0.21315	-1.72874	-1.51559	-0.551033	-0.189059	-1.32704	2
AT5G01295	0.243872	-0.960981	-1.20485	0.0613283	-1.42048	-1.48181	0.0311339	0.213677	-0.245819	2
AT5G01810	1.09827	-1.4034	-2.50167	0.887336	-2.06567	-2.95301	-0.100944	0.109994	-0.552275	2
AT5G01890	0.00253393	-1.10318	-1.10571	0.180829	-0.859567	-1.0404	-0.38232	-0.560615	-0.317005	2
AT5G02270	0.243989	-2.15973	-2.40372	-0.395182	-2.51742	-2.12224	-0.618305	0.0208658	-0.336827	2
AT5G02400	0.687088	-0.560741	-1.24783	-0.014539	-1.25058	-1.23604	-0.0463684	0.655259	-0.0345755	2
AT5G02480	0.442711	-1.81309	-2.2558	0.000592837	-1.97469	-1.97528	-0.316793	0.125325	-0.0362712	2
AT5G02890	-0.225362	-1.73141	-1.50605	-0.817199	-1.77113	-0.953936	-0.0580671	0.533771	0.494046	2
AT5G03490	0.308068	-1.14951	-1.45758	0.424252	-1.44337	-1.86762	0.414673	0.298489	0.00462945	2
AT5G03610	0.247316	-1.17536	-1.42267	0.423056	-1.20391	-1.62696	-0.409326	-0.585067	-0.613616	2
AT5G03870	0.0564138	-0.705445	-0.761859	0.0986827	-0.950221	-1.0489	0.0646716	0.0224026	-0.222374	2
AT5G04020	0.407309	-1.14646	-1.55377	0.490988	-0.941662	-1.43265	0.370393	0.286714	0.491516	2
AT5G04510	0.467725	-0.785137	-1.25286	-0.158771	-1.05045	-0.891674	-0.184586	0.44191	0.176602	2
AT5G04590	-0.0514475	-1.02949	-0.978046	0.235165	-0.773455	-1.00862	-0.104639	-0.391251	-0.135212	2
AT5G04780	0.00899434	0.193017	0.184023	0.172945	-0.847869	-1.02081	0.180949	0.0169987	-1.02389	2
AT5G04820	-0.160173	-0.364567	-0.204394	-0.164755	-1.26784	-1.10308	0.421423	0.426005	-0.477264	2
AT5G04870	0.230249	-0.971439	-1.20169	0.193587	-1.11721	-1.31079	0.0383908	0.0750527	-0.0707166	2
AT5G04880	0.312676	-0.828895	-1.14157	0.217939	-1.01265	-1.23059	0.000708407	0.0954454	-0.088309	2
AT5G04905	0.776742	-1.4708	-2.24754	0.247823	-1.45719	-1.70501	-0.291766	0.237154	0.250763	2
AT5G04950	-0.794956	-2.89093	-2.09597	-0.343807	-2.01964	-1.67583	0.28638	-0.164769	0.706525	2
AT5G04960	-0.0929925	-1.40265	-1.30966	0.260885	-1.43355	-1.69443	0.517908	0.16403	0.13313	2
AT5G05160	-0.104788	-0.388838	-0.284051	0.24401	-0.768707	-1.01272	-0.18103	-0.529828	-0.909697	2
AT5G05180	0.189261	-1.06321	-1.25247	0.0470586	-1.00938	-1.05644	-0.167703	-0.0255008	0.0283243	2
AT5G05590	0.119123	-0.177417	-0.29654	-0.402075	-1.63326	-1.23118	0.252934	0.774131	-0.681708	2
AT5G05880	0.53068	-0.781737	-1.31242	0.157603	-0.943318	-1.10092	-0.181774	0.191303	0.0297219	2
AT5G05890	0.0594232	-1.26239	-1.32181	0.15583	-1.34582	-1.50165	0.0955211	-0.00088521	-0.0843162	2
AT5G05940	-0.0781766	-0.864329	-0.786152	0.14276	-0.894511	-1.03727	0.251119	0.0301822	-2.22e-16	2
AT5G06530	0.653505	-0.888173	-1.54168	0.638307	-1.20402	-1.84233	-0.271789	-0.256591	-0.572443	2
AT5G06610	0.472538	-0.655506	-1.12804	0.165471	-0.818247	-0.983718	0.0457415	0.352808	0.190067	2
AT5G06860	0.70936	-0.883822	-1.59318	0.174076	-1.07858	-1.25266	0.224533	0.759817	0.565057	2
AT5G07030	-0.169882	-1.40355	-1.23367	0.19047	-0.954645	-1.14512	-0.0622983	-0.42265	0.0262577	2
AT5G07110	0.136929	-1.55727	-1.6942	-0.129471	-1.75743	-1.62796	-0.21764	0.0487602	-0.151393	2
AT5G07320	0.203897	-0.882892	-1.08679	-0.359522	-1.07939	-0.719867	-0.318514	0.244905	0.0484073	2
AT5G07580	-0.164999	-0.678877	-0.513878	-0.329094	-1.46579	-1.1367	0.444742	0.608837	-0.178079	2
AT5G07590	-0.189383	-0.869362	-0.67998	0.135541	-1.26562	-1.40116	0.289587	-0.0353369	-0.431593	2
AT5G07840	0.360696	-0.700415	-1.06111	0.264184	-1.5892	-1.85338	0.378084	0.474596	-0.414186	2
AT5G08260	0.620659	-0.518123	-1.13878	0.259364	-0.713712	-0.973076	-0.612004	-0.250709	-0.446297	2
AT5G09330	0.233464	-0.919885	-1.15335	0.0139798	-0.995175	-1.00915	-0.164627	0.0548572	-0.0204327	2
AT5G09350	-0.023632	-0.825407	-0.801775	0.248965	-1.18825	-1.43722	0.21813	-0.0544673	-0.417314	2
AT5G09850	0.098168	-1.33737	-1.43554	0.0291432	-1.10659	-1.13574	-0.149164	-0.0801388	0.150638	2
AT5G10130	-0.022287	-0.756811	-0.734524	-0.0133347	-1.26534	-1.25201	0.185753	0.176801	-0.331732	2
AT5G10390	-0.336167	-2.28709	-1.95093	-0.085832	-1.91545	-1.82961	-0.139224	-0.389558	-0.0179113	2
AT5G10400	-0.393727	-1.3931	-0.999371	0.0462098	-1.20808	-1.25429	0.141541	-0.298395	-0.113378	2
AT5G10430	0.0578139	-0.924918	-0.982732	-0.0245746	-1.33115	-1.30657	0.164233	0.246621	-0.15961	2
AT5G10435	0.0015375	-0.98784	-0.989378	-0.0394466	-1.32842	-1.28898	0.214551	0.255535	-0.0850475	2
AT5G10520	-0.0053338	-1.00031	-0.99498	0.568793	-1.04208	-1.61087	0.480595	-0.0935321	-0.135293	2
AT5G10580	-0.157846	-2.51476	-2.35691	-0.316775	-3.18567	-2.8689	0.332459	0.491388	-0.179528	2
AT5G10830	0.179633	-0.755808	-0.935441	0.424255	-1.13314	-1.5574	0.0730453	-0.171577	-0.548911	2
AT5G10980	0.498596	-0.866855	-1.36545	0.22884	-1.24691	-1.47575	0.140982	0.410739	0.030684	2
AT5G11000	0.476477	-0.355	-0.831477	0.143326	-1.20858	-1.35191	0.10316	0.436311	-0.41727	2
AT5G11160	0.2747	-0.804608	-1.07931	-0.611206	-1.72452	-1.11332	-0.398624	0.487282	-0.432632	2
AT5G11230	0.0308438	-1.46173	-1.49257	-0.0164094	-1.63285	-1.61644	-0.0439029	0.00335036	-0.167772	2
AT5G11420	0.384199	-0.923858	-1.30806	0.42704	-1.17296	-1.6	0.508534	0.465693	0.216593	2
AT5G11710	-0.176425	-1.02987	-0.853442	-0.0724855	-1.49636	-1.42388	0.418699	0.31476	-0.151738	2
AT5G11980	0.0492644	-0.806891	-0.856156	0.133498	-1.14623	-1.27973	0.0552623	-0.0289716	-0.368309	2
AT5G12440	0.417413	-0.580286	-0.997699	0.388107	-0.878642	-1.26675	0.129898	0.159204	-0.139153	2
AT5G12940	0.0654751	-0.725515	-0.79099	-0.179942	-1.07814	-0.898199	0.072783	0.3182	-0.0344259	2
AT5G13420	-0.169643	-0.865149	-0.695506	0.168136	-1.05427	-1.22241	0.0934733	-0.244306	-0.433426	2
AT5G13470	0.628045	-0.28979	-0.917835	-0.00657892	-1.02366	-1.01708	-0.484422	0.150202	-0.583669	2
AT5G14140	0.426423	-0.0932032	-0.519627	-0.0622787	-1.39673	-1.33445	0.00210698	0.490809	-0.812722	2
AT5G14200	-0.648863	-1.68704	-1.03818	0.0600333	-1.29065	-1.35068	0.0385925	-0.670304	-0.273915	2
AT5G14930	0.458534	-0.633733	-1.09227	0.188217	-1.01045	-1.19867	-0.0665603	0.203757	-0.172962	2
AT5G15410	-0.160348	-2.30707	-2.14672	-0.0832659	-1.91114	-1.82787	0.00838368	-0.0686979	0.327232	2
AT5G15490	-0.063114	-1.96363	-1.90051	-0.184747	-1.66303	-1.47828	-0.253432	-0.131799	0.168801	2
AT5G15650	-0.0447064	-1.15921	-1.11451	-0.112069	-1.54209	-1.43003	0.0760287	0.143391	-0.239489	2
AT5G15950	1.51037	-1.65983	-3.1702	0.88603	-2.06577	-2.9518	-1.64392	-1.01958	-1.42552	2
AT5G16000	0.657851	-0.541529	-1.19938	0.205873	-0.965295	-1.17117	-0.26817	0.183807	-0.239958	2
AT5G16030	0.169813	-1.13454	-1.30435	0.177973	-0.994169	-1.17214	0.265499	0.257339	0.397708	2
AT5G16070	-0.221028	-0.982089	-0.761061	-0.193852	-1.06942	-0.87557	0.00365722	-0.0235195	-0.110852	2
AT5G16230	0.345849	-0.693645	-1.03949	0.249841	-1.11922	-1.36906	0.0231897	0.119197	-0.306374	2
AT5G16235	0.230275	-0.628435	-0.858711	0.144266	-1.09904	-1.24331	0.0276037	0.113613	-0.356991	2
AT5G16440	0.295315	0.0300044	-0.265311	-0.029565	-1.22181	-1.19225	0.219117	0.543998	-0.707818	2
AT5G16510	0.0462085	-0.806705	-0.852913	-0.204199	-1.3687	-1.1645	0.0239016	0.274309	-0.28769	2
AT5G16720	0.490692	-0.685168	-1.17586	0.380254	-0.934019	-1.31427	-0.0879698	0.0224684	-0.226383	2
AT5G16730	0.331822	-0.884712	-1.21653	0.190091	-1.05496	-1.24506	0.00809084	0.149822	-0.0204303	2
AT5G16760	0.126168	-0.445001	-0.571169	-0.236466	-1.31149	-1.07502	-0.0486686	0.313966	-0.552519	2
AT5G16910	0.261555	-1.27855	-1.54011	0.263778	-1.76198	-2.02576	0.150748	0.148525	-0.334899	2
AT5G17050	1.66281	-2.01203	-3.67485	1.07022	-2.39164	-3.46186	-0.820959	-0.228365	-0.60797	2
AT5G17820	-0.0134538	-0.819705	-0.806251	0.199786	-1.27259	-1.47238	0.34812	0.13488	-0.318009	2
AT5G17920	-0.482957	-2.25184	-1.76889	-0.341105	-1.78201	-1.44091	-0.25597	-0.397822	0.0720069	2
AT5G18070	-0.217129	-1.01774	-0.80061	-0.0301695	-1.32651	-1.29635	0.47296	0.286	-0.0227752	2
AT5G18250	0.216334	-0.105946	-0.32228	0.0297288	-1.03099	-1.06072	-0.0771331	0.109472	-0.815569	2
AT5G18255	-0.142899	-0.866001	-0.723103	-0.295692	-1.46867	-1.17298	-0.0515842	0.101209	-0.501459	2
AT5G18260	-0.0719533	-0.995062	-0.923109	-0.254967	-1.69449	-1.43952	-0.044878	0.138136	-0.561291	2
AT5G18280	0.389647	-0.670483	-1.06013	0.385906	-1.01758	-1.40349	0.00556796	0.0093092	-0.337792	2
AT5G18380	0.0642452	-0.62038	-0.684625	-0.231183	-1.14383	-0.912645	-0.0317018	0.263726	-0.259721	2
AT5G19010	0.309824	-0.611911	-0.921735	0.338651	-0.886003	-1.22466	0.13938	0.110553	-0.163539	2
AT5G19040	0.124606	-1.15467	-1.27928	0.524636	-1.19857	-1.7232	-0.0165222	-0.416551	-0.460447	2
AT5G19230	0.413782	-1.18396	-1.59774	0.100622	-1.69926	-1.79988	0.00318737	0.316348	-0.198953	2
AT5G19250	0.337525	-0.477991	-0.815516	-0.432568	-1.14181	-0.709238	-0.0324311	0.737662	0.0738474	2
AT5G19310	-0.529615	-1.00701	-0.477392	0.401784	-0.755664	-1.15745	0.361847	-0.569553	-0.31821	2
AT5G19600	0.684837	-0.514954	-1.19979	0.206848	-0.995166	-1.20201	-0.523228	-0.045238	-0.52545	2
AT5G19770	0.390948	-1.24867	-1.63961	0.0457084	-1.53043	-1.57614	0.152401	0.497641	0.215872	2
AT5G19980	0.0786846	-0.926101	-1.00479	-0.213177	-1.27548	-1.06231	-0.0950107	0.196851	-0.152532	2
AT5G20180	0.272663	-0.272214	-0.544877	-0.319483	-1.09889	-0.779412	-0.215611	0.376534	-0.450147	2
AT5G20400	0.397957	-0.395494	-0.793451	-0.239312	-1.13107	-0.891754	-0.178706	0.458562	-0.27701	2
AT5G20700	-0.0946109	-1.33852	-1.24391	-0.585901	-1.9431	-1.3572	-0.473648	0.0176424	-0.586941	2
AT5G20885	0.19363	-0.509351	-0.702982	0.0588188	-1.29002	-1.34884	-0.0787869	0.0560246	-0.72464	2
AT5G22630	-0.252089	-1.61963	-1.36754	-0.348573	-1.64465	-1.29608	-0.342036	-0.245552	-0.270577	2
AT5G22740	0.154008	-1.50409	-1.6581	-0.0536879	-1.27509	-1.2214	-0.372955	-0.165259	0.0637457	2
AT5G22880	0.286985	-0.536032	-0.823017	0.0970542	-1.28338	-1.38044	-0.281777	-0.091846	-0.839198	2
AT5G23010	-0.323424	-1.44036	-1.11693	0.458451	-0.877389	-1.33584	0.365219	-0.416656	0.146313	2
AT5G23100	0.172496	-0.859217	-1.03171	0.0970827	-1.23853	-1.33561	-0.312518	-0.237105	-0.616413	2
AT5G23530	-0.0322433	-1.11417	-1.08193	-0.201393	-1.31201	-1.11061	-0.128538	0.0406116	-0.157223	2
AT5G23730	0.358793	-2.14404	-2.50284	-0.0939567	-2.68289	-2.58894	-0.649711	-0.196961	-0.735811	2
AT5G23860	0.270649	-0.620612	-0.891261	0.261143	-0.814014	-1.07516	-0.0735601	-0.0640542	-0.257456	2
AT5G23980	-0.011184	-0.847376	-0.836193	0.187356	-1.02025	-1.20761	0.0491306	-0.149409	-0.322286	2
AT5G24030	0.492251	-0.718293	-1.21054	0.392745	-0.860783	-1.25353	0.0186262	0.118132	-0.0243575	2
AT5G24165	-0.161395	-0.883497	-0.722102	-0.154243	-1.07516	-0.920916	-0.168875	-0.176027	-0.367689	2
AT5G24290	-0.00271763	-0.906546	-0.903828	0.410131	-0.88679	-1.29692	0.0892085	-0.32364	-0.303884	2
AT5G24780	0.155787	-0.920078	-1.07586	0.0772305	-0.947645	-1.02487	-0.279251	-0.200695	-0.228262	2
AT5G24850	0.200745	-0.925565	-1.12631	-0.423124	-1.39802	-0.97489	-0.791208	-0.167339	-0.639789	2
AT5G25010	-0.0725011	-1.11221	-1.03971	-0.0545329	-0.98964	-0.935107	-0.104605	-0.122573	-2.22e-16	2
AT5G25160	0.339336	-0.739976	-1.07931	0.2341	-0.854039	-1.08814	-0.222649	-0.117413	-0.231476	2
AT5G25460	0.545857	-1.47961	-2.02547	0.341403	-1.50303	-1.84444	0.0679172	0.272371	0.248953	2
AT5G25830	-0.0887476	-0.661455	-0.572708	0.323176	-0.796883	-1.12006	0.0337811	-0.378143	-0.513571	2
AT5G26290	0.310753	-1.52656	-1.83732	0.0420438	-1.76537	-1.80741	-0.0737694	0.19494	-0.0438665	2
AT5G26622	-0.00304653	-0.7138	-0.710753	-0.375882	-2.06651	-1.69063	0.630672	1.00351	-0.349208	2
AT5G26850	0.0323888	-1.4118	-1.44419	0.408496	-1.20431	-1.61281	0.067109	-0.308998	-0.101509	2
AT5G27100	-0.157877	-0.547649	-0.389772	0.477521	-0.667411	-1.14493	0.183438	-0.45196	-0.571721	2
AT5G27380	0.318218	-0.602281	-0.920499	0.363908	-0.959586	-1.32349	0.440933	0.395242	0.0379373	2
AT5G28300	0.288119	-0.997316	-1.28544	-0.0715666	-1.11613	-1.04456	-0.0946917	0.264994	0.14618	2
AT5G28520	0.00217541	-0.627545	-0.629721	0.0673752	-0.936603	-1.00398	-0.0374414	-0.102641	-0.411699	2
AT5G28626	0.865425	-0.975964	-1.84139	0.526286	-1.31289	-1.83918	-0.0497271	0.289412	-0.0475164	2
AT5G28840	0.318311	-1.04745	-1.36576	0.383198	-0.970915	-1.35411	0.121188	0.0563013	0.132832	2
AT5G28913	-0.0183461	-0.444934	-0.426588	-0.32015	-1.09651	-0.776358	0.229908	0.531712	-0.119862	2
AT5G28919	0.776742	-1.4708	-2.24754	0.247823	-1.45719	-1.70501	-0.291766	0.237154	0.250763	2
AT5G28920	0.563508	-1.16406	-1.72757	0.154648	-1.03589	-1.19053	-0.268331	0.14053	0.268705	2
AT5G33290	0.479927	-1.19477	-1.6747	-0.274685	-1.27658	-1.00189	-0.252262	0.50235	0.420541	2
AT5G35970	-0.210706	-2.40388	-2.19317	-0.474604	-2.12703	-1.65242	-0.16675	0.0971477	0.373995	2
AT5G36130	0.460397	-1.10888	-1.56928	-0.00663506	-1.18203	-1.1754	-0.692372	-0.22534	-0.298489	2
AT5G36180	0.0883435	-0.955426	-1.04377	0.106254	-0.966669	-1.07292	0.00438427	-0.0135266	-0.0247705	2
AT5G37010	-0.447609	-1.26058	-0.812968	0.0854248	-1.32682	-1.41224	0.505478	-0.0275553	-0.0937941	2
AT5G37990	0.407438	-0.822312	-1.22975	0.13914	-1.0119	-1.15104	-0.805683	-0.537385	-0.726977	2
AT5G38010	-0.3655	-1.64789	-1.28239	0.290749	-1.11129	-1.40204	0.00131416	-0.654934	-0.118332	2
AT5G38020	0.318495	-1.49838	-1.81687	0.215365	-2.09107	-2.30644	-0.714436	-0.611306	-1.204	2
AT5G38030	0.197858	-0.812442	-1.0103	-0.0603408	-0.961698	-0.901358	-0.437497	-0.179298	-0.328554	2
AT5G38210	0.144831	-1.279	-1.42383	0.284654	-1.56993	-1.85458	0.386358	0.246534	-0.0443945	2
AT5G38212	0.14274	-1.30806	-1.4508	0.277069	-1.60251	-1.87958	0.411614	0.277285	-0.0171655	2
AT5G38990	0.468663	-0.873989	-1.34265	0.641098	-0.646611	-1.28771	-0.165309	-0.337745	-0.110366	2
AT5G39320	-0.350903	-1.52287	-1.17196	0.141995	-1.31593	-1.45793	0.102172	-0.390727	-0.183794	2
AT5G39900	-0.150349	-0.870944	-0.720595	-0.469806	-1.48388	-1.01408	-0.0775807	0.241877	-0.371064	2
AT5G40200	-0.318436	-0.802441	-0.484005	0.103975	-1.00057	-1.10455	0.376305	-0.0461058	-0.244238	2
AT5G40780	0.728512	-0.450681	-1.17919	0.202825	-1.15571	-1.35853	-0.325803	0.199884	-0.505141	2
AT5G41140	0.161494	-2.15166	-2.31316	0.0158322	-1.80492	-1.82075	0.0296782	0.175339	0.522088	2
AT5G41240	0.0105699	-0.422445	-0.433015	0.346994	-0.668998	-1.01599	0.330529	-0.00589523	-0.252448	2
AT5G41670	0.559526	-1.30148	-1.861	0.175868	-1.52279	-1.69866	-0.238503	0.145155	-0.0761551	2
AT5G41920	0.740551	-0.211988	-0.952539	-0.175583	-1.28771	-1.11212	-0.200846	0.715288	-0.360431	2
AT5G42090	0.108119	-0.791907	-0.900026	-0.0968835	-1.10654	-1.00966	-0.0398151	0.165187	-0.14945	2
AT5G42092	0.0932859	-0.782489	-0.875775	-0.0994398	-1.10563	-1.00619	-0.0335727	0.159153	-0.163985	2
AT5G42100	0.328641	-1.39837	-1.72701	0.362202	-1.06521	-1.42741	-0.243758	-0.27732	0.0558386	2
AT5G42240	-0.0208376	-1.0475	-1.02666	-0.181709	-1.30559	-1.12388	-0.0388775	0.121994	-0.136091	2
AT5G42270	0.128627	-1.66721	-1.79584	0.173422	-1.09874	-1.27216	-0.260562	-0.305357	0.263115	2
AT5G42280	0.506757	-0.0140529	-0.52081	-0.0960362	-1.33503	-1.23899	-0.289775	0.313018	-1.00796	2
AT5G42440	0.439742	-0.72926	-1.169	-0.0272794	-1.41224	-1.38497	-0.0309863	0.436035	-0.246949	2
AT5G42830	0.469157	-0.241471	-0.710628	0.0634478	-1.1441	-1.20755	-0.21945	0.186259	-0.716369	2
AT5G42860	0.238989	-0.75635	-0.995339	-0.218489	-1.45001	-1.23152	-0.256866	0.200611	-0.493052	2
AT5G42930	0.49765	-0.588499	-1.08615	-0.441209	-1.11015	-0.66894	-0.287164	0.651695	0.130045	2
AT5G43060	0.244589	-0.712563	-0.957152	0.147344	-0.982286	-1.12963	0.257247	0.354492	0.084769	2
AT5G43350	0.0624852	-0.914041	-0.976526	-0.0211081	-1.08794	-1.06683	-0.0255371	0.0580562	-0.115846	2
AT5G43700	-0.226259	-0.714621	-0.488363	0.217193	-0.891253	-1.10845	0.340002	-0.103449	-0.280081	2
AT5G43880	-0.106543	-1.05604	-0.949495	0.196317	-1.00873	-1.20504	0.11209	-0.190771	-0.143458	2
AT5G44280	0.223548	-0.5917	-0.815249	0.129194	-1.0525	-1.18169	-0.0371798	0.0571739	-0.403622	2
AT5G44340	0.347195	-0.698049	-1.04524	0.087723	-0.909501	-0.997224	-0.172572	0.0868997	-0.124552	2
AT5G44380	0.452203	-0.688435	-1.14064	-0.0233443	-1.12281	-1.09947	-0.13639	0.339158	-0.0952223	2
AT5G44390	-0.32777	-1.7267	-1.39893	0.271283	-1.05776	-1.32904	-0.0219518	-0.621004	0.0479423	2
AT5G44480	0.297743	-1.01602	-1.31376	0.170431	-0.895725	-1.06616	-0.0699427	0.0573694	0.17766	2
AT5G44550	0.138544	-1.54412	-1.68267	0.0485509	-1.92306	-1.97161	-0.418381	-0.328388	-0.707323	2
AT5G44750	-0.00495541	-1.40851	-1.40355	0.299988	-1.04214	-1.34213	0.280965	-0.0239788	0.342389	2
AT5G44790	0.426831	-0.84468	-1.27151	0.573382	-0.978709	-1.55209	0.271337	0.124786	-0.00924273	2
AT5G45070	-0.460388	-1.86322	-1.40283	-0.156315	-1.77977	-1.62345	0.129188	-0.174885	-0.0914312	2
AT5G45080	-0.225564	-0.42356	-0.197996	-0.151541	-1.04965	-0.898105	0.386129	0.312106	-0.31398	2
AT5G45280	-0.261672	-1.57589	-1.31422	-0.0812326	-1.81126	-1.73003	0.0652702	-0.115169	-0.350537	2
AT5G45510	0.252514	-1.6929	-1.94541	0.419017	-1.54251	-1.96153	0.539605	0.373101	0.523485	2
AT5G45700	0.229536	-1.13226	-1.3618	-0.10142	-1.12376	-1.02234	-0.21307	0.117886	0.126384	2
AT5G46510	0.146137	-1.39798	-1.54412	-0.0865942	-1.27964	-1.19304	-0.0295751	0.203156	0.321499	2
AT5G46520	-0.223764	-1.18303	-0.959266	-0.220438	-1.46003	-1.23959	0.505892	0.502566	0.225564	2
AT5G46890	0.252282	-0.251126	-0.503408	0.058251	-1.14832	-1.20657	-0.0117958	0.182235	-0.714958	2
AT5G47210	-0.40244	-1.55115	-1.14871	-0.377305	-1.4425	-1.06519	-0.153286	-0.17842	-0.0697674	2
AT5G47500	0.0529567	-1.68649	-1.73944	0.480762	-1.56945	-2.05021	1.2549	0.827096	0.944136	2
AT5G47560	0.200276	-2.14596	-2.34624	0.510822	-1.50078	-2.0116	-0.0759143	-0.386459	0.258721	2
AT5G47910	0.0246666	-1.43876	-1.46342	0.0482604	-1.05164	-1.0999	-0.395168	-0.418762	-0.031643	2
AT5G47950	0.461577	-1.35664	-1.81822	0.661676	-1.02154	-1.68321	-0.052046	-0.252145	0.0829634	2
AT5G47960	0.102465	-0.709079	-0.811544	0.430161	-1.00406	-1.43422	0.155463	-0.172233	-0.467213	2
AT5G47980	0.107496	-2.16159	-2.26908	0.443505	-1.41493	-1.85844	-0.519739	-0.855749	-0.109093	2
AT5G47990	0.5355	-1.25562	-1.79112	0.3199	-1.67554	-1.99544	-0.331371	-0.115772	-0.535694	2
AT5G48000	0.0785613	-1.04252	-1.12109	0.26298	-1.13333	-1.39631	-0.311003	-0.495422	-0.586229	2
AT5G48010	0.3399	-1.19139	-1.53129	0.619526	-1.12653	-1.74606	-0.347578	-0.627204	-0.562348	2
AT5G48150	-0.056038	-1.3807	-1.32466	0.0855139	-1.10515	-1.19067	0.0271878	-0.114364	0.161185	2
AT5G48310	-0.108968	-0.847341	-0.738372	0.0936051	-0.919165	-1.01277	0.274398	0.0718248	-2.22e-16	2
AT5G48460	-0.0967817	-0.918923	-0.822141	0.293734	-0.903503	-1.19724	0.242751	-0.147764	-0.132345	2
AT5G48490	0.499307	-1.7779	-2.27721	1.82398	-1.27492	-3.09889	1.14743	-0.177243	0.325744	2
AT5G48500	0.235696	-0.989539	-1.22524	-0.232363	-1.54706	-1.31469	-0.537649	-0.0695903	-0.627107	2
AT5G48657	0.265693	-0.746996	-1.01269	-0.0495156	-1.28494	-1.23542	0.0797627	0.394971	-0.142971	2
AT5G48900	0.197763	-1.55948	-1.75724	0.302919	-1.57638	-1.87929	0.0863829	-0.0187731	-0.035669	2
AT5G49080	-0.0528392	-0.706119	-0.65328	0.545616	-1.06298	-1.6086	0.503266	-0.0951887	-0.452052	2
AT5G49215	0.236037	-1.04563	-1.28166	0.325397	-1.19872	-1.52412	0.111419	0.0220588	-0.131032	2
AT5G49270	-0.325143	-0.9262	-0.601057	0.184395	-1.20509	-1.38948	0.342473	-0.167065	-0.445953	2
AT5G49480	1.06496	-0.823747	-1.88871	0.127851	-1.54842	-1.67627	0.0187281	0.955841	0.231171	2
AT5G49760	0.0997354	-1.71272	-1.81246	-0.104054	-1.7375	-1.63344	0.0556022	0.259391	0.234615	2
AT5G50000	0.271945	-0.866434	-1.13838	0.0203908	-1.0475	-1.06789	0.123155	0.374709	0.193644	2
AT5G50315	0.0144988	-0.92131	-0.935809	0.233355	-0.817949	-1.0513	0.0716292	-0.147228	-0.0438665	2
AT5G50390	0.0374185	-0.520861	-0.55828	0.176851	-1.2953	-1.47215	0.113568	-0.0258647	-0.800299	2
AT5G50520	0.314229	-0.638043	-0.952272	0.39106	-0.899469	-1.29053	-0.136971	-0.213801	-0.475227	2
AT5G50550	0.173624	-0.80956	-0.983184	-0.268178	-1.03089	-0.762716	-0.119575	0.322227	0.100893	2
AT5G50630	0.41907	-1.166	-1.58507	0.354657	-1.10401	-1.45867	-0.00318443	0.0612287	0.123218	2
AT5G50740	-0.754764	-2.65992	-1.90516	-0.644514	-2.3488	-1.70428	0.0175694	-0.0926811	0.218446	2
AT5G51150	0.326329	-0.879716	-1.20605	0.616849	-0.636933	-1.25378	0.0782838	-0.212236	0.0305475	2
AT5G51350	0.331464	-0.742889	-1.07435	0.133639	-0.822613	-0.956252	-0.235247	-0.0374218	-0.117146	2
AT5G51670	0.274964	-0.984904	-1.25987	0.387825	-0.954266	-1.34209	-0.208583	-0.321444	-0.290806	2
AT5G51780	0.363938	-0.605271	-0.96921	0.0181294	-1.1548	-1.17293	-0.189249	0.15656	-0.392973	2
AT5G51795	0.183688	-0.621368	-0.805056	-0.252434	-1.21037	-0.95794	0.0219556	0.458078	-0.130929	2
AT5G51830	0.260082	-0.726422	-0.986505	0.30847	-0.85249	-1.16096	0.385187	0.3368	0.210732	2
AT5G52250	1.48266	-1.40207	-2.88473	1.13396	-1.23299	-2.36695	-0.633026	-0.284328	-0.115243	2
AT5G53420	0.0363064	-1.23834	-1.27465	-0.41198	-1.66411	-1.25213	-0.17061	0.277676	-0.14809	2
AT5G53460	0.208349	-1.93428	-2.14263	0.648245	-1.12182	-1.77006	0.146912	-0.292984	0.519486	2
AT5G53880	0.315188	-1.17322	-1.48841	-0.0716908	-1.38346	-1.31177	-0.373847	0.0130327	-0.197203	2
AT5G53990	-0.105388	-0.668085	-0.562697	-0.450723	-1.4579	-1.00718	0.0542364	0.399572	-0.390243	2
AT5G54140	0.333708	-0.774362	-1.10807	-0.0524922	-1.55289	-1.5004	-0.0790263	0.307174	-0.471359	2
AT5G54200	0.445434	-0.698909	-1.14434	0.437066	-0.793648	-1.23071	0.0223092	0.0306769	-0.0640629	2
AT5G54270	-0.595068	-1.4298	-0.834736	-0.271449	-1.59892	-1.32747	0.931611	0.607992	0.438874	2
AT5G54370	-0.0460379	-0.669623	-0.623585	0.151155	-1.71121	-1.86237	0.259559	0.0623655	-0.979226	2
AT5G54500	0.480719	-1.41668	-1.8974	0.432499	-1.93096	-2.36346	0.313993	0.362213	-0.152065	2
AT5G54770	-0.0161853	-1.13523	-1.11904	-0.290002	-1.10831	-0.818313	-0.27626	-0.00244371	0.0244687	2
AT5G55500	0.237453	-1.20242	-1.43987	0.240317	-0.979057	-1.21938	0.123662	0.120798	0.344161	2
AT5G56080	-0.62954	-1.97394	-1.3444	-0.179128	-1.79857	-1.61944	0.847311	0.396899	0.57227	2
AT5G56120	-0.057071	-1.09046	-1.03339	-0.0586476	-1.33431	-1.27566	0.0720338	0.0736103	-0.170236	2
AT5G56170	0.238096	-0.851884	-1.08998	0.161923	-0.987588	-1.14951	0.0852227	0.161396	0.025691	2
AT5G56250	0.0948813	-0.656504	-0.751386	-0.224405	-1.07645	-0.852046	0.148016	0.467302	0.0473562	2
AT5G56270	0.572109	-0.848751	-1.42086	0.289222	-0.806498	-1.09572	-0.189588	0.0932994	0.135553	2
AT5G56320	-0.172521	-0.946213	-0.773692	0.154445	-0.899378	-1.05382	-0.00271959	-0.329686	-0.282851	2
AT5G57010	0.447315	-0.835943	-1.28326	0.258486	-0.837373	-1.09586	-0.331694	-0.142866	-0.144295	2
AT5G57090	0.131698	-0.453759	-0.585457	0.0815454	-1.34959	-1.43113	0.0289698	0.079122	-0.816705	2
AT5G57120	0.178668	-0.468898	-0.647565	-0.351718	-1.21204	-0.860326	-0.318001	0.212385	-0.530762	2
AT5G57220	1.3473	-2.03155	-3.37884	0.153092	-3.01771	-3.1708	-0.691138	0.503066	-0.483097	2
AT5G57460	0.158395	-0.968333	-1.12673	0.0915739	-1.18873	-1.2803	-0.0102817	0.0565396	-0.163853	2
AT5G57480	0.264401	-0.973665	-1.23807	0.23664	-1.40807	-1.64471	0.207449	0.23521	-0.199196	2
AT5G57530	-0.463672	-1.36009	-0.896416	0.591248	-1.20042	-1.79167	0.738013	-0.316908	-0.157236	2
AT5G57540	-0.269624	-0.918646	-0.649022	0.337293	-1.02046	-1.35775	0.246006	-0.36091	-0.462724	2
AT5G57870	0.0973345	-0.863967	-0.961302	0.0909173	-1.02213	-1.11304	0.00470739	0.0111246	-0.147034	2
AT5G58500	0.187009	-0.667071	-0.85408	0.214601	-1.03189	-1.24649	0.0778806	0.0502891	-0.314531	2
AT5G58860	0.328718	-1.1261	-1.45481	0.413767	-1.19066	-1.60442	-0.0780311	-0.16308	-0.22764	2
AT5G59090	0.170944	-1.53734	-1.70829	0.425808	-0.889422	-1.31523	-0.317472	-0.572335	0.0755826	2
AT5G59160	0.0921825	-0.847821	-0.940003	0.282276	-0.890732	-1.17301	0.0753096	-0.114784	-0.157695	2
AT5G59870	-0.357028	-1.65054	-1.29351	-0.051076	-1.9473	-1.89623	0.0418044	-0.264147	-0.560908	2
AT5G59970	0.0228925	-1.15583	-1.17872	0.261615	-1.06545	-1.32707	0.158085	-0.0806371	0.0097382	2
AT5G60030	-0.0886442	-1.04637	-0.957725	-0.610123	-1.97689	-1.36677	-0.233738	0.287741	-0.64278	2
AT5G60050	0.203902	-0.659366	-0.863268	0.026062	-1.2007	-1.22676	-0.0123247	0.165515	-0.375815	2
AT5G60390	-0.139622	-1.43326	-1.29364	-0.176332	-1.50549	-1.32916	-0.160567	-0.123857	-0.196079	2
AT5G60450	-0.108566	-1.7961	-1.68753	-0.0269935	-1.25396	-1.22697	-0.0832766	-0.164849	0.377288	2
AT5G60530	0.0519166	-0.761059	-0.812976	-0.118024	-1.3741	-1.25607	0.00271228	0.172653	-0.440384	2
AT5G60570	0.368557	-0.633162	-1.00172	0.0267509	-1.51101	-1.53776	0.0855014	0.427308	-0.450537	2
AT5G60920	-0.131774	-1.17644	-1.04466	-0.264672	-1.25725	-0.992578	0.00724027	0.140138	0.0593269	2
AT5G61000	-0.638698	-1.54673	-0.908033	-0.109883	-1.30609	-1.1962	0.152977	-0.375838	-0.135193	2
AT5G61010	0.395117	-1.65648	-2.05159	-0.197639	-1.64832	-1.45068	0.0120091	0.604765	0.612923	2
AT5G61570	-0.238893	-1.68755	-1.44866	-0.15305	-2.04262	-1.88957	0.0183807	-0.0674628	-0.422538	2
AT5G61780	-0.0748065	-1.3528	-1.27799	-0.00391336	-1.66533	-1.66142	0.0926491	0.0217559	-0.290774	2
AT5G62220	0.0630532	-0.559084	-0.622137	-0.148166	-1.21563	-1.06747	-0.443273	-0.232054	-0.888605	2
AT5G62260	-0.0581877	-0.596503	-0.538315	0.323969	-0.812785	-1.13675	0.147516	-0.234641	-0.450923	2
AT5G62390	0.191971	-0.381281	-0.573252	0.0503811	-1.10706	-1.15744	0.133632	0.275222	-0.450557	2
AT5G62630	0.326778	-1.87057	-2.19735	0.684608	-2.06096	-2.74557	0.210282	-0.147548	-0.337941	2
AT5G62680	0.19056	-2.09075	-2.28131	0.132424	-2.09798	-2.23041	-0.109209	-0.0510733	-0.0583106	2
AT5G62690	0.173485	-0.740105	-0.91359	0.200366	-0.934179	-1.13454	0.120208	0.0933281	-0.100747	2
AT5G63140	0.278579	-1.26275	-1.54133	0.279268	-1.17341	-1.45268	-0.414037	-0.414727	-0.325385	2
AT5G64040	-0.146316	-1.02673	-0.880411	-0.0125656	-1.227	-1.21443	0.90195	0.7682	0.567929	2
AT5G64100	0.422706	-0.816494	-1.2392	0.00694877	-1.51016	-1.51711	0.277627	0.693384	-0.000286927	2
AT5G64120	0.533387	-1.69774	-2.23112	-0.580729	-2.38365	-1.80292	-0.239045	0.87507	0.18916	2
AT5G64570	0.280081	-1.52526	-1.80534	0.396755	-1.16748	-1.56423	0.00770671	-0.108967	0.248815	2
AT5G64572	0.234297	-1.49745	-1.73175	0.360912	-1.01903	-1.37994	-0.0424081	-0.169023	0.309405	2
AT5G64640	0.229013	-0.986208	-1.21522	-0.00771339	-1.41401	-1.4063	0.189512	0.426239	-0.00156179	2
AT5G64905	0.576708	-0.623299	-1.20001	0.132817	-0.770849	-0.903666	-0.440636	0.00325465	-0.144295	2
AT5G65010	0.959129	-2.01923	-2.97836	0.763726	-1.92684	-2.69057	-0.693821	-0.498418	-0.406026	2
AT5G65270	0.132704	-0.87001	-1.00271	-0.135763	-1.09339	-0.957625	-0.162956	0.105511	-0.117868	2
AT5G65280	0.0871766	-0.414398	-0.501574	-0.245054	-1.34169	-1.09664	-0.289419	0.0428115	-0.884484	2
AT5G65310	0.537606	-1.61982	-2.15742	0.00160597	-1.90445	-1.90605	0.442095	0.978095	0.693465	2
AT5G65360	-0.109833	-1.43268	-1.32285	0.00940932	-2.181	-2.19041	0.106329	-0.0129132	-0.761235	2
AT5G65410	-0.0526403	-1.27027	-1.21763	-0.104254	-1.34515	-1.2409	-0.243181	-0.191567	-0.266445	2
AT5G65640	0.302112	-0.920899	-1.22301	0.0526262	-0.948953	-1.00158	-0.29773	-0.0482442	-0.0762986	2
AT5G65700	-0.15493	-1.71478	-1.55985	0.0246105	-1.32169	-1.3463	-0.311795	-0.491335	-0.098241	2
AT5G65930	-0.216934	-1.35687	-1.13993	0.0258845	-1.12903	-1.15491	0.0712715	-0.171547	0.0562928	2
AT5G66230	-0.00608813	-1.53292	-1.52684	-0.186008	-1.75832	-1.57231	-0.061377	0.118543	-0.106851	2
AT5G66410	0.326864	-0.0763833	-0.403248	-0.299788	-1.37005	-1.07026	-0.453103	0.173549	-1.12012	2
AT5G66570	0.204631	-1.44577	-1.6504	-0.0437527	-1.29867	-1.25492	-0.0767044	0.171679	0.318781	2
AT5G66690	-0.0768147	-1.25095	-1.17413	-0.427652	-1.89771	-1.47005	-0.159354	0.191483	-0.455273	2
AT5G66760	-0.0710316	-0.940934	-0.869902	-0.0229172	-1.04545	-1.02253	0.0364318	-0.0116826	-0.116196	2
AT5G66770	-0.383967	-2.1462	-1.76223	-0.307375	-1.4041	-1.09673	-0.375665	-0.452257	0.289842	2
AT5G66985	0.507018	-0.922132	-1.42915	0.194824	-0.831643	-1.02647	-0.406578	-0.094385	-0.0038969	2
AT5G67360	-0.175722	-1.73078	-1.55505	-0.0804949	-1.51055	-1.43005	-0.164016	-0.259242	-0.0390147	2
AT5G67400	0.196183	-0.187469	-0.383652	0.295155	-1.0051	-1.30025	0.431635	0.332664	-0.484965	2
AT1G01670	0.167348	-0.181011	-0.348359	0.309406	0.0935991	-0.215807	1.08251	0.940454	1.21506	3
AT1G02300	0.432317	0.788639	0.356323	0.37982	0.277691	-0.10213	2.40229	2.45479	1.94384	3
AT1G03090	0.527591	-0.0439296	-0.57152	1.43903	0.699473	-0.739553	1.20299	0.291557	1.03496	3
AT1G03130	-0.631647	-0.706279	-0.0746313	-0.0907862	-0.584182	-0.493395	1.39611	0.855246	0.977343	3
AT1G04463	0.241222	-0.506784	-0.748006	-0.000639575	-1.03847	-1.03783	1.19041	1.43227	0.900592	3
AT1G05207	-0.640277	-0.64667	-0.0063928	-0.0935861	-0.701843	-0.608257	1.22691	0.680216	0.625043	3
AT1G06450	0.322398	-0.270512	-0.592911	0.128678	-1.06274	-1.19142	1.24259	1.43631	0.644078	3
AT1G06460	-0.0369403	0.360746	0.397686	-0.386792	-0.0465396	0.340253	1.02586	1.37571	0.968422	3
AT1G07050	0.46959	-0.141923	-0.611514	-0.0165866	-0.848881	-0.832294	0.731692	1.21787	0.510911	3
AT1G07203	0.105093	0.704777	0.599684	0.457739	0.339426	-0.118312	1.69302	1.34037	0.975021	3
AT1G08513	0.985056	1.43963	0.454578	0.202991	0.397968	0.194977	2.01935	2.80141	1.75975	3
AT1G08880	0.18058	-0.161817	-0.342397	-0.22356	-0.66245	-0.43889	0.786209	1.19035	0.689716	3
AT1G08890	0.110531	0.890054	0.779523	0.0540079	0.0429853	-0.0110226	1.09197	1.14849	0.301419	3
AT1G09023	0.0272451	-0.784878	-0.812123	0.135627	-0.844597	-0.980224	1.4985	1.39012	1.3304	3
AT1G09230	-0.211051	0.112535	0.323586	0.122962	0.358195	0.235233	1.32931	0.995301	1.24096	3
AT1G09420	0.133307	0.0423048	-0.0910024	0.283463	-0.0625258	-0.345989	2.36775	2.2176	2.11277	3
AT1G09421	0.414899	0.441319	0.0264199	0.222449	-0.0983813	-0.320831	2.01389	2.20634	1.66664	3
AT1G10760	-0.355258	0.00313267	0.35839	-1.59745	-0.526582	1.07086	0.159224	1.40141	0.871697	3
AT1G11080	0.925979	0.714846	-0.211133	1.0018	0.314363	-0.687432	1.45309	1.37727	0.976791	3
AT1G12780	0.676826	0.499907	-0.176919	0.80674	-0.0207549	-0.827495	1.33465	1.20474	0.684075	3
AT1G13930	-0.381729	-0.74159	-0.35986	-1.23554	-1.53858	-0.30304	0.872573	1.72638	0.929393	3
AT1G14640	0.213817	-0.170777	-0.384593	0.30709	-0.174006	-0.481096	2.04776	1.95449	1.95126	3
AT1G17665	0.246471	-0.0318961	-0.278367	0.174291	0.171972	-0.00231886	0.891433	0.963614	1.16748	3
AT1G18690	0.159497	-0.178789	-0.338285	0.263586	-0.743794	-1.00738	1.00476	0.900668	0.335663	3
AT1G19370	0.573615	-0.70416	-1.27778	0.316331	-0.791222	-1.10755	1.34443	1.60171	1.51465	3
AT1G19394	0.630843	0.450842	-0.180002	0.322564	0.214572	-0.107992	0.858203	1.16648	0.930212	3
AT1G19396	0.591666	0.82289	0.231224	0.201068	-0.319885	-0.520953	1.35439	1.74499	0.602214	3
AT1G19397	0.302928	0.841382	0.538454	0.243073	-0.538024	-0.781097	1.81385	1.87371	0.494302	3
AT1G20030	-0.267501	1.59102	1.85852	-0.967158	0.250122	1.21728	1.54177	2.24143	0.900526	3
AT1G20400	-0.331191	-0.0717048	0.259486	0.503214	0.949831	0.446617	1.13123	0.296823	1.31836	3
AT1G20630	0.00960494	0.266453	0.256848	0.418567	0.721066	0.302499	1.38204	0.973075	1.42769	3
AT1G20920	0.212642	0.886042	0.6734	0.119098	-0.324245	-0.443344	1.40231	1.49586	0.285569	3
AT1G21580	-0.0713301	-0.433567	-0.362237	0.430176	1.06419	0.634019	0.550091	0.0485855	1.54635	3
AT1G21670	0.0813153	-0.138527	-0.219842	0.348293	0.386185	0.0378922	1.04628	0.779302	1.30401	3
AT1G21680	0.85174	0.772083	-0.0796565	0.595903	0.741985	0.146083	0.9375	1.19334	1.16324	3
AT1G22070	-0.247081	-0.670563	-0.423482	-0.64714	-0.751419	-0.104279	0.667043	1.0671	0.986246	3
AT1G22770	-1.36973	0.254234	1.62397	-0.998979	-0.509942	0.489037	2.31036	1.93961	1.17544	3
AT1G24822	0.135116	-0.166844	-0.301961	0.106223	-0.729217	-0.83544	1.5459	1.57479	1.01242	3
AT1G24880	0.182715	-0.123464	-0.306178	0.125802	-0.645894	-0.771696	1.55659	1.6135	1.09107	3
AT1G24996	0.120532	-0.0363072	-0.156839	0.1759	-0.694958	-0.870858	1.61927	1.56391	0.905254	3
AT1G25097	0.116007	-0.17482	-0.290827	0.113659	-0.639401	-0.75306	1.51743	1.51977	1.05519	3
AT1G25098	0.0746144	-0.14055	-0.215164	0.135759	-0.54532	-0.681079	1.5878	1.52665	1.12188	3
AT1G25175	0.346295	-0.00961923	-0.355914	0.169722	-0.512213	-0.681934	1.52482	1.70139	1.19879	3
AT1G26580	0.561658	0.243821	-0.317837	0.323932	-0.488046	-0.811978	1.86986	2.10759	1.37572	3
AT1G27630	0.0357533	-0.443341	-0.479094	-0.334431	-0.207365	0.127066	0.934075	1.30426	1.54023	3
AT1G27921	0.0263371	-0.0740389	-0.100376	-0.131601	0.250144	0.381745	0.917528	1.07547	1.39965	3
AT1G28050	0.322317	0.141676	-0.180642	0.358168	-0.172321	-0.53049	1.3208	1.28495	0.970952	3
AT1G28330	0.898966	1.09182	0.192854	0.702433	0.460317	-0.242116	0.687281	0.883814	0.252311	3
AT1G29355	0.427911	0.509636	0.081725	0.560377	-1.16376	-1.72413	2.27782	2.14536	0.471965	3
AT1G29357	0.544928	0.598455	0.0535275	0.602059	-1.19911	-1.80117	2.21866	2.16152	0.363959	3
AT1G29600	0.0558013	-0.716399	-0.7722	0.361657	0.297492	-0.064165	1.18128	0.875426	1.88932	3
AT1G30835	0.0473944	-0.746212	-0.793607	-0.0264775	-0.57624	-0.549762	0.891723	0.965595	1.13557	3
AT1G30970	0.240498	-0.299654	-0.540152	0.116936	0.0494475	-0.0674889	1.20819	1.33175	1.68085	3
AT1G31814	-0.255564	-0.511652	-0.256087	0.158146	0.540514	0.382367	0.628725	0.215014	1.26718	3
AT1G33600	0.273636	-0.803087	-1.07672	0.278388	-0.547525	-0.825913	0.956039	0.951287	1.20685	3
AT1G34315	0.062549	0.00588831	-0.0566607	0.197472	0.360217	0.162745	0.953382	0.818459	1.17279	3
AT1G34460	0.126829	0.54377	0.416941	-0.000951131	-0.249653	-0.248701	0.895298	1.02308	0.229655	3
AT1G34780	-0.182632	0.0270799	0.209712	-0.663435	-0.682983	-0.019548	0.548867	1.02967	0.319607	3
AT1G43886	0.293482	0.628651	0.335168	0.544555	0.421224	-0.123331	1.64366	1.39259	1.18516	3
AT1G44120	0.275151	0.0559313	-0.21922	0.489805	-0.405916	-0.895721	1.93389	1.71923	1.25738	3
AT1G44125	0.280023	0.0115623	-0.26846	0.516346	-0.359094	-0.87544	1.93594	1.69962	1.32896	3
AT1G45616	-0.0640365	0.52936	0.593396	-0.434735	0.205592	0.640327	0.939801	1.3105	0.986731	3
AT1G49720	0.0424927	0.263695	0.221202	0.829876	-0.405469	-1.23534	3.13024	2.34285	1.67369	3
AT1G51090	-0.339741	-0.608349	-0.268608	-1.87116	-1.80502	0.0661358	1.59493	3.12634	1.92967	3
AT1G53035	0.494782	-0.0674127	-0.562195	-0.0827284	-0.940704	-0.857975	0.798806	1.37632	0.503025	3
AT1G62310	0.318172	0.278089	-0.0400828	0.380165	0.352591	-0.0275734	3.02457	2.96257	3.03708	3
AT1G66980	0.151319	-0.514516	-0.665836	-0.370495	-0.501737	-0.131242	0.699042	1.22086	1.23364	3
AT1G68050	0.28321	2.22e-16	-0.28321	1.79293	-2.08875	-3.88168	5.96324	4.45352	2.36477	3
AT1G68190	1.10459	0.384636	-0.719954	1.81092	1.46802	-0.342903	0.754126	0.047793	1.13118	3
AT1G68940	0.0161336	-0.793903	-0.810037	0.122701	-0.781212	-0.903912	1.46983	1.36327	1.37596	3
AT1G69140	0.0891775	0.143373	0.0541953	-1.66829	-1.98081	-0.312519	1.63084	3.38831	1.26412	3
AT1G69830	-1.29741	-0.588167	0.709241	-1.00172	-0.470974	0.530749	1.85441	1.55873	1.67592	3
AT1G70820	0.368636	1.00518	0.636542	-0.317234	0.559316	0.87655	2.13304	2.81891	2.37305	3
AT1G71030	-0.755661	-0.908956	-0.153295	-0.446596	-0.331896	0.114701	1.92065	1.61158	2.18864	3
AT1G71528	-0.276172	0.338368	0.61454	0.263035	-0.17315	-0.436185	1.12973	0.590523	0.0790051	3
AT1G71530	-0.28132	0.338368	0.619687	0.302059	-0.134126	-0.436185	1.13488	0.551499	0.0790051	3
AT1G72180	0.698106	-0.10754	-0.805646	0.948408	0.523169	-0.425239	0.878649	0.628348	1.25906	3
AT1G72645	-1.43529	0.147171	1.58246	-0.119793	0.084514	0.204307	2.14869	0.83319	0.770534	3
AT1G73810	0.303011	0.805631	0.50262	-0.162399	0.448648	0.611047	0.833016	1.29843	0.941443	3
AT1G75190	0.701047	0.543064	-0.157983	0.345245	0.0359484	-0.309296	0.804647	1.16045	0.653334	3
AT1G79245	0.48792	1.52961	1.04169	0.52867	0.111802	-0.416868	3.47743	3.43668	2.01887	3
AT1G80570	0.407293	0.765311	0.358017	0.410869	-0.487113	-0.897982	1.12164	1.11806	-0.13436	3
AT1G80800	-0.122471	0.234655	0.357126	0.257503	-0.107732	-0.365235	1.33171	0.951737	0.60935	3
AT2G00870	-0.405028	-0.0888274	0.316201	-0.0425466	-0.745691	-0.703144	2.33157	1.96909	1.31222	3
AT2G04620	0.102944	-0.306941	-0.409885	0.179818	0.561218	0.3814	0.314161	0.237287	1.10545	3
AT2G05825	0.026472	-0.144295	-0.170767	0.406832	0.451853	0.0450212	1.58399	1.20363	1.79978	3
AT2G05835	0.113319	2.22e-16	-0.113319	0.500393	0.711144	0.210751	1.13673	0.749653	1.4608	3
AT2G09215	0.297679	0.0994322	-0.198247	0.265724	-0.365101	-0.630825	1.04289	1.07484	0.610308	3
AT2G09370	-0.0403788	0.543844	0.584223	0.44696	0.724048	0.277087	2.67037	2.18303	2.36324	3
AT2G11225	0.255004	-0.382254	-0.637258	0.259502	-0.489034	-0.748536	1.09506	1.09057	0.983786	3
AT2G11240	0.232036	-0.697127	-0.929163	0.428171	-0.521665	-0.949835	1.15528	0.959148	1.13461	3
AT2G12490	-0.079949	-0.0772197	0.00272935	0.249336	0.431502	0.182166	2.32823	1.99894	2.50767	3
AT2G13100	0.508984	0.173903	-0.335081	-0.238496	-0.266209	-0.0277133	0.468205	1.21568	0.775572	3
AT2G15080	0.423778	0.229505	-0.194274	0.825985	0.647839	-0.178146	2.21468	1.81248	2.23081	3
AT2G15090	0.58951	0.506683	-0.0828271	0.331322	0.356384	0.0250623	1.36499	1.62318	1.47288	3
AT2G15880	0.602666	0.765037	0.162371	1.06972	1.35827	0.288554	3.35074	2.88369	3.47693	3
AT2G15890	1.00891	0.844016	-0.164891	1.21258	0.391213	-0.821366	3.54534	3.34167	2.88887	3
AT2G15960	1.49446	0.816964	-0.677498	1.16975	0.161948	-1.0078	2.1048	2.42951	1.7745	3
AT2G16600	0.244573	0.113638	-0.130935	-0.231906	-0.604998	-0.373093	0.552245	1.02872	0.310088	3
AT2G17033	-0.324339	-0.31267	0.011669	0.213276	0.0670397	-0.146236	1.20213	0.664514	1.04422	3
AT2G17036	-0.0213053	-0.0571086	-0.0358033	0.644877	-0.453654	-1.09853	2.54944	1.88326	1.48671	3
AT2G17840	0.0200513	0.714776	0.694725	-0.477238	-0.369615	0.107622	0.968978	1.46627	0.381875	3
AT2G18300	1.05642	-0.370249	-1.42667	1.11512	0.652133	-0.462988	0.747357	0.688658	1.71104	3
AT2G20260	-0.0652221	-0.263736	-0.198515	0.107027	-0.461191	-0.568218	1.08425	0.912003	0.714549	3
AT2G21660	0.411336	-0.683657	-1.09499	0.418857	-1.83385	-2.25271	2.5726	2.56508	1.41488	3
AT2G22450	0.379511	0.516067	0.136557	-0.312616	0.0120735	0.324689	0.686336	1.37846	0.874468	3
AT2G22980	0.592083	0.529792	-0.0622905	0.390008	0.335985	-0.0540237	1.15325	1.35532	1.16152	3
AT2G23330	0.563484	0.358362	-0.205122	0.725876	0.00814031	-0.717736	1.69393	1.53153	1.18131	3
AT2G24945	-0.319929	-0.489304	-0.169375	0.20075	-0.42051	-0.62126	2.12461	1.60393	1.67273	3
AT2G25590	-0.0506919	0.102718	0.153409	0.493271	-0.428136	-0.921407	1.29416	0.750194	0.219341	3
AT2G25850	0.498811	-0.103125	-0.601936	0.139139	-0.796934	-0.936072	1.17632	1.536	0.842187	3
AT2G25900	-0.541694	0.14291	0.684605	0.569262	0.412295	-0.156967	1.64268	0.531723	0.801108	3
AT2G25930	1.30329	1.02722	-0.276073	0.905866	1.05373	0.147868	0.706195	1.10362	1.13014	3
AT2G25970	-0.259264	-0.792335	-0.533071	0.237175	-0.437061	-0.674236	1.57517	1.07873	1.434	3
AT2G26200	0.311637	0.228806	-0.0828306	-0.229898	-0.0638153	0.166082	0.568967	1.1105	0.81788	3
AT2G26215	-0.318499	-0.133403	0.185096	-0.459834	-0.00955479	0.450279	0.995574	1.13691	1.26076	3
AT2G26220	-0.322127	-0.155745	0.166382	-0.53869	0.0930515	0.631741	0.859974	1.07654	1.32533	3
AT2G27385	0.251394	0.471727	0.220333	0.149745	-0.345137	-0.494882	1.49751	1.59916	0.7823	3
AT2G30600	1.01143	0.259393	-0.752035	1.26744	0.0365306	-1.2309	1.57144	1.31544	1.09257	3
AT2G31150	0.0703994	-0.046755	-0.117154	0.488107	-0.344402	-0.832509	2.35611	1.9384	1.64075	3
AT2G31360	0.677817	-0.309706	-0.987524	0.387169	-1.75751	-2.14468	2.09654	2.38719	0.939381	3
AT2G31902	-0.0865812	-0.282956	-0.196375	-0.0799181	-0.178908	-0.0989903	1.02251	1.01585	1.11989	3
AT2G33830	1.34402	-0.302918	-1.64693	0.848248	-1.53893	-2.38718	2.49472	2.99049	1.75448	3
AT2G34430	0.283055	-1.30804	-1.59109	0.24678	-1.01296	-1.25974	1.70513	1.7414	2.03648	3
AT2G34930	-0.365235	-0.0188211	0.346414	-0.0618106	-0.77664	-0.714829	2.26101	1.95759	1.19977	3
AT2G37580	0.608394	-0.0034536	-0.611847	-0.399971	-1.09015	-0.690183	0.491529	1.49989	0.413193	3
AT2G39580	0.161906	-0.149252	-0.311158	0.554933	-0.535137	-1.09007	2.47544	2.08242	1.69653	3
AT2G40080	-0.0208547	-0.407586	-0.386731	0.241477	-1.37949	-1.62097	2.76132	2.49899	1.52708	3
AT2G40130	0.586071	-0.229002	-0.815073	0.181554	-0.0787448	-0.260299	0.701623	1.10614	1.2564	3
AT2G40340	0.300747	0.808461	0.507714	0.928159	1.14943	0.221272	1.20647	0.579063	0.920033	3
AT2G41060	0.0770723	-0.00184465	-0.078917	0.412654	-0.652147	-1.0648	1.55536	1.21978	0.569479	3
AT2G41430	0.479127	0.555597	0.0764703	1.01699	-0.0988962	-1.11588	1.16417	0.626308	-0.028186	3
AT2G42330	-0.157063	0.871774	1.02884	0.533678	0.0530737	-0.480605	4.03052	3.33977	2.52108	3
AT2G42530	0.718802	0.485803	-0.232999	-1.4538	-1.55463	-0.100832	1.32417	3.49677	1.45634	3
AT2G42540	-0.662472	-0.500034	0.162439	-2.01598	-1.57734	0.43864	0.668455	2.02196	0.944656	3
AT2G45560	-0.587965	-0.173093	0.414872	-1.53238	-0.573657	0.958728	1.37884	2.32326	1.9227	3
AT2G45660	0.510818	-0.128319	-0.639137	-0.0690189	-0.228194	-0.159175	1.0395	1.61934	1.51947	3
AT2G45920	-0.0270623	0.409464	0.436526	0.181044	0.706612	0.525568	0.917416	0.70931	1.00646	3
AT2G47670	-0.209826	-0.748823	-0.538996	-0.239573	-1.37223	-1.13266	1.28271	1.31246	0.689048	3
AT2G47750	-0.0161578	-0.185984	-0.169826	-0.315382	-0.976933	-0.661551	1.25217	1.55139	0.76044	3
AT2G48020	0.117852	-0.728871	-0.846723	0.533078	-0.777384	-1.31046	1.37968	0.96445	0.915937	3
AT3G00300	-0.0295982	-0.685782	-0.656184	0.122903	-1.09481	-1.21772	1.25528	1.10278	0.693749	3
AT3G01310	1.12368	0.532794	-0.590885	0.179863	-0.222293	-0.402156	0.411943	1.35576	0.600671	3
AT3G04070	0.491144	0.368281	-0.122862	-0.0672274	-0.451105	-0.383877	0.520457	1.07883	0.259443	3
AT3G04160	0.355474	1.00062	0.645147	0.41667	-0.51613	-0.9328	3.81806	3.75687	2.24012	3
AT3G04690	0.0834892	-0.224389	-0.307878	0.396565	-0.296595	-0.69316	1.15376	0.84068	0.768473	3
AT3G05880	0.320896	0.788845	0.467949	-0.246072	-0.0241211	0.221951	0.800215	1.36718	0.554218	3
AT3G07280	0.566669	0.236313	-0.330356	0.504012	-0.0887231	-0.592735	1.1926	1.25525	0.930217	3
AT3G08920	-0.0958841	-0.0333401	0.062544	0.624293	0.109996	-0.514297	1.04704	0.326862	0.470198	3
AT3G10410	0.0801354	0.372771	0.292636	-0.164764	0.268949	0.433713	0.895421	1.14032	1.0365	3
AT3G12915	-0.0653356	-0.668389	-0.603053	0.153846	-1.00572	-1.15957	1.29129	1.07211	0.734773	3
AT3G13750	0.352795	-0.154425	-0.507221	1.32252	0.394045	-0.928474	1.3178	0.348073	0.896544	3
AT3G15010	-0.461566	-0.773101	-0.311535	0.104796	-0.0530585	-0.157854	2.17071	1.60434	2.32439	3
AT3G21215	-0.088039	0.093372	0.181411	0.409732	-0.0601418	-0.469873	1.79371	1.29594	1.14242	3
AT3G24929	0.100863	0.0743224	-0.026541	0.60209	0.107356	-0.494733	1.68357	1.18234	1.21538	3
AT3G24982	0.0932635	0.0445359	-0.0487276	0.541667	0.124452	-0.417215	1.75791	1.3095	1.38942	3
AT3G25010	0.360147	0.17381	-0.186336	0.531569	0.0196638	-0.511905	2.44576	2.27434	2.12019	3
AT3G25011	0.0468234	0.186081	0.139258	-0.0370867	0.0355827	0.0726694	1.03771	1.12162	0.971124	3
AT3G25012	0.0745605	0.0369477	-0.0376128	0.0956948	-0.490591	-0.586286	1.36172	1.34058	0.813044	3
AT3G25020	-0.0794781	0.0992745	0.178753	0.559061	0.820051	0.26099	1.11105	0.472507	1.19328	3
AT3G25495	0.0897323	1.1682	1.07847	0.689414	1.23351	0.544099	1.86918	1.2695	1.33481	3
AT3G25770	0.0876036	-0.19554	-0.283144	0.0109404	-0.178619	-0.189559	1.31632	1.39298	1.40991	3
AT3G26290	-0.611602	0.44557	1.05717	-1.32731	-0.133923	1.19339	1.08184	1.79756	1.21806	3
AT3G26740	0.630602	1.46783	0.837226	0.476396	1.21983	0.743438	2.95099	3.10519	2.8572	3
AT3G27770	1.13332	0.700556	-0.432768	0.65144	0.3067	-0.34474	0.64935	1.13123	0.737377	3
AT3G43690	-0.571969	-0.64638	-0.0744108	0.337916	-0.144627	-0.482542	2.20396	1.29408	1.79583	3
AT3G43715	-0.0745107	-0.0745107	0	0.253477	-0.248385	-0.501862	1.71193	1.38395	1.21007	3
AT3G45420	-0.132267	-0.0850094	0.047258	0.419412	0.453616	0.0342036	2.50353	1.95185	2.49048	3
AT3G46640	0.917066	0.340851	-0.576215	1.25146	0.345516	-0.90594	1.54106	1.20668	1.21134	3
AT3G46970	0.624341	-0.413091	-1.03743	-1.25394	-2.12308	-0.869146	0.981142	2.85942	1.14943	3
AT3G47340	1.77676	0.773075	-1.00368	2.28676	-0.191145	-2.4779	4.0181	3.5081	2.54388	3
AT3G47680	0.000955262	1.02348	1.02253	-0.163221	0.189921	0.353141	1.13728	1.30145	0.467893	3
AT3G47800	0.482751	-0.0680638	-0.550814	0.886558	-0.412272	-1.29883	1.33781	0.934001	0.589793	3
AT3G48590	0.609882	0.347217	-0.262664	1.00799	0.806955	-0.20104	0.402923	0.0048099	0.464548	3
AT3G53800	0.147636	0.815229	0.667593	0.365087	1.22355	0.85846	1.37018	1.15272	1.56104	3
AT3G55760	-0.920988	-0.220016	0.700972	-1.28262	-0.718919	0.563699	0.647002	1.00863	0.509729	3
AT3G56860	0.00532599	-0.540115	-0.545441	0.313552	-0.347041	-0.660593	1.533	1.22477	1.41784	3
AT3G60980	0.047045	-0.0792383	-0.126283	-0.144315	-1.01571	-0.871399	0.758711	0.950071	0.0135955	3
AT3G61010	0.151721	0.0371232	-0.114597	0.247645	0.2556	0.00795488	1.21023	1.1143	1.33278	3
AT3G62190	0.387634	0.969297	0.581663	0.235954	-0.151384	-0.387338	0.961324	1.113	-0.00767701	3
AT3G62550	-0.132923	-0.00720286	0.12572	0.612316	-0.596773	-1.20909	3.06944	2.3242	1.73463	3
AT4G00030	0.0618605	-0.124486	-0.186347	0.133178	-0.00289381	-0.136071	0.998676	0.927359	1.04895	3
AT4G00040	0.278805	-0.564563	-0.843368	0.415442	-0.517794	-0.933235	1.40342	1.26678	1.31355	3
AT4G01490	-0.145108	-0.0722323	0.0728756	0.176615	0.53765	0.361035	0.817263	0.49554	1.10542	3
AT4G02430	-0.103364	1.50779	1.61115	0.380831	0.719739	0.338907	2.55917	2.07498	1.28693	3
AT4G03205	0.60997	-0.403255	-1.01323	0.346906	-0.344278	-0.691184	0.74093	1.00399	1.06297	3
AT4G03400	0.526041	-0.0153238	-0.541364	0.32197	0.146169	-0.175801	1.22277	1.42684	1.58834	3
AT4G04330	0.214798	0.319776	0.104977	0.427348	0.464822	0.037474	1.40244	1.18989	1.33494	3
AT4G04410	0.0254086	-0.457365	-0.482774	0.391906	-0.0524716	-0.444377	2.33724	1.97074	2.37563	3
AT4G04420	-0.0114397	-0.0318961	-0.0204564	0.310222	0.839336	0.529114	1.37882	1.05716	1.92839	3
AT4G04423	0.286802	0.148192	-0.138609	0.0288024	0.2568	0.227997	0.919918	1.17792	1.28652	3
AT4G04770	0.00277956	-0.309008	-0.311788	-0.036979	0.186127	0.223106	0.471895	0.511654	1.00679	3
AT4G05150	0.795429	1.28489	0.489466	0.380025	0.644518	0.264493	0.770042	1.18545	0.545069	3
AT4G05631	0.129161	0.618668	0.489507	0.513366	0.804437	0.291071	1.91744	1.53324	1.71901	3
AT4G06105	0.01576	-0.187559	-0.203319	-0.124807	-1.28086	-1.15605	1.3066	1.44717	0.35387	3
AT4G06410	0.0763549	0.103931	0.0275764	0.366035	0.0653815	-0.300653	1.86134	1.57166	1.53311	3
AT4G07507	0.366787	-0.265806	-0.632593	0.0451786	-0.0293098	-0.0744884	0.908396	1.23	1.4665	3
AT4G08100	-0.176699	-0.18651	-0.00981054	0.296497	0.939688	0.643191	1.15749	0.684293	1.81049	3
AT4G08115	0.0592723	0.335318	0.276045	0.315641	0.0953868	-0.220254	1.67932	1.42295	1.18302	3
AT4G11600	0.344378	0.629545	0.285167	-0.175988	-0.0718942	0.104094	0.605713	1.12608	0.42464	3
AT4G11650	0.747391	-0.188843	-0.936234	-0.238276	-0.938818	-0.700542	0.536997	1.52266	0.772689	3
AT4G11830	0.153395	-0.423154	-0.576549	0.396132	-0.434017	-0.830149	1.13057	0.887831	0.876968	3
AT4G13493	-0.605154	-0.443038	0.162115	-0.61569	0.045438	0.661128	0.560595	0.571131	1.05961	3
AT4G13560	0.148323	-0.46156	-0.609883	0.163198	-1.95555	-2.11875	2.15771	2.14283	0.648843	3
AT4G13570	0.0592215	-0.492347	-0.551569	0.554866	-1.56739	-2.12226	2.18019	1.68455	0.609502	3
AT4G13572	0.183019	-0.434138	-0.617158	0.00363213	-0.144989	-0.148621	1.06043	1.23982	1.52897	3
[truncated: 4,230 more rows]

## Sheet: Fig. 2B
Supplementary Dataset S5. Significantly up and down-regulated genes in prr7prr9 mutants and wild-type (Col-0) at 10°C, 22°C, or 37°C by cluster
Genes whose expression was significantly regulated (FDR<0.05) and (LFC >|1|) are listed and sorted by cluster. One gene model for each gene as described on TAIR.
	Log-fold Change
Gene ID	WT: 10°C - 22°C	WT: 37°C - 22°C	WT: 37°C - 10°C	prr7prr9: 10°C - 22°C	prr7prr9: 37°C - 22°C	prr7prr9: 37°C - 10°C	10°C: prr7prr9 - WT	22°C: prr7prr9 - WT	37°C: prr7prr9 - WT	Cluster
AT1G01250	1.81505	0.23756	-1.57749	2.07476	-0.122299	-2.19706	0.224939	-0.0347699	-0.394629	1
AT1G01520	3.63727	2.12382	-1.51345	3.21433	2.37565	-0.83868	0.536449	0.959383	1.21122	1
AT1G02400	1.28307	0.326277	-0.956797	1.37511	-0.0439378	-1.41905	0.25803	0.165992	-0.204223	1
AT1G02880	1.02499	0.366971	-0.658022	0.766162	0.050461	-0.715701	-0.0958225	0.163009	-0.153502	1
AT1G02920	2.41517	0.280578	-2.13459	2.10741	0.564252	-1.54315	-1.87473	-1.56697	-1.2833	1
AT1G02930	2.43362	-0.0192456	-2.45286	2.09017	0.234259	-1.85591	-1.70533	-1.36189	-1.10838	1
AT1G04350	1.22991	-0.102921	-1.33283	0.603351	-0.53271	-1.13606	-0.333221	0.293336	-0.136453	1
AT1G04530	1.35688	0.0106547	-1.34623	0.581075	0.0687897	-0.512286	-0.868322	-0.0925128	-0.0343778	1
AT1G05000	0.895417	0.283377	-0.612041	1.08738	0.160757	-0.926627	-0.578943	-0.770909	-0.893529	1
AT1G05213	1.17178	0.527673	-0.64411	1.0543	0.433483	-0.620814	0.20371	0.321196	0.227006	1
AT1G05250	1.63548	-0.387077	-2.02256	0.442811	-0.498612	-0.941423	-1.20859	-0.0159162	-0.127451	1
AT1G05523	2.07967	1.14874	-0.930937	1.71023	0.93351	-0.776724	0.43358	0.803019	0.587793	1
AT1G05540	1.56645	-0.23638	-1.80283	1.064	-0.790592	-1.85459	-0.646915	-0.144464	-0.698676	1
AT1G05557	1.40873	-0.426961	-1.83569	1.81689	1.10119	-0.715709	0.661313	0.253148	1.78129	1
AT1G05675	2.53877	0.0380324	-2.50073	1.36589	-0.287689	-1.65358	-1.06359	0.109279	-0.216443	1
AT1G05690	1.82894	0.756032	-1.07291	1.47973	1.20515	-0.274571	-0.00380671	0.345408	0.79453	1
AT1G05787	2.37672	0.56867	-1.80805	0.711737	2.22045e-16	-0.711737	-1.66499	-2.22045e-16	-0.56867	1
AT1G05870	1.33379	-0.330959	-1.66475	1.15239	-0.392845	-1.54523	0.0500566	0.231463	0.169577	1
AT1G06040	1.24139	0.822004	-0.419387	0.400097	0.00202603	-0.398071	-0.131773	0.709521	-0.110457	1
AT1G06180	2.69696	0.563968	-2.13299	3.32525	0.0359705	-3.28928	0.706131	0.0778436	-0.450154	1
AT1G07010	1.16452	0.635112	-0.52941	0.731268	0.304689	-0.426579	0.517013	0.950267	0.619843	1
AT1G07150	1.80007	0.454803	-1.34527	2.28451	0.394663	-1.88985	0.366163	-0.118277	-0.178417	1
AT1G07477	3.48931	0.282875	-3.20643	3.94668	0.251247	-3.69543	1.58285	1.12548	1.09385	1
AT1G07570	1.41023	0.903792	-0.506439	0.622285	0.295341	-0.326944	-0.111987	0.67596	0.0675088	1
AT1G07720	1.10532	0.494067	-0.611249	1.09544	0.676645	-0.418791	-0.377476	-0.367596	-0.185018	1
AT1G08250	1.24878	-0.316409	-1.56519	1.53595	-0.468751	-2.0047	0.0401209	-0.247054	-0.399395	1
AT1G08477	2.37955	0.479927	-1.89963	1.35839	0.0858689	-1.27252	-0.0390564	0.982107	0.58805	1
AT1G08650	2.07027	1.24451	-0.82576	2.03577	1.52225	-0.513513	-0.552471	-0.51797	-0.240225	1
AT1G09240	3.36214	1.01983	-2.34231	1.80776	0.761125	-1.04664	-1.53546	0.0189168	-0.239789	1
AT1G09540	1.35657	0.86834	-0.48823	0.783368	-0.802627	-1.586	-0.11638	0.456822	-1.21414	1
AT1G09560	1.90031	-0.228103	-2.12841	0.963657	-0.92549	-1.88915	-0.957698	-0.021046	-0.718433	1
AT1G09755	1.72113	-0.489121	-2.21025	0.754682	-0.577369	-1.33205	-1.09464	-0.128195	-0.216443	1
AT1G10370	2.42088	0.249173	-2.1717	2.31842	0.323128	-1.99529	0.0386815	0.141141	0.215095	1
AT1G10657	1.47244	0.00746157	-1.46498	0.199366	-0.503485	-0.702851	-1.02194	0.251136	-0.25981	1
AT1G12370	1.20232	0.400391	-0.801932	1.03278	0.125807	-0.906973	0.612636	0.782179	0.507595	1
AT1G12610	1.13909	-0.0279904	-1.16708	1.17342	-0.0659744	-1.23939	-0.146265	-0.180595	-0.218579	1
AT1G13520	1.9946	0.432538	-1.56206	1.05083	-0.24545	-1.29628	-1.15954	-0.215767	-0.893754	1
AT1G13530	1.65594	-0.312778	-1.96872	0.638003	-0.363116	-1.00112	-1.13926	-0.121322	-0.171659	1
AT1G13740	0.947042	-0.403755	-1.3508	1.2349	-0.234887	-1.46979	0.340675	0.0528188	0.221687	1
AT1G14870	1.72313	-0.113152	-1.83628	0.858983	-0.669208	-1.52819	-1.11653	-0.252388	-0.808444	1
AT1G15060	1.23167	0.544855	-0.686814	0.524177	0.0550017	-0.469175	-0.132621	0.574871	0.0850174	1
AT1G15100	1.35069	-0.140747	-1.49144	1.57303	-0.0317376	-1.60477	0.329202	0.10686	0.21587	1
AT1G15210	1.27574	0.0909545	-1.18479	0.715296	-0.856349	-1.57164	-0.402271	0.158175	-0.789129	1
AT1G15625	1.98206	0.341251	-1.64081	0.917421	-0.131557	-1.04898	-1.14664	-0.0820029	-0.554811	1
AT1G15950	1.17695	0.311675	-0.865271	1.05841	0.122848	-0.935559	0.154996	0.273536	0.0847085	1
AT1G15960	1.08653	-0.016859	-1.10339	1.09242	-0.137692	-1.23011	0.0586042	0.0527133	-0.0681197	1
AT1G16730	1.81961	1.09225	-0.727366	1.52316	1.24277	-0.280388	-0.0470981	0.249355	0.399879	1
AT1G17050	2.30333	-0.0241124	-2.32744	1.55383	-0.131325	-1.68515	0.000506305	0.750011	0.642799	1
AT1G17100	1.49217	0.232622	-1.25955	2.57016	0.616479	-1.95368	1.24895	0.170957	0.554814	1
AT1G17390	0.611719	0	-0.611719	1.36088	-0.0910641	-1.45194	0.870349	0.12119	0.030126	1
AT1G17420	0.99744	-0.189037	-1.18648	1.39526	-0.0815991	-1.47686	0.425649	0.0278272	0.135265	1
AT1G17710	4.62068	0.754995	-3.86568	1.93572	0.0570078	-1.87871	-2.37316	0.311799	-0.386188	1
AT1G17745	1.34387	-0.173412	-1.51728	1.11093	-0.83313	-1.94406	0.167741	0.400687	-0.259031	1
AT1G17830	1.75363	-0.299881	-2.05351	1.3316	0.536744	-0.794858	-0.253152	0.168879	1.0055	1
AT1G18360	1.12298	-0.0975056	-1.22049	0.978393	-0.715169	-1.69356	0.218022	0.362609	-0.255055	1
AT1G18570	2.31374	0.192761	-2.12098	1.83563	0.0935668	-1.74207	-0.234441	0.243667	0.144474	1
AT1G18870	2.1089	0.406182	-1.70271	1.5426	-0.171335	-1.71394	-0.493411	0.0728817	-0.504635	1
AT1G18871	1.88287	0.465422	-1.41745	1.0632	-0.842811	-1.90601	-0.58149	0.238179	-1.07005	1
AT1G19330	1.48488	-0.288899	-1.77378	1.44732	-0.190146	-1.63747	0.0760003	0.113558	0.212311	1
AT1G19450	1.30611	-0.427559	-1.73367	0.584698	-0.216638	-0.801336	-0.890572	-0.169159	0.0417613	1
AT1G19650	1.13667	0.0900349	-1.04664	0.591708	0.0893036	-0.502404	-0.164096	0.38087	0.380139	1
AT1G19700	1.77305	1.31614	-0.456907	1.33743	0.919237	-0.418191	0.096725	0.532341	0.135441	1
AT1G19900	2.08246	-0.292731	-2.3752	0.652205	-0.956105	-1.60831	-1.49899	-0.0687291	-0.732103	1
AT1G19970	1.24678	0.0938163	-1.15296	1.01263	0.318172	-0.694459	-0.311237	-0.0770883	0.147268	1
AT1G20070	2.09558	1.16464	-0.930937	1.71229	0.935567	-0.776724	0.43358	0.816865	0.587793	1
AT1G20470	1.87747	-0.164965	-2.04244	1.99147	1.18793	-0.803536	0.482415	0.368422	1.72132	1
AT1G20870	0.988979	0.119413	-0.869566	1.10634	-0.362628	-1.46897	0.943113	0.825752	0.343711	1
AT1G21050	1.69071	-0.433991	-2.1247	0.859519	-0.910415	-1.76993	0.190792	1.02198	0.54556	1
AT1G21590	1.66937	-0.176518	-1.84589	1.3672	-0.594929	-1.96213	-0.0456757	0.256491	-0.16192	1
AT1G23110	2.34064	-0.572766	-2.91341	0.396848	-0.978324	-1.37517	-2.16595	-0.222156	-0.627714	1
AT1G23205	1.83444	-0.450585	-2.28503	2.40227	-0.0346182	-2.43688	0.574954	0.007133	0.423099	1
AT1G23710	1.12195	-0.137589	-1.25954	0.926555	-0.115609	-1.04216	-0.0910682	0.10433	0.12631	1
AT1G23800	1.03546	0.14866	-0.886805	0.98927	-0.219044	-1.20831	0.203762	0.249956	-0.117747	1
AT1G24580	4.21536	0.825032	-3.39032	3.90337	1.64705	-2.25632	0.561343	0.873328	1.69535	1
AT1G25425	1.06797	-0.30868	-1.37665	1.43286	-0.478959	-1.91182	0.243098	-0.12179	-0.292069	1
AT1G26380	3.31204	0.190404	-3.12163	2.40321	0.269933	-2.13328	-1.88491	-0.976088	-0.896559	1
AT1G26770	1.43863	-0.377796	-1.81642	1.72272	0.173751	-1.54897	-0.404844	-0.688934	-0.137387	1
AT1G27360	1.34879	1.12319	-0.225595	1.00221	0.447098	-0.55511	0.311278	0.657856	-0.0182373	1
AT1G27730	3.78732	2.87769	-0.909628	4.03296	3.21645	-0.816511	-0.379592	-0.625239	-0.286475	1
AT1G27760	1.74664	0.0577112	-1.68893	1.71639	-0.0826938	-1.79909	0.0666777	0.096926	-0.043479	1
AT1G27770	0.77779	0.114144	-0.663646	1.38221	0.145695	-1.23651	0.362095	-0.242323	-0.210772	1
AT1G28680	1.20388	-0.117033	-1.32091	0.983468	-0.713518	-1.69699	0.0782649	0.298677	-0.297808	1
AT1G28685	1.12843	-0.0125338	-1.14097	0.973979	-0.426196	-1.40017	0.0966996	0.251155	-0.162507	1
AT1G29050	1.37752	1.11092	-0.266597	0.811112	0.120133	-0.690979	-0.0295765	0.536827	-0.453958	1
AT1G29690	1.05665	0.565467	-0.49118	0.977619	0.588017	-0.389602	-0.132296	-0.0532674	-0.0307182	1
AT1G30530	1.44153	-0.0969262	-1.53846	1.42339	-0.460303	-1.88369	0.219232	0.237371	-0.126006	1
AT1G30730	2.08576	0.125499	-1.96026	0.203537	-1.01924	-1.22278	-1.76443	0.117793	-1.02694	1
AT1G31540	1.15113	0.0816733	-1.06946	0.268014	-0.247532	-0.515546	-0.503339	0.379781	0.0505757	1
AT1G31580	1.50375	-0.020788	-1.52454	1.03501	-0.580283	-1.61529	0.0693375	0.538082	-0.0214129	1
AT1G32520	1.69389	0.573944	-1.11995	0.620557	0.143296	-0.477261	-0.0345848	1.03875	0.608104	1
AT1G32900	3.47258	0.686913	-2.78567	2.02131	0.186661	-1.83464	0.882775	2.33405	1.8338	1
AT1G33110	2.8758	1.79713	-1.07866	1.68275	1.28912	-0.393631	-0.381991	0.811054	0.303043	1
AT1G33260	0.858509	-0.230116	-1.08863	0.74869	0.304243	-0.444447	-0.434757	-0.324937	0.209422	1
AT1G33610	1.5198	-0.92511	-2.44491	0.650624	-0.00646421	-0.657088	-1.10056	-0.231381	0.687265	1
AT1G34049	2.10538	0.541787	-1.56359	0.217173	-0.230511	-0.447683	-1.82825	0.0599581	-0.71234	1
AT1G34570	1.33734	0.228991	-1.10834	0.39465	-0.00290441	-0.397555	-0.340244	0.602441	0.370546	1
AT1G34780	1.2168	0.290745	-0.926051	1.04334	0.50365	-0.539686	-0.056931	0.11653	0.329435	1
AT1G35210	1.94979	-0.0115939	-1.96139	0.910569	0.287157	-0.623412	-0.819736	0.219489	0.51824	1
AT1G36623	1.50247	2.22045e-16	-1.50247	0.295318	2.22045e-16	-0.295318	-1.20715	0	0	1
AT1G45010	1.44721	1.61246	0.165255	1.87015	0.744832	-1.12532	0.536764	0.11382	-0.753807	1
AT1G45191	1.28896	0.372954	-0.916002	1.08292	-0.66224	-1.74516	0.534732	0.740772	-0.294422	1
AT1G45249	1.40531	0.912864	-0.492449	0.892787	0.187938	-0.704849	0.0360487	0.548574	-0.176352	1
AT1G47890	0.946711	-0.530638	-1.47735	0.995283	0.105626	-0.889657	-0.54147	-0.590042	0.0462213	1
AT1G48100	3.00303	0.0970382	-2.90599	3.91194	0.378343	-3.53359	1.58258	0.673671	0.954976	1
AT1G49660	1.28465	0.261151	-1.0235	1.21885	-0.0254636	-1.24432	0.11496	0.180759	-0.105856	1
AT1G51090	1.31834	-0.358565	-1.6769	3.27676	1.01663	-2.26013	1.31714	-0.641284	0.73391	1
AT1G51140	1.0913	0.414677	-0.676621	1.41335	0.288085	-1.12527	0.395924	0.0738682	-0.0527233	1
AT1G51500	1.02268	0.185337	-0.837348	0.451339	-0.267254	-0.718593	-0.256052	0.315294	-0.137297	1
AT1G51670	1.33039	-0.512393	-1.84279	1.86019	-0.199834	-2.06002	0.10087	-0.428924	-0.116364	1
AT1G51700	2.10825	0.580424	-1.52783	1.74952	0.532986	-1.21653	0.38348	0.742211	0.694773	1
AT1G51915	1.13859	0	-1.13859	0.326611	2.22045e-16	-0.326611	-0.81198	-2.22045e-16	0	1
AT1G51920	1.32933	0.509771	-0.819554	0.991379	-0.0752997	-1.06668	-0.186631	0.151316	-0.433755	1
AT1G52342	1.80285	-0.330017	-2.13286	1.59586	-0.0799684	-1.67583	0.210956	0.417942	0.667991	1
AT1G52990	1.06379	-0.217642	-1.28143	1.284	-0.831953	-2.11595	0.674318	0.45411	-0.1602	1
AT1G53090	2.02516	0.943949	-1.08122	1.33815	0.652463	-0.685688	0.335388	1.0224	0.730916	1
AT1G53625	1.81108	-0.0927927	-1.90387	0.796675	-0.319146	-1.11582	-1.65419	-0.639784	-0.866137	1
AT1G53680	1.40948	0.0340303	-1.37545	0.577841	-0.504048	-1.08189	-0.013204	0.818437	0.280358	1
AT1G53875	2.02244	0.681835	-1.34061	1.30365	0.418908	-0.884747	-0.231465	0.487323	0.224396	1
AT1G53900	1.41214	0.55877	-0.85337	0.727484	0.418527	-0.308956	-0.33953	0.345126	0.204883	1
AT1G55210	1.34505	0.0890955	-1.25596	1.69117	-0.0855985	-1.77677	0.596058	0.249945	0.0752505	1
AT1G55910	2.74521	0.815928	-1.92929	1.01184	0.741383	-0.270458	-1.12534	0.608033	0.533488	1
AT1G55920	1.19007	0.221601	-0.968471	-0.0869137	0.228114	0.315028	-0.885006	0.39198	0.398493	1
AT1G55960	2.76419	1.43164	-1.33255	1.45644	1.00718	-0.449258	-0.381943	0.925804	0.501352	1
AT1G56510	1.55911	0.120139	-1.43898	1.26897	0.0106528	-1.25832	0.0601966	0.350342	0.240856	1
AT1G56650	2.32152	0.798027	-1.52349	3.43749	0.327806	-3.10969	1.30248	0.186504	-0.283717	1
AT1G56670	1.83231	0.340896	-1.49142	1.30526	-0.243821	-1.54908	0.161396	0.68845	0.103733	1
AT1G57560	1.46794	1.12476	-0.343178	1.22567	-0.0658239	-1.2915	-0.25707	-0.0148065	-1.20539	1
AT1G57590	1.78548	0.106045	-1.67944	2.421	-0.604743	-3.02574	0.586015	-0.0495001	-0.760288	1
AT1G58290	1.63439	0.127267	-1.50712	0.119282	-0.722166	-0.841448	-0.145276	1.36983	0.5204	1
AT1G58320	1.99352	0.045877	-1.94765	0.966791	0.93453	-0.0322613	-1.35503	-0.3283	0.560353	1
AT1G58520	3.62946	2.31062	-1.31884	2.60227	1.98719	-0.615084	-0.222882	0.804308	0.480877	1
AT1G60270	1.9358	0.13478	-1.80102	2.41303	-0.201763	-2.6148	1.02297	0.545735	0.209193	1
AT1G61800	0.291138	-0.51311	-0.804248	3.01994	1.11045	-1.90949	1.24518	-1.48362	0.139942	1
AT1G62170	1.9019	-0.00402026	-1.90592	1.72627	0.0590884	-1.66718	0.105591	0.281222	0.34433	1
AT1G62180	2.42514	0.499018	-1.92612	1.42297	0.0837062	-1.33926	-0.0313672	0.970801	0.555489	1
AT1G62250	1.2595	0.0134592	-1.24605	0.452811	-0.183396	-0.636207	-0.313969	0.492724	0.295869	1
AT1G62540	2.19113	-0.218638	-2.40976	1.91173	-0.359358	-2.27109	0.265271	0.54467	0.403951	1
AT1G62710	1.48566	0.384931	-1.10073	1.29778	0.0949199	-1.20286	1.25838	1.44626	1.15625	1
AT1G63580	1.51717	-0.285394	-1.80256	1.36132	-0.300007	-1.66133	-0.0675388	0.0883044	0.0736919	1
AT1G64400	1.71172	-0.0988089	-1.81052	1.67334	0.088705	-1.58463	-0.342082	-0.303703	-0.116189	1
AT1G64500	2.59516	1.40333	-1.19182	0.440815	0.542537	0.101722	0.581913	2.73626	1.87546	1
AT1G64660	0.450793	0.164428	-0.286365	1.55383	0.25815	-1.29568	1.02604	-0.0769963	0.0167259	1
AT1G64780	3.26498	1.6988	-1.56617	2.44658	1.53192	-0.914661	0.255807	1.07421	0.90732	1
AT1G64900	1.64045	0.00164254	-1.63881	0.836827	-0.336966	-1.17379	0.0800853	0.883706	0.545098	1
AT1G65310	1.4491	-0.437517	-1.88662	0.741754	-0.522755	-1.26451	-0.972608	-0.265257	-0.350495	1
AT1G65485	2.45366	0.0659744	-2.38768	0.774274	0.562227	-0.212047	-1.67938	-2.22045e-16	0.496252	1
AT1G65490	3.37281	2.07478	-1.29803	1.66141	1.71496	0.0535499	-0.0601233	1.65128	1.29146	1
AT1G65870	4.10194	1.31339	-2.78856	3.11531	0.782159	-2.33315	0.42573	1.41237	0.881137	1
AT1G65890	1.61803	4.44089e-16	-1.61803	0.764259	-0.830676	-1.59493	-0.0230944	0.830676	-4.44089e-16	1
AT1G66160	1.87936	-0.82977	-2.70913	1.0555	-0.542559	-1.59806	-1.33073	-0.506867	-0.219656	1
AT1G66540	1.81519	0.593427	-1.22176	1.53836	0.473805	-1.06455	0.346891	0.623718	0.504096	1
AT1G66840	0.991827	-0.155359	-1.14719	0.834255	-0.201543	-1.0358	0.373381	0.530953	0.484769	1
AT1G67070	1.43259	0.835048	-0.597544	1.427	0.847307	-0.579694	0.267164	0.272754	0.285014	1
AT1G67470	1.72609	0.239547	-1.48654	1.69381	-0.085203	-1.77902	-0.0548203	-0.0225471	-0.347297	1
AT1G67800	1.10059	0.351102	-0.749486	0.714764	-0.634853	-1.34962	0.0684546	0.454278	-0.531676	1
AT1G67980	2.45078	0.729921	-1.72085	0.792491	1.60251	0.810016	-2.69352	-1.03524	-0.162653	1
AT1G68570	1.17835	-0.112257	-1.2906	1.34349	0.551656	-0.79183	0.0403809	-0.124759	0.539154	1
AT1G68600	0.823305	0.238966	-0.584339	1.30305	-0.573287	-1.87633	1.46033	0.980587	0.168334	1
AT1G68740	1.78949	0.293488	-1.496	1.03172	-0.32453	-1.35625	-0.774745	-0.0169841	-0.635002	1
AT1G69260	1.30992	0.796009	-0.513912	1.48014	0.500964	-0.979179	0.44493	0.274708	-0.0203371	1
AT1G69310	0.902258	0.403036	-0.499222	1.3318	0.00710953	-1.32469	0.906499	0.476957	0.0810308	1
AT1G69610	1.68929	0.407941	-1.28135	0.547757	-0.249777	-0.797534	-0.846224	0.295308	-0.362409	1
AT1G69730	2.30581	1.33516	-0.970658	0.613928	0.0929537	-0.520974	-0.559896	1.13199	-0.110212	1
AT1G70000	2.23356	0.739427	-1.49413	1.37011	0.722808	-0.647306	-0.111978	0.751469	0.734851	1
AT1G70250	1.88102	0.711912	-1.1691	0.553479	-0.145524	-0.699003	0.101584	1.42912	0.571685	1
AT1G70560	1.22623	-0.128715	-1.35494	1.15403	-0.769579	-1.92361	0.635371	0.707567	0.0667033	1
AT1G70580	1.34502	0.17584	-1.16918	1.4241	-0.116516	-1.54062	0.273627	0.194546	-0.0978107	1
AT1G70640	1.30833	0.0415851	-1.26674	3.39389	0.529278	-2.86461	2.82403	0.738466	1.22616	1
AT1G70700	0.650654	-0.85078	-1.50143	1.28337	0.349021	-0.934354	0.468372	-0.164349	1.03545	1
AT1G70830	0.892164	0.293905	-0.598259	1.43502	0.102471	-1.33254	1.06967	0.52682	0.335386	1
AT1G70985	1.76724	0.293568	-1.47368	1.45864	0.299184	-1.15945	-0.00417325	0.304433	0.31005	1
AT1G72450	0.972817	-0.498496	-1.47131	1.48878	-0.183437	-1.67222	0.443099	-0.0728639	0.242196	1
AT1G72770	1.82181	1.01752	-0.804291	0.841729	0.540533	-0.301196	-0.0115425	0.968539	0.491553	1
AT1G72940	1.50961	0.235314	-1.27429	0.961226	0.292566	-0.66866	0.332204	0.880584	0.937837	1
AT1G73010	4.71631	0.908621	-3.80769	3.42117	0.550782	-2.87039	-2.03227	-0.737124	-1.09496	1
AT1G73390	1.99394	1.12318	-0.870758	1.97018	0.698227	-1.27196	0.254322	0.27808	-0.146875	1
AT1G73730	1.08823	0.334996	-0.753237	0.90261	0.259365	-0.643246	-0.131978	0.0536448	-0.0219867	1
AT1G73870	2.50605	1.23521	-1.27084	0.148581	0.337997	0.189415	-0.0496876	2.30778	1.41056	1
AT1G74020	0.843827	0.571588	-0.272238	0.97415	-0.167692	-1.14184	0.146143	0.0158204	-0.72346	1
AT1G74080	1.61337	-0.0354439	-1.64881	0.825823	-1.12971	-1.95553	-0.0610581	0.726486	-0.367781	1
AT1G74460	1.17308	-0.299301	-1.47238	1.53509	-0.451353	-1.98644	0.290949	-0.0710545	-0.223107	1
AT1G75170	1.21703	0.974962	-0.242063	1.10103	0.595686	-0.505342	0.0207482	0.136745	-0.242531	1
AT1G75900	1.67102	0.285233	-1.38578	1.15032	0.250762	-0.899555	-0.408556	0.112142	0.0776713	1
AT1G76240	1.99941	0.182696	-1.81671	0.791819	-0.713761	-1.50558	-0.149951	1.05764	0.16118	1
AT1G76360	1.31755	-0.438336	-1.75588	1.24913	-0.565632	-1.81477	0.375471	0.443887	0.31659	1
AT1G76570	0.732017	0.271771	-0.460246	1.5081	0.487107	-1.02099	0.393808	-0.38227	-0.166934	1
AT1G77280	1.76602	-0.13464	-1.90066	1.35918	-0.5521	-1.91128	0.188511	0.595354	0.177894	1
AT1G77450	1.63605	1.24404	-0.392016	1.75025	1.29313	-0.457119	0.383002	0.268804	0.317899	1
AT1G78020	1.43207	0.486274	-0.945793	1.58622	0.0390237	-1.5472	0.774548	0.620392	0.173141	1
AT1G78100	1.92499	0.183038	-1.74195	1.55433	-0.375257	-1.92959	0.209479	0.580132	0.0218362	1
AT1G78290	1.21124	0.481607	-0.729632	0.528052	0.0666249	-0.461427	-0.0125611	0.670627	0.255644	1
AT1G78340	1.15856	-0.133519	-1.29208	1.33495	-0.377106	-1.71206	0.152997	-0.0233891	-0.266976	1
AT1G78510	2.09338	0.641642	-1.45174	1.34606	0.93599	-0.410066	0.301765	1.04909	1.34344	1
AT1G78570	1.37161	-0.204984	-1.5766	1.57666	-0.792866	-2.36952	0.691884	0.486836	-0.101046	1
AT1G78580	1.22746	0.0150569	-1.21241	0.912646	-0.719512	-1.63216	0.196934	0.511751	-0.222818	1
AT1G79270	1.25778	0.63945	-0.618332	1.30493	0.640443	-0.664484	0.211296	0.164152	0.165145	1
AT1G80120	1.74614	0.840737	-0.905402	1.55904	-0.0460401	-1.60508	0.164482	0.351584	-0.535193	1
AT1G80130	1.61137	0.505727	-1.10564	1.42487	-0.139853	-1.56472	1.35329	1.53978	0.894203	1
AT1G80820	1.13882	-0.323479	-1.4623	0.955465	-0.308668	-1.26413	0.0816888	0.265041	0.279852	1
AT2G01290	1.00099	-0.439626	-1.44062	1.0364	-0.265778	-1.30218	0.0017304	-0.033678	0.140171	1
AT2G01379	1.37054	-4.44089e-16	-1.37054	0.557243	2.22045e-16	-0.557243	-0.8133	-6.66134e-16	0	1
AT2G03945	1.26363	-4.44089e-16	-1.26363	0.557243	2.22045e-16	-0.557243	-0.706386	-6.66134e-16	0	1
AT2G04852	1.22762	-0.0668233	-1.29445	0.613238	-0.557236	-1.17047	-0.121058	0.493328	0.00291516	1
AT2G08470	1.41228	-0.511661	-1.92394	1.01614	-0.497175	-1.51331	-0.233527	0.162612	0.177098	1
AT2G08650	1.59362	0.643926	-0.949696	1.47877	-0.74003	-2.2188	0.410752	0.525604	-0.858352	1
AT2G08915	1.5785	0.767209	-0.811289	0.950195	0.470791	-0.479405	0.656081	1.28438	0.987966	1
AT2G11810	3.74327	0.655092	-3.08818	1.06802	0.468234	-0.599785	-2.46876	0.206499	0.0196422	1
AT2G15020	4.18604	2.74671	-1.43933	1.14274	1.07703	-0.0657053	0.7226	3.7659	2.09622	1
AT2G15970	1.03132	-0.412933	-1.44426	1.11346	-0.532664	-1.64613	0.363898	0.281761	0.162031	1
AT2G16005	1.98637	-0.232867	-2.21924	-0.186063	-0.498901	-0.312838	-2.8402	-0.667773	-0.933807	1
AT2G16890	1.87395	1.52076	-0.353189	2.30401	0.865572	-1.43844	1.07265	0.642586	-0.0126042	1
AT2G17840	0.667861	0.622985	-0.0448761	1.42465	0.501055	-0.923599	0.662524	-0.0942694	-0.216199	1
AT2G18160	1.4361	0.087684	-1.34841	0.72472	-0.618773	-1.34349	-0.358728	0.35265	-0.353807	1
AT2G18690	3.08848	0.704408	-2.38407	1.46675	0.169843	-1.2969	-1.90182	-0.280088	-0.814653	1
AT2G19060	1.40304	-0.913701	-2.31674	1.27093	-0.261542	-1.53247	-1.05011	-0.917997	-0.265838	1
AT2G19190	2.10272	0.163361	-1.93936	0.510198	-0.460067	-0.970264	-1.67976	-0.0872355	-0.710663	1
AT2G19500	1.01633	-0.6339	-1.65023	0.932296	-0.0451737	-0.97747	-0.843317	-0.759279	-0.170553	1
AT2G19650	2.08633	0.567869	-1.51847	1.52877	0.414568	-1.1142	0.388876	0.946445	0.793144	1
AT2G20750	1.90464	0.537799	-1.36684	1.31286	-0.168436	-1.4813	0.122995	0.714778	0.00854171	1
AT2G21330	1.30562	-0.0867935	-1.39242	0.609709	-0.505812	-1.11552	0.550225	1.24614	0.827121	1
AT2G21830	1.2171	0.21466	-1.00244	0.58182	-0.327262	-0.909082	-0.244413	0.39087	-0.151052	1
AT2G22190	1.49111	-0.612252	-2.10337	2.0723	0.187892	-1.88441	0.243483	-0.3377	0.462444	1
AT2G22590	2.19346	0.536524	-1.65694	3.54113	-0.259021	-3.80015	1.76108	0.41341	-0.382135	1
AT2G22840	0.965528	-0.273247	-1.23878	1.05691	-0.134572	-1.19149	0.180626	0.0892397	0.227915	1
AT2G22880	1.10905	-0.550859	-1.65991	0.881707	0.163959	-0.717748	-0.865573	-0.638234	0.0765845	1
AT2G23000	1.8871	1.01728	-0.869823	2.54963	1.38813	-1.1615	0.76388	0.101355	0.472206	1
AT2G23420	1.87269	0.634297	-1.23839	1.29173	0.100041	-1.19169	-0.145093	0.435868	-0.0983878	1
AT2G23620	1.75318	-0.343417	-2.0966	0.263054	-0.704747	-0.9678	-1.10317	0.38695	0.0256203	1
AT2G24280	1.10373	0.256925	-0.846802	0.402112	-0.167577	-0.56969	-0.0660986	0.635516	0.211014	1
AT2G24820	1.07403	0.609473	-0.464553	0.467601	0.20291	-0.264692	-0.241087	0.365337	-0.0412258	1
AT2G25297	1.97681	-0.331187	-2.308	0.953272	-0.222296	-1.17557	-1.1023	-0.0787651	0.030126	1
AT2G25440	1.23078	-0.331187	-1.56196	0.97279	-0.030126	-1.00292	-0.559048	-0.301061	0	1
AT2G25450	1.39509	-0.377505	-1.77259	1.52662	-0.492312	-2.01893	0.335409	0.203878	0.0890709	1
AT2G25530	1.24124	0.645594	-0.595642	1.22084	-0.560996	-1.78184	0.620639	0.641034	-0.565556	1
AT2G25690	1.18636	-0.125188	-1.31155	0.799309	-0.515206	-1.31451	0.100044	0.487094	0.0970759	1
AT2G26170	1.52362	0.544087	-0.979538	1.20875	0.25996	-0.94879	0.462315	0.77719	0.493063	1
AT2G26530	1.56109	-0.438126	-1.99922	1.16913	-0.519644	-1.68878	-0.830311	-0.43835	-0.519867	1
AT2G26660	1.09331	0.453774	-0.63954	0.725035	0.394894	-0.33014	-0.571783	-0.203504	-0.262384	1
AT2G27080	1.8222	0.892882	-0.92932	1.57732	1.51141	-0.0659119	-1.16019	-0.915312	-0.296784	1
AT2G27420	5.08163	0.158295	-4.92334	4.83015	1.57825	-3.2519	1.31687	1.56836	2.98831	1
AT2G27820	1.02098	0.147684	-0.873297	1.1513	0.0630222	-1.08828	0.101785	-0.0285325	-0.113194	1
AT2G28200	1.21785	-0.294136	-1.51198	1.26642	0.362087	-0.904336	0.605825	0.557247	1.21347	1
AT2G28550	1.23705	0.125766	-1.11128	1.10707	-0.220916	-1.32798	0.433284	0.563264	0.216582	1
AT2G29090	2.54613	0.909569	-1.63656	3.00543	1.49491	-1.51052	1.18274	0.723432	1.30877	1
AT2G29110	1.36616	-2.22045e-16	-1.36616	0.24834	-0.218579	-0.466918	-0.899237	0.218579	2.22045e-16	1
AT2G29340	1.79878	0.779645	-1.01914	0.706012	0.672877	-0.0331347	-0.561034	0.531739	0.424971	1
AT2G30100	1.05665	0.157263	-0.899385	0.397095	-0.221905	-0.619	0.153269	0.812821	0.433654	1
AT2G30140	1.04303	0.312307	-0.730726	0.916448	0.129481	-0.786966	-0.398151	-0.271566	-0.454392	1
AT2G30490	1.57095	0.30577	-1.26518	1.36035	-0.126291	-1.48664	0.228926	0.439526	0.00746501	1
AT2G30750	3.1855	0.541105	-2.6444	3.20667	-0.387971	-3.59464	-1.58486	-1.60603	-2.53511	1
AT2G31230	1.54717	-0.597954	-2.14512	0.994534	-0.0435207	-1.03805	-0.0876533	0.46498	1.01941	1
AT2G31380	2.69663	1.27052	-1.42611	0.817746	-0.0785752	-0.896321	0.471206	2.35009	1.001	1
AT2G31750	1.60096	0.497005	-1.10396	0.728703	-0.144031	-0.872734	-0.0483637	0.823897	0.18286	1
AT2G31751	1.59129	0.551313	-1.03997	0.709461	-0.072267	-0.781728	-0.0708458	0.810979	0.187399	1
AT2G31790	1.48415	-0.546577	-2.03073	1.07244	-0.538303	-1.61074	-0.344312	0.0673954	0.0756694	1
AT2G31880	1.06951	-0.196474	-1.26599	0.820995	-0.248428	-1.06942	-0.199149	0.0493699	-0.00258415	1
AT2G32290	1.50834	-0.368937	-1.87728	1.38999	-0.374729	-1.76472	0.087551	0.205903	0.200112	1
AT2G32540	2.33007	1.36862	-0.96145	0.960636	0.932084	-0.0285521	-0.502176	0.867255	0.430721	1
AT2G33710	1.25738	0.15828	-1.0991	0.732189	-0.837994	-1.57018	-0.079875	0.44532	-0.550953	1
AT2G34070	1.07347	0.101346	-0.972128	1.27507	0.156363	-1.11871	-0.183912	-0.385507	-0.330489	1
AT2G34080	1.48984	0.77476	-0.715078	1.4588	-0.229326	-1.68813	0.253249	0.284286	-0.7198	1
AT2G34720	1.51155	0.162785	-1.34877	1.03665	-0.405149	-1.4418	0.56596	1.04086	0.472925	1
AT2G34960	0.920911	-0.36868	-1.28959	1.24143	0.00699384	-1.23444	0.291512	-0.0290069	0.346667	1
AT2G35859	1.01346	0.0633484	-0.950115	1.38801	-0.56172	-1.94973	0.692707	0.318164	-0.306905	1
AT2G35930	2.01913	0.768368	-1.25077	1.52502	0.365733	-1.15928	-0.416357	0.0777613	-0.324874	1
AT2G36630	2.69579	0.869825	-1.82596	1.55282	0.699807	-0.853012	-0.246578	0.896389	0.726371	1
AT2G36870	2.73103	0.778114	-1.95291	2.57402	0.112074	-2.46195	0.404834	0.56184	-0.104201	1
AT2G37380	1.30614	-0.239681	-1.54582	1.18885	-0.447235	-1.63609	0.327043	0.44433	0.236776	1
AT2G37720	1.62989	-0.642986	-2.27287	1.02544	-0.443031	-1.46847	-0.804405	-0.199955	0	1
AT2G37970	1.66005	0.402	-1.25805	0.967222	0.215298	-0.751923	0.433916	1.12674	0.940039	1
AT2G38230	1.07691	-0.373493	-1.45041	1.24963	-0.0306851	-1.28032	0.216078	0.043359	0.386166	1
AT2G38470	2.67324	0.1325	-2.54074	2.34603	0.448641	-1.89739	-0.504119	-0.176909	0.139232	1
AT2G38640	1.44334	-0.332249	-1.77559	0.431919	-0.740618	-1.17254	-0.367247	0.644174	0.235805	1
AT2G38740	1.47538	-0.00718269	-1.48256	0.787229	-0.563129	-1.35036	-0.20598	0.482167	-0.0737786	1
AT2G38750	1.24792	-0.0816211	-1.32954	0.892061	-0.00399046	-0.896051	-0.473123	-0.117261	-0.0396303	1
AT2G38940	2.03891	0.123298	-1.91561	1.21695	-0.63845	-1.8554	-0.612908	0.209056	-0.552692	1
AT2G39050	1.1054	0.28139	-0.824006	0.404617	-0.142845	-0.547462	-0.574921	0.125857	-0.298377	1
AT2G39200	1.78515	0.295561	-1.48959	1.07078	0.147815	-0.922965	-1.15188	-0.437515	-0.585261	1
AT2G39210	1.56657	-0.177159	-1.74372	0.643797	-0.462654	-1.10645	-0.929762	-0.00699349	-0.292488	1
AT2G39650	1.61795	0.820162	-0.797791	1.2806	0.625684	-0.654916	-0.167932	0.169422	-0.0250563	1
AT2G39730	1.31033	0.250583	-1.05975	0.60552	-0.00387357	-0.609393	-0.231182	0.473634	0.219177	1
AT2G39800	1.88829	-0.147739	-2.03603	1.69786	-0.388245	-2.0861	0.451656	0.642085	0.401579	1
AT2G40140	1.69121	0.771444	-0.919767	1.47321	0.370072	-1.10313	-0.204	0.014006	-0.387367	1
AT2G40270	1.74598	-0.646205	-2.39218	1.21007	-0.574384	-1.78446	-0.477922	0.057985	0.129807	1
AT2G40330	1.94571	0.679312	-1.2664	0.841631	0.872667	0.031036	-0.638033	0.466044	0.659398	1
AT2G40460	2.18586	-0.122009	-2.30787	1.91736	-0.0886166	-2.00598	0.446929	0.715428	0.74882	1
AT2G41000	1.04282	-0.119788	-1.1626	0.832381	-0.357033	-1.18941	-0.366172	-0.155737	-0.392983	1
AT2G41040	1.42103	0.168946	-1.25209	0.915049	0.180419	-0.73463	-0.670298	-0.164313	-0.15284	1
AT2G41120	0.929073	-0.106211	-1.03528	1.00917	0.0668131	-0.942354	-0.286877	-0.366971	-0.193947	1
AT2G41190	2.38362	1.94456	-0.439057	2.03185	1.38345	-0.648397	-0.36529	-0.0135161	-0.57463	1
AT2G41290	1.49808	0.76246	-0.735622	0.921845	0.565463	-0.356382	0.339394	0.915633	0.718635	1
AT2G42060	1.714	-0.240789	-1.95478	0.564902	-0.726514	-1.29142	-1.35148	-0.202383	-0.688109	1
AT2G42200	1.59957	-0.210386	-1.80996	1.76508	-0.482688	-2.24777	0.334799	0.169293	-0.103009	1
AT2G43050	1.37704	-0.515895	-1.89293	2.32403	0.456978	-1.86705	0.966086	0.0191005	0.991974	1
AT2G44340	1.38144	0.312543	-1.06889	0.440757	-0.621557	-1.06231	-0.15168	0.788999	-0.145101	1
AT2G44578	2.04433	-0.350091	-2.39442	1.10816	0.515593	-0.592571	-1.35352	-0.417354	0.448331	1
AT2G44670	2.38899	1.13488	-1.25412	1.50254	0.435208	-1.06733	-0.563553	0.322902	-0.376767	1
AT2G45130	2.28945	0	-2.28945	0.623978	0.465716	-0.158262	-1.66547	0	0.465716	1
AT2G45760	1.60482	-0.455106	-2.05992	0.776714	-0.240553	-1.01727	-1.01253	-0.184427	0.030126	1
AT2G46340	1.74889	0.717584	-1.0313	0.470853	-0.203595	-0.674449	-0.248694	1.02934	0.108162	1
AT2G46400	1.09133	0.0703897	-1.02094	1.97166	0.0910425	-1.88062	0.0757449	-0.804585	-0.783932	1
AT2G46440	1.97124	-0.0701178	-2.04136	0.789377	-0.613144	-1.40252	-0.586587	0.595278	0.0522523	1
AT2G46495	1.69127	-0.272308	-1.96358	1.50313	-0.341925	-1.84505	-0.365095	-0.176952	-0.246569	1
AT2G46680	1.56297	0.0981477	-1.46482	1.1409	-0.592728	-1.73362	0.0735864	0.495657	-0.195219	1
AT2G46740	1.22674	0.180429	-1.04631	0.920345	-0.146119	-1.06646	-0.300128	0.00626414	-0.320285	1
AT2G47490	1.70052	0.233124	-1.4674	0.96541	0.0852656	-0.880144	0.0417225	0.776833	0.628975	1
AT3G01060	1.45181	0.099113	-1.3527	0.774847	-0.305655	-1.0805	0.275514	0.952477	0.547709	1
AT3G01550	2.08667	0.259345	-1.82733	1.70874	-0.343188	-2.05193	-0.0106137	0.367318	-0.235215	1
AT3G01810	1.20902	0.395335	-0.813687	0.666874	-0.289189	-0.956062	0.243406	0.785554	0.101031	1
AT3G02380	3.11718	0.196772	-2.92041	-0.535381	-0.562516	-0.0271356	0.231106	3.88367	3.12438	1
AT3G02830	1.85005	1.1888	-0.661251	1.37494	0.384258	-0.990679	0.59772	1.07283	0.268292	1
AT3G03440	2.32872	1.03614	-1.29258	2.10981	0.837406	-1.2724	0.251998	0.47091	0.27218	1
AT3G03450	2.37596	0.648525	-1.72744	1.89216	0.395339	-1.49682	0.199277	0.683083	0.429896	1
AT3G03530	1.14258	-0.236693	-1.37927	0.752279	-0.331716	-1.08399	-0.355289	0.0350136	-0.0600091	1
AT3G03770	1.29538	-0.0367946	-1.33218	1.693	-0.111946	-1.80494	0.586761	0.189144	0.113993	1
AT3G04110	1.78048	1.06979	-0.710688	0.773583	0.592622	-0.180962	-0.369733	0.637166	0.159993	1
AT3G04140	3.73642	1.24084	-2.49558	2.55436	0.613499	-1.94086	0.0419726	1.22403	0.596687	1
AT3G05345	1.47014	0.37062	-1.09952	0.833594	-0.25935	-1.09294	0.0552877	0.691829	0.06186	1
AT3G05400	1.52908	-0.500394	-2.02947	1.27581	-0.53045	-1.80626	-0.131823	0.121441	0.0913857	1
AT3G05840	1.34823	-0.330735	-1.67897	0.437904	-0.472021	-0.909926	-0.551667	0.358661	0.217375	1
AT3G06510	1.32344	0.711723	-0.611713	1.08127	0.286714	-0.794558	0.292874	0.535038	0.110028	1
AT3G07360	1.17229	0.296692	-0.875594	0.990169	-0.0721164	-1.06229	0.122458	0.304575	-0.0642337	1
AT3G07925	2.03891	0.896104	-1.14281	0.638412	0.0841362	-0.554276	-0.147044	1.25346	0.441489	1
AT3G08375	1.25104	0.142269	-1.10877	0.890421	-0.99726	-1.88768	-0.265057	0.0955614	-1.04397	1
AT3G08505	2.04206	0.642932	-1.39913	1.67982	1.09558	-0.584234	-0.166757	0.195486	0.648136	1
AT3G08720	1.05724	-0.134027	-1.19126	1.43799	0.0164679	-1.42153	0.155882	-0.224876	-0.0743815	1
AT3G08860	1.39812	0.448646	-0.949475	-0.0685932	0.236395	0.304988	-1.02384	0.442872	0.23062	1
AT3G09162	1.09722	-0.723533	-1.82076	0.727444	-0.0550504	-0.782494	0.117569	0.487347	1.15583	1
AT3G09575	2.20615	0.0659744	-2.14018	1.26124	0.401236	-0.86	-0.605148	0.339769	0.675031	1
AT3G09590	1.47481	0	-1.47481	0.937632	0.403416	-0.534216	0.798293	1.33547	1.73889	1
AT3G09600	3.36986	0.675048	-2.69481	0.612266	-0.275919	-0.888185	1.1428	3.90039	2.94943	1
AT3G10150	2.19892	-0.149107	-2.34803	1.17589	0.576624	-0.599263	-0.539572	0.483464	1.20919	1
AT3G10230	1.17599	0.383995	-0.791991	0.371972	-0.00377806	-0.37575	-0.377561	0.426452	0.0386795	1
AT3G10420	2.58869	1.38	-1.20869	0.930968	0.49624	-0.434729	-0.498957	1.15876	0.275001	1
AT3G10840	0.813095	-0.00260394	-0.815699	1.00595	0.0332575	-0.972697	0.33844	0.145581	0.181442	1
AT3G10930	2.16238	-0.339986	-2.50237	1.037	-0.213369	-1.25037	-1.27003	-0.14465	-0.0180336	1
AT3G11340	1.27248	0.62576	-0.646722	1.25548	0.584621	-0.670859	-0.189183	-0.172181	-0.21332	1
AT3G11410	1.84959	0.828518	-1.02107	1.48328	0.805167	-0.678117	-0.586417	-0.220111	-0.243462	1
AT3G11430	1.90773	-0.343846	-2.25158	1.12483	-0.851306	-1.97613	-0.386925	0.395982	-0.111478	1
AT3G11900	1.48399	0.0823626	-1.40163	0.244892	-0.214894	-0.459786	-0.73797	0.501128	0.203872	1
AT3G12320	2.70413	1.28913	-1.415	-0.361705	-0.0251708	0.336534	0.415822	3.48166	2.16736	1
AT3G13080	1.24281	-0.263275	-1.50608	1.32423	-0.568911	-1.89315	0.110601	0.029176	-0.276461	1
AT3G13100	1.34391	0.645697	-0.698211	0.950314	0.105105	-0.845209	0.0640265	0.457621	-0.0829717	1
AT3G13110	1.38161	-0.622835	-2.00445	0.975718	-0.608173	-1.58389	-0.399027	0.00686526	0.0215276	1
AT3G13610	2.36381	0.702699	-1.66111	1.28516	-0.0837739	-1.36893	-1.09257	-0.0139173	-0.80039	1
AT3G13620	1.10513	-0.332998	-1.43813	0.859635	-0.32296	-1.18259	-0.0796351	0.16586	0.175898	1
AT3G13950	1.31802	0.192832	-1.12519	0.500073	-0.82008	-1.32015	-0.808592	0.00935317	-1.00356	1
AT3G14067	1.22587	-0.309361	-1.53523	0.901364	-0.574471	-1.47584	-0.225464	0.0990401	-0.16607	1
AT3G14720	1.59812	0.96899	-0.629133	1.92115	0.554852	-1.36629	0.335488	0.0124646	-0.401673	1
AT3G14770	1.89404	-0.303863	-2.1979	1.44085	-0.225971	-1.66682	-0.375557	0.0776284	0.15552	1
AT3G14810	1.32108	0.907222	-0.413857	0.673024	0.262695	-0.410329	-0.481187	0.166868	-0.477659	1
AT3G15350	1.01891	0.303633	-0.715273	0.851503	0.0842587	-0.767244	0.141698	0.309101	0.0897269	1
AT3G16350	1.44979	-0.184027	-1.63382	1.13381	-0.0149026	-1.14871	-0.174581	0.141404	0.310529	1
AT3G16440	1.92602	1.23622	-0.689805	0.492654	0.0977556	-0.394898	-0.672193	0.761177	-0.377286	1
AT3G16525	1.15688	0.150571	-1.00631	1.16034	-0.368656	-1.529	-0.761317	-0.764779	-1.28401	1
AT3G16530	1.06676	-0.226198	-1.29295	1.299	-0.060282	-1.35929	-0.853187	-1.08544	-0.919519	1
AT3G17120	1.21422	0.0280166	-1.1862	1.26277	-0.447331	-1.7101	0.284814	0.236264	-0.239083	1
AT3G17420	1.9436	0.385527	-1.55807	1.61111	-0.679683	-2.29079	0.372078	0.704567	-0.360643	1
AT3G17510	1.18965	-0.14356	-1.33321	0.711731	-0.223299	-0.93503	0.0404328	0.518351	0.438611	1
AT3G17609	3.76237	1.52703	-2.23534	3.00849	1.00041	-2.00808	1.31137	2.06525	1.53863	1
AT3G18250	1.42684	-0.0775838	-1.50442	0.618607	-0.694489	-1.3131	-1.22116	-0.412925	-1.02983	1
AT3G18490	1.20068	-0.265569	-1.46625	0.635641	-0.434801	-1.07044	0.149352	0.714391	0.545159	1
AT3G18750	1.09852	0.265274	-0.833247	0.413397	-0.26317	-0.676567	-0.059699	0.625425	0.0969817	1
AT3G19390	1.11287	0.10112	-1.01175	0.465992	-0.098292	-0.564284	-0.599442	0.0474396	-0.151972	1
AT3G19710	0.881842	-0.604856	-1.4867	1.21711	0.0140964	-1.20301	-0.396484	-0.73175	-0.112798	1
AT3G20100	0.928678	0.0477673	-0.880911	1.15497	-0.413435	-1.56841	0.632014	0.405719	-0.0554825	1
AT3G20640	1.20762	0.46337	-0.744253	1.26629	-0.128163	-1.39445	-0.0573742	-0.116042	-0.707575	1
AT3G21150	5.00614	2.86272	-2.14342	3.83157	2.94063	-0.890938	0.375288	1.54986	1.62777	1
AT3G21340	1.1929	0.83868	-0.354219	1.08504	-0.0701451	-1.15518	-0.21611	-0.108249	-1.01707	1
AT3G21560	1.79762	0.337645	-1.45998	2.5132	0.117943	-2.39525	1.10326	0.38769	0.167988	1
AT3G21670	2.08871	0.00702449	-2.08169	0.92529	-0.486266	-1.41156	-0.426208	0.737216	0.243926	1
AT3G21870	1.54795	0.229266	-1.31868	0.732921	0.0767229	-0.656198	0.972156	1.78718	1.63464	1
AT3G21890	4.31136	1.49346	-2.8179	2.71214	1.94302	-0.769122	1.68908	3.2883	3.73786	1
AT3G22060	2.23454	0.56571	-1.66883	0.680619	0.0393324	-0.641287	-0.731759	0.822163	0.295785	1
AT3G22104	1.3965	-0.103475	-1.49997	0.39901	-0.634657	-1.03367	-0.346693	0.650792	0.11961	1
AT3G22550	1.87458	0.523971	-1.35061	2.16913	0.0890524	-2.08008	0.347806	0.0532557	-0.381663	1
AT3G22565	2.07583	0.390935	-1.6849	0.919084	-0.338815	-1.2579	-1.31019	-0.153444	-0.883193	1
AT3G22570	1.78168	0.485599	-1.29608	0.86262	-0.191898	-1.05452	-1.26962	-0.350563	-1.02806	1
AT3G22600	1.86533	0.215297	-1.65003	1.51057	-0.137404	-1.64798	-0.421813	-0.0670542	-0.419755	1
AT3G22890	1.09574	0.0250213	-1.07072	0.417251	0.146017	-0.271235	-0.625365	0.0531244	0.17412	1
AT3G23000	2.3374	1.13666	-1.20073	0.698176	0.418425	-0.279752	-0.721968	0.917251	0.199015	1
AT3G23090	1.27326	0.655283	-0.617979	1.63494	0.425697	-1.20924	0.276958	-0.084716	-0.314301	1
AT3G23170	3.17465	2.56112	-0.613522	3.64592	2.94734	-0.698574	-0.00535338	-0.476624	-0.090406	1
AT3G23210	1.82124	0.839455	-0.981786	1.72397	0.365929	-1.35804	0.918112	1.01539	0.541862	1
AT3G23250	1.16726	-0.740299	-1.90756	1.04366	-0.0451737	-1.08883	-1.05525	-0.931652	-0.236527	1
AT3G23430	1.10177	-0.426503	-1.52827	1.57947	-0.648896	-2.22837	0.348103	-0.129599	-0.351992	1
AT3G24170	1.46602	0.481255	-0.984765	1.07986	0.182771	-0.897085	0.416606	0.80277	0.504287	1
AT3G24460	2.97216	1.81146	-1.1607	2.62221	2.19023	-0.431975	-0.0112248	0.338729	0.717501	1
AT3G24518	1.57501	0.531319	-1.04369	1.60456	0.139141	-1.46542	-0.250644	-0.280194	-0.672373	1
AT3G24520	1.62528	0.651876	-0.973403	1.71234	0.300367	-1.41198	-0.233198	-0.320262	-0.67177	1
AT3G24750	0.844915	-0.355216	-1.20013	2.71209	-0.0399542	-2.75204	1.86347	-0.00370322	0.311559	1
AT3G24840	1.06051	0.391772	-0.668734	0.586378	0.306874	-0.279504	0.0846965	0.558824	0.473926	1
AT3G25250	2.26312	0.466625	-1.79649	1.47347	-0.429985	-1.90346	-0.52475	0.264897	-0.631714	1
AT3G25655	2.19584	-0.342984	-2.53883	0.817166	-0.772864	-1.59003	-1.15094	0.227737	-0.202143	1
AT3G26570	1.30239	-0.143196	-1.44559	0.495908	-0.640355	-1.13626	-0.0750756	0.731411	0.234253	1
AT3G27350	1.62799	-0.162517	-1.79051	0.584705	0.276964	-0.307741	-0.229479	0.813809	1.25329	1
AT3G28070	1.6556	-0.238825	-1.89442	1.35562	-0.321022	-1.67664	-0.269466	0.0305163	-0.051681	1
AT3G28080	1.77389	0.634518	-1.13938	0.669547	0.0652695	-0.604278	-0.42548	0.678868	0.109619	1
AT3G29000	1.71731	-0.878677	-2.59599	1.6358	0.284848	-1.35095	-0.66945	-0.58794	0.575584	1
AT3G29200	0.886045	0.0937225	-0.792323	1.05587	-0.144119	-1.19999	0.198286	0.0284639	-0.209378	1
AT3G29575	1.26887	0.716909	-0.551961	1.81463	0.657049	-1.15759	0.469677	-0.076088	-0.135948	1
AT3G30390	1.0934	0.35831	-0.735087	0.110763	-0.129521	-0.240283	-0.72741	0.255224	-0.232606	1
AT3G44300	1.30739	-0.0177863	-1.32518	0.511445	-0.170271	-0.681716	-0.684404	0.111546	-0.0409388	1
AT3G44310	1.53756	0.126989	-1.41057	0.800806	-0.451873	-1.25268	-0.311619	0.425132	-0.153731	1
AT3G44450	3.22396	0.474668	-2.7493	2.98516	0.168709	-2.81645	0.381098	0.619905	0.313947	1
AT3G44460	1.5139	0.246569	-1.26733	0.5237	0.167442	-0.356258	-0.990202	4.44089e-16	-0.0791269	1
AT3G44630	2.25358	1.01327	-1.24031	1.41778	0.412467	-1.00532	-0.00214564	0.833653	0.232852	1
AT3G44735	1.63577	0.0983985	-1.53737	1.56899	-0.0857956	-1.65479	0.10239	0.169172	-0.0150224	1
AT3G44970	0.735804	-0.327376	-1.06318	1.22615	-0.383892	-1.61004	2.15234	1.66199	1.60548	1
AT3G44990	2.52186	0.403665	-2.11819	2.89388	-0.161335	-3.05521	1.21442	0.8424	0.277399	1
AT3G45210	1.5865	0.539557	-1.04694	0.73438	0.178825	-0.555555	-0.242244	0.609877	0.249145	1
AT3G45660	1.27213	-0.404503	-1.67663	0.599354	-0.471751	-1.0711	-0.684656	-0.0118793	-0.0791269	1
AT3G46620	1.28686	-0.251132	-1.53799	0.750404	-0.580795	-1.3312	-0.586235	-0.04978	-0.379443	1
AT3G47080	0.901322	-0.0293234	-0.930646	1.05939	0.00164011	-1.05775	0.194909	0.0368427	0.0678062	1
AT3G47420	4.2372	2.24623	-1.99097	1.48147	1.05091	-0.430554	-0.371085	2.38465	1.18933	1
AT3G47500	1.7957	0.580553	-1.21515	0.770604	-0.248516	-1.01912	0.449091	1.47419	0.645119	1
AT3G48320	1.33617	0.00349385	-1.33268	0.61301	-0.4598	-1.07281	-0.210338	0.512825	0.0495311	1
AT3G50350	1.02334	0.135891	-0.887452	0.836651	-0.498691	-1.33534	0.126558	0.313251	-0.321331	1
AT3G50930	1.5412	0.921817	-0.619379	2.08757	0.570884	-1.51669	0.672982	0.126608	-0.224325	1
AT3G50970	0.817073	0.358864	-0.45821	2.2306	-0.170847	-2.40145	2.23751	0.823983	0.294272	1
AT3G51238	2.07438	0.00230906	-2.07207	2.77854	-0.224511	-3.00305	1.76131	1.05716	0.830336	1
AT3G51240	2.06726	-0.0114258	-2.07869	2.77358	-0.228629	-3.0022	1.75206	1.04574	0.828539	1
AT3G51920	1.49905	-0.553706	-2.05276	1.05525	-0.653387	-1.70864	0.269871	0.71367	0.61399	1
AT3G52310	1.22352	0.913096	-0.310422	1.48138	0.981104	-0.500278	0.43549	0.177627	0.245635	1
AT3G52340	1.49343	-0.0310922	-1.52453	0.77728	-0.195353	-0.972633	-0.535273	0.18088	0.0166191	1
AT3G52360	1.54645	-0.29569	-1.84214	0.89546	-0.0726951	-0.968155	-0.7628	-0.11181	0.111184	1
AT3G52450	1.86758	0.0450522	-1.82252	1.1168	-0.0472371	-1.16404	-0.700376	0.0504009	-0.0418885	1
AT3G52950	1.10618	0.602073	-0.504109	0.993336	0.507366	-0.48597	0.126358	0.239204	0.144497	1
AT3G53400	1.00147	-0.17836	-1.17984	0.837377	0.0199549	-0.817422	-0.0212125	0.142885	0.3412	1
AT3G54490	1.46708	-0.23998	-1.70706	0.0963776	-0.33641	-0.432788	0.285268	1.65597	1.55954	1
AT3G54500	1.55105	0.308333	-1.24272	-0.67998	-0.474104	0.205876	0.207343	2.43838	1.65594	1
AT3G55980	2.06622	-0.360852	-2.42707	1.91138	-0.213192	-2.12458	-0.261785	-0.106953	0.0407072	1
AT3G56080	1.84998	0.496192	-1.35379	0.329864	-0.174719	-0.504582	-0.402574	1.11755	0.446637	1
AT3G56290	2.68274	0.421614	-2.26113	2.37639	0.701808	-1.67459	0.588654	0.895003	1.1752	1
AT3G57020	2.11535	0.871912	-1.24344	2.18196	0.496762	-1.6852	0.584891	0.518283	0.143133	1
AT3G57070	1.14845	0.381568	-0.766884	0.511163	-0.289267	-0.80043	-0.121746	0.515543	-0.155292	1
AT3G57630	0.841943	-0.251936	-1.09388	1.06529	-0.199512	-1.2648	0.652629	0.429286	0.481709	1
AT3G59400	1.38562	0.0442942	-1.34132	0.457105	-0.063052	-0.520157	-0.367678	0.560832	0.453486	1
AT3G59410	1.24366	-0.0532699	-1.29693	0.394899	-0.150985	-0.545884	-0.313836	0.534928	0.437213	1
AT3G60280	1.594	-0.152922	-1.74692	0.271633	-0.818361	-1.08999	-0.91946	0.402907	-0.262533	1
AT3G61220	2.2198	0.738967	-1.48083	1.58271	0.351256	-1.23145	-0.00627348	0.630815	0.243104	1
AT3G61230	2.20402	1.14342	-1.0606	1.42661	0.853574	-0.573038	-0.374817	0.402593	0.112747	1
AT3G61750	2.4248	0.679819	-1.74498	1.67405	0.0466465	-1.6274	-0.0185567	0.732191	0.099018	1
AT3G61880	1.98962	0.778666	-1.21096	1.33924	-0.039458	-1.3787	0.03152	0.681898	-0.136226	1
AT3G62690	0.394691	0.349134	-0.0455576	1.44816	0.20288	-1.24528	0.807832	-0.245639	-0.391893	1
AT4G00050	2.19725	1.1097	-1.08756	1.48699	0.000892794	-1.48609	0.900358	1.61063	0.501824	1
AT4G00910	1.4798	0.707331	-0.772469	0.869287	-0.132943	-1.00223	0.25223	0.862744	0.0224695	1
AT4G01070	1.46559	-0.0671573	-1.53275	1.27201	-0.295142	-1.56715	-0.0321045	0.161477	-0.0665077	1
AT4G01090	1.09365	0.297012	-0.796636	0.457661	-0.102719	-0.56038	-0.345248	0.290739	-0.108992	1
AT4G02410	1.71933	0.632771	-1.08656	0.859483	0.51178	-0.347703	-0.413358	0.446489	0.325498	1
AT4G02420	1.9593	0.516074	-1.44322	0.88255	-0.0810552	-0.963605	-0.444642	0.632104	0.0349753	1
AT4G02630	1.3449	0.480468	-0.864431	0.999177	-0.172041	-1.17122	-0.251627	0.0940952	-0.558414	1
AT4G02850	1.46599	-0.0955046	-1.56149	1.67963	-0.342319	-2.02195	0.291741	0.0780936	-0.168721	1
AT4G03540	1.34075	0.39269	-0.948063	1.05956	0.21136	-0.848199	0.018742	0.299936	0.118606	1
AT4G05050	0.886447	0.252231	-0.634216	1.40668	-0.0999482	-1.50663	0.593668	0.0734294	-0.278749	1
AT4G05170	1.84047	0.945799	-0.894668	-0.0270073	-0.163697	-0.136689	-0.792061	1.07541	-0.0340825	1
AT4G06135	1.32319	0.60602	-0.717171	0.504495	-0.370597	-0.875091	-0.247238	0.571459	-0.405158	1
AT4G08870	1.08225	0.201015	-0.881236	0.084738	0.136937	0.0521991	-0.390301	0.607211	0.543134	1
AT4G08985	1.10478	-0.246569	-1.35135	1.23171	0.201726	-1.02999	0.00155196	-0.125379	0.322916	1
AT4G09350	1.40175	0.456765	-0.94499	0.834259	0.0196687	-0.81459	-0.00807214	0.559424	0.122328	1
AT4G09750	0.777523	-0.0794697	-0.856993	1.18549	-0.0364383	-1.22193	0.87568	0.467712	0.510744	1
AT4G09970	0.535191	0.042113	-0.493078	1.22472	0.498558	-0.726165	0.308	-0.381531	0.0749133	1
AT4G10120	2.53609	0.295264	-2.24083	2.26525	0.276351	-1.9889	-0.00659802	0.264239	0.245326	1
AT4G11280	1.61734	0.168349	-1.44899	1.72097	0.239212	-1.48176	-0.21021	-0.31384	-0.242976	1
AT4G11521	1.84168	-0.669716	-2.51139	1.19486	-0.370977	-1.56583	-0.545815	0.101002	0.399741	1
AT4G11590	0.950454	-0.876124	-1.82658	1.33081	0.168514	-1.1623	0.142207	-0.238148	0.806489	1
AT4G12310	1.7994	-0.240496	-2.0399	1.5516	-0.356835	-1.90844	0.561694	0.809495	0.693157	1
AT4G12543	2.05351	0.043756	-2.00976	1.3507	-0.300417	-1.65112	-1.6472	-0.944384	-1.28856	1
AT4G12545	2.09619	-0.200429	-2.29662	1.40583	-0.40897	-1.8148	-1.72043	-1.03007	-1.23861	1
AT4G12550	1.95059	-0.174232	-2.12482	1.56457	-0.427225	-1.9918	-1.193	-0.806984	-1.05998	1
AT4G12555	2.12	0.229772	-1.89023	1.59805	-0.317318	-1.91537	-1.04929	-0.527337	-1.07443	1
AT4G12720	1.00044	-0.286846	-1.28728	1.6882	-0.218895	-1.90709	0.489566	-0.198194	-0.130243	1
AT4G12830	1.08539	-0.15218	-1.23757	1.53656	-0.264157	-1.80072	0.455023	0.00385307	-0.108123	1
AT4G12840	1.07794	-0.537738	-1.61568	1.17697	-0.480163	-1.65714	0.269383	0.170353	0.227929	1
AT4G12980	1.86114	0.329083	-1.53205	1.16801	-0.291682	-1.45969	-0.160404	0.532723	-0.0880426	1
AT4G14690	1.67192	0.766425	-0.905491	4.35087	1.85292	-2.49795	1.45098	-1.22798	-0.141481	1
AT4G14740	1.2661	0.678854	-0.587247	0.762634	0.552614	-0.210021	-0.426189	0.0772781	-0.0489628	1
AT4G15248	4.14757	2.35764	-1.78993	2.1536	2.16861	0.0150185	0.327654	2.32163	2.1326	1
AT4G15430	2.12697	0.888356	-1.23862	0.266275	0.475269	0.208994	1.15576	3.01645	2.60337	1
AT4G15550	1.31296	0.477133	-0.835826	0.708501	0.89276	0.184259	-0.643039	-0.038581	0.377046	1
AT4G16490	1.2123	0.313123	-0.899178	0.802415	-0.135328	-0.937743	0.0538164	0.463703	0.0152518	1
AT4G16750	1.22481	-0.16737	-1.39218	1.84731	-0.283966	-2.13128	1.36876	0.746252	0.629656	1
AT4G17090	2.08176	0.990896	-1.09086	2.84601	1.42229	-1.42372	1.45715	0.692896	1.12429	1
AT4G17490	2.09378	-0.359833	-2.45361	2.17301	-0.196602	-2.36961	-0.176759	-0.255989	-0.0927583	1
AT4G17530	1.03987	0.137714	-0.902161	0.957934	-0.140599	-1.09853	0.135177	0.217117	-0.0611955	1
AT4G17670	1.8725	0.305755	-1.56675	2.6373	0.720631	-1.91667	0.00438303	-0.760416	-0.34554	1
AT4G17770	1.39656	-0.361444	-1.758	1.36154	-0.778101	-2.13964	0.526737	0.561756	0.145099	1
AT4G17880	2.30952	1.10172	-1.2078	1.17602	0.488315	-0.687701	-0.491863	0.641639	0.0282365	1
AT4G18010	2.07881	1.65554	-0.423269	1.90927	1.41832	-0.49095	0.0576632	0.227204	-0.0100173	1
AT4G18650	0.669729	0.662473	-0.00725556	1.63714	-0.932671	-2.56981	2.066	1.09858	-0.49656	1
AT4G19230	1.73764	0.165127	-1.57251	2.24221	0.739957	-1.50226	-0.142555	-0.64713	-0.0722999	1
AT4G19450	1.35188	0.243819	-1.10806	1.12589	-0.175608	-1.30149	0.00356823	0.229561	-0.189866	1
AT4G19960	1.14037	-0.187184	-1.32755	0.904401	0.564282	-0.34012	-0.128569	0.107397	0.858862	1
AT4G20170	1.34042	-0.209942	-1.55036	1.16325	-0.651378	-1.81463	0.429728	0.606898	0.165462	1
AT4G20830	1.2099	0.323384	-0.886511	0.648341	0.275927	-0.372414	-0.82722	-0.265666	-0.313123	1
AT4G21740	1.36137	-0.140201	-1.50157	0.835078	-0.154677	-0.989755	-0.0718561	0.454434	0.439958	1
AT4G21926	0.824082	-0.228763	-1.05285	1.02024	-0.0549439	-1.07518	1.26247	1.06632	1.24014	1
AT4G21990	1.87645	-0.223808	-2.10026	1.22458	-0.522568	-1.74715	-0.243397	0.40847	0.109711	1
AT4G22070	1.45711	0.193153	-1.26395	1.10383	-0.681692	-1.78552	-0.625742	-0.272466	-1.14731	1
AT4G22200	1.54509	0.321238	-1.22385	0.984021	-0.257209	-1.24123	-0.0320926	0.528974	-0.0494734	1
AT4G22590	1.88115	-0.365419	-2.24657	2.21448	-0.275801	-2.49028	-0.181078	-0.514399	-0.424782	1
AT4G22980	1.35883	-0.791526	-2.15036	0.786706	-0.266106	-1.05281	-0.395902	0.176221	0.701642	1
AT4G23020	1.43277	-0.294211	-1.72698	1.3388	-0.430392	-1.7692	-0.0357552	0.0582092	-0.0779723	1
AT4G23190	1.59511	-0.277513	-1.87262	1.48358	-0.279694	-1.76327	-0.5679	-0.456369	-0.45855	1
AT4G23250	1.57221	0.198448	-1.37376	1.20505	-0.0528628	-1.25792	-0.119347	0.247808	-0.00350218	1
AT4G23750	1.55203	-0.0302665	-1.58229	2.16859	-0.0714688	-2.24006	0.570375	-0.0461838	-0.0873861	1
AT4G23770	1.28599	0.61393	-0.672056	0.226919	0.345967	0.119048	-0.342786	0.716282	0.448318	1
AT4G23990	2.29311	0.464996	-1.82811	1.72914	-0.913138	-2.64227	0.996183	1.56016	0.182022	1
AT4G24160	1.13037	0.52409	-0.606277	0.720998	0.305035	-0.415963	-0.336492	0.0728777	-0.146178	1
AT4G24240	1.41387	0.243935	-1.16994	1.10507	0.345435	-0.759639	-0.0675575	0.241242	0.342742	1
AT4G24380	0.984365	-0.237352	-1.22172	1.32994	-0.624487	-1.95443	0.0804986	-0.265079	-0.652214	1
AT4G24700	2.46246	0.873576	-1.58888	0.478428	-0.0652178	-0.543646	0.599617	2.58365	1.64485	1
AT4G25290	1.33296	0.696025	-0.63694	0.649781	-0.00122455	-0.651005	0.0420176	0.725201	0.0279521	1
AT4G25470	5.1209	1.30446	-3.81644	3.35849	1.63128	-1.72721	0.358073	2.12048	2.44731	1
AT4G25480	5.67287	-0.0888026	-5.76167	4.89872	1.40264	-3.49608	0.346418	1.12057	2.61201	1
AT4G25490	2.594	-0.470284	-3.06428	3.00027	0.528274	-2.47199	0.632666	0.226397	1.22495	1
AT4G25640	1.98924	-0.588876	-2.57812	1.53813	-0.458864	-1.997	-0.133194	0.317917	0.447929	1
AT4G26120	1.27449	-0.0803299	-1.35482	0.960439	-0.846699	-1.80714	-0.755526	-0.441473	-1.20784	1
AT4G26850	3.19513	0.629143	-2.56599	1.76531	-0.177178	-1.94249	0.126947	1.55677	0.750448	1
AT4G26950	3.74396	0.534916	-3.20904	2.76721	0.0236766	-2.74353	-0.0811971	0.895551	0.384312	1
AT4G27030	1.67556	0.723017	-0.952543	1.46523	0.486317	-0.978911	0.393728	0.60406	0.36736	1
AT4G27280	1.33008	-0.230413	-1.5605	1.19124	0.219064	-0.972181	-0.313568	-0.17473	0.274747	1
AT4G27290	1.11593	-0.455125	-1.57105	0.447182	0.444688	-0.00249358	-0.504176	0.16457	1.06438	1
AT4G27310	2.24579	0.0721956	-2.1736	0.662371	0.104941	-0.55743	0.159737	1.74316	1.77591	1
AT4G27570	1.06513	-0.365513	-1.43064	1.35293	-0.328464	-1.68139	0.411042	0.123246	0.160295	1
AT4G27820	2.36363	-0.106783	-2.47041	1.90231	-0.030815	-1.93313	-0.357388	0.103928	0.179896	1
AT4G29110	2.98857	0.689864	-2.2987	2.86077	0.535153	-2.32562	0.210009	0.337805	0.183094	1
AT4G29580	0.878635	-0.101604	-0.980239	1.66867	-0.508529	-2.1772	0.475933	-0.314101	-0.721026	1
AT4G30210	0.797931	0.481022	-0.316909	1.14456	0.317859	-0.826704	0.0498847	-0.296747	-0.45991	1
AT4G31320	1.15505	0.838667	-0.316379	0.756894	-0.11445	-0.871344	-0.317292	0.0808605	-0.872257	1
AT4G31390	1.2253	0.759899	-0.465404	0.825763	0.675215	-0.150549	-0.122668	0.276872	0.192187	1
AT4G31550	1.82235	-0.372026	-2.19437	1.93027	-0.438237	-2.3685	0.283819	0.1759	0.109689	1
AT4G31870	1.30147	0.287447	-1.01403	1.98799	0.491296	-1.4967	1.21242	0.525902	0.729751	1
AT4G31875	1.48663	0.499181	-0.987445	2.06952	0.703265	-1.36626	1.31334	0.730443	0.934527	1
AT4G31970	2.09466	-0.0206495	-2.11531	1.27059	-0.241799	-1.51239	-1.31526	-0.491191	-0.71234	1
AT4G32920	1.34731	0.0693284	-1.27798	0.822922	-0.44696	-1.26988	-0.0628297	0.461562	-0.0547267	1
AT4G33040	1.91889	1.10726	-0.811627	2.1177	0.702582	-1.41511	0.729909	0.531103	0.126422	1
AT4G33070	1.6931	0.838984	-0.854114	1.56369	-0.0604168	-1.62411	0.227052	0.356461	-0.54294	1
AT4G33560	2.00785	0.937547	-1.07031	0.419299	0.310715	-0.108583	-0.766461	0.822094	0.195262	1
AT4G33565	1.23139	0.445098	-0.786289	0.273715	-0.130169	-0.403884	-0.737169	0.220503	-0.354764	1
AT4G33610	2.33283	0.542732	-1.7901	1.45385	0.36303	-1.09082	-1.13452	-0.255537	-0.435239	1
AT4G33770	1.21919	0.00269171	-1.2165	0.716492	0.295181	-0.421311	-0.325887	0.176812	0.469301	1
AT4G33790	2.24988	0.464239	-1.78564	0.408773	-1.50898	-1.91775	-1.05912	0.781993	-1.19122	1
AT4G33920	1.17771	0.514222	-0.663489	1.11871	0.454965	-0.663741	0.128639	0.187643	0.128387	1
AT4G34150	2.13557	0.642689	-1.49288	1.96512	0.425905	-1.53921	-0.136652	0.0338016	-0.182983	1
AT4G34550	4.74269	0.7538	-3.98889	5.27496	0.901755	-4.37321	0.914667	0.382396	0.53035	1
AT4G34650	1.70629	1.07243	-0.633856	1.32052	0.165046	-1.15547	0.368622	0.754388	-0.152995	1
AT4G34740	0.903741	0.659268	-0.244473	1.37214	0.825184	-0.546952	0.350618	-0.117778	0.0481388	1
AT4G35090	1.97476	0.795736	-1.17903	0.980556	0.200471	-0.780085	-0.145931	0.848277	0.253012	1
AT4G35110	1.14884	0.534647	-0.614188	0.581601	0.202459	-0.379142	-0.373689	0.193546	-0.138643	1
AT4G35270	1.7037	0.0756062	-1.62809	1.0661	-0.323112	-1.38921	0.160369	0.797969	0.39925	1
AT4G35320	1.67899	-0.042998	-1.72199	2.15466	0.0281552	-2.1265	0.000625495	-0.475041	-0.403888	1
AT4G35380	1.3389	0.116747	-1.22215	0.579861	-0.780314	-1.36017	-0.664894	0.0941444	-0.802916	1
AT4G36220	0.969907	-0.162636	-1.13254	1.53161	-0.664699	-2.19631	1.18842	0.62671	0.124647	1
AT4G36360	1.59498	1.148	-0.446977	1.25442	0.465667	-0.78875	0.124812	0.465375	-0.216961	1
AT4G37150	1.17074	0.118331	-1.05241	1.1809	-0.637944	-1.81885	1.10927	1.09911	0.342834	1
AT4G37290	1.81071	-0.208537	-2.01924	1.59853	2.22045e-16	-1.59853	-0.420717	-0.208537	0	1
AT4G37310	1.55459	-0.326949	-1.88153	0.764505	-0.54218	-1.30669	-0.32833	0.461751	0.246519	1
AT4G37470	1.18742	0.526472	-0.66095	1.67669	-0.0476343	-1.72432	0.764945	0.275681	-0.298425	1
AT4G37553	1.34975	0.707826	-0.641921	0.597138	0.348855	-0.248284	-0.158268	0.594342	0.23537	1
AT4G37560	1.38152	0.86421	-0.517307	0.684577	0.479406	-0.205171	-0.0304083	0.666531	0.281727	1
AT4G37680	1.31769	-0.147563	-1.46525	0.598077	-0.510533	-1.10861	-0.735765	-0.0161541	-0.379124	1
AT4G37760	2.31878	1.3824	-0.936383	1.85006	0.795002	-1.05506	0.167485	0.636201	0.0488055	1
AT4G37800	1.51918	0.334261	-1.18492	0.497583	-0.374613	-0.872197	-0.812924	0.208674	-0.5002	1
AT4G38960	2.28019	0.378028	-1.90216	1.11133	0.404892	-0.706442	0.574199	1.74305	1.76992	1
AT4G39210	0.952327	0.0053834	-0.946943	1.6868	-0.551237	-2.23804	1.00689	0.272411	-0.28421	1
AT4G39795	0.743503	-0.397117	-1.14062	1.99422	-0.567163	-2.56138	0.824003	-0.426715	-0.596761	1
AT4G39800	2.64209	0.388815	-2.25328	1.73583	-0.0818499	-1.81768	0.05957	0.965835	0.49517	1
AT5G00450	1.31583	0.277007	-1.03883	0.647626	-0.22529	-0.872916	-0.365016	0.303191	-0.199107	1
AT5G01220	1.57847	0.118518	-1.45995	0.492098	0.0321581	-0.45994	-1.15838	-0.0720073	-0.158367	1
AT5G01260	1.90807	0.513234	-1.39483	1.91927	0.343827	-1.57544	0.322871	0.311671	0.142264	1
AT5G01410	1.38003	-0.140647	-1.52068	1.4586	0.00722697	-1.45137	0.146094	0.0675299	0.215403	1
AT5G02830	1.9554	0.618118	-1.33728	1.2675	0.371921	-0.895579	0.15677	0.844667	0.59847	1
AT5G03190	1.41821	0.363461	-1.05475	0.992353	0.0871862	-0.905167	0.0165948	0.442451	0.166176	1
AT5G03545	3.07152	1.58154	-1.48998	1.54086	0.868883	-0.671979	-2.17107	-0.640409	-1.35307	1
AT5G03555	2.55412	1.9879	-0.566229	0.940161	0.483161	-0.457	0.271392	1.88536	0.380622	1
AT5G03760	2.17188	0.279386	-1.8925	1.36706	-0.393807	-1.76087	-0.170367	0.634452	-0.0387408	1
AT5G04120	1.97487	0.354646	-1.62022	1.5465	-0.276918	-1.82342	-0.961638	-0.533271	-1.16484	1
AT5G05580	0.847465	-0.00864883	-0.856114	1.41356	-0.12431	-1.53787	0.806198	0.2401	0.124439	1
AT5G06090	1.81272	0.380184	-1.43253	0.504095	-0.213742	-0.717837	-0.440528	0.868093	0.274167	1
AT5G06385	2.85932	1.36699	-1.49233	2.74605	1.32671	-1.41933	1.19106	1.30433	1.26406	1
AT5G06530	1.92388	0.914929	-1.00895	0.496614	0.0391129	-0.457501	-0.199598	1.22766	0.351847	1
AT5G06595	2.73237	-0.326083	-3.05845	0.882066	0.723238	-0.158828	-1.77719	0.0731107	1.12243	1
AT5G06630	1.51257	-0.0862404	-1.59881	0.59865	-0.266625	-0.865276	-1.13339	-0.219464	-0.399849	1
AT5G06980	1.85178	1.01494	-0.836841	-0.283898	-0.311292	-0.0273941	0.601946	2.73762	1.41139	1
AT5G09470	0.972995	-0.311799	-1.28479	0.891798	2.22045e-16	-0.891798	-0.392996	-0.311799	0	1
AT5G09800	1.52876	-0.478975	-2.00774	1.27763	0.148869	-1.12876	-0.552272	-0.301135	0.326709	1
AT5G09870	1.34847	-0.462669	-1.81114	1.03955	-0.768492	-1.80804	-0.118776	0.190146	-0.115676	1
AT5G10470	1.33608	0.0414331	-1.29465	1.01206	-0.34994	-1.362	0.225563	0.549588	0.158215	1
AT5G10740	1.13421	0.363908	-0.770299	0.186173	0.178797	-0.00737588	-0.599768	0.348266	0.163155	1
AT5G10770	1.07497	-0.190685	-1.26565	1.18088	-0.568467	-1.74935	0.287123	0.181207	-0.196575	1
AT5G11320	0.883176	-0.332252	-1.21543	1.16335	-0.164351	-1.32771	0.242037	-0.0381424	0.129759	1
AT5G11590	3.5595	0.700474	-2.85902	3.15821	0.186288	-2.97192	0.970404	1.37169	0.857502	1
AT5G11650	1.49342	0.417496	-1.07592	1.33042	0.561643	-0.768781	-0.0931058	0.069888	0.214036	1
AT5G11930	0.932572	0.0791269	-0.853445	1.38082	-0.58992	-1.97074	1.2203	0.772049	0.103003	1
AT5G12010	1.28547	0.0101557	-1.27531	1.29836	0.322186	-0.976173	-0.273959	-0.286852	0.025178	1
AT5G12170	1.22586	0.230923	-0.994935	0.494189	0.195192	-0.298998	-0.542168	0.189501	0.15377	1
AT5G12300	1.26084	0.023246	-1.23759	1.29083	-0.320065	-1.6109	0.166052	0.136055	-0.207256	1
AT5G12340	1.51587	-1.03567	-2.55154	1.14705	-0.0269436	-1.17399	-0.299477	0.0693433	1.07807	1
AT5G13180	1.4722	-0.602181	-2.07438	1.15246	-0.553386	-1.70585	-0.07218	0.247555	0.29635	1
AT5G13360	0.930728	0.231422	-0.699305	1.00759	-0.00274248	-1.01033	0.660425	0.583566	0.349402	1
AT5G15190	0.743052	0.310704	-0.432348	1.59356	0.502765	-1.0908	0.893488	0.0429799	0.235041	1
AT5G15910	1.14726	-0.477731	-1.62499	0.905307	-0.0657082	-0.971015	0.0151393	0.257095	0.669117	1
AT5G15950	4.43422	1.38581	-3.04841	1.69772	0.185352	-1.51237	1.31545	4.05195	2.85149	1
AT5G17000	1.25752	0.499712	-0.757809	0.939705	0.853961	-0.085744	-0.210982	0.106833	0.461083	1
AT5G17040	0.959555	-0.186386	-1.14594	1.57291	-0.848723	-2.42164	1.1448	0.53144	-0.130896	1
AT5G17050	3.34562	0.0883867	-3.25723	2.82465	-0.126614	-2.95126	0.416827	0.937795	0.722795	1
AT5G17220	0.73669	-0.765562	-1.50225	2.03752	-0.253883	-2.29141	1.49682	0.195986	0.707665	1
AT5G17460	1.32942	1.15106	-0.178361	2.06737	0.880765	-1.18661	1.53362	0.795675	0.525376	1
AT5G19850	1.64398	0.585949	-1.05803	1.38839	0.692492	-0.6959	0.192878	0.448468	0.555011	1
AT5G20150	3.82898	1.06559	-2.76339	3.37681	1.33377	-2.04304	-0.0862504	0.365919	0.634098	1
AT5G20190	1.59561	-0.186513	-1.78212	1.05902	-0.27389	-1.33291	-0.428511	0.10808	0.0207033	1
AT5G20220	1.17633	-0.135318	-1.31164	1.43772	0.408014	-1.0297	0.276185	0.0147936	0.558126	1
AT5G20225	1.16031	-0.252063	-1.41237	1.41884	0.389114	-1.02972	0.243338	-0.0151896	0.625988	1
AT5G21100	1.57034	0.120261	-1.45008	0.708696	-0.569975	-1.27867	-0.189557	0.672087	-0.0181492	1
AT5G21482	1.08396	0.67651	-0.407449	1.25929	0.494925	-0.764364	-0.0842628	-0.259593	-0.441179	1
AT5G22300	0.803872	-0.418853	-1.22272	1.09897	0.197648	-0.901326	-0.337541	-0.632644	-0.0161429	1
AT5G23730	2.9318	0.250895	-2.68091	2.08456	0.0235469	-2.06101	0.50488	1.35212	1.12478	1
AT5G23760	1.37554	-0.712841	-2.08838	1.29506	-0.561124	-1.85619	-0.0686545	0.0118233	0.16354	1
AT5G23920	1.42302	-0.299463	-1.72248	1.12873	-0.472788	-1.60152	0.00449644	0.298784	0.125459	1
AT5G24120	3.88152	1.37547	-2.50605	2.28599	0.405374	-1.88062	0.303364	1.89889	0.928792	1
AT5G24810	1.19906	-0.0241733	-1.22324	0.862483	-0.363386	-1.22587	-0.109669	0.226909	-0.112303	1
AT5G24850	1.37699	0.45833	-0.918661	1.52663	0.145389	-1.38124	0.546983	0.397346	0.0844052	1
AT5G25260	2.57883	-0.183688	-2.76252	1.14116	0.297975	-0.843181	-1.74674	-0.309068	0.172595	1
AT5G25610	1.03457	-0.0601305	-1.0947	1.09608	-0.0847981	-1.18088	0.0596678	-0.00184596	-0.0265135	1
AT5G26150	1.59562	0.711457	-0.88416	1.51378	0.86731	-0.646468	0.917522	0.999361	1.15521	1
AT5G33355	3.41737	1.41616	-2.00121	0.775154	1.27655	0.501391	-4.27691	-1.63469	-1.77431	1
AT5G35970	1.65729	0.157145	-1.50014	0.861396	-0.444076	-1.30547	0.242494	1.03839	0.437166	1
AT5G36220	1.21439	-0.106912	-1.32131	0.673491	0.214479	-0.459012	-0.659988	-0.119085	0.202307	1
AT5G36270	1.01796	0.788608	-0.229357	0.527297	-0.578411	-1.10571	-0.0153677	0.4753	-0.891718	1
AT5G36910	2.35299	0.851886	-1.50111	1.21929	0.455126	-0.764162	-1.0302	0.103498	-0.293261	1
AT5G36925	1.14564	-0.584107	-1.72975	1.40744	-0.634838	-2.04228	0.06596	-0.195838	-0.246569	1
AT5G37020	1.40759	0.171736	-1.23586	1.00024	-0.398186	-1.39843	0.0819227	0.489272	-0.0806501	1
AT5G37550	2.17841	-0.163211	-2.34162	3.17028	0.492791	-2.67748	1.07754	0.0856748	0.741677	1
AT5G37790	1.3607	-0.0213629	-1.38207	1.28082	0.0503467	-1.23047	-0.133785	-0.0539034	0.0178061	1
AT5G38120	1.03058	-0.734975	-1.76556	1.30627	-0.12119	-1.42746	-0.556673	-0.832363	-0.218579	1
AT5G38980	2.10989	-0.1798	-2.28969	1.31023	-0.822535	-2.13276	-0.0453679	0.754296	0.111561	1
AT5G40390	2.86217	1.64126	-1.22091	2.02479	0.782878	-1.24192	-0.20712	0.630253	-0.228127	1
AT5G40780	1.56352	0.531306	-1.03221	0.151283	0.244778	0.0934945	-1.42928	-0.0170509	-0.303579	1
AT5G41040	1.60102	-0.139682	-1.7407	1.35116	-0.348714	-1.69987	-0.0313587	0.218506	0.00947372	1
AT5G41070	1.11497	0.289058	-0.825915	0.882695	-0.404571	-1.28727	-0.307518	-0.0752411	-0.76887	1
AT5G41460	1.00346	0.0583004	-0.945155	1.42271	-0.930455	-2.35317	0.952148	0.53289	-0.455866	1
AT5G41750	2.94707	0.429722	-2.51735	2.06966	0.820493	-1.24917	-1.3922	-0.514797	-0.124026	1
AT5G41900	2.27401	1.68263	-0.591381	2.31926	0.90765	-1.41161	-0.146034	-0.191285	-0.966266	1
AT5G42050	1.06412	0.0875114	-0.976609	1.55276	0.167099	-1.38567	0.0262568	-0.462386	-0.382799	1
AT5G42600	1.4897	0.648097	-0.841607	0.339297	0.0868441	-0.252453	-0.831018	0.319389	-0.241865	1
AT5G42760	1.73578	0.492955	-1.24282	2.3678	1.10155	-1.26624	0.790114	0.158091	0.766691	1
AT5G43260	0.983379	-0.326375	-1.30975	0.979865	-0.055926	-1.03579	0.0375721	0.0410856	0.311535	1
AT5G43630	3.00496	1.83194	-1.17301	1.11236	0.813684	-0.29868	0.24358	2.13617	1.11791	1
AT5G43740	1.43135	0.687304	-0.74405	0.849545	0.242545	-0.607	-0.0682011	0.513608	0.0688488	1
AT5G43860	1.48758	-0.150748	-1.63832	0.701338	-0.0652774	-0.766615	-0.172861	0.613377	0.698848	1
AT5G43935	0.982367	0.246569	-0.735798	1.21708	-0.151316	-1.3684	0.386031	0.151316	-0.246569	1
AT5G44110	1.72125	-0.303602	-2.02485	1.81257	-0.329585	-2.14216	0.0280765	-0.0632438	-0.089227	1
AT5G44440	0.894577	0.382592	-0.511985	1.3409	1.21456	-0.126339	0.3891	-0.0572205	0.774745	1
AT5G44580	1.09457	0.0549813	-1.03959	0.969291	-0.119306	-1.0886	0.297398	0.422678	0.24839	1
AT5G44585	2.5811	0.250263	-2.33083	1.51438	0.528741	-0.985635	-1.79992	-0.7332	-0.454722	1
AT5G44670	1.16195	0.54167	-0.620277	1.37225	0.25049	-1.12176	0.87111	0.660808	0.369628	1
AT5G44990	1.32933	-0.246569	-1.5759	0.248465	-0.131232	-0.379698	-1.19621	-0.115337	2.22045e-16	1
AT5G45340	3.16612	1.95859	-1.20752	2.7629	1.86967	-0.893223	0.216798	0.620017	0.531097	1
AT5G45430	1.19857	0.394904	-0.803664	0.367727	-0.116577	-0.484304	0.00757902	0.83842	0.326938	1
AT5G46830	1.39136	0.171413	-1.21995	1.53293	-0.527819	-2.06075	0.7595	0.617925	-0.081306	1
AT5G47060	1.9598	0.860276	-1.09952	2.74314	1.30326	-1.43988	0.186294	-0.597043	-0.15406	1
AT5G47640	1.08264	0.674765	-0.407874	1.33985	0.211283	-1.12857	0.529912	0.272698	-0.190784	1
AT5G47910	1.4519	-0.221122	-1.67302	1.42106	-0.44811	-1.86917	0.671363	0.702202	0.475215	1
AT5G47960	1.49871	-0.762971	-2.26169	1.5678	-0.333314	-1.90112	-0.109968	-0.179055	0.250602	1
AT5G48410	1.29013	-0.429287	-1.71942	0.889977	0.451363	-0.438614	-0.658538	-0.258381	0.622269	1
AT5G48430	2.73897	0.108776	-2.63019	1.38952	-0.634838	-2.02436	-1.70157	-0.352126	-1.09574	1
AT5G48540	2.65282	1.26984	-1.38297	1.47539	1.41177	-0.0636155	-0.538303	0.639127	0.781053	1
AT5G49480	3.932	0.290955	-3.64104	2.66301	0.745311	-1.9177	-0.748098	0.520891	0.975247	1
AT5G50800	1.96158	-0.410867	-2.37245	1.53292	0.0177613	-1.51516	0.567201	0.995861	1.42449	1
AT5G51260	1.44732	0.375	-1.07232	1.10069	-0.192991	-1.29368	-0.069326	0.277306	-0.290684	1
AT5G52060	1.72237	-0.313439	-2.03581	1.34706	-0.738137	-2.0852	-0.0692424	0.30607	-0.118628	1
AT5G52420	0.796586	-0.378295	-1.17488	1.18221	-0.130799	-1.31301	0.641832	0.256205	0.5037	1
AT5G52660	1.31649	0.768272	-0.54822	1.05792	0.54018	-0.517738	0.0885601	0.347134	0.119042	1
AT5G52860	1.1858	-0.548613	-1.73441	1.16917	0.196151	-0.973022	0.0657829	0.0824086	0.827173	1
AT5G53048	1.43554	-0.0194315	-1.45497	0.921001	0.129263	-0.791738	-0.449893	0.0646488	0.213343	1
AT5G53050	1.00278	-0.121965	-1.12475	0.706606	0.030448	-0.676158	-0.338004	-0.0418255	0.110587	1
AT5G53280	1.10531	-0.411415	-1.51672	1.32962	-0.357803	-1.68742	0.158726	-0.0655872	-0.0119751	1
AT5G53370	1.08564	0.710323	-0.37532	0.82857	0.165859	-0.662711	0.0912706	0.348344	-0.19612	1
AT5G53420	1.59122	-0.333346	-1.92457	1.44708	-0.365186	-1.81226	-0.165356	-0.021214	-0.0530545	1
AT5G53590	1.13831	-0.977405	-2.11571	1.2274	-0.403681	-1.63109	-0.101887	-0.190986	0.382738	1
AT5G53750	1.64429	-0.337462	-1.98175	1.15167	-0.0110502	-1.16272	-0.693873	-0.201261	0.125151	1
AT5G53970	2.82819	1.29997	-1.52821	1.92458	1.13534	-0.789244	0.073083	0.976685	0.812051	1
AT5G54130	3.74846	0.20281	-3.54565	2.31	0.548979	-1.76102	0.206867	1.64533	1.9915	1
AT5G54160	1.28611	-0.085212	-1.37133	1.2684	-0.466003	-1.73441	0.0310445	0.0487555	-0.332035	1
AT5G54470	5.39193	2.0098	-3.38213	3.0546	1.39076	-1.66384	0.273001	2.61033	1.99129	1
AT5G54490	1.75873	-0.179599	-1.93833	0.88705	-0.814139	-1.70119	-0.709471	0.162207	-0.472333	1
AT5G54585	2.72941	1.23422	-1.4952	1.83945	0.403248	-1.4362	-0.355121	0.534841	-0.296127	1
AT5G55400	1.46404	0.549429	-0.914613	1.57239	-0.069088	-1.64148	0.586439	0.478087	-0.14043	1
AT5G58380	1.41429	0.43811	-0.976183	1.30749	0.247576	-1.05991	0.229405	0.33621	0.145676	1
AT5G58620	0.945015	-0.0841036	-1.02912	1.00322	-0.202142	-1.20536	0.0535597	-0.00464148	-0.12268	1
AT5G59130	1.54938	0.291408	-1.25798	1.45999	0.339079	-1.12091	0.33264	0.42203	0.4697	1
AT5G59480	1.26774	0.653626	-0.614112	1.45314	0.653748	-0.799394	0.24965	0.064247	0.0643687	1
AT5G59540	1.4498	-0.190685	-1.64048	0.943482	-0.626477	-1.56996	-0.135748	0.370567	-0.0652249	1
AT5G59730	1.74402	-0.199347	-1.94337	0.884328	-0.529479	-1.41381	-0.21749	0.642206	0.312074	1
AT5G59732	1.74326	-0.204177	-1.94744	0.883964	-0.531325	-1.41529	-0.218304	0.640993	0.313845	1
AT5G60660	1.60966	0.075471	-1.53419	0.536019	-0.23943	-0.775449	-1.6602	-0.586561	-0.901463	1
AT5G60900	1.70242	-0.247137	-1.94956	1.73326	-0.420614	-2.15388	-0.0142607	-0.0451017	-0.218579	1
AT5G61010	1.85275	-0.122691	-1.97544	1.29781	-0.484845	-1.78266	-0.355258	0.199675	-0.162479	1
AT5G62220	1.08443	0.0832192	-1.00121	0.778769	-0.524709	-1.30348	-0.038273	0.267383	-0.340545	1
AT5G62920	1.13812	0.605953	-0.532163	0.947105	0.660715	-0.28639	-0.232726	-0.0417153	0.0130469	1
AT5G63087	1.47048	-0.101468	-1.57194	0.979043	-0.488169	-1.46721	-0.140581	0.350853	-0.0358484	1
AT5G63130	2.58471	1.77662	-0.808098	2.97894	2.00399	-0.974942	-0.0997691	-0.493991	-0.266613	1
AT5G63180	1.67627	-0.199644	-1.87592	1.22757	-0.824225	-2.05179	0.198902	0.647611	0.0230298	1
AT5G63790	2.35847	1.29829	-1.06018	2.28105	1.82007	-0.460981	-0.457488	-0.380072	0.141708	1
AT5G64550	1.92155	0.783697	-1.13785	1.62805	0.492754	-1.1353	0.763138	1.05663	0.765687	1
AT5G64660	1.033	-0.382462	-1.41546	0.760242	0.042839	-0.717403	-0.609379	-0.336626	0.0886753	1
AT5G64810	1.76059	-0.310004	-2.07059	0.752143	-0.581485	-1.33363	-0.635496	0.372948	0.101468	1
AT5G64940	1.33302	0.324688	-1.00833	-0.103405	-0.350345	-0.246941	0.200431	1.63686	0.961822	1
AT5G65280	0.883072	0.0201037	-0.862968	0.969652	-0.0491835	-1.01884	-0.0952203	-0.181801	-0.251088	1
AT5G66210	0.984856	0.279034	-0.705822	1.74498	0.361362	-1.38362	0.514913	-0.245211	-0.162884	1
AT5G66740	2.86856	1.78734	-1.08122	2.52447	1.92058	-0.60389	0.482542	0.826637	0.959873	1
AT5G67030	1.79418	0.660873	-1.13331	0.369491	0.17907	-0.190421	-0.475059	0.949631	0.467828	1
AT5G67140	2.29856	0.414727	-1.88383	1.80762	1.0395	-0.768123	0.042956	0.533891	1.15866	1
AT5G67160	1.05001	-0.319918	-1.36993	1.21789	-0.273796	-1.49169	0.0286982	-0.139182	-0.0930596	1
AT5G67370	1.23121	0.527709	-0.703504	1.20203	0.494156	-0.707876	0.2119	0.241081	0.207528	1
AT1G01060	2.90319	-0.189124	-3.09231	0.484024	-1.05068	-1.53471	2.67908	5.09824	4.23668	2
AT1G01390	2.33627	-0.183989	-2.52026	2.10993	-1.6834	-3.79333	1.38769	1.61404	0.114627	2
AT1G01420	1.90268	-0.90842	-2.8111	1.48669	-1.27934	-2.76603	0.421631	0.83762	0.466699	2
AT1G02360	1.00038	-0.888842	-1.88923	0.367667	-1.77162	-2.13929	-0.535557	0.0971596	-0.785621	2
AT1G02820	4.09916	-0.620129	-4.71929	5.0292	0.997012	-4.03219	0.953981	0.0239345	1.64107	2
AT1G03820	0.247324	-2.24424	-2.49157	0.904118	-2.02842	-2.93254	0.3084	-0.348394	-0.132573	2
AT1G04433	0.411555	-1.49257	-1.90412	1.14378	-1.03355	-2.17733	0.610188	-0.122035	0.336979	2
AT1G04833	0.826766	-1.17329	-2.00006	0.879811	-1.3608	-2.24061	0.102673	0.0496279	-0.137878	2
AT1G05420	0.557015	-1.22279	-1.7798	0.534265	-1.93315	-2.46742	0.373181	0.395931	-0.314433	2
AT1G05733	1.00434	-1.28357	-2.28791	0.837721	-2.3251	-3.16282	0.849042	1.01566	-0.0258678	2
AT1G06000	1.27689	-1.05445	-2.33134	2.28494	-0.784548	-3.06948	0.898395	-0.109651	0.160251	2
AT1G06002	1.27689	-1.05445	-2.33134	2.28494	-0.784548	-3.06948	0.898395	-0.109651	0.160251	2
AT1G06463	-0.242328	-1.36695	-1.12462	2.30619	-2.02134	-4.32752	2.40289	-0.145622	-0.800009	2
AT1G06550	0.709416	-0.787791	-1.49721	1.06606	-1.10649	-2.17254	0.508871	0.152231	-0.166463	2
AT1G06980	1.5014	-0.594348	-2.09575	1.98263	-1.12296	-3.10558	1.02301	0.541786	0.0131781	2
AT1G09310	1.10196	-0.983289	-2.08525	1.54805	-1.56199	-3.11004	0.66919	0.2231	-0.355597	2
AT1G09350	2.29271	-0.809006	-3.10171	2.94191	-1.28284	-4.22475	2.80846	2.15926	1.68543	2
AT1G10640	1.21686	-1.31544	-2.53229	1.64052	-1.48447	-3.12499	0.764515	0.340849	0.171819	2
AT1G11050	0.826766	-1.17329	-2.00006	0.885724	-1.35826	-2.24399	0.106054	0.0470949	-0.137878	2
AT1G11210	0.64085	-3.68273	-4.32358	2.56742	-2.26859	-4.83601	0.0796395	-1.84693	-0.432794	2
AT1G11670	1.18965	-2.48099	-3.67064	0.667399	-2.04698	-2.71438	-0.728486	-0.20624	0.227772	2
AT1G11700	2.12703	-0.860929	-2.98796	1.03988	-1.18071	-2.22059	0.259842	1.34699	1.02721	2
AT1G12040	1.46048	-0.0446318	-1.50511	0.918192	-1.34222	-2.26041	-0.561959	-0.019671	-1.31726	2
AT1G12110	1.21915	-0.905163	-2.12431	0.939809	-1.50768	-2.44749	0.124212	0.403552	-0.198963	2
AT1G13420	1.14572	-2.57579	-3.72151	0.396413	-3.19754	-3.59395	-0.642149	0.107153	-0.514593	2
AT1G13440	0.59115	-1.27338	-1.86453	0.878216	-1.42813	-2.30634	0.18478	-0.102285	-0.257033	2
AT1G13480	2.47097	-0.768197	-3.23917	1.62383	-0.921831	-2.54566	-0.940083	-0.0929352	-0.246569	2
AT1G13510	0.863712	-2.32172	-3.18543	0.944274	-1.26	-2.20427	-0.604828	-0.68539	0.376328	2
AT1G13670	0.869415	-1.37505	-2.24446	1.99564	-0.962239	-2.95787	0.463429	-0.662791	-0.249981	2
AT1G14540	2.48778	-0.898773	-3.38655	1.1436	-0.515881	-1.65948	-1.85248	-0.508305	-0.125413	2
AT1G16400	1.79469	-1.91719	-3.71189	2.06433	-1.90138	-3.96571	-0.14552	-0.415155	-0.399344	2
AT1G16410	1.96778	-1.76791	-3.73569	2.10383	-1.51018	-3.61402	-0.494091	-0.630141	-0.372418	2
AT1G16510	0.526317	-1.96315	-2.48946	1.58304	-1.49516	-3.07819	0.16918	-0.887541	-0.41955	2
AT1G16515	1.94898	-0.524396	-2.47338	1.76466	-0.75381	-2.51847	-0.440524	-0.256204	-0.485618	2
AT1G17170	1.55602	-0.660354	-2.21637	1.47838	-0.933022	-2.41141	0.0439132	0.121551	-0.151118	2
AT1G17180	1.09395	-1.26769	-2.36164	0.930639	-1.97449	-2.90513	0.177551	0.340862	-0.365939	2
AT1G17750	0.612333	-1.12496	-1.7373	0.47939	-2.07065	-2.55004	0.160836	0.29378	-0.651909	2
AT1G18590	1.91456	-2.4335	-4.34806	1.44686	-2.96558	-4.41244	-0.499086	-0.0313853	-0.563471	2
AT1G18710	0.955468	-1.89329	-2.84876	1.32134	-1.05502	-2.37637	0.238357	-0.127517	0.710751	2
AT1G18970	1.93311	-0.674055	-2.60717	1.76783	-1.44921	-3.21704	-0.692384	-0.527099	-1.30225	2
AT1G18975	1.41819	-1.56598	-2.98417	0.726196	-1.93471	-2.66091	-0.60199	0.090001	-0.278728	2
AT1G18980	1.32101	-1.68839	-3.0094	0.655679	-2.00766	-2.66334	-0.651609	0.0137231	-0.305553	2
AT1G19050	2.531	-0.901169	-3.43217	2.04898	-1.05878	-3.10776	-0.857641	-0.375625	-0.533233	2
AT1G19180	1.74998	-0.813908	-2.56389	2.39723	-0.976652	-3.37388	0.0695349	-0.577712	-0.740455	2
AT1G19200	1.53523	-1.33124	-2.86647	0.745906	-0.600154	-1.34606	-1.46389	-0.674571	0.0565122	2
AT1G20190	0.83292	-2.41935	-3.25227	0.418969	-2.55651	-2.97548	-0.176539	0.237412	0.100257	2
AT1G20510	0.867372	-1.41391	-2.28128	0.985762	-1.77249	-2.75825	0.119633	0.0012429	-0.357331	2
AT1G21100	1.14949	-1.24727	-2.39676	0.441875	-1.71254	-2.15442	-1.04765	-0.340034	-0.805303	2
AT1G21110	2.0914	-1.69113	-3.78253	1.50452	-2.47946	-3.98398	-0.643652	-0.0567727	-0.845103	2
AT1G21120	2.65852	-1.73123	-4.38974	2.30925	-1.71869	-4.02794	-1.02107	-0.671802	-0.659266	2
AT1G21310	1.90312	-0.587968	-2.49109	0.265005	-1.54066	-1.80566	-2.01328	-0.37516	-1.32785	2
AT1G22065	0.270483	-1.3067	-1.57718	1.08553	-2.18695	-3.27247	0.594848	-0.220196	-1.10045	2
AT1G22220	0.861725	-1.08859	-1.95032	1.46041	-0.836424	-2.29683	0.287889	-0.310792	-0.0586244	2
AT1G22250	1.07891	-1.45673	-2.53564	0.846411	-2.31947	-3.16588	0.660546	0.893048	0.0303076	2
AT1G22650	0.807017	-1.15568	-1.9627	0.690123	-1.48873	-2.17885	0.0958179	0.212712	-0.120334	2
AT1G23140	1.39641	-1.02605	-2.42246	0.898619	-1.61827	-2.51689	-0.850444	-0.352656	-0.944877	2
AT1G23760	1.25502	-0.332953	-1.58797	0.107255	-1.89997	-2.00722	-0.707488	0.440276	-1.12674	2
AT1G24020	0.608918	-1.17927	-1.78819	1.39039	-1.10905	-2.49944	0.965994	0.184519	0.254735	2
AT1G24147	2.93612	-0.351827	-3.28795	2.2828	-0.367928	-2.65073	-0.762657	-0.109337	-0.125438	2
AT1G24280	0.571734	-1.11573	-1.68747	1.26396	-1.78387	-3.04783	1.11516	0.422933	-0.245202	2
AT1G24530	1.85637	-0.219758	-2.07613	1.14555	-1.09543	-2.24098	-0.240073	0.470743	-0.404929	2
AT1G26390	3.19514	-0.162153	-3.35729	2.9084	-0.600828	-3.50923	-2.41172	-2.12498	-2.56366	2
AT1G26410	2.44745	-1.27875	-3.7262	2.28101	-0.784395	-3.0654	-1.70566	-1.53922	-1.04487	2
AT1G26420	1.54996	-0.402781	-1.95274	1.1651	-0.913647	-2.07874	-1.19357	-0.808707	-1.31957	2
AT1G28600	1.24512	-0.968316	-2.21343	1.50312	-0.74301	-2.24613	0.149153	-0.108849	0.116458	2
AT1G30370	3.13962	-1.30248	-4.4421	1.22693	-2.27302	-3.49994	-1.2547	0.657995	-0.312543	2
AT1G30510	0.794802	-1.31536	-2.11016	1.6723	-2.00775	-3.68005	1.45739	0.579887	-0.112501	2
AT1G30700	2.44974	-0.880016	-3.32976	1.37531	-1.34767	-2.72298	-0.950709	0.123724	-0.343929	2
AT1G30760	0.991447	-0.549555	-1.541	0.656268	-1.5328	-2.18907	0.0492654	0.384444	-0.598803	2
AT1G31690	0.333189	-0.693801	-1.02699	1.72771	-0.956888	-2.6846	1.12839	-0.26614	-0.529226	2
AT1G31770	0.738027	-1.23877	-1.97679	0.505508	-1.66278	-2.16829	0.174222	0.406741	-0.0172705	2
AT1G32450	0.917679	-0.637558	-1.55524	0.529886	-1.5604	-2.09028	0.375624	0.763416	-0.159421	2
AT1G32690	0.960401	-0.751578	-1.71198	0.951454	-1.42065	-2.37211	0.0809116	0.0898581	-0.579216	2
AT1G34510	1.32562	-0.892084	-2.2177	0.9704	-1.42659	-2.397	-1.53155	-1.17633	-1.71085	2
AT1G35250	0.313647	-2.31915	-2.63279	0.275697	-2.93566	-3.21135	0.226754	0.264704	-0.351806	2
AT1G35260	0.575532	-2.01568	-2.59121	0.505439	-2.51714	-3.02258	0.4809	0.550993	0.0495295	2
AT1G35560	1.6306	-0.952517	-2.58311	0.256783	-1.33302	-1.58981	-0.408846	0.964967	0.584459	2
AT1G35720	0.593228	-0.851628	-1.44486	1.0441	-1.22954	-2.27364	0.843035	0.392167	0.014253	2
AT1G36622	2.40489	-1.27677	-3.68165	1.36881	-0.207754	-1.57656	-1.70535	-0.66927	0.399741	2
AT1G44100	1.84556	-1.67774	-3.5233	1.59312	-2.43091	-4.02403	-0.112495	0.139945	-0.613224	2
AT1G44800	0.856234	-2.10179	-2.95803	1.76395	-2.22446	-3.98841	0.96372	0.0560077	-0.0666601	2
AT1G45201	1.69542	-1.64835	-3.34377	1.37268	-2.15127	-3.52395	0.0229451	0.345692	-0.157229	2
AT1G49000	1.09684	-1.75384	-2.85068	0.476436	-2.0568	-2.53323	-0.553695	0.0667074	-0.236243	2
AT1G51680	1.85114	-1.20466	-3.0558	1.62228	-1.41068	-3.03296	-0.324668	-0.0958113	-0.301829	2
AT1G51790	1.03439	-0.649259	-1.68365	0.518526	-1.88944	-2.40797	-0.933781	-0.417916	-1.6581	2
AT1G51800	1.83023	-0.720176	-2.5504	0.441331	-1.66222	-2.10355	-1.30921	0.0796851	-0.86236	2
AT1G51805	1.97878	-0.759785	-2.73856	0.983109	-0.870842	-1.85395	-0.860784	0.134882	0.023825	2
AT1G52200	1.07572	-2.0902	-3.16592	0.310995	-2.36877	-2.67976	-1.14498	-0.380257	-0.658827	2
AT1G52855	1.68451	-1.02943	-2.71395	1.7065	-0.830589	-2.53709	-0.499976	-0.521961	-0.323116	2
AT1G53070	0.88034	-1.01905	-1.89939	0.93381	-1.44229	-2.3761	0.275422	0.221952	-0.20129	2
AT1G53310	1.08432	-0.591335	-1.67565	0.748033	-1.27819	-2.02622	-0.0587702	0.277513	-0.409343	2
AT1G54000	0.557392	-2.51758	-3.07497	0.984809	-3.51099	-4.4958	0.282853	-0.144563	-1.13797	2
AT1G54010	0.704587	-1.68195	-2.38653	1.06504	-1.42501	-2.49005	0.443438	0.0829828	0.33992	2
AT1G55450	1.17917	-2.13831	-3.31747	0.672207	-1.7316	-2.40381	-1.0625	-0.555541	-0.148837	2
AT1G56020	0.162569	-1.82613	-1.98869	0.922794	-1.69476	-2.61756	1.14387	0.383648	0.51501	2
AT1G56430	2.02681	-0.419903	-2.44672	1.85955	-0.662358	-2.52191	0.44971	0.616977	0.374522	2
AT1G56660	1.10157	-1.04122	-2.14279	2.17653	-0.867634	-3.04416	0.550471	-0.524485	-0.350896	2
AT1G58270	1.02957	-1.50931	-2.53887	0.921554	-1.78868	-2.71023	0.0930189	0.201033	-0.0783358	2
AT1G59970	0.760481	-1.93703	-2.69751	0.684955	-2.23871	-2.92367	0.0796442	0.15517	-0.146512	2
AT1G61840	0.904357	-1.23879	-2.14315	0.339322	-1.74701	-2.08633	-0.293347	0.271688	-0.236527	2
AT1G61930	1.12918	-1.21143	-2.34061	0.860895	-2.37775	-3.23864	0.805118	1.0734	-0.0929123	2
AT1G62280	0.572633	-1.33475	-1.90738	0.797218	-1.87613	-2.67335	0.5194	0.294815	-0.246569	2
AT1G62300	1.12725	-0.793122	-1.92037	1.36539	-1.12395	-2.48933	0.257656	0.0195213	-0.311303	2
AT1G62560	2.79223	-1.65174	-4.44398	2.2025	-1.19953	-3.40203	0.121953	0.711683	1.16389	2
AT1G62870	0.7982	-0.820506	-1.61871	0.927595	-1.36036	-2.28795	0.257804	0.128408	-0.411445	2
AT1G62990	0.826721	-0.689117	-1.51584	0.621755	-1.52236	-2.14412	0.245616	0.450581	-0.382664	2
AT1G63245	0.823809	-0.648462	-1.47227	0.712701	-2.03652	-2.74922	0.564612	0.67572	-0.71234	2
AT1G63420	1.12984	-0.703687	-1.83353	1.08113	-0.883609	-1.96474	0.747969	0.796682	0.61676	2
AT1G64390	1.77754	-2.86077	-4.63831	1.97188	-3.21172	-5.1836	0.00654668	-0.187796	-0.538744	2
AT1G65060	1.34313	-0.228156	-1.57129	1.65753	-1.11426	-2.7718	0.611652	0.297254	-0.588854	2
AT1G65860	1.6671	-2.53211	-4.19921	1.71816	-1.895	-3.61316	-0.419682	-0.470744	0.166365	2
AT1G66140	0.884523	-1.27518	-2.1597	1.30387	-1.28326	-2.58713	0.448638	0.029294	0.021213	2
AT1G66200	1.03664	-0.846102	-1.88274	0.591681	-1.48176	-2.07344	-0.157986	0.286973	-0.348687	2
AT1G66280	0.773149	-1.5364	-2.30955	0.972445	-1.84824	-2.82068	-0.174141	-0.373437	-0.685269	2
AT1G66350	1.0312	-1.07201	-2.1032	1.27254	-2.11627	-3.38881	0.0370523	-0.204292	-1.24856	2
AT1G66700	2.86685	-1.42449	-4.29134	2.5454	-2.13024	-4.67563	-1.40335	-1.0819	-1.78765	2
AT1G66725	2.78858	-0.416877	-3.20546	2.74627	-0.804933	-3.5512	1.09834	1.14065	0.752595	2
AT1G66800	1.4379	-0.704872	-2.14277	0.818572	-1.01698	-1.83555	-1.01558	-0.396255	-0.708363	2
AT1G67030	0.960229	-1.24962	-2.20985	1.7147	-1.05059	-2.76529	0.431494	-0.322974	-0.123946	2
AT1G67750	1.62738	-0.894744	-2.52213	1.89736	-1.01452	-2.91188	0.449572	0.179594	0.0598162	2
AT1G68360	0.583977	-1.99581	-2.57979	0.81381	-1.29028	-2.1041	0.148767	-0.0810668	0.624457	2
AT1G68880	0.983991	-1.2418	-2.22579	1.19885	-1.52448	-2.72333	0.702959	0.4881	0.205426	2
AT1G69040	0.257387	-2.16364	-2.42102	1.05016	-1.83683	-2.88699	0.519963	-0.272814	0.0539955	2
AT1G69440	1.24567	-0.601496	-1.84717	0.351938	-1.87581	-2.22775	0.148742	1.04247	-0.231837	2
AT1G69530	1.4	-2.53543	-3.93543	0.0558745	-2.85641	-2.91228	-0.925462	0.418659	0.0976875	2
AT1G69870	0.603113	-1.10212	-1.70523	1.89196	-0.571036	-2.463	0.633942	-0.654907	-0.123826	2
AT1G70170	1.38772	-0.729893	-2.11761	1.73532	-0.84061	-2.57593	-0.201007	-0.548611	-0.659328	2
AT1G70175	1.08122	-0.642543	-1.72376	1.62136	-0.810863	-2.43222	-0.120154	-0.660294	-0.828614	2
AT1G70420	0.770675	-1.96485	-2.73552	1.4674	-1.33679	-2.80418	0.42967	-0.267051	0.361011	2
AT1G71880	1.30289	-1.24568	-2.54858	1.63216	-0.670499	-2.30266	-0.359748	-0.689018	-0.113833	2
AT1G72520	1.30658	-1.27011	-2.57669	2.63205	-0.57898	-3.21103	1.00329	-0.322178	0.368951	2
AT1G72910	1.50499	-0.599306	-2.10429	1.66646	-0.680309	-2.34677	0.124785	-0.0366864	-0.117689	2
AT1G72920	1.31161	-1.04395	-2.35556	1.02662	-1.10744	-2.13406	0.183186	0.468169	0.404684	2
AT1G72930	1.96528	-1.17325	-3.13852	1.64324	-1.53137	-3.17462	0.372122	0.694157	0.336029	2
AT1G73600	2.34208	-0.237248	-2.57932	1.87327	-1.38757	-3.26084	0.905586	1.37439	0.224068	2
AT1G73630	1.44133	-0.77119	-2.21253	1.78514	-0.854144	-2.63929	0.222981	-0.120825	-0.203779	2
AT1G73640	0.371186	-2.1973	-2.56849	0.539916	-2.51809	-3.05801	0.334675	0.165945	-0.154849	2
AT1G74090	0.853465	-1.30894	-2.16241	1.07519	-1.36901	-2.44421	0.0297707	-0.191959	-0.252031	2
AT1G74100	0.900251	-1.87196	-2.77221	1.08544	-1.9576	-3.04304	-0.0368725	-0.222063	-0.307705	2
AT1G74890	2.49108	-0.41509	-2.90617	2.13172	-0.919542	-3.05126	-0.152617	0.206746	-0.297706	2
AT1G76650	2.05692	-1.86674	-3.92367	3.10689	-0.456065	-3.56295	0.298626	-0.751339	0.659339	2
AT1G76680	1.38258	-1.427	-2.80958	1.27407	-2.16281	-3.43688	0.417553	0.526063	-0.209744	2
AT1G76790	0.541995	-1.79174	-2.33374	0.617708	-2.37568	-2.99339	-0.0286082	-0.10432	-0.688264	2
AT1G77400	0.451976	-1.33906	-1.79104	0.778871	-2.1181	-2.89697	0.116367	-0.210529	-0.989567	2
AT1G77520	0.623595	-1.73267	-2.35626	0.952496	-1.8326	-2.7851	-0.571416	-0.900316	-1.00025	2
AT1G77530	0.861541	-1.25151	-2.11306	0.88059	-1.17072	-2.05131	-0.763312	-0.782361	-0.70157	2
AT1G78000	0.673929	-2.09387	-2.7678	0.436629	-2.69351	-3.13014	-0.524702	-0.287402	-0.887038	2
AT1G78210	0.402563	-1.92524	-2.3278	0.726127	-1.94192	-2.66804	0.11052	-0.213043	-0.229723	2
AT1G78370	1.68307	-0.947006	-2.63008	1.56678	-0.83876	-2.40554	-0.178471	-0.0621789	0.0460675	2
AT1G78440	2.37938	0.261221	-2.11816	4.73295	0.169729	-4.56322	2.4226	0.0690291	-0.0224631	2
AT1G79410	2.16652	-1.51076	-3.67728	1.64667	-1.17841	-2.82508	-0.721337	-0.201486	0.130861	2
AT1G79770	0.93303	-0.666358	-1.59939	1.2582	-1.07474	-2.33294	0.627936	0.302767	-0.105613	2
AT2G01010	0.687083	-1.63128	-2.31836	1.37468	-2.05853	-3.43321	0.705566	0.0179659	-0.409289	2
AT2G02850	1.54047	-2.32697	-3.86744	1.14212	-2.97587	-4.11799	0.310843	0.709192	0.0602927	2
AT2G03090	0.166122	-2.45344	-2.61956	0.884901	-2.30351	-3.18841	0.612043	-0.106736	0.043191	2
AT2G12462	0.845428	-3.00542	-3.85085	1.39003	-2.17159	-3.56162	0.55575	0.0111435	0.844974	2
AT2G14750	1.61241	-1.17326	-2.78568	1.38878	-1.43609	-2.82488	-0.239832	-0.0162033	-0.27903	2
AT2G15370	1.15456	-1.51655	-2.6711	0.735735	-2.07063	-2.80636	-0.14716	0.271661	-0.282417	2
AT2G15390	1.46391	-1.32343	-2.78734	0.53949	-2.42183	-2.96132	-0.525297	0.399125	-0.699276	2
AT2G15620	0.947892	-1.13459	-2.08248	0.939675	-1.38061	-2.32029	0.132596	0.140813	-0.105213	2
AT2G16367	3.00287	-2.44682	-5.44969	3.40637	-1.7767	-5.18306	0.143344	-0.260149	0.409973	2
AT2G16430	1.91741	-0.279142	-2.19655	1.50553	-0.93209	-2.43762	-0.252487	0.159398	-0.49355	2
AT2G16500	1.63118	-1.22057	-2.85175	0.888867	-1.48197	-2.37084	-0.271647	0.470662	0.20926	2
AT2G17040	1.11196	-0.609019	-1.72098	1.7901	-0.900378	-2.69048	-0.488513	-1.16666	-1.45802	2
AT2G18120	0.894622	-1.36033	-2.25495	0.506982	-1.23229	-1.73927	1.88505	2.27269	2.40072	2
AT2G18210	1.65107	-1.70917	-3.36024	1.55609	-1.89541	-3.4515	-0.479216	-0.384231	-0.570474	2
AT2G18969	0.440276	-1.36335	-1.80363	0.798219	-1.64339	-2.44161	0.248853	-0.10909	-0.389131	2
AT2G18980	0.609357	-2.08431	-2.69367	0.874336	-2.55867	-3.433	0.00657687	-0.258402	-0.732758	2
AT2G20610	1.26859	-2.23363	-3.50222	1.51733	-2.32772	-3.84506	-0.0919254	-0.340669	-0.43476	2
AT2G22170	0.698997	-1.00867	-1.70767	0.908033	-1.27122	-2.17926	0.663453	0.454416	0.191863	2
AT2G22500	2.26408	-0.345613	-2.60969	2.47361	-0.329532	-2.80315	-0.126703	-0.33624	-0.320159	2
AT2G22510	2.28622	-0.333717	-2.61993	1.20573	-1.26982	-2.47555	-0.648697	0.431794	-0.504312	2
AT2G22930	1.16012	-2.04115	-3.20128	0.499545	-2.21888	-2.71843	-0.426588	0.23399	0.0562633	2
AT2G23270	4.12393	-0.796188	-4.92012	2.64615	-0.030126	-2.67628	-2.46241	-0.98464	-0.218579	2
AT2G23540	1.06261	-0.852871	-1.91548	0.624827	-1.7159	-2.34072	-0.0475357	0.390243	-0.472784	2
AT2G23810	1.18838	-0.785415	-1.97379	1.41609	-0.604371	-2.02046	-0.438206	-0.665914	-0.48487	2
AT2G25000	0.944866	-2.17694	-3.12181	0.732653	-2.12133	-2.85399	-0.235554	-0.02334	0.032265	2
AT2G25160	1.01631	-2.04026	-3.05657	0.478412	-1.74174	-2.22015	-0.241152	0.29675	0.595268	2
AT2G25810	0.753445	-1.43369	-2.18714	0.83033	-2.3222	-3.15253	-0.0554715	-0.132356	-1.02087	2
AT2G26480	1.91885	-0.351635	-2.27048	1.64257	-1.66615	-3.30872	-0.387384	-0.111104	-1.42562	2
AT2G26695	1.91315	-0.436654	-2.3498	1.57898	-1.30044	-2.87942	0.432896	0.767063	-0.09672	2
AT2G27390	1.8295	-0.13281	-1.96231	0.919967	-1.2402	-2.16017	-1.09082	-0.181286	-1.28868	2
AT2G27402	2.74794	-1.71427	-4.46221	2.01082	-2.2562	-4.26702	-0.687617	0.0495053	-0.492426	2
AT2G27660	1.43849	-0.844348	-2.28284	0.444572	-2.21549	-2.66006	-0.907575	0.0863455	-1.28479	2
AT2G28470	1.40482	-0.660606	-2.06542	0.700318	-1.02681	-1.72712	-0.344058	0.360443	-0.00575736	2
AT2G28720	0.155627	-2.69408	-2.8497	0.731788	-2.25278	-2.98457	0.142284	-0.433878	0.00742182	2
AT2G28780	2.09109	-1.69198	-3.78307	1.39417	-2.18231	-3.57648	0.873764	1.57069	1.08035	2
AT2G28790	0.103195	-2.67358	-2.77678	0.8502	-2.11388	-2.96408	0.55298	-0.194024	0.365677	2
AT2G28890	1.46109	-0.66906	-2.13015	0.672068	-1.21229	-1.88436	-0.269671	0.519355	-0.0238756	2
AT2G30424	1.04048	-1.10529	-2.14577	1.07871	-1.3521	-2.43082	0.312801	0.274566	0.0277502	2
AT2G30860	0.235721	-2.10526	-2.34098	1.08386	-1.99544	-3.0793	0.398521	-0.44962	-0.339807	2
AT2G31390	0.902415	-1.01338	-1.91579	0.600822	-1.64651	-2.24733	0.0466489	0.348241	-0.28489	2
AT2G32990	0.484066	-0.515461	-0.999527	1.32567	-1.21541	-2.54108	1.02677	0.185161	-0.514787	2
AT2G34490	0.834942	-1.13037	-1.96531	0.920663	-1.49016	-2.41082	0.510134	0.424413	0.0646253	2
AT2G35290	0.409463	-2.71846	-3.12792	0.896383	-1.64852	-2.5449	-0.00260655	-0.489526	0.580412	2
AT2G35700	0.719889	-0.577843	-1.29773	2.00829	-1.14781	-3.1561	1.21891	-0.0694942	-0.639462	2
AT2G35710	0.763693	-1.10585	-1.86954	0.500463	-2.28866	-2.78913	-0.264933	-0.0017032	-1.18452	2
AT2G35770	1.22321	-1.43384	-2.65705	0.872678	-1.62601	-2.49869	0.256217	0.606749	0.414579	2
AT2G35850	0.893632	-1.79221	-2.68585	1.31775	-1.54698	-2.86473	0.42054	-0.00358173	0.241654	2
AT2G35860	1.1684	-0.48648	-1.65488	1.52067	-0.706913	-2.22758	0.193407	-0.158865	-0.379298	2
AT2G35960	2.11534	-1.78723	-3.90257	1.87722	-2.05025	-3.92747	0.551647	0.789771	0.526754	2
AT2G36690	1.49556	0.234208	-1.26135	0.515767	-1.7712	-2.28697	-0.0602516	0.919539	-1.08587	2
AT2G36880	1.53028	-1.82417	-3.35445	1.641	-2.14183	-3.78283	0.316575	0.205859	-0.111796	2
AT2G36970	2.34194	-1.69982	-4.04176	1.68413	-2.51698	-4.20111	-0.112567	0.545241	-0.271914	2
AT2G37040	2.26	-1.56168	-3.82168	2.17313	-2.1037	-4.27683	0.413223	0.500093	-0.0419318	2
AT2G37430	2.15557	-1.27194	-3.42751	1.04683	-1.18975	-2.23659	-1.33602	-0.227284	-0.145101	2
AT2G37460	1.51432	-0.278351	-1.79267	0.599581	-1.52546	-2.12504	-0.262572	0.652163	-0.594944	2
AT2G37710	1.70207	-0.917424	-2.61949	1.04863	-1.43476	-2.48339	-0.273591	0.379843	-0.137492	2
AT2G38010	0.929569	-1.10026	-2.02982	0.889601	-1.06581	-1.95541	0.0987212	0.138689	0.173136	2
AT2G38860	1.21615	-0.820436	-2.03659	0.947588	-1.18246	-2.13005	-0.0500695	0.218497	-0.143531	2
AT2G39040	1.2339	-0.750763	-1.98466	0.969386	-1.02604	-1.99543	-0.992682	-0.728172	-1.00345	2
AT2G39220	1.17778	-1.61816	-2.79594	1.02185	-2.52566	-3.54751	0.229667	0.385596	-0.521904	2
AT2G39510	0.924544	-0.763932	-1.68848	1.14924	-1.01131	-2.16055	0.0668091	-0.157891	-0.405267	2
AT2G39700	0.348201	-2.01258	-2.36078	0.675297	-2.07088	-2.74618	0.384513	0.0574168	-0.000886007	2
AT2G39710	1.2967	-1.56202	-2.85872	1.54851	-1.22291	-2.77142	0.0566621	-0.195143	0.143962	2
AT2G40150	1.93137	-0.558419	-2.48979	1.33897	-1.22051	-2.55949	0.267665	0.860058	0.197965	2
AT2G40475	2.00838	-1.62222	-3.6306	1.4156	-1.84736	-3.26296	-0.93241	-0.339628	-0.564769	2
AT2G41310	0.852456	-1.1012	-1.95365	1.09499	-1.70924	-2.80423	0.691031	0.448497	-0.159545	2
AT2G41380	0.910447	-1.2825	-2.19295	0.494988	-1.86362	-2.35861	-0.440895	-0.0254363	-0.606554	2
AT2G41480	-0.00913923	-2.37772	-2.36858	1.14421	-2.48282	-3.62703	0.777307	-0.376042	-0.481145	2
AT2G42350	1.03307	-1.14811	-2.18118	0.618664	-1.68517	-2.30384	-0.420785	-0.00638352	-0.543441	2
AT2G43100	1.34571	-1.59755	-2.94327	1.22622	-1.103	-2.32922	-0.639948	-0.520458	-0.0259018	2
AT2G43150	1.54568	-0.494469	-2.04015	0.806624	-1.65394	-2.46056	-0.489906	0.249152	-0.910315	2
AT2G43290	1.21874	-0.762548	-1.98129	1.12064	-0.820943	-1.94158	-0.475696	-0.37759	-0.435984	2
AT2G43590	1.3254	-0.497218	-1.82262	1.54518	-0.870737	-2.41592	-0.0537235	-0.273507	-0.647025	2
AT2G44300	1.33338	-0.570203	-1.90358	1.85426	-1.11453	-2.96879	0.387505	-0.133374	-0.677702	2
AT2G44370	1.18049	-1.48416	-2.66465	0.402185	-1.65509	-2.05728	-0.975304	-0.196998	-0.367933	2
AT2G44490	1.4192	-1.94105	-3.36025	0.493032	-2.25346	-2.7465	-0.822841	0.103327	-0.209085	2
AT2G44790	1.52938	-1.23449	-2.76388	0.745427	-1.27395	-2.01938	-1.15571	-0.371755	-0.411212	2
AT2G44940	3.16747	-0.74987	-3.91734	2.91672	-0.49362	-3.41034	-0.209187	0.0415639	0.297814	2
AT2G45160	1.00558	-1.21759	-2.22318	0.55466	-1.30081	-1.85547	-0.241061	0.209863	0.12665	2
AT2G45220	1.69888	-0.912886	-2.61177	0.765438	-1.14571	-1.91114	-1.13576	-0.202317	-0.435136	2
AT2G46450	1.81271	-0.514016	-2.32673	0.467775	-1.23556	-1.70333	-0.268282	1.07666	0.355114	2
AT2G46650	1.52928	-2.66438	-4.19366	2.20705	-2.35335	-4.5604	-0.08983	-0.767603	-0.45657	2
AT2G46750	1.42698	-0.933037	-2.36002	0.925021	-1.24914	-2.17417	-0.912762	-0.410801	-0.726907	2
AT2G47000	1.31042	-0.885338	-2.19576	1.0096	-1.50397	-2.51356	-0.0468391	0.253985	-0.364644	2
AT2G47200	0.601983	-1.39938	-2.00136	0.686296	-1.89358	-2.57988	0.0839593	-0.00035329	-0.494556	2
AT2G47370	1.62773	-0.95943	-2.58716	0.832223	-1.29639	-2.12861	0.00204057	0.79755	0.460589	2
AT3G01190	1.11469	-1.31565	-2.43034	0.831618	-1.34835	-2.17997	-0.394772	-0.111697	-0.144395	2
AT3G01260	0.548798	-2.55331	-3.10211	0.370664	-2.74629	-3.11695	-0.512198	-0.334064	-0.527036	2
AT3G01420	1.57434	-0.73372	-2.30806	1.19547	-0.990147	-2.18562	-0.765414	-0.386545	-0.642971	2
AT3G01830	1.08514	-0.799975	-1.88511	1.66114	-0.860722	-2.52186	0.693011	0.11701	0.0562633	2
AT3G02020	1.64709	-1.24308	-2.89018	0.986052	-1.52031	-2.50636	-0.647549	0.0134922	-0.263733	2
AT3G02030	2.02387	-1.33114	-3.35501	1.24506	-1.06655	-2.3116	-0.956941	-0.178124	0.0864679	2
AT3G02040	2.33674	-1.00779	-3.34453	1.43222	-0.805562	-2.23779	-0.967042	-0.0625225	0.139707	2
AT3G02230	0.407699	-1.18153	-1.58923	1.01271	-1.39931	-2.41202	0.407649	-0.19736	-0.415147	2
AT3G03190	0.502569	-3.39178	-3.89435	1.11838	-1.95948	-3.07786	-0.0805972	-0.696409	0.735886	2
AT3G03200	0.545968	-2.94243	-3.4884	1.16037	-1.68028	-2.84065	-0.0474154	-0.661818	0.600331	2
AT3G03780	2.53149	-0.855848	-3.38734	2.77229	-1.46104	-4.23333	0.448887	0.208086	-0.397108	2
AT3G05800	0.370618	-2.16287	-2.53348	2.41712	-1.01229	-3.42941	0.601822	-1.44468	-0.294102	2
AT3G06125	1.03507	-0.736663	-1.77173	1.30777	-0.680407	-1.98817	-0.0554846	-0.328184	-0.271928	2
AT3G07390	0.784364	-1.73309	-2.51746	0.963824	-1.16924	-2.13307	-0.0165972	-0.196058	0.36779	2
AT3G07835	1.55623	-1.03393	-2.59016	1.39146	-0.830506	-2.22197	-0.354789	-0.190026	0.0133997	2
AT3G08870	1.46593	-1.57808	-3.04401	0.949373	-1.65986	-2.60923	-0.979203	-0.462648	-0.544423	2
AT3G09220	0.87706	-1.92826	-2.80532	0.652449	-2.10589	-2.75834	-0.182281	0.04233	-0.135304	2
AT3G09250	0.54092	-2.54919	-3.09011	0.567614	-2.34226	-2.90987	-0.614836	-0.64153	-0.434591	2
AT3G09260	0.562328	-2.26796	-2.83029	0.435568	-2.17978	-2.61535	-0.498759	-0.371999	-0.283818	2
AT3G09270	1.11117	-2.60054	-3.71171	0.890682	-3.5242	-4.41488	-0.14577	0.0747144	-0.848943	2
AT3G09540	0.639603	-1.17804	-1.81765	1.3467	-1.80833	-3.15503	1.19172	0.484626	-0.14566	2
AT3G10080	0.271291	-2.49402	-2.76531	0.951423	-2.37771	-3.32913	0.551641	-0.128491	-0.012175	2
AT3G10340	1.24668	-0.991744	-2.23842	0.705964	-1.28484	-1.99081	-0.690124	-0.149409	-0.442508	2
AT3G12720	1.07769	-0.725797	-1.80348	0.914253	-1.20442	-2.11867	0.136623	0.300056	-0.178562	2
AT3G15300	0.78214	-1.0998	-1.88194	0.411691	-1.96265	-2.37434	-0.0838854	0.286563	-0.57628	2
AT3G15750	1.76153	-0.840916	-2.60244	1.50127	-0.654877	-2.15615	-0.0184926	0.241765	0.427804	2
AT3G16150	0.833881	-1.50243	-2.33631	1.12317	-0.781062	-1.90424	-0.305205	-0.594498	0.126872	2
AT3G16420	0.641844	-1.30931	-1.95115	0.659706	-1.70973	-2.36944	0.107266	0.0894042	-0.311017	2
AT3G16560	1.2925	-1.08589	-2.37839	0.964818	-1.29605	-2.26087	0.0336942	0.361371	0.151208	2
AT3G16860	1.05678	-1.46729	-2.52407	1.25821	-1.49152	-2.74973	-0.0476046	-0.249035	-0.273269	2
AT3G18560	0.836659	-1.06493	-1.90159	0.798515	-1.09969	-1.8982	0.35027	0.388413	0.353654	2
AT3G19370	0.963787	-0.627177	-1.59096	1.05352	-1.13516	-2.18869	0.430744	0.34101	-0.166976	2
AT3G19450	1.93643	-0.736624	-2.67306	1.4967	-0.999345	-2.49604	0.28123	0.720966	0.458246	2
AT3G20370	0.645863	-1.81728	-2.46315	0.73854	-2.4509	-3.18944	-0.0230312	-0.115707	-0.749327	2
AT3G20600	1.365	-1.94974	-3.31474	1.61667	-1.81694	-3.43362	-0.455348	-0.707022	-0.574222	2
AT3G21190	0.899812	-1.03766	-1.93748	1.02468	-1.59223	-2.6169	0.147508	0.0226426	-0.53192	2
AT3G21240	1.17892	-0.939984	-2.11891	0.937411	-1.66682	-2.60423	-0.0198818	0.221631	-0.505201	2
AT3G21950	1.11546	-0.63971	-1.75517	0.883181	-1.15445	-2.03763	0.557288	0.789569	0.274825	2
AT3G22120	0.256429	-1.67971	-1.93614	1.14251	-1.90714	-3.04965	0.969483	0.083403	-0.144024	2
AT3G22121	0.256871	-1.67927	-1.93614	1.14005	-1.90592	-3.04597	0.965805	0.0826262	-0.144024	2
AT3G22160	1.39245	-0.744594	-2.13704	0.802822	-1.11558	-1.91841	-0.666698	-0.0770727	-0.448062	2
AT3G22540	1.48403	-0.921784	-2.40582	0.958665	-1.7782	-2.73687	0.0599444	0.585311	-0.271106	2
AT3G22800	0.680901	-1.08327	-1.76417	0.389156	-2.44461	-2.83377	-0.63316	-0.341415	-1.70276	2
AT3G23810	2.03706	-0.996482	-3.03354	2.26693	-1.63141	-3.89834	0.241724	0.0118575	-0.623073	2
AT3G24300	0.718939	-1.58754	-2.30648	0.989944	-1.9167	-2.90665	0.120739	-0.150265	-0.479426	2
AT3G25600	0.632601	-1.34985	-1.98245	0.801302	-1.41269	-2.214	0.102535	-0.0661659	-0.129012	2
AT3G25730	1.24275	-0.675503	-1.91825	1.186	-1.16306	-2.34906	0.351708	0.408451	-0.0791011	2
AT3G27250	2.17456	-0.0922137	-2.26677	1.91512	-0.962873	-2.878	0.644225	0.90366	0.0330006	2
AT3G27270	1.12733	-1.9323	-3.05963	1.33001	-1.49606	-2.82607	-0.0531034	-0.255782	0.180461	2
AT3G28510	1.61226	-0.479241	-2.0915	2.5472	-0.420614	-2.96781	0.876313	-0.058627	0	2
AT3G29034	0.837451	-1.62317	-2.46063	0.825519	-1.96685	-2.79236	-0.210715	-0.198784	-0.542455	2
AT3G29250	0.797447	-1.44144	-2.23889	0.455039	-1.81006	-2.2651	-0.636171	-0.293763	-0.662379	2
AT3G29590	0.766599	-1.27014	-2.03674	2.19582	-1.37046	-3.56628	2.0775	0.648282	0.547961	2
AT3G32030	0.971444	-0.532931	-1.50437	0.671661	-1.43386	-2.10552	0.0531806	0.352964	-0.547966	2
AT3G41768	0.404445	-1.93267	-2.33712	1.42716	-2.18212	-3.60928	0.914043	-0.10867	-0.358114	2
AT3G44550	1.49582	-1.48976	-2.98558	1.02572	-1.85198	-2.8777	-0.536995	-0.0668933	-0.429117	2
AT3G44720	0.987818	-1.13798	-2.12579	1.30707	-1.61063	-2.91771	0.479671	0.160415	-0.312244	2
AT3G45640	1.14903	-1.33995	-2.48898	1.32407	-1.79026	-3.11433	0.152729	-0.0223074	-0.472618	2
AT3G45650	0.934427	-1.77797	-2.7124	0.979229	-1.68775	-2.66698	-0.0738957	-0.118697	-0.0284785	2
AT3G45700	1.34486	-1.05794	-2.40279	0.434288	-1.99677	-2.43106	-0.49331	0.417258	-0.521578	2
AT3G45710	0.657712	-1.58525	-2.24297	0.36822	-2.46146	-2.82968	-0.280857	0.00863469	-0.867566	2
AT3G45840	1.47756	-0.749252	-2.22681	0.708484	-1.60322	-2.3117	-0.00933316	0.759739	-0.0942255	2
AT3G45930	0.715136	-2.51348	-3.22861	0.391941	-2.1245	-2.51644	-0.420227	-0.0970323	0.291947	2
AT3G46320	0.501655	-2.71368	-3.21534	0.652579	-1.8326	-2.48518	0.0626814	-0.0882427	0.792836	2
AT3G46700	1.25849	-2.02773	-3.28622	0.523102	-2.85079	-3.37389	-0.268527	0.466856	-0.356202	2
AT3G47780	1.15459	-0.549729	-1.70432	1.22708	-1.01117	-2.23825	0.002278	-0.070216	-0.531653	2
AT3G47820	1.12674	-1.43111	-2.55785	1.25645	-1.01115	-2.2676	-0.142984	-0.272699	0.147266	2
AT3G47960	1.59946	-0.891256	-2.49072	1.43011	-0.857374	-2.28749	-0.34536	-0.176011	-0.142129	2
AT3G48100	1.75449	-1.56055	-3.31504	1.11575	-1.77246	-2.88821	-0.576236	0.0625064	-0.1494	2
AT3G48700	1.13266	-1.21615	-2.34881	1.33137	-0.684199	-2.01557	1.01869	0.819982	1.35193	2
AT3G49210	1.04441	-1.57783	-2.62224	0.582581	-2.187	-2.76958	-0.1249	0.336928	-0.272235	2
AT3G49845	2.01723	-0.149101	-2.16633	0.488569	-1.94553	-2.4341	-1.43833	0.0903307	-1.7061	2
AT3G50760	2.02903	-0.792112	-2.82114	2.48817	-1.53513	-4.0233	0.756779	0.297639	-0.445381	2
AT3G50900	1.50818	-1.4754	-2.98358	1.3393	-1.09986	-2.43916	-0.800438	-0.631559	-0.256019	2
AT3G51160	0.536992	-2.20932	-2.74632	0.408525	-2.40302	-2.81154	-0.444333	-0.315866	-0.509562	2
AT3G51230	0.350369	-2.54227	-2.89264	0.688454	-2.55485	-3.2433	0.431787	0.0937015	0.0811216	2
AT3G52430	1.38018	-0.675289	-2.05546	0.676977	-1.37208	-2.04905	0.173817	0.877016	0.18023	2
AT3G52710	0.76872	-1.9677	-2.73642	0.492881	-1.6536	-2.14649	-0.388993	-0.113154	0.200936	2
AT3G52740	2.64752	-0.533919	-3.18144	2.62458	-0.88453	-3.50911	0.56673	0.589671	0.23906	2
AT3G52800	1.82102	-0.739832	-2.56086	1.82846	-0.993405	-2.82187	0.0563292	0.0488882	-0.204685	2
AT3G52870	0.909807	-1.08736	-1.99717	1.33887	-0.887658	-2.22652	0.238859	-0.190199	0.00950762	2
AT3G53260	1.59958	-1.10001	-2.69959	0.974903	-1.32188	-2.29678	-0.0378458	0.586829	0.364968	2
AT3G53730	0.361755	-2.36852	-2.73028	0.69878	-2.20356	-2.90234	0.51428	0.177254	0.342219	2
AT3G54150	1.50154	-1.26833	-2.76987	1.01087	-1.14382	-2.15469	-1.26704	-0.776377	-0.651863	2
AT3G54200	1.59405	-0.598878	-2.19293	0.947843	-0.854314	-1.80216	-0.810107	-0.163895	-0.419332	2
AT3G54600	1.24098	-1.57112	-2.8121	1.27699	-1.7807	-3.05769	-0.30577	-0.341781	-0.551364	2
AT3G54950	1.13628	-0.830773	-1.96706	0.966008	-1.35236	-2.31836	-0.0848004	0.0854744	-0.436108	2
AT3G54990	1.63321	-1.00651	-2.63973	2.42188	-1.2792	-3.70108	1.61467	0.826006	0.553318	2
AT3G55120	1.29211	-1.36941	-2.66152	2.44059	-1.61159	-4.05218	1.06576	-0.0827241	-0.324902	2
AT3G55130	1.56026	-1.15421	-2.71447	0.825049	-1.40606	-2.23111	-0.225481	0.509732	0.257881	2
AT3G55880	1.19201	-0.707926	-1.89994	0.686376	-1.32118	-2.00755	-0.249211	0.256425	-0.356825	2
AT3G57010	1.26046	-0.641614	-1.90207	1.14128	-1.1861	-2.32738	0.250739	0.369922	-0.174563	2
AT3G57040	1.22137	-1.09117	-2.31255	0.443284	-1.2981	-1.74139	-0.160756	0.617334	0.410405	2
AT3G57157	1.66166	-1.29414	-2.9558	1.37619	-0.962958	-2.33915	-0.120803	0.16466	0.495842	2
AT3G58990	2.11739	-2.73894	-4.85632	2.34219	-2.72602	-5.06821	-0.235479	-0.460283	-0.447364	2
AT3G59700	1.0585	-1.42367	-2.48216	0.294241	-1.77269	-2.06693	-0.688243	0.0760107	-0.273007	2
AT3G61190	2.39908	-0.52252	-2.9216	2.19175	-0.734874	-2.92662	-0.806623	-0.599294	-0.811648	2
AT3G61820	0.697381	-3.12907	-3.82645	1.16796	-2.46273	-3.63068	0.584684	0.114108	0.780457	2
AT3G62040	0.774919	-0.688761	-1.46368	0.568349	-1.49808	-2.06643	0.657813	0.864384	0.0550621	2
AT3G62610	0.569558	-0.71154	-1.2811	1.65851	-1.05882	-2.71733	1.44627	0.357319	0.010042	2
AT3G62680	1.53393	-1.22941	-2.76334	0.330594	-2.36695	-2.69755	-1.53769	-0.334359	-1.4719	2
AT3G63380	1.45963	-1.38537	-2.84501	0.601071	-1.58539	-2.18646	-1.18891	-0.330354	-0.530368	2
AT4G01080	2.81165	-0.319281	-3.13094	3.06617	-0.469405	-3.53558	0.522818	0.268301	0.118177	2
AT4G01870	2.1517	-0.68106	-2.83276	1.67648	-0.586305	-2.26278	-0.706848	-0.231626	-0.136871	2
AT4G03060	2.68997	-2.54197	-5.23194	1.93209	-2.99814	-4.93023	-0.621143	0.136739	-0.319431	2
AT4G04610	2.35529	-0.876383	-3.23168	1.80737	-0.998652	-2.80602	-0.300984	0.246945	0.124676	2
AT4G04990	1.38816	-0.549785	-1.93795	0.677458	-1.42517	-2.10263	-1.3545	-0.643796	-1.51918	2
AT4G06744	0.683223	-1.37153	-2.05475	0.637691	-1.88995	-2.52764	-0.195028	-0.149495	-0.667917	2
AT4G08400	1.7327	-1.0961	-2.82881	0.423998	-1.41593	-1.83992	-1.65826	-0.349553	-0.669375	2
AT4G09500	2.18466	-0.896984	-3.08164	2.48906	-0.983943	-3.473	0.364644	0.0602432	-0.0267154	2
AT4G11190	1.70559	-1.00785	-2.71343	1.0617	-2.26152	-3.32322	-0.128179	0.515707	-0.737961	2
AT4G11330	1.32301	-1.35873	-2.68174	0.931629	-1.88794	-2.81957	-0.265561	0.125821	-0.403395	2
AT4G12030	1.88331	-1.89208	-3.77539	1.74875	-1.51776	-3.2665	-0.71017	-0.575609	-0.20129	2
AT4G12320	1.75944	-0.79249	-2.55193	1.39179	-0.717361	-2.10915	0.0952275	0.462873	0.538002	2
AT4G12510	1.81634	-1.22301	-3.03935	1.17447	-2.34056	-3.51503	-0.852494	-0.210631	-1.32818	2
AT4G12520	1.14675	-1.37879	-2.52554	1.1274	-2.00656	-3.13397	-0.514422	-0.495072	-1.12285	2
AT4G12880	0.652103	-0.88219	-1.53429	1.16059	-0.970759	-2.13135	0.603868	0.0953795	0.00681084	2
AT4G13410	2.21317	-1.33276	-3.54594	2.61663	-0.976699	-3.59333	0.785691	0.382227	0.738293	2
AT4G13770	1.28284	-1.63466	-2.9175	1.47092	-1.66421	-3.13512	-0.0603131	-0.248391	-0.277936	2
AT4G13930	1.21406	-0.957987	-2.17205	1.55088	-1.12754	-2.67842	0.0743369	-0.262479	-0.432033	2
AT4G13990	1.25494	-0.666651	-1.92159	1.35007	-1.51633	-2.86639	0.63609	0.540959	-0.308717	2
AT4G14465	0.935917	-1.66757	-2.60348	0.874353	-2.44346	-3.31781	0.352742	0.414306	-0.361582	2
AT4G14650	0.998214	-1.71173	-2.70995	0.709519	-0.920651	-1.63017	-0.264925	0.0237702	0.814852	2
AT4G15160	0.900918	-0.814439	-1.71536	1.00599	-1.0766	-2.0826	-0.497441	-0.602518	-0.864682	2
AT4G15393	0.807066	-1.3296	-2.13666	0.661759	-1.64877	-2.31053	-0.0655169	0.0797896	-0.239383	2
AT4G15440	1.28936	-0.818177	-2.10753	1.39197	-1.00651	-2.39849	0.86762	0.765003	0.576667	2
AT4G15500	0.57124	-2.09393	-2.66517	0.275521	-2.95463	-3.23015	0.0312176	0.326937	-0.533769	2
AT4G16260	0.901924	-1.42816	-2.33008	0.710916	-1.54081	-2.25173	-0.885841	-0.694833	-0.807486	2
AT4G16880	1.61798	-0.952137	-2.57012	1.02588	-1.04292	-2.0688	-0.319356	0.272749	0.181964	2
AT4G17680	0.961037	-1.88133	-2.84236	1.30116	-0.208313	-1.50948	0.000937171	-0.339189	1.33383	2
AT4G18390	0.953464	-1.23723	-2.1907	0.89441	-1.39426	-2.28867	0.408657	0.467711	0.310686	2
AT4G18422	3.98093	0.104007	-3.87693	5.13344	-0.240553	-5.37399	1.18452	0.0320162	-0.312543	2
AT4G18430	1.14611	-0.904515	-2.05063	0.605114	-1.23673	-1.84184	-1.05609	-0.515089	-0.847299	2
AT4G19460	1.13409	-0.185859	-1.31995	0.787735	-1.83888	-2.62662	0.612878	0.959236	-0.693788	2
AT4G19975	0.891274	-1.1811	-2.07238	1.68929	-1.91808	-3.60738	1.61158	0.813563	0.0765845	2
AT4G20000	1.59738	-0.686944	-2.28432	0.543704	-1.17292	-1.71662	-0.222963	0.830709	0.344732	2
AT4G20860	1.94342	-1.46214	-3.40556	1.37289	-1.51536	-2.88825	-0.63983	-0.069298	-0.122523	2
AT4G21920	0.638327	-1.24961	-1.88794	1.23947	-1.27179	-2.51126	1.33754	0.736396	0.714219	2
AT4G21940	1.31999	-0.73157	-2.05156	1.19862	-0.680361	-1.87898	0.578501	0.699875	0.751085	2
AT4G22530	0.797719	-1.61101	-2.40873	0.613252	-1.55719	-2.17044	-0.062992	0.121475	0.175296	2
AT4G22610	0.572053	-1.55735	-2.1294	0.867673	-1.86083	-2.72851	-0.135526	-0.431146	-0.73463	2
AT4G22666	1.15425	-1.33872	-2.49296	0.529373	-1.73966	-2.26903	-0.547474	0.0773984	-0.323541	2
AT4G22880	0.482325	-1.7565	-2.23882	2.69448	-1.37389	-4.06837	2.40785	0.195691	0.578303	2
AT4G23200	1.40356	-1.41756	-2.82112	1.30695	-1.3693	-2.67625	0.315362	0.411975	0.460232	2
AT4G23690	1.27066	-0.943759	-2.21442	0.774755	-0.992578	-1.76733	-0.921235	-0.425331	-0.47415	2
AT4G23700	2.09264	-0.225418	-2.31805	0.478594	-1.2834	-1.762	-1.50427	0.10977	-0.948213	2
AT4G24010	1.59076	-0.275228	-1.86599	1.7888	-1.43514	-3.22394	1.29698	1.09894	-0.0609699	2
AT4G24310	1.00114	-1.04082	-2.04196	0.835444	-1.54277	-2.37822	0.191154	0.356851	-0.145101	2
AT4G24570	1.5532	-2.25259	-3.80579	2.51582	-1.13489	-3.65071	-0.267052	-1.22967	-0.111977	2
AT4G25433	1.32851	-0.311799	-1.64031	2.69894	-0.350853	-3.0498	1.57693	0.206496	0.167442	2
AT4G25780	1.16173	-1.06215	-2.22388	1.52654	-0.840949	-2.36749	0.373612	0.00880117	0.230004	2
AT4G27520	1.56032	-1.25804	-2.81836	2.05349	-1.32897	-3.38247	0.324504	-0.168669	-0.239605	2
AT4G27560	0.547757	-1.0926	-1.64036	2.36849	-0.979412	-3.3479	1.48669	-0.33404	-0.220849	2
AT4G27595	0.777395	-1.76045	-2.53784	0.895051	-1.92861	-2.82366	0.315057	0.1974	0.0292349	2
AT4G28250	1.79834	-0.357677	-2.15602	1.59104	-0.73681	-2.32785	0.29138	0.498679	0.119546	2
AT4G28460	3.15446	-0.791919	-3.94638	2.00663	-0.28681	-2.29344	-1.55586	-0.40803	0.0970791	2
AT4G28940	0.996725	-0.805383	-1.80211	0.700425	-1.76771	-2.46813	-0.320245	-0.0239443	-0.98627	2
AT4G29610	-0.35504	-2.65393	-2.29889	1.42083	-1.75217	-3.173	0.922606	-0.853264	0.0485033	2
AT4G29700	0.785625	-2.2393	-3.02493	0.589058	-2.58931	-3.17837	0.134041	0.330608	-0.0194016	2
AT4G29720	1.60734	-0.775166	-2.3825	1.39979	-0.872396	-2.27218	0.110476	0.318027	0.220797	2
AT4G29740	0.997203	-1.72122	-2.71842	0.616275	-1.63361	-2.24988	-1.08841	-0.707479	-0.619867	2
AT4G30530	0.890303	-1.08651	-1.97681	0.948928	-1.13839	-2.08732	-0.295727	-0.354353	-0.406237	2
AT4G31330	0.979828	-1.64382	-2.62365	0.83873	-1.77703	-2.61576	-0.324733	-0.183635	-0.316848	2
AT4G31500	1.02406	-2.28059	-3.30465	1.15089	-2.51656	-3.66746	-0.043511	-0.170346	-0.406315	2
AT4G31910	0.864797	-1.09268	-1.95748	1.54787	-1.70258	-3.25045	0.98632	0.303243	-0.306653	2
AT4G33050	1.2768	-1.77664	-3.05345	1.32809	-1.39764	-2.72573	-0.487001	-0.538289	-0.159289	2
AT4G34050	1.20014	-0.907663	-2.1078	1.37057	-1.51885	-2.88942	0.26832	0.097889	-0.513296	2
AT4G34610	1.44845	-0.392928	-1.84138	1.18904	-1.05274	-2.24178	0.389047	0.64846	-0.0113557	2
AT4G34710	1.55808	-0.756877	-2.31496	0.943175	-1.09635	-2.03952	-0.40631	0.208597	-0.130876	2
AT4G35030	0.757516	-1.45265	-2.21017	0.84725	-1.35463	-2.20188	0.0426327	-0.0471011	0.0509168	2
AT4G35060	1.66014	-0.8099	-2.47004	1.00899	-1.5426	-2.55158	0.0816149	0.732769	7.28504e-05	2
AT4G35160	1.04677	-1.49395	-2.54072	0.546949	-2.10981	-2.65676	-0.301188	0.198634	-0.417226	2
AT4G36240	1.24571	-0.611762	-1.85748	1.9064	-0.630252	-2.53665	0.433127	-0.227555	-0.246046	2
AT4G36500	1.32787	-1.98013	-3.30801	1.19801	-1.72388	-2.9219	-0.289263	-0.159402	0.0968473	2
AT4G36920	0.710604	-1.17741	-1.88802	0.942354	-1.5381	-2.48046	0.473546	0.241795	-0.118897	2
AT4G37409	0.838752	-0.902484	-1.74124	0.865175	-1.58953	-2.4547	0.177142	0.15072	-0.536324	2
AT4G37410	0.854851	-0.899405	-1.75426	0.817753	-1.59426	-2.41201	0.142648	0.179746	-0.515105	2
AT4G39330	1.66053	-0.402112	-2.06264	1.13928	-0.884043	-2.02333	-0.343262	0.177986	-0.303945	2
AT4G39730	1.38662	-0.786593	-2.17321	1.61041	-1.31459	-2.925	0.697345	0.473557	-0.0544429	2
AT4G39940	1.41516	-2.23465	-3.64982	1.60759	-2.18483	-3.79243	-0.206253	-0.39868	-0.348861	2
AT4G39950	1.14507	-3.31663	-4.46169	0.961089	-3.0597	-4.02079	0.0148917	0.198871	0.455797	2
AT4G40020	1.37373	-1.13759	-2.51132	1.03071	-1.34423	-2.37494	-0.639807	-0.296788	-0.503428	2
AT4G40090	1.86899	-0.288818	-2.15781	0.387803	-1.83963	-2.22743	-1.33429	0.146899	-1.40391	2
AT5G01050	1.08871	-1.34834	-2.43706	0.960008	-0.898452	-1.85846	0.042419	0.171126	0.621019	2
AT5G01790	3.24025	0.065121	-3.17513	3.12102	-0.618111	-3.73913	0.555379	0.674611	-0.0086209	2
AT5G01840	1.13656	-0.850345	-1.98691	1.28284	-1.53348	-2.81632	0.805516	0.659241	-0.0238972	2
AT5G02190	1.73188	-1.9199	-3.65178	2.30541	-0.297064	-2.60248	0.139728	-0.433805	1.18903	2
AT5G02270	1.90497	-1.52144	-3.4264	2.21397	-1.04942	-3.26339	0.557469	0.248467	0.720482	2
AT5G02550	0.286924	-1.12031	-1.40724	1.07347	-1.96183	-3.0353	0.708066	-0.0784797	-0.919994	2
AT5G02890	0.829704	-1.12945	-1.95915	0.925149	-1.31566	-2.24081	-0.0125473	-0.107992	-0.294208	2
AT5G03395	2.23745	-0.260927	-2.49838	1.56981	-1.14836	-2.71817	-0.442586	0.22506	-0.662376	2
AT5G04950	0.823934	-1.54715	-2.37109	1.09457	-1.99753	-3.0921	1.05362	0.782987	0.332611	2
AT5G04960	1.08724	-1.64696	-2.7342	0.123622	-3.16709	-3.29071	-0.919345	0.0442722	-1.47586	2
AT5G05270	1.83883	-0.397712	-2.23654	2.29369	-0.49526	-2.78895	0.980656	0.5258	0.428252	2
AT5G05790	1.03041	-0.682775	-1.71319	1.22964	-1.00465	-2.23429	0.755318	0.556083	0.234209	2
AT5G05960	1.18371	-0.0945764	-1.27829	1.25926	-1.64184	-2.90109	0.431768	0.356223	-1.19104	2
AT5G05995	3.47285	-0.876238	-4.34909	2.45172	-1.43004	-3.88176	-1.10198	-0.0808448	-0.634644	2
AT5G06200	1.63842	-0.349545	-1.98797	0.127946	-1.80526	-1.93321	-1.08877	0.421707	-1.03401	2
AT5G06320	0.747813	-1.28042	-2.02824	1.43735	-1.02792	-2.46528	-0.0472784	-0.73682	-0.48432	2
AT5G06640	1.72101	-0.50051	-2.22152	0.568712	-1.50399	-2.0727	-1.46728	-0.31498	-1.31846	2
AT5G06790	1.84041	-0.701849	-2.54226	1.09175	-0.889946	-1.98169	-0.465322	0.283341	0.0952436	2
AT5G07460	1.03227	-1.05029	-2.08256	1.93977	-0.627946	-2.56772	0.618376	-0.289126	0.133223	2
AT5G07690	1.44299	-1.08476	-2.52776	1.23008	-0.990725	-2.22081	0.254393	0.467305	0.561344	2
AT5G08640	1.93122	-0.970391	-2.90161	2.73648	-0.938832	-3.67531	1.12521	0.319951	0.35151	2
AT5G09520	1.66339	-0.935879	-2.59927	1.54148	-1.58086	-3.12233	0.10451	0.226426	-0.418555	2
AT5G10230	0.950013	-0.877756	-1.82777	0.426502	-1.85917	-2.28567	-0.341665	0.181845	-0.799565	2
AT5G10390	0.572318	-4.69121	-5.26353	0.61688	-4.48947	-5.10635	-0.232208	-0.276771	-0.0750285	2
AT5G10410	1.39009	-0.358032	-1.74812	1.79414	-0.671572	-2.46571	0.527561	0.123508	-0.190032	2
AT5G10580	0.998429	-2.55313	-3.55156	0.798514	-2.54128	-3.33979	0.517839	0.717754	0.7296	2
AT5G11230	1.02551	-1.463	-2.4885	0.2246	-1.96041	-2.18501	-0.831541	-0.0306339	-0.52805	2
AT5G11790	0.865514	-0.579886	-1.4454	1.06735	-1.16209	-2.22944	0.699364	0.497528	-0.0846754	2
AT5G12270	0.485418	-2.8209	-3.30632	0.0322461	-2.88568	-2.91793	-0.495779	-0.0426067	-0.10739	2
AT5G12940	0.57493	-1.14369	-1.71862	1.09158	-1.66076	-2.75234	0.755981	0.239329	-0.277744	2
AT5G13320	1.7643	-0.934869	-2.69917	0.118597	-1.01311	-1.1317	-1.36264	0.28306	0.204824	2
AT5G13930	0.55363	-0.929867	-1.4835	1.7696	-1.40871	-3.17831	1.60289	0.386914	-0.0919305	2
AT5G14200	0.958813	-1.36857	-2.32739	1.54646	-0.984289	-2.53075	0.0769658	-0.510684	-0.1264	2
AT5G14700	1.18182	-1.75942	-2.94124	1.02918	-0.979635	-2.00882	-0.285494	-0.132859	0.64693	2
AT5G15130	2.47821	-2.4709	-4.9491	1.04475	-2.24384	-3.28859	-0.989578	0.443876	0.670932	2
AT5G16350	1.26044	-1.09451	-2.35495	1.10224	-1.10273	-2.20497	0.547033	0.705233	0.697017	2
AT5G17820	1.71434	-0.677764	-2.39211	0.733955	-1.28769	-2.02164	-1.0775	-0.0971146	-0.707036	2
AT5G19040	1.14036	-0.601214	-1.74157	1.02903	-1.47617	-2.50521	-0.0833738	0.0279496	-0.84701	2
AT5G19230	1.53625	-1.06691	-2.60315	1.01995	-1.52634	-2.54629	-0.963531	-0.447236	-0.906671	2
AT5G19240	3.44667	-0.556501	-4.00317	3.9919	-0.0679596	-4.05986	0.24812	-0.297111	0.19143	2
AT5G20700	1.35496	-0.914496	-2.26946	0.900853	-1.38613	-2.28698	0.064019	0.518128	0.0464934	2
AT5G20790	6.0916	0.223902	-5.86769	3.65411	-0.050709	-3.70482	-2.36075	0.0767326	-0.197879	2
AT5G22250	0.77442	-1.6464	-2.42082	0.475753	-2.18233	-2.65809	-0.413605	-0.114938	-0.650866	2
AT5G22630	1.30838	-1.42919	-2.73758	1.54645	-1.88783	-3.43429	0.474149	0.236082	-0.222561	2
AT5G22930	0.430557	-1.83773	-2.26829	0.663664	-1.9209	-2.58457	0.529951	0.296845	0.213677	2
AT5G23830	0.724852	-1.2863	-2.01115	0.953272	-1.48663	-2.4399	-0.557529	-0.785948	-0.986281	2
AT5G25160	0.482177	-1.62259	-2.10477	0.962884	-1.78519	-2.74807	0.590721	0.110014	-0.0525817	2
AT5G25890	1.12265	-0.50266	-1.62531	1.33986	-0.869949	-2.20981	0.0655514	-0.15166	-0.51895	2
AT5G26220	1.4759	-0.519778	-1.99567	1.0824	-1.24869	-2.33109	0.173223	0.566714	-0.162198	2
AT5G26230	1.53416	-1.05892	-2.59307	0.886774	-0.727864	-1.61464	-0.335556	0.311825	0.642876	2
AT5G26290	1.11134	-2.8247	-3.93604	0.389531	-3.09768	-3.48721	-1.05712	-0.335319	-0.608304	2
AT5G26310	0.798453	-1.74196	-2.54042	0.128653	-2.41954	-2.5482	-0.649567	0.0202328	-0.657346	2
AT5G26920	1.93715	-0.891406	-2.82855	1.54794	-1.13593	-2.68387	-0.631585	-0.242377	-0.486901	2
AT5G28626	0.224092	-2.54936	-2.77345	0.266121	-2.95877	-3.22489	0.49219	0.450161	0.0407474	2
AT5G36130	1.90816	-1.45819	-3.36635	0.95737	-1.7079	-2.66528	-1.14844	-0.197647	-0.447366	2
AT5G36140	1.6026	-0.419325	-2.02192	1.08185	-1.05574	-2.13758	-0.87498	-0.354235	-0.990645	2
AT5G36180	0.766325	-1.83321	-2.59953	0.302188	-2.26487	-2.56706	-0.425233	0.0389042	-0.39276	2
AT5G37990	1.55453	-0.297098	-1.85162	0.506464	-1.35426	-1.86072	-0.571969	0.476092	-0.581065	2
AT5G38010	0.987025	-1.60734	-2.59436	0.707326	-2.18666	-2.89399	0.392482	0.672181	0.0928597	2
AT5G38020	1.37719	-1.19642	-2.57361	0.904028	-1.98985	-2.89388	-0.525884	-0.0527216	-0.846147	2
AT5G38240	1.38508	-0.622422	-2.0075	1.7322	-0.957222	-2.68942	1.10772	0.760606	0.425806	2
AT5G38420	0.58057	-0.931108	-1.51168	1.20038	-1.21908	-2.41946	1.18852	0.568711	0.280744	2
AT5G39670	3.66321	-0.940053	-4.60326	2.66065	-1.18605	-3.8467	-1.17395	-0.171388	-0.417388	2
AT5G39760	0.493663	-2.16	-2.65366	0.347396	-2.3546	-2.70199	0.0839604	0.230227	0.0356246	2
AT5G41050	1.18586	-1.01069	-2.19655	0.836086	-0.882203	-1.71829	0.278299	0.628076	0.75656	2
AT5G41080	1.7524	-0.890945	-2.64334	0.57429	-1.09836	-1.67265	-1.24991	-0.0718021	-0.279213	2
AT5G42510	1.43571	-0.785963	-2.22168	0.876964	-1.21054	-2.08751	-1.19889	-0.640141	-1.06472	2
AT5G42800	0.770717	-1.10256	-1.87327	2.13813	-1.55593	-3.69406	2.11103	0.743613	0.29024	2
AT5G42830	1.91163	-1.16221	-3.07384	0.682878	-1.16121	-1.84409	-1.27735	-0.0485942	-0.0475998	2
AT5G42860	0.775803	-1.79345	-2.56925	1.72876	-1.56588	-3.29464	0.22637	-0.726588	-0.499021	2
AT5G43350	1.35003	-0.712014	-2.06204	1.29416	-1.3177	-2.61186	-0.289687	-0.233814	-0.839505	2
AT5G43520	1.78349	-0.72374	-2.50723	0.856401	-1.60495	-2.46135	-0.809982	0.117102	-0.764109	2
AT5G43580	1.61241	-0.679767	-2.29218	1.75366	-0.529732	-2.28339	-0.783623	-0.924871	-0.774836	2
AT5G43690	0.640022	-1.18589	-1.82591	0.776894	-1.84244	-2.61933	0.333662	0.19679	-0.459761	2
AT5G44350	0.999482	-0.83669	-1.83617	0.83088	-1.82639	-2.65727	0.0809413	0.249544	-0.740157	2
AT5G44390	1.3297	-1.95287	-3.28257	0.44712	-2.32674	-2.77386	-0.448422	0.434158	0.0602927	2
AT5G44400	0.409853	-1.26212	-1.67197	1.23447	-1.62346	-2.85793	1.54759	0.722974	0.361633	2
AT5G44565	0.93792	-0.859881	-1.7978	1.18894	-1.03829	-2.22722	0.350293	0.0992773	-0.0791269	2
AT5G44910	1.79605	-0.189685	-1.98573	0.928586	-1.42868	-2.35727	-1.16931	-0.301854	-1.54085	2
AT5G45070	1.19249	-0.653071	-1.84556	1.39084	-1.00179	-2.39263	0.118994	-0.0793531	-0.428075	2
AT5G45280	1.31371	-1.77606	-3.08977	1.09374	-1.34379	-2.43753	-0.18504	0.034935	0.467201	2
AT5G45730	0.608281	-1.59517	-2.20345	0.446526	-2.118	-2.56453	0.230183	0.391939	-0.130896	2
AT5G46240	1.1479	-0.462541	-1.61044	1.00286	-1.03445	-2.03731	0.131388	0.276427	-0.295479	2
AT5G46890	1.52797	-0.519741	-2.04771	1.06617	-1.51491	-2.58108	-0.721756	-0.259959	-1.25513	2
AT5G46900	1.32696	-0.686719	-2.01368	1.15127	-1.44338	-2.59466	-0.689841	-0.514156	-1.27082	2
AT5G47230	2.57306	-0.341513	-2.91457	2.41038	-0.658265	-3.06864	-0.398078	-0.235397	-0.55215	2
AT5G47560	1.66723	-0.44083	-2.10806	0.756329	-1.16701	-1.92334	-0.414784	0.496121	-0.230061	2
AT5G47980	0.927581	-2.35247	-3.28005	0.405654	-3.70938	-4.11503	-0.387662	0.134265	-1.22264	2
AT5G48900	1.17542	-1.20143	-2.37685	1.04609	-1.58562	-2.63171	0.111858	0.241187	-0.143	2
AT5G50200	1.13095	-0.46334	-1.59429	0.968564	-1.16278	-2.13135	-0.0612334	0.101158	-0.598284	2
AT5G50560	1.10951	-1.08838	-2.19789	0.631855	-1.61476	-2.24661	-0.701871	-0.224217	-0.750592	2
AT5G50660	0.937608	-1.46868	-2.40629	0.50469	-1.56569	-2.07038	-0.559658	-0.12674	-0.223744	2
AT5G51190	3.0049	-1.03879	-4.04369	2.67016	-0.896837	-3.567	-0.273773	0.0609652	0.202916	2
AT5G52250	0.661436	-1.16172	-1.82316	1.67454	-0.66665	-2.34119	1.36285	0.349739	0.844812	2
AT5G52310	2.22909	0.392823	-1.83626	2.69409	-0.656041	-3.35013	2.08349	1.61848	0.56962	2
AT5G52320	1.55423	-0.307851	-1.86208	1.7628	-0.860393	-2.62319	-0.103062	-0.311634	-0.864177	2
AT5G52750	2.08495	-0.948399	-3.03335	2.16272	-0.409161	-2.57188	-0.139724	-0.217491	0.321748	2
AT5G52940	0.960917	-1.02455	-1.98547	0.54358	-1.55902	-2.1026	-0.374714	0.0426224	-0.491847	2
AT5G53290	1.25248	-1.64109	-2.89357	1.84656	-1.51635	-3.36291	0.619616	0.0255371	0.150273	2
AT5G53990	0.994094	-1.23074	-2.22483	0.252968	-2.82387	-3.07684	-0.293964	0.447162	-1.14597	2
AT5G54060	-0.714638	-1.42393	-0.709288	1.68325	-1.6474	-3.33065	2.55539	0.157503	-0.0659744	2
AT5G54370	0.588841	-1.01702	-1.60586	1.12152	-1.52419	-2.64571	0.0830494	-0.449628	-0.956803	2
AT5G54710	2.49694	-0.332171	-2.82911	3.0343	-0.555313	-3.58961	0.17156	-0.365799	-0.588941	2
AT5G55120	0.900631	-1.0711	-1.97174	0.951862	-1.20654	-2.1584	0.229962	0.178731	0.0432975	2
AT5G56080	1.22171	-1.13958	-2.36129	0.840519	-1.39634	-2.23686	-0.277301	0.103889	-0.152864	2
AT5G57010	0.707357	-1.58258	-2.28994	1.0744	-1.91921	-2.99361	0.326966	-0.0400759	-0.376709	2
AT5G57220	3.54583	-1.39791	-4.94373	2.31829	-0.843079	-3.16137	-1.91763	-0.69009	-0.135264	2
AT5G58860	0.715621	-1.30477	-2.02039	0.742451	-1.89992	-2.64237	0.189666	0.162837	-0.432314	2
AT5G59350	1.13846	-0.845098	-1.98356	1.25555	-0.97382	-2.22937	0.162774	0.0456871	-0.0830345	2
AT5G59510	1.4206	-0.686663	-2.10727	0.729578	-1.28657	-2.01615	-0.772288	-0.0812631	-0.681174	2
AT5G59870	0.454963	-2.05505	-2.51001	0.818907	-2.12257	-2.94148	0.306224	-0.0577201	-0.125242	2
AT5G60890	1.38187	-1.2193	-2.60117	1.02539	-1.88594	-2.91133	0.351731	0.708216	0.0415689	2
AT5G61000	0.163598	-2.74875	-2.91235	0.529069	-2.44078	-2.96985	0.0806309	-0.28484	0.0231281	2
AT5G61420	1.5259	-1.23371	-2.75961	1.55021	-1.77096	-3.32117	0.194134	0.169823	-0.367422	2
AT5G61570	1.04732	-1.27816	-2.32548	0.807589	-1.69703	-2.50461	-0.424445	-0.184714	-0.603584	2
AT5G62070	1.082	-0.848165	-1.93016	1.05864	-0.821205	-1.87984	0.119681	0.143038	0.169998	2
AT5G62420	1.08406	-0.365143	-1.4492	1.00486	-2.24421	-3.24907	-0.0711837	0.00801079	-1.87106	2
AT5G62680	0.839792	-1.36368	-2.20348	0.873127	-1.04395	-1.91707	-0.233361	-0.266696	0.0530415	2
AT5G64890	1.17587	-0.849222	-2.02509	0.982932	-0.849294	-1.83223	-0.363421	-0.170481	-0.170553	2
AT5G64905	1.85721	-0.953553	-2.81077	1.67868	-0.277743	-1.95642	-0.854344	-0.675811	0	2
AT5G65870	1.08477	-1.24581	-2.33058	0.766147	-1.11757	-1.88371	-0.64549	-0.326868	-0.198619	2
AT5G66390	1.09337	-0.549031	-1.6424	1.26356	-0.839204	-2.10276	0.0693255	-0.100856	-0.39103	2
AT5G66650	1.47536	-1.52863	-3.00399	1.38926	-0.753194	-2.14245	0.0313593	0.117459	0.892896	2
AT5G66985	1.37063	-1.94213	-3.31277	1.70539	-1.65223	-3.35762	0.459374	0.124616	0.414516	2
AT1G01140	1.15007	1.03159	-0.118484	0.398767	0.679963	0.281196	-0.717261	0.0340449	-0.317581	3
AT1G01360	0.471279	1.3797	0.908417	0.42052	0.722449	0.30193	0.205685	0.256444	-0.400802	3
AT1G01710	-0.220216	0.795276	1.01549	0.479673	0.44985	-0.0298233	0.740828	0.0409387	-0.304488	3
AT1G01980	0.12119	1.26748	1.14629	0.367759	1.22569	0.857933	0.246569	-6.66134e-16	-0.0417922	3
AT1G02470	1.58904	2.04723	0.458187	0.600343	2.10237	1.50202	-0.779503	0.209195	0.264333	3
AT1G04570	2.40889	2.9573	0.548417	2.88041	2.29666	-0.583748	1.1092	0.637679	-0.0229606	3
AT1G04743	0.354219	0.907599	0.55338	-0.235783	1.24239	1.47818	-0.146971	0.443031	0.777827	3
AT1G04920	0.216134	1.3918	1.17567	-0.207458	0.524095	0.731553	-0.0786863	0.344906	-0.522801	3
AT1G05170	1.82604	3.32176	1.49572	1.77785	2.83915	1.0613	0.334659	0.382846	-0.0997653	3
AT1G05257	1.70559	1.48514	-0.220455	1.87003	2.18542	0.315386	-0.0819742	-0.246413	0.453867	3
AT1G05317	0.240214	1.55743	1.31722	0.328973	1.24301	0.914038	-0.0402162	-0.128976	-0.443394	3
AT1G05340	-0.0249788	1.20765	1.23263	0.21689	0.965036	0.748145	-0.32712	-0.568989	-0.811605	3
AT1G05347	0.797995	2.20958	1.41158	0.961118	2.25912	1.298	-0.186504	-0.349627	-0.300084	3
AT1G05894	0.622161	1.98871	1.36655	0.509244	1.8002	1.29095	-0.276134	-0.163217	-0.351735	3
AT1G06570	0.529901	1.07042	0.540521	0.0750607	0.982958	0.907897	0.0693361	0.524176	0.436712	3
AT1G07430	1.29418	2.43894	1.14476	2.34606	3.05989	0.71383	0.641746	-0.410132	0.21082	3
AT1G07450	1.25037	1.9865	0.73613	0.197373	0.598869	0.401495	1.50154	2.55454	1.16691	3
AT1G07485	1.20764	1.99851	0.790873	0.0326044	1.74139	1.70879	-0.592477	0.582556	0.32544	3
AT1G07490	1.08904	2.00099	0.911951	-0.162869	1.68991	1.85278	-0.646953	0.604956	0.293873	3
AT1G07700	1.08596	0.747625	-0.338332	0.276427	0.298945	0.0225173	-0.108777	0.700753	0.252073	3
AT1G07710	0.294899	1.03808	0.743183	0.668453	1.02868	0.360222	0.538561	0.165006	0.1556	3
AT1G07860	0.234856	1.04394	0.809086	-2.22045e-16	0.758335	0.758335	-0.234856	-4.44089e-16	-0.285608	3
AT1G07870	0.69611	1.33538	0.639273	0.276187	0.86763	0.591443	-0.0954484	0.324475	-0.143279	3
AT1G07890	0.848511	0.645072	-0.203438	1.01428	0.85023	-0.164048	-0.110644	-0.276412	-0.0712541	3
AT1G07943	-0.122615	1.62634	1.74896	0.538362	1.16655	0.628184	0.85115	0.190173	-0.269625	3
AT1G08645	2.59473	2.8883	0.293578	1.54998	2.02586	0.475885	-0.564733	0.480013	-0.382427	3
AT1G08733	1.54657	1.4243	-0.122275	0.659249	1.56023	0.900985	-0.00459277	0.882728	1.01867	3
AT1G09070	1.16785	1.49759	0.329746	0.560875	1.59461	1.03373	-0.773369	-0.166399	-0.0693812	3
AT1G09537	0.00725871	1.78093	1.77367	0.645056	1.3505	0.705445	0.0980732	-0.539724	-0.970156	3
AT1G09627	0.920833	1.44068	0.519842	0.27535	0.892748	0.617399	-0.383726	0.261757	-0.28617	3
AT1G09950	2.0219	2.86328	0.841379	3.31683	4.16529	0.848457	1.3487	0.0537703	1.35578	3
AT1G10220	0.709146	1.9037	1.19456	-0.434233	0.928036	1.36227	-0.620358	0.523022	-0.452648	3
AT1G10650	1.80782	1.32901	-0.478806	1.19604	0.97807	-0.217969	-0.0975652	0.514215	0.163272	3
AT1G10740	1.00418	1.63215	0.627971	0.22615	0.933981	0.707831	0.485042	1.26307	0.564902	3
AT1G10810	0.552185	1.91646	1.36428	0.0317097	1.04887	1.01716	-0.0243561	0.496119	-0.371478	3
AT1G10960	0.954773	2.61357	1.65879	0.923758	2.33561	1.41185	0.323589	0.354604	0.0766427	3
AT1G11960	1.51691	1.75342	0.236508	0.832608	0.677804	-0.154804	-0.160003	0.5243	-0.551315	3
AT1G12420	0.817821	1.15622	0.338396	1.29305	1.01223	-0.280822	0.380145	-0.0950859	-0.239073	3
AT1G12990	1.28282	1.1896	-0.093216	0.720606	1.09057	0.369964	-0.547384	0.0148292	-0.0842044	3
AT1G13310	1.87405	2.20255	0.3285	0.816589	2.7522	1.93561	-1.23588	-0.178411	0.371234	3
AT1G13340	0.19562	0.765781	0.57016	0.358693	1.05754	0.698846	-0.496927	-0.659999	-0.368241	3
AT1G14190	0.706868	1.76245	1.05558	0.115286	1.05879	0.9435	-0.107315	0.484267	-0.219395	3
AT1G17210	0.460645	1.01269	0.552048	-0.126118	0.621793	0.747911	-0.138746	0.448017	0.0571173	3
AT1G17360	1.22639	1.75204	0.525648	0.191515	0.852795	0.661281	-0.109358	0.925518	0.0262748	3
AT1G18335	0.536749	1.37069	0.833941	0.120502	0.74941	0.628908	-0.077474	0.338773	-0.282507	3
AT1G18460	0.54131	1.2454	0.704088	-0.390449	0.847132	1.23758	-0.395306	0.536452	0.138187	3
AT1G19020	1.43141	1.48483	0.0534252	1.14473	2.06672	0.921993	-0.962738	-0.676059	-0.0941703	3
AT1G19490	0.816323	1.91137	1.09505	1.02976	2.24906	1.2193	0.871716	0.658281	0.995975	3
AT1G20440	0.0268008	1.36899	1.34219	1.2376	1.2845	0.0469051	1.14449	-0.0663059	-0.150798	3
AT1G20450	0.936539	1.4759	0.539363	2.1506	1.28881	-0.861795	1.31808	0.104022	-0.0830741	3
AT1G20650	0.792302	2.04891	1.25661	0.195401	1.7429	1.5475	-0.166536	0.430366	0.124356	3
AT1G21010	0.693083	1.16318	0.470098	0.788798	1.28941	0.50061	-0.0728028	-0.168518	-0.0422901	3
AT1G21140	0.41965	1.4834	1.06375	0.497642	1.69813	1.20048	-0.133401	-0.211394	0.00333309	3
AT1G21410	1.45501	2.14803	0.693029	0.917792	1.64558	0.727787	-0.0612551	0.475959	-0.0264968	3
AT1G21460	0.762653	2.3497	1.58705	0.936436	2.18718	1.25074	0.105789	-0.067994	-0.23052	3
AT1G23040	0.504419	0.849669	0.34525	0.695662	1.27332	0.577653	-0.312636	-0.503879	-0.0802327	3
AT1G23330	0.564897	1.47696	0.912068	0.510783	1.28408	0.773299	0.377826	0.43194	0.239058	3
AT1G23550	0.300998	0.645406	0.344407	1.15297	1.37762	0.224649	0.169032	-0.682941	0.049273	3
AT1G23740	1.52454	1.55097	0.0264247	0.563586	1.00163	0.438045	0.138104	1.09906	0.549724	3
AT1G24330	0.744816	1.58988	0.845067	1.11878	1.44084	0.322056	0.80037	0.426403	0.27736	3
AT1G25025	6.66134e-16	1.47731	1.47731	0.020084	0.475758	0.455674	0.0860584	0.0659744	-0.935574	3
AT1G27120	0.818134	1.00102	0.182889	0.192802	0.381914	0.189112	0.110906	0.736237	0.117129	3
AT1G29025	1.38273	1.22041	-0.162314	0.688563	1.06815	0.379586	-0.936349	-0.242185	-0.394449	3
AT1G29170	1.08618	0.922692	-0.163488	0.406138	0.455426	0.0492877	-0.133871	0.54617	0.0789047	3
AT1G30190	1.17258	2.91918	1.7466	0.138145	1.54017	1.40202	-0.627981	0.406449	-0.972559	3
AT1G30500	0.622159	1.31865	0.696487	0.518549	1.08674	0.568191	0.163095	0.266706	0.0347988	3
AT1G31490	0.0941571	1.00443	0.910275	-0.0487389	0.743326	0.792065	-0.120642	0.0222545	-0.238851	3
AT1G31820	1.27943	1.99221	0.712786	-0.644595	1.27172	1.91631	-2.02728	-0.103258	-0.823757	3
AT1G32127	0.596434	1.37552	0.77909	0.226265	1.62243	1.39616	-0.77586	-0.40569	-0.158789	3
AT1G32330	0.106512	1.66993	1.56341	0.254911	1.15612	0.901213	0.252482	0.104082	-0.409719	3
AT1G32375	0.771176	2.53532	1.76414	0.327414	1.34566	1.01824	-0.271435	0.172327	-1.01733	3
AT1G32780	0.715679	1.23784	0.522164	0.393358	1.23438	0.84102	-0.0288368	0.293484	0.290019	3
AT1G35510	0.136744	1.11447	0.977726	0.0308728	0.850288	0.819415	0.147451	0.253322	-0.0108595	3
AT1G36730	0.28668	1.12938	0.842701	0.0759883	0.990282	0.914293	-0.0375518	0.17314	0.0340407	3
AT1G43160	1.61098	2.82369	1.21271	0.693588	1.74153	1.04794	-0.212971	0.704417	-0.377746	3
AT1G45130	0.168828	1.28304	1.11421	0.1765	0.93993	0.76343	0.489938	0.482267	0.139154	3
AT1G45332	-0.0693609	0.992062	1.06142	0.47537	0.838084	0.362714	0.517224	-0.0275071	-0.181485	3
AT1G45616	0.643431	1.33615	0.69272	0.595181	0.442151	-0.153029	-0.0783778	-0.0301277	-0.924127	3
AT1G47510	0.614506	1.91714	1.30263	0.277915	1.04697	0.769055	0.256105	0.592696	-0.277474	3
AT1G48745	2.04461	2.80247	0.757864	0.974671	2.21068	1.23601	-0.527535	0.542403	-0.0493935	3
AT1G49450	1.40507	2.45354	1.04847	1.58384	2.11057	0.526724	0.145826	-0.0329476	-0.375923	3
AT1G49840	0.571157	1.91254	1.34138	0.386049	1.67279	1.28674	0.0771208	0.262229	0.0224846	3
AT1G51350	1.13221	0.915708	-0.216502	0.770275	0.721852	-0.0484229	-0.132546	0.229389	0.0355336	3
AT1G52570	0.683479	1.52463	0.841153	-0.0871127	0.029992	0.117105	0.521214	1.29181	-0.202835	3
AT1G53180	0.360183	1.08793	0.727747	0.0868558	1.21527	1.12841	-0.180199	0.0931284	0.220467	3
AT1G53470	0.0551283	0.282634	0.227506	0.531335	1.11751	0.586179	-0.0109457	-0.487153	0.347727	3
AT1G53590	0.246713	1.34428	1.09756	0.512601	1.11174	0.599138	0.520838	0.25495	0.0224135	3
AT1G54160	-0.127602	1.3094	1.437	0.239531	0.976848	0.737317	0.665823	0.29869	-0.0338646	3
AT1G55320	0.556788	1.8491	1.29231	0.608219	1.19127	0.583055	0.389215	0.337784	-0.320044	3
AT1G56060	0.427227	1.19785	0.770621	1.12708	2.14656	1.01949	-0.286471	-0.986319	-0.0376043	3
AT1G59700	1.58743	1.06715	-0.520284	0.50519	0.793207	0.288017	-0.816972	0.26527	-0.00867129	3
AT1G60190	3.55242	3.9589	0.406475	2.60522	3.33181	0.726586	0.643601	1.5908	0.963712	3
AT1G60750	0.902635	2.98257	2.07993	0.82508	2.31288	1.4878	-0.0689736	0.00858141	-0.661102	3
AT1G61660	0.749126	1.29064	0.541518	0.649734	1.09647	0.446733	0.0744498	0.173842	-0.0203351	3
AT1G61890	0.542802	0.617412	0.0746098	1.29907	1.0868	-0.21227	0.194252	-0.562019	-0.0926269	3
AT1G62510	1.50987	1.48376	-0.0261157	1.16339	1.56236	0.39897	-0.870645	-0.524159	-0.445559	3
AT1G62570	2.17288	2.22852	0.0556358	1.55644	1.70651	0.15007	-0.191069	0.425375	-0.0966343	3
AT1G63010	0.661315	1.56214	0.900828	0.477512	1.4476	0.970086	-0.0892905	0.0945121	-0.0200321	3
AT1G64950	1.40153	1.14379	-0.257742	1.16785	1.04548	-0.122368	0.0994854	0.33317	0.23486	3
AT1G65560	0.45529	1.2499	0.794614	0.405461	0.882363	0.476902	0.452357	0.502186	0.134645	3
AT1G67000	1.06162	1.01334	-0.0482851	0.256767	0.757095	0.500327	-0.644131	0.160726	-0.0955182	3
AT1G67460	0.262136	1.50693	1.2448	0.133844	1.33562	1.20177	0.196873	0.325165	0.153849	3
AT1G68440	1.63294	2.39135	0.758402	0.397985	2.30591	1.90792	-0.22814	1.00682	0.921379	3
AT1G68480	0.0983543	1.4176	1.31925	0.476291	1.52033	1.04404	0.737507	0.35957	0.462297	3
AT1G68550	0.938332	1.38674	0.448408	0.991987	1.54842	0.556435	-0.14192	-0.195575	-0.0338928	3
AT1G68568	1.14754	0.945021	-0.20252	0.675894	1.64705	0.971154	-0.194468	0.277179	0.979207	3
AT1G68620	1.05705	1.55283	0.49578	0.754819	1.44349	0.688667	-0.196675	0.105553	-0.00378846	3
AT1G69160	1.09763	1.39961	0.301978	-0.817195	0.714697	1.53189	-0.856242	1.05859	0.373673	3
AT1G69295	-0.0162958	0.927154	0.943449	0.725522	1.18251	0.456993	0.358711	-0.383107	-0.127746	3
AT1G69430	0.429651	0.907965	0.478315	0.305136	1.3919	1.08676	-0.497329	-0.372815	0.111117	3
AT1G69480	1.86196	2.37906	0.517107	1.45535	2.0957	0.640359	0.392729	0.799339	0.515981	3
AT1G70230	1.04093	0.78857	-0.252358	0.293573	0.40044	0.106867	-0.24633	0.501024	0.112894	3
AT1G70590	0.357807	1.28833	0.930525	0.0829394	1.27534	1.1924	-0.0930451	0.181822	0.168832	3
AT1G70610	1.36663	1.16434	-0.202285	0.807455	0.7082	-0.0992555	0.0204739	0.579647	0.123503	3
AT1G71240	0.896416	1.85969	0.963279	0.128542	1.5588	1.43026	-0.285324	0.48255	0.181652	3
AT1G72810	1.04588	1.24018	0.194301	1.09669	1.34858	0.251885	-0.0865533	-0.137367	-0.0289687	3
AT1G72890	1.30674	0.982181	-0.324562	-0.178171	0.860753	1.03892	-0.875217	0.609696	0.488268	3
AT1G73130	0.471678	1.2402	0.76852	0.147806	0.853954	0.706147	-0.116842	0.20703	-0.179214	3
AT1G73260	1.18205	0.67008	-0.511975	0.359115	1.08347	0.724355	-1.72123	-0.898294	-0.484904	3
AT1G74290	1.12947	1.97245	0.842976	0.596823	2.32022	1.72339	-0.146416	0.386234	0.734001	3
AT1G74330	0.719469	1.03378	0.314307	0.123411	0.86306	0.739649	-0.55889	0.0371672	-0.133548	3
AT1G74450	0.659278	1.86333	1.20406	0.585017	1.53029	0.945271	0.150083	0.224344	-0.108703	3
AT1G75100	1.24967	1.11847	-0.131194	-0.697003	0.0298842	0.726887	-0.277541	1.66913	0.58054	3
AT1G75400	0.0912519	1.05359	0.962339	-0.0164026	0.971651	0.988054	0.0370159	0.14467	0.0627311	3
AT1G75770	0.00322147	1.06821	1.06499	0.21638	1.34528	1.1289	0.348774	0.135615	0.412691	3
AT1G75810	1.39465	1.46189	0.0672376	0.627013	1.46047	0.833462	-0.5604	0.207235	0.205824	3
AT1G76080	0.282496	1.29378	1.01128	-0.00630593	1.14749	1.1538	-0.132661	0.156141	0.00985088	3
AT1G76130	0.46291	2.00072	1.53781	0.65662	1.54842	0.891801	0.697152	0.503442	0.0511439	3
AT1G76350	1.10132	1.7626	0.661272	0.520491	1.33865	0.818161	-0.160679	0.420153	-0.00378946	3
AT1G76600	1.8813	1.25364	-0.627659	0.861084	0.966198	0.105115	-1.35228	-0.33206	-0.619506	3
AT1G76620	0.411097	1.55072	1.13962	1.12698	1.36442	0.237441	0.533994	-0.181892	-0.368184	3
AT1G76800	0.895409	1.445	0.549591	0.443896	0.602936	0.15904	-0.341179	0.110334	-0.73173	3
AT1G76980	1.22274	0.943889	-0.278847	1.0384	1.00668	-0.0317139	-0.52725	-0.34291	-0.280116	3
AT1G77590	0.672701	1.11188	0.439184	0.43752	0.975438	0.537917	-0.0719229	0.163258	0.0268108	3
AT1G77680	0.689201	1.54209	0.852886	0.358703	1.17841	0.819702	-0.251041	0.0794569	-0.284225	3
AT1G77950	1.14247	1.18469	0.0422169	-0.364541	0.216527	0.581068	-0.218562	1.28845	0.320289	3
AT1G78070	2.54345	2.42387	-0.119583	1.7566	1.10129	-0.65531	0.618129	1.40498	0.0824028	3
AT1G78230	1.31	1.51461	0.204607	0.93114	0.770582	-0.160557	0.0135484	0.392411	-0.351616	3
AT1G78380	0.649951	0.950432	0.300481	0.43228	1.11018	0.677902	-0.227161	-0.00949022	0.15026	3
AT1G78540	0.316011	1.06316	0.74715	-0.264572	0.643727	0.908299	-0.144741	0.435843	0.0164082	3
AT1G78590	0.0890542	1.05771	0.968657	0.509459	1.16988	0.660425	0.134315	-0.28609	-0.173917	3
AT1G78600	1.44686	1.54511	0.098249	1.47893	1.70277	0.223838	-0.0634538	-0.0955288	0.0621349	3
AT1G78610	0.912868	2.70362	1.79075	1.19319	2.46603	1.27284	0.337824	0.0575053	-0.180089	3
AT1G78990	0.735495	0.841382	0.105887	0.731117	1.20206	0.470939	-0.342797	-0.33842	0.0222545	3
AT1G79520	1.50532	1.32583	-0.179486	0.937179	1.22743	0.290251	-0.113814	0.454326	0.355923	3
AT1G79550	0.224678	1.49188	1.2672	0.7701	1.61277	0.84267	0.209469	-0.335954	-0.215061	3
AT2G00840	0.652406	1.18483	0.532428	0.478286	0.948777	0.470491	-1.40195	-1.22783	-1.46389	3
AT2G01430	0.471793	1.95986	1.48807	0.240614	1.46097	1.22035	0.203117	0.434296	-0.064598	3
AT2G02795	0.732123	0.312543	-0.419579	2.22045e-16	1.05661	1.05661	-0.732123	-2.22045e-16	0.744065	3
AT2G03160	0	1.04394	1.04394	0	0.0760164	0.0760164	-4.44089e-16	-4.44089e-16	-0.967926	3
AT2G03730	1.04854	1.11284	0.0643017	0.348993	0.500687	0.151694	-0.217993	0.481554	-0.130601	3
AT2G04350	0.727337	1.17747	0.450134	0.901086	0.900693	-0.000392704	0.484453	0.310704	0.0339263	3
AT2G07613	-0.0769426	1.33765	1.4146	0.337633	1.12309	0.78546	0.132903	-0.281673	-0.496234	3
AT2G07646	-0.311799	1.71428	2.02608	0.273271	0.625899	0.352628	0.525693	-0.0593768	-1.14776	3
AT2G07820	0	1.59193	1.59193	-0.0351317	0.757131	0.792263	0.0860584	0.12119	-0.713608	3
AT2G08440	2.00903	2.95386	0.94483	-0.195682	1.02674	1.22242	-1.12343	1.08129	-0.845832	3
AT2G08780	1.52589	2.53793	1.01204	1.65605	2.25053	0.594473	0.458694	0.32853	0.0411308	3
AT2G09440	0.0522376	1.49936	1.44712	-0.364419	0.15941	0.52383	-0.279418	0.137239	-1.20271	3
AT2G16070	1.01861	0.992126	-0.0264856	0.319936	0.634818	0.314882	-0.115207	0.583468	0.22616	3
AT2G17180	0	1.31481	1.31481	4.44089e-16	0.633158	0.633158	4.44089e-16	0	-0.681649	3
AT2G18630	0.516304	1.06998	0.553677	0.139063	0.827201	0.688138	-0.0521113	0.32513	0.0823498	3
AT2G18915	0.806732	1.18426	0.377523	0.558755	1.15321	0.594454	-0.063665	0.184311	0.153266	3
AT2G20880	0.52638	1.63734	1.11096	0.68	2.08195	1.40195	-0.706592	-0.860211	-0.415607	3
AT2G21180	0.749636	2.07968	1.33005	0.334985	1.92198	1.587	-0.108862	0.305789	0.148087	3
AT2G21320	4.05394	4.00394	-0.0500031	1.25193	1.61319	0.361258	0.774153	3.57617	1.18541	3
AT2G22360	0.164395	1.23979	1.0754	0.965017	1.23039	0.265378	0.796239	-0.00438294	-0.0137781	3
AT2G24300	0.125961	1.21377	1.0878	-0.180973	0.627623	0.808595	-0.15297	0.153964	-0.432179	3
AT2G24530	0.315263	1.04398	0.728721	-0.166943	0.718585	0.885529	-0.0604808	0.421726	0.0963272	3
AT2G24540	2.29836	1.68556	-0.612801	1.35259	1.3866	0.0340073	0.669312	1.61509	1.31612	3
AT2G24545	2.30101	1.67252	-0.628492	1.34066	1.37158	0.0309197	0.633495	1.59385	1.29291	3
AT2G25625	0.808084	1.10826	0.300173	0.876524	1.0954	0.218879	0.343419	0.274979	0.262125	3
AT2G26570	0.448633	1.11709	0.668459	0.285713	0.945606	0.659893	0.126835	0.289755	0.118269	3
AT2G26690	1.59153	2.14472	0.553189	1.00555	1.78984	0.784293	-0.393941	0.19204	-0.162837	3
AT2G26800	1.09744	1.01391	-0.083521	0.613272	0.545366	-0.0679064	0.00176293	0.485926	0.0173775	3
AT2G27060	0.580505	1.22718	0.646677	0.0601321	0.925538	0.865406	-0.158964	0.361409	0.0597653	3
AT2G27260	1.2767	0.835816	-0.440884	0.403258	0.960138	0.55688	-0.948865	-0.0754231	0.0488983	3
AT2G28320	0.911285	1.08008	0.168792	0.46909	0.769362	0.300272	-0.13075	0.311445	0.000730813	3
AT2G30070	0.104928	1.46134	1.35641	-0.0134501	0.891234	0.904684	0.156628	0.275006	-0.295103	3
AT2G30250	0.841032	1.21442	0.373384	0.291936	0.647515	0.355579	-0.462316	0.0867804	-0.480121	3
AT2G31560	1.42079	2.8155	1.3947	0.480035	1.90752	1.42749	-0.0525318	0.888225	-0.0197495	3
AT2G31680	0.829721	1.03968	0.209961	0.206108	0.552021	0.345913	-0.371605	0.252008	-0.235653	3
AT2G32020	1.8671	1.28658	-0.580517	1.25896	1.40231	0.143346	-0.667829	-0.0596931	0.056034	3
AT2G32410	0.450001	1.11	0.659995	0.316801	0.859351	0.54255	-0.113686	0.0195137	-0.231132	3
AT2G32430	0.685138	1.01465	0.329507	0.537081	1.34941	0.812331	-0.301548	-0.153491	0.181275	3
AT2G32530	2.60771	1.97923	-0.628476	1.17357	1.12095	-0.0526245	-0.311983	1.12215	0.263868	3
AT2G33360	0.998127	1.02758	0.0294518	0.365582	0.562524	0.196942	-0.0763815	0.556164	0.0911089	3
AT2G33380	1.67276	1.48617	-0.186591	1.74666	1.31127	-0.435392	-0.263102	-0.337003	-0.511903	3
AT2G33585	0.610619	1.00475	0.394133	0.501109	1.23421	0.733101	-0.194254	-0.0847445	0.144714	3
AT2G33700	0.604127	1.54598	0.941856	0.195621	1.4262	1.23058	-0.126491	0.282016	0.162233	3
AT2G34450	0.0454	0.789387	0.743987	0.289152	1.44948	1.16033	0.111884	-0.131867	0.528225	3
AT2G34500	0.670261	1.06986	0.399596	-0.603237	0.699583	1.30282	-1.25837	0.0151286	-0.355145	3
AT2G34660	1.0667	1.13904	0.0723414	0.628015	0.64422	0.0162048	0.117275	0.555963	0.0611386	3
AT2G35660	1.14522	0.909209	-0.236009	0.894401	0.501415	-0.392986	0.505807	0.756624	0.34883	3
AT2G35940	0.851156	1.22327	0.372109	0.703052	0.688649	-0.0144031	0.0872094	0.235313	-0.299303	3
AT2G35945	0.867985	1.75844	0.890455	0.207086	1.15578	0.948691	-0.51592	0.144979	-0.457684	3
AT2G36220	1.52423	2.50658	0.982355	1.6598	2.25109	0.591292	0.421354	0.285779	0.0302909	3
AT2G36790	0.880189	2.66703	1.78684	0.612783	1.85688	1.24409	0.243236	0.510642	-0.299511	3
AT2G36792	0.823389	2.58955	1.76617	0.572899	1.7875	1.2146	0.253131	0.50362	-0.298434	3
AT2G36800	2.41511	3.05914	0.644032	2.319	3.03553	0.716533	-0.0237165	0.0723938	0.0487843	3
AT2G36810	0.110631	1.07061	0.959977	0.0892554	0.926667	0.837411	-0.0808797	-0.0595043	-0.203446	3
AT2G36830	0.958668	1.71496	0.756291	0.641875	1.70392	1.06204	-0.681329	-0.364536	-0.375575	3
AT2G37170	1.09445	1.55377	0.459324	0.267117	1.10105	0.833938	-0.302897	0.524434	0.0717171	3
AT2G38520	2.22045e-16	1.16882	1.16882	0	0.420542	0.420542	0.12119	0.12119	-0.627084	3
AT2G38600	0.251956	1.45331	1.20135	0.975767	1.50698	0.531212	0.117443	-0.606368	-0.552696	3
AT2G39110	0.779097	1.68219	0.903098	0.277113	1.06352	0.786405	-0.323357	0.178627	-0.44005	3
AT2G39980	1.31293	1.96322	0.650287	0.93526	2.4538	1.51854	-0.344969	0.0327034	0.523287	3
AT2G40300	-0.201602	1.15596	1.35756	0.391027	1.06542	0.674389	0.642528	0.0498993	-0.0406462	3
AT2G40400	1.18933	0.962485	-0.226848	0.274939	0.572815	0.297876	-0.24892	0.665473	0.275803	3
AT2G41050	1.05879	1.19206	0.133271	0.470768	1.37001	0.899243	-0.444934	0.143092	0.321038	3
AT2G41150	0.653341	2.08953	1.43619	-0.0421729	1.11174	1.15392	-0.479353	0.21616	-0.761622	3
AT2G41250	1.60418	1.98116	0.376981	-0.442115	1.1197	1.56181	0.255384	2.30168	1.44021	3
AT2G42150	0.432055	2.49323	2.06118	0.664946	1.76298	1.09804	0.301939	0.069049	-0.661197	3
AT2G42975	1.68636	1.06451	-0.621846	0.587741	0.850284	0.262544	-0.21994	0.878676	0.664449	3
AT2G43120	1.40382	1.35708	-0.0467391	0.833724	1.45373	0.620009	-0.592295	-0.0222029	0.0744525	3
AT2G43330	0.475519	1.03066	0.55514	-0.385414	0.679494	1.06491	0.00888822	0.869821	0.518657	3
AT2G43340	0.927216	2.25779	1.33057	0.427275	1.80693	1.37965	-0.0297358	0.470205	0.0193407	3
AT2G43500	1.5457	2.22428	0.678579	1.13842	1.53868	0.400256	0.335337	0.742617	0.0570143	3
AT2G43570	1.56207	2.66507	1.103	1.02618	2.86516	1.83898	-1.03864	-0.502757	-0.302661	3
AT2G45680	1.00201	1.76151	0.759507	1.17813	1.26979	0.0916603	0.278926	0.102806	-0.388921	3
AT2G45685	0.98241	1.76158	0.779171	1.16528	1.24827	0.0829948	0.287591	0.104721	-0.408585	3
AT2G46270	1.01006	2.44234	1.43228	0.871389	2.58563	1.71425	-0.0545438	0.0841283	0.227419	3
AT2G46300	0.947945	1.90522	0.957277	0.136642	1.60792	1.47128	0.193967	1.00527	0.707969	3
AT2G46670	2.84828	3.15282	0.304539	-0.288155	0.0906532	0.378808	-5.78794	-2.6515	-5.71367	3
AT2G46735	1.15619	1.93662	0.780429	0.678288	1.50916	0.83087	0.141802	0.619707	0.192243	3
AT2G46790	3.23739	3.66169	0.424293	0.322759	2.40707	2.08432	-2.84455	0.0700818	-1.18453	3
AT2G46800	0.0667042	1.16981	1.1031	-0.127625	0.773916	0.901541	0.12548	0.31981	-0.0760832	3
AT2G46830	3.84415	3.26999	-0.574161	0.252098	1.17439	0.922297	0.915835	4.50789	2.41229	3
AT2G47190	0.827862	0.47941	-0.348452	0.489016	1.36515	0.876131	-0.716417	-0.377571	0.508166	3
AT2G47770	1.20603	1.53673	0.330701	0.384714	1.79806	1.41335	-0.941996	-0.120681	0.140655	3
AT3G01080	0.66137	0.344559	-0.316811	0.40521	2.06487	1.65966	-0.190186	0.0659744	1.78628	3
AT3G01210	0.662816	2.14493	1.48211	0.914651	2.28714	1.37249	0.374091	0.122257	0.264465	3
AT3G01220	1.17885	1.26128	0.0824263	0.930246	1.07331	0.143066	-0.0149036	0.233701	0.0457363	3
AT3G02140	1.28576	1.78571	0.499945	0.595282	2.06031	1.46503	-1.16115	-0.470667	-0.196064	3
AT3G02455	-0.0350549	0.967424	1.00248	-0.000192035	0.180747	0.180939	0.66566	0.630797	-0.15588	3
AT3G03470	0.655235	1.26786	0.612629	-0.575855	0.476936	1.05279	-1.89336	-0.662266	-1.45319	3
AT3G03535	1.64125	1.89621	0.254968	1.61998	1.63836	0.0183813	0.692498	0.713766	0.455911	3
AT3G04010	0.924895	1.09011	0.165216	0.756582	1.22135	0.46477	-0.643939	-0.475626	-0.344385	3
AT3G04030	1.13232	1.52095	0.388629	1.21229	1.476	0.263711	0.101134	0.0211661	-0.0237836	3
AT3G04060	1.05944	1.40218	0.342738	0.62088	1.52641	0.905533	-0.940128	-0.501568	-0.377333	3
AT3G04130	0.284438	1.03343	0.748997	-0.125665	0.838554	0.964219	-0.141589	0.268514	0.0736331	3
AT3G04285	0.223104	1.14238	0.919271	0.025665	0.828764	0.803099	0.0885282	0.285967	-0.027644	3
AT3G05030	1.03963	2.60126	1.56163	0.649804	2.07596	1.42615	-0.0491233	0.340699	-0.184605	3
AT3G05145	1.23941	1.58541	0.346	1.1034	1.50756	0.404164	0.290287	0.426296	0.34845	3
AT3G05660	0.996801	1.19986	0.203064	0.0279366	0.0289202	0.00098361	0.390806	1.35967	0.188726	3
AT3G05675	0.41226	1.09669	0.684427	0.0789396	0.778442	0.699502	0.103944	0.437265	0.119019	3
AT3G06420	0.657533	1.67605	1.01851	-0.0538765	1.46474	1.51861	-0.724988	-0.0135788	-0.224889	3
AT3G06520	1.57832	2.51075	0.932432	1.36084	2.14673	0.785891	-0.506889	-0.289409	-0.65343	3
AT3G08795	0.648726	1.62499	0.976267	-0.0079111	0.966807	0.974718	0.224712	0.88135	0.223163	3
AT3G08845	0.932442	1.41465	0.482207	0.534667	1.32982	0.795155	0.00946739	0.407242	0.322416	3
AT3G08855	0.932442	1.48502	0.552576	0.6223	1.48096	0.85866	0.0971002	0.407242	0.403184	3
AT3G09230	0.39104	1.25369	0.862654	-0.0393743	1.37361	1.41299	-0.203284	0.227131	0.347052	3
AT3G09450	3.57828	4.05018	0.471894	1.68689	2.60287	0.915976	-0.816725	1.07467	-0.372643	3
AT3G09520	1.63157	1.77412	0.142557	1.61446	1.28387	-0.330594	-0.297822	-0.280716	-0.770972	3
AT3G09830	0.352791	0.966869	0.614078	0.390829	1.24166	0.850836	-0.373985	-0.412023	-0.137228	3
AT3G09920	1.14742	1.09185	-0.0555629	-0.00452584	0.56181	0.566336	-0.272582	0.879362	0.349317	3
AT3G10380	0.218443	1.05713	0.838691	0.123421	1.26654	1.14311	-0.39007	-0.295048	-0.0856459	3
AT3G10815	1.12843	1.4761	0.34767	0.250946	1.3545	1.10355	-0.957231	-0.0797423	-0.201347	3
AT3G11580	-0.471522	0.554254	1.02578	0.756918	1.35606	0.599139	1.30966	0.0812201	0.883024	3
AT3G11660	0.981314	1.24345	0.262136	-0.0469393	0.597196	0.644135	-0.407481	0.620773	-0.0254818	3
AT3G11670	1.08419	2.56493	1.48074	0.225013	1.77762	1.55261	-0.0319807	0.827193	0.0398868	3
AT3G13130	0.102021	2.17911	2.07708	1.28911	2.26976	0.980644	1.5728	0.385708	0.476359	3
AT3G13229	0	1.16522	1.16522	2.22045e-16	0.931431	0.931431	2.22045e-16	0	-0.233785	3
AT3G13235	0.199981	1.01768	0.8177	0.237988	1.15375	0.915764	0.0320549	-0.00595212	0.130119	3
AT3G13280	0.0320162	1.45376	1.42174	-0.131232	-0.131232	0	-0.240553	-0.0773045	-1.6623	3
AT3G13680	1.04534	1.69708	0.651744	0.252817	1.09652	0.843704	-0.450596	0.341925	-0.258636	3
AT3G14440	2.08905	2.76477	0.675717	1.50403	2.43498	0.930956	-0.508495	0.076531	-0.253257	3
AT3G14590	0.918148	1.87267	0.954524	0.707127	0.996636	0.28951	0.422737	0.633758	-0.242278	3
AT3G14780	0.432112	1.45014	1.01803	0.408412	1.40601	0.997601	-0.101182	-0.0774822	-0.121612	3
AT3G15080	-0.40144	0.882069	1.28351	0.607237	1.03082	0.42358	0.791683	-0.216994	-0.0682453	3
AT3G15310	2.49024	2.0545	-0.435736	-0.292856	1.22193	1.51479	-0.184042	2.59905	1.76648	3
AT3G15354	2.30605	2.01554	-0.290507	0.66356	0.879687	0.216127	0.482353	2.12484	0.988987	3
AT3G15760	1.00626	1.15176	0.145503	0.318975	1.0135	0.694525	0.157611	0.844895	0.706633	3
AT3G17130	1.51435	2.44948	0.935124	1.07631	1.87485	0.798544	0.311569	0.749614	0.174989	3
AT3G17330	1.14442	3.04095	1.89653	0.530999	2.21814	1.68714	0.161172	0.774588	-0.0482221	3
AT3G17790	2.19358	1.6408	-0.552784	1.77607	1.4541	-0.321977	-0.0707771	0.34673	0.160029	3
AT3G17800	1.49299	1.15392	-0.339071	1.36127	1.06071	-0.300561	0.402198	0.533924	0.440708	3
AT3G18850	0.781182	1.55931	0.77813	0.592168	1.44686	0.854692	0.432162	0.621175	0.508724	3
AT3G19300	0.528797	1.48124	0.952439	-0.0731328	1.10738	1.18051	0.0938636	0.695794	0.32194	3
AT3G20010	0.347123	1.619	1.27188	-0.240415	0.800963	1.04138	-0.0812839	0.506254	-0.311785	3
AT3G20340	0.0665402	0.801672	0.735132	0.859475	1.38591	0.526437	0.781283	-0.0116511	0.572588	3
AT3G22370	0.984472	2.10151	1.11704	0.882458	1.90619	1.02373	-0.081765	0.0202489	-0.175073	3
AT3G22420	1.34648	1.00006	-0.346423	0.218785	0.399237	0.180451	-0.370623	0.757076	0.156251	3
AT3G23910	-0.00953084	1.00582	1.01535	0.425999	1.042	0.616002	0.585697	0.150167	0.186348	3
AT3G23920	1.16022	2.71525	1.55503	0.560843	2.39689	1.83604	0.00845563	0.607829	0.289468	3
AT3G24090	0.116278	1.43211	1.31583	0.545621	1.21927	0.673648	0.456995	0.0276512	-0.185192	3
AT3G24190	1.5177	1.19588	-0.321827	1.09846	0.902532	-0.195925	0.136479	0.555725	0.262381	3
AT3G24463	2.70589	2.28617	-0.419724	2.64992	3.37604	0.726111	-0.0198385	0.0361299	1.126	3
AT3G25590	1.06648	2.26637	1.19989	0.265437	1.29558	1.03014	-0.0526643	0.748375	-0.222415	3
AT3G25890	0.429228	1.26847	0.839239	0.625327	1.5467	0.921373	0.00632238	-0.189776	0.0884567	3
AT3G26290	1.13304	0.843292	-0.289747	0.420357	0.321928	-0.0984288	-0.578035	0.134648	-0.386716	3
AT3G26300	0.133366	1.30384	1.17047	-0.0412928	1.00629	1.04759	-0.0903389	0.0843197	-0.213221	3
AT3G26310	0.653214	1.01224	0.359022	0.135973	0.614938	0.478965	0.0378873	0.555129	0.15783	3
AT3G26440	0.874572	1.66083	0.786258	0.338982	1.34453	1.00555	-0.121328	0.414263	0.0979634	3
AT3G26450	0.87194	1.74292	0.870985	0.381332	1.44601	1.06468	-0.0400405	0.450568	0.153653	3
AT3G26600	0.509398	1.04273	0.533331	0.0335502	1.10749	1.07394	-0.443415	0.0324328	0.0971986	3
AT3G26700	0.592647	1.00403	0.411387	0.0421921	0.329564	0.287372	-0.047076	0.503379	-0.171091	3
AT3G27150	0.0153478	1.12408	1.10873	0.957602	1.59279	0.635184	0.585605	-0.356649	0.112061	3
AT3G27170	1.78131	1.27446	-0.506847	1.15035	1.03987	-0.110478	0.147644	0.778605	0.544013	3
AT3G27440	0.539359	0.846715	0.307355	-0.120193	1.70553	1.82573	-0.160511	0.499042	1.35786	3
AT3G27540	1.67733	0.961163	-0.716171	0.546027	0.91163	0.365603	-1.10134	0.0299699	-0.0195632	3
AT3G28100	1.07389	0.677033	-0.396854	0.0924037	0.222396	0.129992	-1.17331	-0.191823	-0.64646	3
AT3G28153	0.484832	1.16522	0.680384	-0.022468	-0.147919	-0.125451	0.182351	0.689651	-0.623485	3
AT3G28170	1.06586	2.12791	1.06205	-0.0933735	0.202035	0.295409	-0.420806	0.738429	-1.18745	3
AT3G28270	1.67019	2.13178	0.461589	1.4693	2.31024	0.840946	-0.213081	-0.012187	0.166276	3
AT3G28880	0.435271	1.47772	1.04244	-0.526892	-0.162244	0.364648	-0.361785	0.600378	-1.03958	3
AT3G29770	0.312214	1.03383	0.721621	-0.117328	0.866452	0.98378	-0.251279	0.178263	0.0108808	3
AT3G44190	0.919005	1.46856	0.549553	0.479481	1.38477	0.905291	-0.378971	0.0605524	-0.0232329	3
AT3G44900	0.940288	2.13278	1.19249	0.232032	1.58183	1.34979	-0.444276	0.263981	-0.286975	3
AT3G45430	0.439001	1.54696	1.10796	-0.141523	1.18957	1.33109	-0.656032	-0.0755071	-0.432905	3
AT3G46450	0.749882	1.76093	1.01105	0.450574	1.19628	0.745701	0.259061	0.558368	-0.0062896	3
AT3G46540	0.505071	1.20372	0.69865	0.607065	1.03788	0.430813	0.183232	0.0812371	-0.0846061	3
AT3G47310	0	1.04487	1.04487	0	0.465716	0.465716	0	0	-0.579151	3
AT3G47430	1.96036	1.66192	-0.298446	1.4137	1.35572	-0.057983	0.591603	1.13827	0.832066	3
AT3G49155	0.619027	1.98595	1.36692	0.589815	2.06349	1.47368	0.0421749	0.0713871	0.148934	3
AT3G50260	0.166529	1.44498	1.27845	0.411259	1.1827	0.771445	-0.0792648	-0.323995	-0.586275	3
AT3G50840	1.07266	1.4303	0.357632	0.410074	1.1465	0.736431	-0.182762	0.479829	0.196037	3
AT3G50910	0.467619	1.31967	0.852053	0.692072	1.18153	0.48946	0.324505	0.100052	-0.0380882	3
AT3G51080	0.82327	1.01146	0.188189	0.640607	0.46087	-0.179737	0.219272	0.401936	-0.148654	3
AT3G51120	0.0554008	1.00437	0.948966	0.00603866	0.425116	0.419078	0.327893	0.377255	-0.201996	3
AT3G51895	1.91484	1.52444	-0.390404	1.60733	1.50829	-0.0990378	0.193754	0.501269	0.48512	3
AT3G53280	0.0459127	1.04698	1.00107	0.380301	0.915361	0.535059	0.604783	0.270395	0.138773	3
AT3G56200	1.9422	1.73584	-0.206356	0.794286	0.816333	0.0220468	-0.593802	0.554107	-0.365399	3
AT3G56250	1.17525	2.42094	1.24569	1.13129	2.62109	1.48979	-0.168487	-0.124527	0.0756215	3
AT3G56260	1.54058	2.55106	1.01047	1.76964	2.88742	1.11778	-0.0316785	-0.260736	0.0756274	3
AT3G56275	1.23852	1.98821	0.749688	1.75738	1.63133	-0.126053	0.632388	0.113528	-0.243354	3
AT3G56320	0.823807	1.37257	0.548763	0.436917	0.897887	0.46097	-0.13312	0.25377	-0.220913	3
AT3G56590	1.05781	1.49993	0.442115	0.203418	1.00481	0.801391	-0.54592	0.308475	-0.186644	3
AT3G56740	-0.0738218	1.05845	1.13227	0.101078	0.968661	0.867583	0.267427	0.0925276	0.00274053	3
AT3G56790	0.483512	1.53225	1.04874	0.63795	0.649558	0.0116079	0.229709	0.075272	-0.807422	3
AT3G57400	0.424102	1.25072	0.826615	0.00451355	1.16782	1.16331	-0.150432	0.269156	0.186259	3
AT3G57530	1.23799	1.35431	0.116321	1.23531	0.708171	-0.527136	0.527615	0.530297	-0.115843	3
AT3G57540	0.810543	1.86759	1.05705	1.11035	1.81107	0.700724	0.994131	0.694329	0.637809	3
AT3G58190	-0.384021	0.895277	1.2793	0.969584	1.35912	0.38954	0.496199	-0.857406	-0.393559	3
AT3G60520	0.847199	1.04195	0.194754	0.951811	1.17152	0.21971	-0.0539297	-0.158542	-0.0289736	3
AT3G60850	0.236839	1.23301	0.996175	0.20194	0.929174	0.727234	0.233779	0.268678	-0.0351615	3
AT3G60930	0.777783	0.293327	-0.484457	1.57103	1.54943	-0.0215948	0.414741	-0.378503	0.877603	3
AT3G61250	0.162999	0.38311	0.220111	0.585292	1.23888	0.653584	0.141135	-0.281158	0.574608	3
AT3G61410	0.853461	1.57943	0.725966	0.299954	1.11318	0.813229	-0.307139	0.246369	-0.219876	3
AT3G61590	1.09348	1.42193	0.328451	0.774836	1.3976	0.622761	-0.230683	0.0879577	0.0636276	3
AT3G61630	0.873672	2.54712	1.67345	0.551539	1.58539	1.03385	0.400526	0.722659	-0.23908	3
AT3G61890	1.71845	1.52545	-0.192998	1.03	0.804082	-0.225919	0.175042	0.863488	0.14212	3
AT3G62420	0.527477	1.2372	0.709719	0.0532828	0.989644	0.936361	-0.460903	0.0132913	-0.234261	3
AT3G62990	0.772509	1.25784	0.485327	-0.0848273	0.655915	0.740742	-0.725942	0.131395	-0.470526	3
AT3G63060	1.43582	2.53635	1.10053	2.98018	4.01931	1.03913	0.954878	-0.589487	0.893474	3
AT3G63445	0.0687452	1.0362	0.967456	0.177031	0.9342	0.757168	0.264206	0.155919	0.0539177	3
AT3G66652	0.277539	1.23835	0.960811	0.493237	1.24651	0.753268	0.392195	0.176496	0.184652	3
AT4G00550	0.283152	1.55977	1.27662	-0.0481713	1.13659	1.18476	-0.11552	0.215803	-0.207373	3
AT4G00695	0.314206	1.0522	0.737998	0.0876612	0.934587	0.846926	-0.0288133	0.197732	0.080114	3
AT4G00900	0.697482	1.48945	0.791966	0.547473	1.22638	0.678907	-0.31469	-0.16468	-0.427749	3
AT4G01060	1.81398	1.76607	-0.0479049	1.31289	1.23798	-0.0749181	-0.039858	0.461225	-0.0668712	3
AT4G02200	0.522339	1.31025	0.787915	0.626295	1.30047	0.674171	0.0957438	-0.00821246	-0.0180004	3
AT4G02730	0.133019	1.48091	1.34789	0.253887	1.23836	0.984473	0.143933	0.0230648	-0.219488	3
AT4G02890	0.964587	1.33589	0.371298	1.27404	0.821901	-0.452142	0.547352	0.237896	-0.276088	3
AT4G02920	0.428969	1.39242	0.963451	-0.298893	0.954056	1.25295	-0.260638	0.467224	0.0288595	3
AT4G02990	0.0957925	1.32032	1.22453	0.655813	1.23291	0.577101	0.547108	-0.0129128	-0.100322	3
AT4G03400	1.45903	2.04919	0.590159	0.801782	2.06216	1.26037	-0.748273	-0.0910231	-0.0780597	3
AT4G04065	0.481105	1.69708	1.21598	0.030126	0.301179	0.271053	-0.210427	0.240553	-1.15535	3
AT4G04335	1.64727	3.66875	2.02149	0.634421	2.05887	1.42444	0.240964	1.25381	-0.35608	3
AT4G05010	0.944494	1.05582	0.111324	0.503258	1.22234	0.719084	-0.681261	-0.240024	-0.0735014	3
AT4G05020	1.34862	1.87005	0.521435	1.35834	1.87634	0.517997	-0.141382	-0.151109	-0.144821	3
AT4G05053	-0.0351089	1.36355	1.39866	-0.353246	0.205131	0.558378	0.174745	0.492883	-0.665538	3
AT4G06175	0.12868	1.39222	1.26354	0.411991	1.05652	0.644529	0.0779982	-0.205313	-0.541016	3
AT4G06665	1.68692	2.22352	0.536601	2.47187	2.35042	-0.121452	1.77703	0.992078	1.11897	3
AT4G06745	1.49776	2.31133	0.813567	0.493829	1.60068	1.10685	-0.659394	0.344537	-0.366107	3
AT4G07735	0.30169	1.52987	1.22818	-0.266103	0.910682	1.17679	-0.353091	0.214703	-0.404484	3
AT4G08055	0.835921	1.37737	0.541446	-0.00953939	1.2673	1.27684	-0.427928	0.417532	0.307463	3
AT4G08112	-0.0873465	1.28701	1.37436	0.365932	-0.12119	-0.487122	0.365932	-0.0873465	-1.49555	3
AT4G08930	0.608984	1.00363	0.394648	-0.0799508	0.440315	0.520266	-0.197186	0.491748	-0.071568	3
AT4G10430	0.492742	0.843615	0.350873	0.481232	1.03188	0.550646	0.0143941	0.0259039	0.214167	3
AT4G11350	1.15383	1.82673	0.672905	0.967259	1.37094	0.403679	0.280228	0.466795	0.0110013	3
AT4G11570	1.37907	1.0204	-0.358666	0.0968688	0.740986	0.644118	-0.665643	0.616557	0.33714	3
AT4G12000	2.05129	2.3832	0.331906	1.63164	2.08175	0.450118	0.160577	0.580233	0.278789	3
AT4G12120	0.511113	1.16653	0.655421	-0.146423	0.454901	0.601324	-0.0811315	0.576404	-0.135228	3
AT4G12735	0.762861	2.21221	1.44935	1.00465	0.541732	-0.462916	-0.134191	-0.375979	-2.04646	3
AT4G13110	0.130945	1.54663	1.41568	0.193332	1.21397	1.02064	0.0925871	0.0302005	-0.302453	3
AT4G13180	1.66879	2.01491	0.346123	1.06701	1.79513	0.728117	-0.245587	0.356191	0.136407	3
AT4G13800	2.69445	2.50213	-0.192318	1.88141	2.50616	0.624751	0.0643269	0.877365	0.881396	3
AT4G13900	2.18974	1.85343	-0.336316	1.16373	1.60297	0.439241	-0.54169	0.484324	0.233867	3
AT4G14096	0.494255	1.00036	0.506108	-0.225844	0.922654	1.1485	-0.829331	-0.109232	-0.186941	3
AT4G14370	1.37782	1.44037	0.062558	1.25585	1.78976	0.533911	-0.870733	-0.748771	-0.39938	3
AT4G15530	1.26572	0.73536	-0.530363	0.892534	0.990901	0.0983669	-0.407997	-0.0348081	0.220733	3
AT4G15765	0.427706	1.29466	0.866954	0.11034	1.29792	1.18758	-0.272489	0.044877	0.0481363	3
AT4G15880	0.1852	1.21689	1.03169	0.148021	0.974012	0.825992	0.0330437	0.0702228	-0.172655	3
AT4G16440	0.128392	1.05071	0.922314	0.000872994	0.825776	0.824903	-0.0362615	0.0912576	-0.133673	3
AT4G16580	0.473854	1.2665	0.792648	-0.0711401	1.13401	1.20515	-0.204965	0.340029	0.207536	3
AT4G17550	0.719358	0.863293	0.143935	0.638069	1.02959	0.391523	0.0687627	0.150052	0.316351	3
AT4G17615	0.768823	1.35062	0.581799	0.342057	1.31553	0.97347	-0.452622	-0.025856	-0.0609515	3
AT4G17840	1.28047	1.03449	-0.245983	0.588211	0.966035	0.377824	-0.755624	-0.063366	-0.131816	3
AT4G18280	0.991307	1.56942	0.578118	1.63905	1.70534	0.0662876	0.737392	0.0896482	0.225561	3
AT4G18700	1.17185	1.86559	0.693748	0.320034	1.46476	1.14472	-0.335948	0.515865	0.115025	3
AT4G18950	0.397134	0.861002	0.463868	0.0983509	1.00467	0.906317	-0.141942	0.156841	0.300507	3
AT4G20835	1.37587	0.890865	-0.485002	0.596634	0.599951	0.00331724	-0.841875	-0.0626423	-0.353556	3
AT4G21060	0.695399	1.06713	0.371728	-0.133169	0.29852	0.431689	-0.00437148	0.824197	0.05559	3
AT4G21330	0.12119	1.74584	1.62465	0.030126	0.931431	0.901305	-0.0910641	0	-0.814404	3
AT4G21700	0.506534	1.61539	1.10885	-0.125791	1.23205	1.35784	-0.304471	0.327855	-0.055484	3
AT4G21980	0.57953	1.03146	0.451928	0.572533	0.598891	0.0263576	-0.0559437	-0.0489472	-0.481514	3
AT4G24200	0.565159	1.2088	0.643637	0.35539	1.02219	0.666805	-0.0653195	0.144449	-0.042152	3
AT4G24972	1.28516	1.10892	-0.176236	0.75048	1.55499	0.804507	-0.265502	0.269175	0.715242	3
AT4G25830	0.848635	1.03425	0.185618	0.908209	0.817095	-0.0911144	-0.130386	-0.18996	-0.407119	3
AT4G26060	0.59271	0.656875	0.0641647	0.201105	1.06683	0.865722	-0.394317	-0.00271227	0.407241	3
AT4G26080	1.40374	1.32827	-0.0754695	0.980542	1.39893	0.418388	-0.41055	0.012644	0.0833067	3
AT4G26150	2.1941	2.08013	-0.113975	3.038	2.39802	-0.639982	0.342689	-0.501208	-0.183318	3
AT4G26455	0.53009	1.24741	0.717323	-0.100946	0.611534	0.71248	-0.019711	0.611325	-0.0245536	3
AT4G26488	0.0788243	1.44171	1.36288	0.18546	0.887886	0.702426	0.0232335	-0.0834024	-0.637222	3
AT4G26490	-0.0370793	1.21079	1.24787	0.246146	0.508053	0.261907	0.159139	-0.124086	-0.826824	3
AT4G26790	0.864964	1.22522	0.360253	0.17941	0.631785	0.452374	-0.293766	0.391789	-0.201644	3
AT4G26795	0.6546	1.28612	0.631521	-0.0580633	0.569233	0.627296	-0.260097	0.452567	-0.264321	3
AT4G27350	0.0718153	0.861654	0.789838	0.229898	1.11488	0.884987	0.484306	0.326223	0.579454	3
AT4G27830	1.30326	0.919164	-0.384095	1.12192	0.864148	-0.257771	-0.430439	-0.249099	-0.304115	3
AT4G27940	0.635445	2.11804	1.48259	1.02789	2.38747	1.35958	0.590561	0.198118	0.467548	3
AT4G28280	1.06302	1.31058	0.24756	1.02007	1.94038	0.92031	-0.373007	-0.330051	0.299744	3
AT4G28290	1.05633	1.30515	0.248828	1.03599	1.95932	0.923334	-0.369333	-0.348994	0.305174	3
AT4G28790	0.904995	1.58843	0.683433	0.497482	-0.027861	-0.525343	0.366709	0.774221	-0.842067	3
AT4G29070	0.556662	1.92369	1.36703	0.501712	1.65456	1.15285	0.0917046	0.146654	-0.122474	3
AT4G30230	0.496205	2.07659	1.58039	0.660431	1.82657	1.16614	0.461472	0.297246	0.0472287	3
AT4G30440	0.176032	1.05667	0.880642	0.605472	0.615981	0.0105096	0.420472	-0.00896737	-0.44966	3
AT4G30460	1.03624	2.05606	1.01983	1.13879	2.45339	1.3146	-0.0487443	-0.1513	0.246026	3
AT4G30470	1.19468	2.31394	1.11925	1.42431	2.08266	0.658352	0.278992	0.0493699	-0.181909	3
AT4G32190	0.760389	1.47404	0.713654	-0.0923121	0.56293	0.655242	0.234627	1.08733	0.176215	3
AT4G32600	1.21576	0.962227	-0.253531	0.606325	0.324163	-0.282162	-0.0984184	0.511014	-0.127049	3
AT4G34000	1.51311	1.88919	0.376079	0.722786	1.09529	0.372501	0.380614	1.17094	0.377036	3
AT4G34080	0.856587	1.11134	0.254753	-0.0338147	0.712515	0.74633	-0.531751	0.358651	-0.0401741	3
AT4G34135	2.09763	2.32195	0.224324	1.39706	1.8863	0.48924	-0.229697	0.470874	0.0352189	3
AT4G34230	1.09288	1.30077	0.207892	0.900433	1.01248	0.112049	-0.102315	0.0901274	-0.198159	3
AT4G34630	0.944285	1.0592	0.114918	0.679621	0.768548	0.0889266	-0.00587522	0.258788	-0.0318665	3
AT4G34680	0.775165	1.85592	1.08076	1.1132	2.02972	0.916518	0.194215	-0.143825	0.0299756	3
AT4G35240	0.686687	1.46626	0.779573	0.413825	1.17033	0.756507	0.125645	0.398507	0.102579	3
AT4G35783	0.114707	0.778073	0.663366	0.535658	1.65694	1.12129	-0.0246172	-0.445568	0.433303	3
AT4G35985	0.333856	1.61446	1.28061	0.870969	1.83135	0.960386	0.234611	-0.302503	-0.0856107	3
AT4G36010	0.620626	1.65102	1.0304	2.60297	2.14868	-0.454282	1.79836	-0.183982	0.313681	3
AT4G37390	-0.0673493	1.04904	1.11639	0.359859	1.35768	0.99782	0.151576	-0.275632	0.0330089	3
AT4G37900	1.12715	1.49492	0.367773	0.388291	0.774798	0.386507	-0.30931	0.429548	-0.290576	3
AT4G38140	0.113666	1.04487	0.9312	0.35589	0.123939	-0.231951	0.373455	0.131232	-0.789695	3
AT4G38190	-4.44089e-16	1.24444	1.24444	0.112609	0.809364	0.696755	0.331187	0.218579	-0.216495	3
AT4G38730	0.300931	1.00853	0.707594	0.0298361	1.21387	1.18403	-0.217994	0.0531014	0.258445	3
AT4G39120	0.638905	1.04531	0.406404	-0.05529	0.339115	0.394405	-0.108611	0.585583	-0.120611	3
AT4G39500	0.539359	1.28917	0.749807	-0.190609	1.02395	1.21456	-0.388043	0.341925	0.0767079	3
AT5G00780	-0.0681071	1.50072	1.56883	-0.052868	0.353978	0.406846	0.278515	0.263276	-0.883468	3
AT5G00905	0.727819	1.70635	0.978527	0.232297	0.881259	0.648961	0.403064	0.898585	0.0734982	3
AT5G00910	-0.046252	0.997775	1.04403	0.199955	0.809232	0.609277	0.209997	-0.03621	-0.224752	3
AT5G01675	-0.0997394	0.205901	0.30564	1.13087	0.833627	-0.297242	1.11794	-0.112668	0.515058	3
AT5G01770	0.341087	1.20848	0.867391	0.4747	0.587307	0.112607	0.33418	0.200567	-0.420605	3
AT5G01820	1.41319	1.84751	0.434315	0.551413	0.583445	0.0320325	0.851137	1.71292	0.448854	3
AT5G02060	0.43346	0.865634	0.432174	-0.175156	1.07287	1.24802	-0.272271	0.336345	0.543577	3
AT5G02230	1.512	1.59165	0.0796465	0.902587	1.12245	0.219858	0.039499	0.648914	0.179711	3
AT5G02595	0.69765	1.51791	0.820257	0.286221	0.971465	0.685244	0.206379	0.617808	0.0713666	3
AT5G03705	0	1.04394	1.04394	2.22045e-16	0.030126	0.030126	0	-2.22045e-16	-1.01382	3
AT5G04750	0.100008	1.11525	1.01524	0.197517	0.925136	0.727619	0.23943	0.14192	-0.0481929	3
AT5G04980	0.971557	2.06916	1.0976	0.972856	1.79644	0.82358	0.535219	0.533919	0.261198	3
AT5G05725	0.113666	1.04394	0.930276	0	0.349572	0.349572	-0.113666	2.22045e-16	-0.694371	3
AT5G06570	0.589411	0.245757	-0.343654	0.187915	0.476813	0.288899	-1.56897	-1.16747	-0.936415	3
AT5G06760	1.67288	2.09534	0.422466	1.82363	2.11309	0.289461	0.400544	0.249789	0.267538	3
AT5G06885	0.22478	1.96337	1.73859	0.0246601	0.846593	0.821932	-0.102129	0.0979906	-1.01879	3
AT5G07000	0.895145	1.77218	0.877034	0.285666	1.86339	1.57772	-0.534049	0.075431	0.166639	3
AT5G07650	0.44177	1.73366	1.29189	0.24483	1.13431	0.889477	0.0907906	0.287731	-0.311625	3
AT5G07790	0.621214	1.11756	0.496345	-0.395105	0.598771	0.993877	-0.469847	0.546473	0.0276847	3
AT5G08175	0.350197	1.84989	1.4997	-0.0329024	0.36631	0.399212	0.00877878	0.391879	-1.09171	3
AT5G08391	1.01175	0.798298	-0.213454	0.571838	0.208717	-0.363121	0.205316	0.645229	0.0556483	3
AT5G08720	1.00234	0.872756	-0.129584	0.780877	0.429959	-0.350917	0.318999	0.540463	0.0976662	3
AT5G08790	1.48481	1.28789	-0.196913	1.40008	1.60315	0.203078	-0.67417	-0.58944	-0.27418	3
AT5G09160	0.330823	1.08063	0.749807	-0.411156	0.13993	0.551087	-0.332111	0.409868	-0.530831	3
AT5G09845	0.805553	1.60185	0.796301	-0.542642	-0.0211337	0.521509	-0.315917	1.03228	-0.59071	3
AT5G09855	0.527157	2.13421	1.60706	0.553907	1.8364	1.28249	0.462128	0.435378	0.137562	3
AT5G09910	0.234856	0.0659744	-0.168882	0.530166	1.23914	0.708972	0.361284	0.0659744	1.23914	3
AT5G10100	0.715767	2.48524	1.76948	1.08061	2.08682	1.00621	0.448012	0.0831718	-0.315251	3
AT5G11260	0.975573	1.40165	0.426079	1.74761	2.03499	0.287384	0.894878	0.122843	0.756184	3
AT5G12080	0.50831	1.67144	1.16313	0.638541	1.44793	0.809392	0.455092	0.324861	0.101352	3
AT5G13100	0.414575	1.12115	0.706571	0.0715528	1.19278	1.12122	-0.26035	0.0826726	0.154303	3
AT5G13370	0.23568	1.32118	1.0855	0.779206	1.03369	0.254483	0.612757	0.069231	-0.218258	3
AT5G13770	0.874164	0.445926	-0.428238	-0.580883	-0.192454	0.388429	-0.248884	1.20616	0.567782	3
AT5G14760	1.85146	1.4359	-0.415555	2.45326	2.16196	-0.2913	0.871824	0.270019	0.996079	3
AT5G14890	0.17555	1.25763	1.08208	-0.0339289	0.0796397	0.113569	0.214716	0.424195	-0.753795	3
AT5G15060	0	1.04394	1.04394	0.321145	0.51113	0.189985	0.452377	0.131232	-0.401581	3
AT5G15740	0.982257	1.79388	0.811625	1.09187	1.2243	0.13243	0.45624	0.346627	-0.222955	3
AT5G15845	1.98255	1.30941	-0.673137	0.2092	0.782223	0.573023	0.314476	2.08782	1.56064	3
AT5G15850	1.97578	1.30937	-0.666413	0.212346	0.793536	0.58119	0.315016	2.07845	1.56262	3
AT5G15870	0.369682	1.40286	1.03318	-0.0266243	1.09489	1.12152	0.0490089	0.445316	0.137349	3
AT5G16200	0.540719	1.29673	0.756014	0.928337	1.07255	0.144217	0.702342	0.314724	0.0905442	3
AT5G17300	2.26916	3.23115	0.96199	-0.201378	1.91594	2.11732	1.24938	3.71992	2.40471	3
AT5G17350	1.24479	2.44406	1.19927	1.13534	2.64245	1.50711	-0.108518	0.000932167	0.199318	3
AT5G17760	0.462326	1.66614	1.20381	1.03487	1.71778	0.682916	-0.310586	-0.883126	-0.831479	3
AT5G18420	0.0159269	1.23585	1.21992	0.28436	1.14634	0.861985	0.213027	-0.0554056	-0.144913	3
AT5G18700	0.156425	1.26693	1.1105	0.0770336	0.831941	0.754907	0.17593	0.255322	-0.179663	3
AT5G20070	1.7531	1.67499	-0.0781134	1.19256	1.00082	-0.19174	0.348096	0.908643	0.23447	3
AT5G22810	0.31408	1.28472	0.970637	-0.489147	0.34994	0.839087	-0.201058	0.602169	-0.332608	3
AT5G22820	0.550095	1.37872	0.828623	0.30052	1.24731	0.946787	0.12722	0.376796	0.245384	3
AT5G22860	0.0167609	0.721854	0.705093	0.546646	1.24823	0.701579	0.155655	-0.37423	0.152142	3
AT5G23950	0.517916	1.15717	0.639251	0.12513	0.544903	0.419773	-0.0907587	0.302027	-0.310237	3
AT5G24150	3.17256	4.03267	0.860103	2.40124	3.20238	0.80114	0.00123263	0.772554	-0.0577301	3
AT5G24155	1.19453	2.93441	1.73987	1.73187	3.16501	1.43314	0.958056	0.420717	0.651325	3
AT5G24350	0.261903	1.2713	1.00939	-0.39916	0.480736	0.879896	-0.0732398	0.587823	-0.202737	3
AT5G24380	1.98307	1.47093	-0.512134	1.04379	1.12671	0.082922	-0.65925	0.280029	-0.0641941	3
AT5G24390	1.22822	1.84423	0.616007	0.607325	1.63242	1.0251	-0.649794	-0.0288942	-0.240701	3
AT5G24470	0.795591	0.354536	-0.441055	2.48706	2.37926	-0.107798	-0.0422528	-1.73372	0.291004	3
AT5G24530	1.07622	0.57218	-0.504036	0.483928	0.623063	0.139135	-0.117476	0.474811	0.525694	3
AT5G24590	0.549432	1.36918	0.819747	0.226505	1.29363	1.06713	-0.101046	0.221881	0.146333	3
AT5G24660	1.13227	2.22028	1.08801	0.6421	1.68334	1.04124	0.271528	0.761695	0.224755	3
AT5G24870	0.770367	1.01002	0.239655	0.245765	0.822196	0.576431	-0.0597532	0.464849	0.277023	3
AT5G25110	1.12741	1.78377	0.656357	0.268318	0.478684	0.210365	0.448729	1.30782	0.00273754	3
AT5G25520	0.282426	1.44727	1.16484	-0.0269566	1.04326	1.07021	0.046827	0.35621	-0.0477997	3
AT5G25630	0.329277	1.03006	0.700788	-0.398462	0.517857	0.916319	-0.202233	0.525505	0.0132971	3
AT5G26146	1.79458	1.64155	-0.153037	1.82379	1.92722	0.103439	0.801587	0.772384	1.05806	3
AT5G26618	0.593782	1.84817	1.25438	0.400435	0.998754	0.598319	0.457439	0.650786	-0.198625	3
AT5G27420	1.21411	1.6511	0.436989	0.0746822	1.51268	1.438	-1.09562	0.0438156	-0.0946082	3
AT5G28030	0.92096	1.74217	0.821213	0.299759	1.61015	1.31039	-0.719053	-0.0978522	-0.229879	3
AT5G33210	-0.444702	1.1898	1.6345	0.623978	0.322916	-0.301061	0.510311	-0.558368	-1.42525	3
AT5G34790	0.650708	1.25412	0.603417	0.765194	0.797985	0.0327916	0.563978	0.449493	-0.00664664	3
AT5G35450	0.778412	1.43699	0.658579	0.415523	0.905463	0.489939	0.377061	0.73995	0.208421	3
AT5G35460	1.46006	2.73134	1.27129	1.02333	2.72396	1.70063	-0.282944	0.153783	0.1464	3
AT5G35688	0.113666	1.55287	1.43921	4.44089e-16	0.541732	0.541732	-0.113666	2.22045e-16	-1.01114	3
AT5G37260	2.21017	3.16178	0.951611	1.10572	2.7565	1.65078	1.37856	2.48302	2.07773	3
AT5G37380	0.251103	1.44008	1.18898	0.0744756	1.20037	1.12589	0.101964	0.278591	0.038879	3
AT5G37540	1.0541	2.09228	1.03818	0.28954	1.44956	1.16002	-0.288991	0.47557	-0.167157	3
AT5G37750	1.0248	1.59191	0.567113	0.895092	1.20055	0.305462	0.167287	0.296993	-0.094364	3
AT5G37800	-0.558368	0.68607	1.24444	0.524447	-0.322916	-0.847364	0.92338	-0.159435	-1.16842	3
AT5G38070	0.339072	1.4945	1.15542	0.287694	1.24637	0.958674	0.0668248	0.118203	-0.129924	3
AT5G39090	1.06777	1.58641	0.518637	0.232691	0.426747	0.194055	-0.164305	0.670774	-0.488887	3
AT5G39660	0.799909	1.46165	0.661737	-0.852535	0.935203	1.78774	0.430983	2.08343	1.55698	3
AT5G39785	0.748556	1.14493	0.396377	1.13283	1.01441	-0.118418	0.251834	-0.132437	-0.262961	3
AT5G40150	-0.0948545	0.73743	0.832285	0.401939	1.24518	0.843236	-0.0381328	-0.534927	-0.0271814	3
AT5G40520	0.501919	1.31372	0.811805	-0.272153	0.313282	0.585435	-0.0995369	0.674536	-0.325907	3
AT5G40790	1.30277	2.04921	0.746442	2.24842	1.84372	-0.404696	1.55131	0.605664	0.400172	3
AT5G40930	-0.319211	1.03003	1.34924	0.456104	1.21232	0.756214	0.578893	-0.196421	-0.0141301	3
AT5G41380	0.403691	1.49672	1.09303	0.328012	0.950094	0.622082	0.148937	0.224615	-0.322013	3
AT5G41820	0.669973	1.49421	0.82424	-0.487876	0.176095	0.663971	-0.518657	0.639193	-0.678926	3
AT5G42380	1.59499	1.90894	0.31395	1.70088	2.32716	0.626282	-0.345148	-0.451034	-0.0328167	3
AT5G42570	0.245849	1.22678	0.980932	0.636304	0.995801	0.359497	0.467705	0.0772501	-0.15373	3
AT5G42965	0.474642	1.84288	1.36824	1.07954	2.02457	0.94503	0.313749	-0.29115	-0.109461	3
AT5G43160	0.76734	1.52309	0.755747	0.468036	1.09994	0.631903	0.0134896	0.312794	-0.110355	3
AT5G43170	0.765739	1.72122	0.955478	0.874535	1.42746	0.552929	0.210528	0.101732	-0.192022	3
AT5G43420	0.129694	1.55728	1.42759	0.99963	1.56856	0.568934	0.543091	-0.326845	-0.315563	3
AT5G43450	1.04792	2.06808	1.02017	0.819274	2.32494	1.50567	-0.660292	-0.431649	-0.17479	3
AT5G43850	0.903141	1.36005	0.456911	1.11049	1.61587	0.505376	0.427495	0.220144	0.47596	3
AT5G45110	0.158781	1.04374	0.884957	-0.0273822	0.700756	0.728139	-0.101484	0.0846789	-0.258302	3
AT5G46210	0.220683	1.30359	1.08291	-0.0348533	1.07523	1.11009	-0.16608	0.0894558	-0.138906	3
AT5G46260	0.913349	1.23721	0.32386	-0.392977	0.350655	0.743633	-0.60162	0.704707	-0.181848	3
AT5G46500	1.45045	1.76215	0.311696	-0.135433	1.14317	1.2786	-1.18772	0.398169	-0.220813	3
AT5G47600	0.735933	1.64696	0.911031	-0.328505	-0.174264	0.154241	0.340146	1.40458	-0.416644	3
AT5G47920	0.321802	1.24546	0.923656	0.782765	1.97503	1.19226	-0.310669	-0.771631	-0.0420628	3
AT5G48400	1.1619	1.31335	0.151443	0.386812	0.137379	-0.249433	-0.843586	-0.068494	-1.24446	3
AT5G49330	0.885598	2.64391	1.75831	1.86576	2.23145	0.365681	1.43594	0.455772	0.0433079	3
AT5G49600	0.113666	1.48966	1.37599	-0.131232	0.718667	0.849899	0.00752384	0.252422	-0.518572	3
AT5G49910	0.202533	1.8958	1.69327	0.935472	1.76953	0.834057	0.734798	0.00185899	-0.124414	3
AT5G50540	0.296796	1.77219	1.4754	-0.0340431	1.09651	1.13055	0.238263	0.569102	-0.106583	3
AT5G50640	1.07585	1.12503	0.0491783	0.538821	0.469118	-0.0697032	-0.225398	0.311633	-0.34428	3
AT5G51050	0.309123	1.32906	1.01993	0.227257	0.967421	0.740164	0.211528	0.293394	-0.0682401	3
AT5G51130	0.0954337	1.32426	1.22883	0.253385	1.24849	0.995107	0.0357082	-0.122243	-0.198014	3
AT5G51630	0.287454	1.09895	0.811499	0.00832292	0.920973	0.91265	-0.342681	-0.06355	-0.24153	3
AT5G52300	1.39753	1.9836	0.586071	1.66431	1.30691	-0.357397	1.16597	0.899193	0.222499	3
AT5G52570	2.21888	1.93919	-0.279691	1.07044	1.79537	0.724927	-0.0580919	1.09035	0.946526	3
AT5G53500	1.37463	1.33634	-0.0382942	0.388552	0.825562	0.43701	-0.554139	0.43194	-0.0788348	3
AT5G54590	0.813221	1.00228	0.189061	0.708045	0.828933	0.120888	0.140855	0.24603	0.0726812	3
AT5G54930	-0.127815	1.10427	1.23208	1.23314	2.04332	0.810184	0.970044	-0.390911	0.548146	3
AT5G55620	2.10131	1.89608	-0.205229	1.08084	0.716648	-0.364194	-0.0847352	0.935734	-0.2437	3
AT5G56290	0.486516	1.25668	0.770164	0.277579	0.812035	0.534456	0.255182	0.464119	0.0194742	3
AT5G56420	0.100676	0.949906	0.84923	0.0769593	1.3332	1.25624	0.0160983	0.0398146	0.423108	3
AT5G56460	0.824175	1.54926	0.725088	0.518679	1.3626	0.843925	0.0665264	0.372022	0.185364	3
AT5G56500	0.339896	1.75851	1.41861	0.27275	1.33775	1.065	0.265314	0.33246	-0.0882977	3
AT5G56600	-0.348329	1.15029	1.49862	0.315467	0.975682	0.660215	0.76295	0.0991537	-0.0754505	3
AT5G56860	1.50802	1.16927	-0.338757	1.18331	1.06408	-0.119233	0.247341	0.572054	0.466865	3
AT5G56980	1.43108	1.56385	0.132774	0.721105	0.802411	0.0813065	-0.0897589	0.620214	-0.141227	3
AT5G56985	1.45759	1.88075	0.423156	0.678962	0.933862	0.2549	-0.00457458	0.774055	-0.17283	3
AT5G57050	1.2427	1.71528	0.472573	1.47587	1.87393	0.398059	0.0324137	-0.200752	-0.0421007	3
AT5G57360	0.603448	1.04692	0.443467	0.0859242	0.694612	0.608688	0.0827524	0.600277	0.247973	3
AT5G57610	0.930731	1.54156	0.610827	0.833197	1.1479	0.314702	0.180555	0.278089	-0.11557	3
AT5G58120	1.4638	1.57367	0.109864	1.09424	1.24478	0.150535	0.199369	0.568929	0.24004	3
AT5G59050	1.83482	2.76953	0.934713	0.841093	1.84109	1	-0.163516	0.830209	-0.0982273	3
AT5G59750	0.992686	0.746432	-0.246254	-0.613302	0.035911	0.649213	0.0205382	1.62653	0.916005	3
AT5G59920	1.31026	1.88188	0.571629	0.533535	1.08712	0.553585	-0.426033	0.350687	-0.444078	3
AT5G60120	0.301161	1.23786	0.936695	0.297823	1.16157	0.863747	0.307082	0.31042	0.234134	3
AT5G61270	0.97242	1.23209	0.259674	0.768864	0.734194	-0.03467	0.136608	0.340164	-0.157736	3
AT5G61810	0.415123	1.7227	1.30757	1.04369	2.0336	0.989907	0.247222	-0.381349	-0.0704458	3
AT5G61820	1.85844	1.95053	0.0920918	1.58084	2.10731	0.526466	-0.433547	-0.155945	0.00082709	3
AT5G62100	0.673687	1.54586	0.872174	0.27934	1.16851	0.889165	0.0131549	0.407501	0.0301457	3
AT5G62130	1.84043	2.06965	0.229223	1.10486	1.29232	0.187459	0.0275908	0.763157	-0.0141728	3
AT5G62430	1.37919	3.00312	1.62393	0.376651	1.81486	1.43821	0.284537	1.28708	0.0988169	3
AT5G62470	1.53609	1.55745	0.0213691	0.961237	1.08845	0.127208	-0.257445	0.317403	-0.151606	3
AT5G64170	1.8883	2.26682	0.378512	0.796432	1.07405	0.277614	0.23194	1.32381	0.131041	3
AT5G64230	1.23022	1.84953	0.619311	1.2149	1.92483	0.709925	-0.106885	-0.0915718	-0.0162709	3
AT5G64330	0.255827	1.40971	1.15388	0.166089	1.09038	0.92429	0.326698	0.416435	0.0971079	3
AT5G64700	0.899267	1.79038	0.89111	0.666	1.27217	0.606171	-0.592369	-0.359102	-0.877308	3
AT5G64840	1.21436	0.905992	-0.308366	-0.0657932	0.329612	0.395405	-0.113534	1.16662	0.590238	3
AT5G64930	0.791744	1.04532	0.253573	-0.236131	1.04099	1.27712	-0.41729	0.610585	0.606259	3
AT5G65230	0.678777	1.42845	0.749675	-0.057503	0.706038	0.763541	-0.117544	0.618736	-0.103677	3
AT5G65350	0.0438741	1.69362	1.64975	0.35508	1.10483	0.749755	0.488418	0.177213	-0.411577	3
AT5G65380	1.3783	1.45622	0.0779257	0.395426	1.31452	0.919098	-0.550265	0.432605	0.290908	3
AT5G65470	0.643026	1.55412	0.911099	0.88166	1.41135	0.529691	0.141019	-0.0976143	-0.240389	3
AT5G65920	1.19392	2.16106	0.967142	0.478144	1.90933	1.43118	-0.580136	0.135642	-0.116095	3
AT5G66070	0.76147	2.06949	1.30802	0.972621	2.42182	1.4492	-0.0212315	-0.232382	0.119952	3
AT5G66480	0.0934531	1.08566	0.992202	-0.0195328	1.05015	1.06968	-0.220859	-0.107873	-0.143376	3
AT5G66630	0.557073	1.30213	0.745055	0.392629	1.18497	0.792339	-0.0755618	0.0888823	-0.0282782	3
AT5G67385	1.45192	0.996906	-0.455017	0.366567	0.250826	-0.115741	-0.145715	0.939641	0.193561	3
MIR5642b	-0.200068	1.42448	1.62455	0.587671	0.835843	0.248173	1.02027	0.232529	-0.356112	3
AT1G01190	1.30372	0.381908	-0.92181	0.729185	-1.44259	-2.17177	-0.00418576	0.570348	-1.25415	4
AT1G01550	0.482533	-0.653641	-1.13617	0.136218	-1.02671	-1.16293	-0.222407	0.123908	-0.249164	4
AT1G01900	0.330957	-0.504585	-0.835542	0.924914	-0.446341	-1.37125	0.639946	0.0459894	0.104233	4
AT1G02500	0.235458	-0.57477	-0.810228	0.323429	-1.12665	-1.45008	0.293672	0.205701	-0.346178	4
AT1G03250	0.150872	-0.79776	-0.948633	0.674044	-0.63792	-1.31196	0.485645	-0.0375269	0.122313	4
AT1G03930	0.20387	-0.924224	-1.12809	0.185259	-0.975459	-1.16072	0.175102	0.193714	0.142479	4
AT1G04000	0.0407722	-0.934146	-0.974918	0.22989	-1.03718	-1.26707	0.0218146	-0.167303	-0.270335	4
AT1G04163	0.465422	-0.0263451	-0.491767	-0.117967	-1.73558	-1.61762	0.682747	1.26614	-0.443102	4
AT1G04290	0.161988	-0.981568	-1.14356	0.276266	-0.662117	-0.938383	0.0704956	-0.0437819	0.275669	4
AT1G04295	0.118828	-0.931768	-1.0506	0.248035	-0.545495	-0.79353	0.0483467	-0.0808599	0.305414	4
AT1G04363	0.390681	0.241914	-0.148767	0.028733	-1.25598	-1.28471	0.0467453	0.408693	-1.0892	4
AT1G04520	0.791882	-1.08405	-1.87593	0.635792	-0.904633	-1.54042	0.124339	0.28043	0.459842	4
AT1G04650	0.243379	-0.715763	-0.959142	0.819081	0.295051	-0.52403	1.79216	1.21645	2.22727	4
AT1G04680	0.492608	-0.691441	-1.18405	0.52872	-1.1908	-1.71952	0.207444	0.171333	-0.328027	4
AT1G04760	0.447364	-0.821368	-1.26873	-0.299689	-0.809969	-0.51028	-0.596515	0.150539	0.161938	4
AT1G04820	0.0318057	-0.727977	-0.759783	0.159574	-1.04466	-1.20423	0.014918	-0.11285	-0.42953	4
AT1G05033	0.690236	-0.302955	-0.99319	1.36535	-0.258124	-1.62348	0.685439	0.0103231	0.0551541	4
AT1G05260	0.866585	-0.287573	-1.15416	0.718915	-0.505427	-1.22434	0.00953863	0.157209	-0.0606455	4
AT1G05835	0.394012	-1.05459	-1.44861	1.05324	-0.642987	-1.69623	0.589828	-0.0694009	0.342206	4
AT1G05867	0.410422	0.593272	0.18285	0.745667	-0.992197	-1.73786	0.785624	0.450378	-1.13509	4
AT1G05977	0.615808	0.320067	-0.295741	0.42577	-0.7613	-1.18707	0.140414	0.330451	-0.750916	4
AT1G06423	0.157286	-0.578925	-0.736211	0.242655	-1.4158	-1.65846	0.122236	0.0368671	-0.800009	4
AT1G07128	0.401474	-0.898059	-1.29953	0.379917	-1.0622	-1.44212	-0.116629	-0.0950718	-0.259212	4
AT1G07130	0.379983	-0.904287	-1.28427	0.382828	-1.00524	-1.38807	-0.0892936	-0.092139	-0.193092	4
AT1G07250	0.664234	-0.479789	-1.14402	0.5057	-0.382347	-0.888046	-0.0590193	0.0995149	0.196957	4
AT1G07260	0.0767008	-1.12718	-1.20388	0.58616	-0.869449	-1.45561	0.405822	-0.103638	0.154091	4
AT1G07463	0.02537	-0.293234	-0.318604	1.01901	-1.14726	-2.16627	-0.0708451	-1.06448	-1.91851	4
AT1G07600	0.330799	-0.748119	-1.07892	0.310221	-1.35676	-1.66698	0.405491	0.42607	-0.182568	4
AT1G07607	0.73632	-0.511005	-1.24733	0.968107	-0.560209	-1.52832	0.0617698	-0.170018	-0.219221	4
AT1G07620	1.13028	0.112021	-1.01826	0.641679	-1.28207	-1.92374	-0.925793	-0.437193	-1.83128	4
AT1G07630	1.20278	-0.203251	-1.40603	0.305703	-0.886014	-1.19172	-0.366026	0.531055	-0.151708	4
AT1G07790	0.295216	-0.802673	-1.09789	1.01457	-0.614651	-1.62922	0.691517	-0.0278345	0.160187	4
AT1G07920	0.116764	-0.929867	-1.04663	0.485379	-0.813712	-1.29909	0.0511596	-0.317456	-0.2013	4
AT1G07930	-0.0212897	-0.546877	-0.525588	0.499227	-0.693771	-1.193	0.494541	-0.0259754	-0.172869	4
AT1G07940	0.0561653	-0.827513	-0.883679	0.518775	-0.727865	-1.24664	0.154682	-0.307927	-0.208278	4
AT1G08173	0.296209	-0.841614	-1.13782	-0.0259082	-0.798154	-0.772245	-0.335452	-0.0133348	0.030126	4
AT1G08197	0.320951	-0.711232	-1.03218	0.0696383	-0.499658	-0.569296	-0.452845	-0.201533	0.010042	4
AT1G08200	0.4912	-0.514448	-1.00565	0.707297	-0.806486	-1.51378	0.133947	-0.0821498	-0.374188	4
AT1G08260	0.850238	-0.150158	-1.0004	0.81389	-0.281668	-1.09556	0.0832845	0.119632	-0.0118779	4
AT1G08283	0.334111	-0.621872	-0.955983	-0.203706	-1.72063	-1.51692	-0.118037	0.41978	-0.678978	4
AT1G08580	-0.221703	-1.43839	-1.21668	0.857897	-0.690187	-1.54808	0.353078	-0.726522	0.0216765	4
AT1G08830	-0.0905414	-1.26583	-1.17529	0.672716	-0.660579	-1.33329	0.66226	-0.100996	0.504254	4
AT1G08840	-0.30004	-1.24075	-0.940712	0.791857	-0.731684	-1.52354	0.780921	-0.310977	0.198091	4
AT1G08865	1.35654	-0.517112	-1.87365	0.455276	-0.912101	-1.36738	-0.694724	0.206536	-0.188453	4
AT1G08880	0.260488	-0.876328	-1.13682	0.677919	-0.230667	-0.908586	-0.00289034	-0.420321	0.22534	4
AT1G09015	0.183838	-0.268732	-0.45257	0.507155	-0.682759	-1.18991	-0.112811	-0.436128	-0.850154	4
AT1G09067	0.148319	-0.00880212	-0.157121	-0.0284399	-1.13614	-1.1077	-0.0707228	0.106036	-1.0213	4
AT1G09257	0.9761	0.349773	-0.626327	0.204822	-1.04426	-1.24908	0.193539	0.964818	-0.429211	4
AT1G09327	-0.00882224	-0.635217	-0.626395	0.164774	-1.10927	-1.27404	0.410718	0.237122	-0.23693	4
AT1G09475	1.04861	-0.626139	-1.67475	0.652643	-0.764737	-1.41738	0.150974	0.546942	0.408343	4
AT1G09765	0.525642	-0.710398	-1.23604	0.153972	-0.60353	-0.757502	-0.561664	-0.189994	-0.0831257	4
AT1G09820	0.415016	-1.01275	-1.42777	0.123561	-1.10238	-1.22594	0.0385453	0.33	0.240371	4
AT1G09932	0.721002	-0.516768	-1.23777	0.354659	-1.43927	-1.79393	-0.27726	0.089083	-0.833423	4
AT1G09980	0.246241	-0.651622	-0.897863	-0.0978467	-1.03183	-0.933983	-0.147864	0.196224	-0.183984	4
AT1G10060	0.367884	-0.81971	-1.18759	-0.206518	-0.976388	-0.769871	-0.669063	-0.0946621	-0.251341	4
AT1G10410	0.76122	-0.245493	-1.00671	1.04982	-0.243203	-1.29302	0.358893	0.0702951	0.0725852	4
AT1G10470	-0.0682666	-1.03636	-0.968094	0.400428	-0.981723	-1.38215	0.244371	-0.224324	-0.169686	4
AT1G10682	0.541607	-0.878032	-1.41964	0.80328	-0.898217	-1.7015	0.052839	-0.208834	-0.229019	4
AT1G10900	0.977946	-0.25419	-1.23214	0.237464	-0.52696	-0.764423	-0.575191	0.165292	-0.107478	4
AT1G11120	0.225985	-0.465466	-0.691451	0.368998	-0.721977	-1.09097	0.119795	-0.0232172	-0.279729	4
AT1G11130	0.311936	0.102328	-0.209608	0.785427	-0.322555	-1.10798	0.672914	0.199424	-0.22546	4
AT1G11280	0.291	-0.793979	-1.08498	-0.366281	-0.91282	-0.546539	-0.418437	0.238844	0.120003	4
AT1G11300	1.20337	0.0560664	-1.14731	-0.110705	-0.291561	-0.180856	-0.844186	0.469893	0.122266	4
AT1G11600	0.197809	-0.595256	-0.793064	0.442815	-0.560014	-1.00283	0.414615	0.169608	0.20485	4
AT1G11655	0.815207	-0.870219	-1.68543	1.11317	-0.109958	-1.22313	0.00341704	-0.294545	0.465716	4
AT1G11720	0.260614	-0.955869	-1.21648	0.0519737	-0.943656	-0.99563	-0.0896697	0.118971	0.131184	4
AT1G11860	0.37752	-0.373737	-0.751257	0.229602	-0.849698	-1.0793	0.466076	0.613994	0.138033	4
AT1G12000	0.246911	-0.404866	-0.651777	0.946943	-0.469606	-1.41655	0.521524	-0.178507	-0.243247	4
AT1G12080	0.369988	-0.334043	-0.704031	0.535476	-0.790696	-1.32617	0.0646133	-0.100875	-0.557528	4
AT1G12140	0.339549	-0.535856	-0.875406	0.477293	-0.619208	-1.0965	-0.11205	-0.249794	-0.333146	4
AT1G12200	0.228782	-0.547918	-0.7767	0.994835	-0.295984	-1.29082	0.0775547	-0.688499	-0.436565	4
AT1G12380	0.815196	-0.488235	-1.30343	0.823673	-0.725516	-1.54919	0.34137	0.332893	0.0956111	4
AT1G12500	0.439407	-0.743051	-1.18246	-0.048945	-1.04761	-0.998662	-0.562297	-0.0739452	-0.378501	4
AT1G13250	1.04932	-0.646947	-1.69627	0.847822	-0.732653	-1.58048	0.0488616	0.250361	0.164655	4
AT1G13460	0.597179	-0.731471	-1.32865	0.0484973	-0.734094	-0.782592	-0.361528	0.187153	0.18453	4
AT1G13730	0.580362	-0.746976	-1.32734	0.721528	-0.930428	-1.65196	0.462014	0.320848	0.137396	4
AT1G13750	0.770581	-0.479209	-1.24979	0.244254	-0.541625	-0.785878	-0.937841	-0.411513	-0.473928	4
AT1G13830	0.625282	-0.799992	-1.42527	0.188763	-1.41257	-1.60133	-0.428012	0.00850677	-0.60407	4
AT1G14080	0.504544	-0.437288	-0.941831	0.312936	-1.75462	-2.06756	0.129488	0.321096	-0.996239	4
AT1G14120	0.699507	-0.724869	-1.42438	0.669225	-0.964493	-1.63372	-0.116221	-0.0859388	-0.325563	4
AT1G14160	0.203959	-0.551174	-0.755133	0.714353	-0.687142	-1.4015	0.445466	-0.064928	-0.200896	4
AT1G14320	0.192763	-0.881511	-1.07427	0.281317	-0.818583	-1.0999	-0.0638799	-0.152434	-0.0895066	4
AT1G14345	0.567012	-1.06554	-1.63255	-0.00979732	-1.01979	-1.00999	-0.340887	0.235923	0.281669	4
AT1G14580	-0.0743581	-0.898355	-0.823997	0.50015	-1.14158	-1.64173	0.788286	0.213778	-0.0294441	4
AT1G14700	0.38767	-0.655085	-1.04275	0.356682	-0.395533	-0.752214	0.0872877	0.118276	0.377828	4
AT1G15040	0.803893	-1.18841	-1.9923	0.118659	-0.519944	-0.638603	-1.22431	-0.539075	0.129386	4
AT1G15290	0.830108	-0.234957	-1.06507	-0.0621426	-0.57588	-0.513737	0.192042	1.08429	0.74337	4
AT1G15660	0.26066	-0.654097	-0.914757	0.197017	-1.45742	-1.65444	0.159859	0.223502	-0.579824	4
AT1G15690	0.293812	-0.862304	-1.15612	0.520865	-0.76195	-1.28282	-0.03986	-0.266912	-0.166559	4
AT1G15810	0.584116	-0.743245	-1.32736	-0.488766	-1.09331	-0.604546	-0.647432	0.425449	0.075382	4
AT1G16090	1.0511	-0.642806	-1.69391	0.877476	-0.898644	-1.77612	0.130728	0.304352	0.0485145	4
AT1G16120	0.220112	-0.982356	-1.20247	0.246614	-1.21548	-1.4621	-0.160716	-0.187218	-0.420344	4
AT1G16300	0.249633	-0.434183	-0.683816	0.897015	-0.732784	-1.6298	0.340825	-0.306557	-0.605158	4
AT1G16310	1.08816	-0.57606	-1.66422	0.887783	-1.09064	-1.97843	-0.0249156	0.175457	-0.339125	4
AT1G16860	0.00693112	-0.9065	-0.913432	0.278136	-0.802306	-1.08044	-0.138552	-0.409757	-0.305562	4
AT1G16880	0.652122	-0.550174	-1.2023	0.229003	-0.657393	-0.886396	-0.190786	0.232333	0.125114	4
AT1G16970	0.0558067	-0.87919	-0.934997	0.274171	-1.46315	-1.73732	0.121007	-0.0973573	-0.681316	4
AT1G18390	0.874961	-0.923949	-1.79891	0.569834	-0.928666	-1.4985	-0.404547	-0.0994202	-0.104137	4
AT1G18550	0.325308	-0.368839	-0.694147	0.116306	-0.957113	-1.07342	0.178214	0.387216	-0.201057	4
AT1G18580	0.157309	-1.06376	-1.22107	0.0813521	-0.982063	-1.06342	-0.426262	-0.350305	-0.268608	4
AT1G18670	0.101525	-0.381713	-0.483238	0.539281	-0.744858	-1.28414	0.674496	0.236739	-0.126406	4
AT1G18840	0.0231004	-0.623019	-0.646119	0.00345889	-1.03916	-1.04262	0.154419	0.17406	-0.242078	4
AT1G18900	0.843989	-0.618065	-1.46205	0.748451	-0.740177	-1.48863	-0.0380758	0.0574615	-0.0646502	4
AT1G18910	0.607676	-0.202603	-0.810279	0.350563	-0.87094	-1.2215	-0.0887505	0.168363	-0.499974	4
AT1G19360	0.169473	-0.880706	-1.05018	0.106246	-0.955566	-1.06181	-0.182153	-0.118925	-0.193786	4
AT1G19550	0.0606568	-0.423228	-0.483885	0.923871	-0.228843	-1.15271	0.487248	-0.375967	-0.181582	4
AT1G19570	0.0669734	-0.820061	-0.887034	0.881336	-0.779274	-1.66061	0.734943	-0.0794194	-0.0386329	4
AT1G19920	0.945172	-0.504283	-1.44945	0.714287	-0.607986	-1.32227	-0.0765896	0.154295	0.0505919	4
AT1G19940	0.0817674	-1.19967	-1.28143	1.00993	-0.843239	-1.85317	0.527679	-0.400484	-0.0440557	4
AT1G22070	0.510489	-0.63945	-1.14994	0.995583	-0.712238	-1.70782	-0.102188	-0.587282	-0.66007	4
AT1G22230	0.112901	-0.466705	-0.579606	0.262692	-1.44836	-1.71105	0.181582	0.0317907	-0.949866	4
AT1G22410	0.904005	-0.112525	-1.01653	1.03768	-0.644334	-1.68201	0.200712	0.0670366	-0.464773	4
AT1G22440	0.524789	-0.305688	-0.830477	0.36879	-0.670986	-1.03978	-0.0541303	0.101869	-0.263429	4
AT1G22630	0.146881	-0.912706	-1.05959	0.152619	-0.536585	-0.689204	0.222909	0.217171	0.593292	4
AT1G23080	0.359535	-0.909519	-1.26905	-0.204839	-1.03331	-0.828468	-0.668129	-0.103755	-0.227543	4
AT1G23340	0.531587	-0.690932	-1.22252	0.222319	-0.23241	-0.454729	-0.199736	0.109533	0.568054	4
AT1G23890	0.4528	-0.637486	-1.09029	0.215796	-0.816278	-1.03207	0.05017	0.287174	0.108382	4
AT1G24100	0.536133	-0.934019	-1.47015	0.627569	-0.793106	-1.42068	-0.215491	-0.306928	-0.166016	4
AT1G24260	0.443027	-0.231464	-0.674492	0.33311	0.698121	0.365011	-1.54421	-1.4343	-0.50471	4
AT1G24420	0.757667	-0.549619	-1.30729	-0.61628	-1.4158	-0.79952	-0.604106	0.769841	-0.0963408	4
AT1G24470	0.526825	0.760714	0.233889	0.50253	-0.543295	-1.04583	0.369668	0.393963	-0.910046	4
AT1G24909	0.0952389	-1.09263	-1.18787	-0.0176187	-1.19958	-1.18196	-0.268443	-0.155586	-0.262533	4
AT1G25220	0.513307	-0.878599	-1.39191	0.664943	-0.530318	-1.19526	-0.149864	-0.3015	0.0467809	4
AT1G26190	0.613277	-0.205594	-0.818871	0.859318	-0.547495	-1.40681	0.365175	0.119134	-0.222767	4
AT1G26510	0.402412	-0.84558	-1.24799	0.396909	-1.27617	-1.67308	0.256156	0.261659	-0.168929	4
AT1G26560	1.11856	-0.650914	-1.76947	0.758352	-0.908116	-1.66647	0.244206	0.604412	0.347209	4
AT1G26945	1.04749	-0.785369	-1.83286	-0.126898	-0.857251	-0.730353	-1.00599	0.168398	0.0965159	4
AT1G27030	0.908973	0.462548	-0.446425	0.467714	-0.607307	-1.07502	0.285108	0.726367	-0.343488	4
AT1G27480	0.467861	-0.5957	-1.06356	0.612682	-0.852478	-1.46516	0.479987	0.335166	0.0783876	4
AT1G28130	0.698365	-1.01299	-1.71135	0.122358	-1.17641	-1.29877	-0.55143	0.0245768	-0.138845	4
AT1G28290	0.134628	-0.863411	-0.998039	0.178888	-1.02108	-1.19997	0.183893	0.139633	-0.0180354	4
AT1G28380	0.672841	-0.780902	-1.45374	0.693244	-0.871986	-1.56523	-0.192115	-0.212519	-0.303603	4
AT1G28470	0.539803	-0.309044	-0.848848	0.97902	-0.478385	-1.45741	0.368159	-0.0710578	-0.240399	4
AT1G28570	0.0519431	-0.522226	-0.574169	0.985234	-0.292854	-1.27809	0.637496	-0.295795	-0.0664229	4
AT1G28620	0.249919	-1.04251	-1.29243	0.215833	-1.17548	-1.39131	0.333259	0.367346	0.234377	4
AT1G29195	0.215212	-0.436282	-0.651494	0.73811	-0.267022	-1.00513	0.486291	-0.0366075	0.132652	4
AT1G29280	0.3105	-0.901017	-1.21152	-0.296999	-1.19369	-0.896692	-0.578413	0.0290864	-0.263588	4
AT1G29630	0.0665578	-0.0905631	-0.157121	0.140668	-0.895554	-1.03622	0.373607	0.299497	-0.505494	4
AT1G29670	-0.0953936	-0.506128	-0.410735	0.263828	-1.07296	-1.33679	0.650278	0.291057	-0.275773	4
AT1G29920	0.393897	-0.938724	-1.33262	-0.232615	-0.753323	-0.520708	-0.268092	0.35842	0.543821	4
AT1G29950	0.330413	-1.01871	-1.34913	0.532283	-1.00206	-1.53435	0.481696	0.279826	0.296478	4
AT1G30600	0.368657	-0.378463	-0.74712	0.417768	-0.642627	-1.06039	0.172978	0.123868	-0.140296	4
[truncated: 6,187 more rows]
