# Supplementary material for: Contribution of time of day and the circadian clock to the heat stress responsive transcriptome in Arabidopsis
Source: Sci Rep. 2019 Mar 18;9:4814. doi: 10.1038/s41598-019-41234-w (PMC6423321; doi:10.1038/s41598-019-41234-w)
Supplement: Supplementary file 7 — Dataset S6 [file 41598_2019_41234_MOESM7_ESM.xlsx]

## Sheet: Fig. 2C
Supplementary Dataset S6. Gene Ontology terms enriched in differentially expressed genes in cca1lhy mutant and wild-type (Col-0) at 10°C, 22°C, or 37°C by cluster
Genes whose expression was significantly regulated (FDR<0.5) and LFC (> or <1) were used to generate a list of GO terms by cluster with the Bulk Data Retrieval tool from TAIR corrected by FDR.
Analysis Type:	PANTHER Overrepresentation Test (Released 20171205)
Annotation Version and Release Date:	GO Ontology database Released 2018-02-02
Analyzed List:	upload_1 (Arabidopsis thaliana)
Reference List:	Arabidopsis thaliana (all genes in database)
Test Type:	FISHER
GO biological process complete	Reference Number	Number	Expected	Category	Fold Enrichment	raw P-value	FDR	Cluster
transcription factor import into nucleus (GO:0042991)	6	4	0.12	Biological	34.4	2.48e-05	0.00111	1
negative regulation of leaf development (GO:1905622)	10	3	0.19	Biological	15.48	0.0017	0.0446	1
negative regulation of leaf senescence (GO:1900056)	10	3	0.19	Biological	15.48	0.0017	0.0444	1
basipetal auxin transport (GO:0010540)	19	5	0.37	Biological	13.58	7.68e-05	0.00317	1
defense response by callose deposition in cell wall (GO:0052544)	16	4	0.31	Biological	12.9	0.000491	0.0163	1
defense response by cell wall thickening (GO:0052482)	16	4	0.31	Biological	12.9	0.000491	0.0162	1
defense response by callose deposition (GO:0052542)	18	4	0.35	Biological	11.47	0.00072	0.0219	1
cytokinin-activated signaling pathway (GO:0009736)	63	14	1.22	Biological	11.47	1.91e-10	2.2e-08	1
cellular response to cytokinin stimulus (GO:0071368)	65	14	1.26	Biological	11.11	2.73e-10	2.96e-08	1
regulation of chlorophyll biosynthetic process (GO:0010380)	19	4	0.37	Biological	10.86	0.000858	0.0254	1
regulation of chlorophyll metabolic process (GO:0090056)	25	5	0.48	Biological	10.32	0.000234	0.009	1
regulation of tetrapyrrole biosynthetic process (GO:1901463)	20	4	0.39	Biological	10.32	0.00101	0.0292	1
cellular response to hypoxia (GO:0071456)	26	5	0.5	Biological	9.92	0.000275	0.0104	1
regulation of tetrapyrrole metabolic process (GO:1901401)	27	5	0.52	Biological	9.56	0.000321	0.0114	1
cellular response to oxygen levels (GO:0071453)	28	5	0.54	Biological	9.21	0.000373	0.0128	1
cellular response to decreased oxygen levels (GO:0036294)	28	5	0.54	Biological	9.21	0.000373	0.0127	1
positive gravitropism (GO:0009958)	32	5	0.62	Biological	8.06	0.000643	0.0201	1
response to chitin (GO:0010200)	132	19	2.56	Biological	7.43	9.09e-11	1.09e-08	1
auxin polar transport (GO:0009926)	78	11	1.51	Biological	7.28	1.01e-06	5.85e-05	1
response to hypoxia (GO:0001666)	64	9	1.24	Biological	7.26	1e-05	0.000494	1
auxin transport (GO:0060918)	88	12	1.71	Biological	7.04	4.54e-07	2.79e-05	1
response to red light (GO:0010114)	66	9	1.28	Biological	7.04	1.25e-05	0.000596	1
circadian rhythm (GO:0007623)	103	14	2	Biological	7.01	5.22e-08	3.85e-06	1
hormone transport (GO:0009914)	93	12	1.8	Biological	6.66	7.74e-07	4.56e-05	1
response to decreased oxygen levels (GO:0036293)	70	9	1.36	Biological	6.63	1.92e-05	0.000876	1
response to oxygen levels (GO:0070482)	71	9	1.38	Biological	6.54	2.12e-05	0.000963	1
phosphorelay signal transduction system (GO:0000160)	214	27	4.15	Biological	6.51	1.71e-13	2.96e-11	1
regulation of cofactor metabolic process (GO:0051193)	48	6	0.93	Biological	6.45	0.000547	0.0176	1
rhythmic process (GO:0048511)	122	15	2.36	Biological	6.34	5.83e-08	4.24e-06	1
protein autophosphorylation (GO:0046777)	137	15	2.66	Biological	5.65	2.32e-07	1.49e-05	1
ethylene-activated signaling pathway (GO:0009873)	174	19	3.37	Biological	5.63	6.01e-09	5.04e-07	1
response to monosaccharide (GO:0034284)	55	6	1.07	Biological	5.63	0.00105	0.03	1
cellular response to red or far red light (GO:0071489)	85	9	1.65	Biological	5.46	7.7e-05	0.00316	1
response to organonitrogen compound (GO:0010243)	190	20	3.68	Biological	5.43	4.26e-09	3.68e-07	1
response to far red light (GO:0010218)	58	6	1.12	Biological	5.34	0.00135	0.0374	1
response to cytokinin (GO:0009735)	236	23	4.57	Biological	5.03	1.16e-09	1.13e-07	1
cellular response to ethylene stimulus (GO:0071369)	195	19	3.78	Biological	5.03	3.25e-08	2.43e-06	1
red or far-red light signaling pathway (GO:0010017)	83	8	1.61	Biological	4.97	0.000346	0.0121	1
response to karrikin (GO:0080167)	127	12	2.46	Biological	4.88	1.48e-05	0.00068	1
detection of stimulus (GO:0051606)	99	9	1.92	Biological	4.69	0.000224	0.00873	1
response to ethylene (GO:0009723)	297	27	5.76	Biological	4.69	1.75e-10	2.06e-08	1
hormone-mediated signaling pathway (GO:0009755)	746	67	14.46	Biological	4.63	4.17e-24	2.56e-21	1
response to gravity (GO:0009629)	78	7	1.51	Biological	4.63	0.00119	0.0335	1
regulation of abscisic acid-activated signaling pathway (GO:0009787)	90	8	1.74	Biological	4.59	0.00057	0.0181	1
regulation of cellular response to alcohol (GO:1905957)	90	8	1.74	Biological	4.59	0.00057	0.018	1
regulation of response to alcohol (GO:1901419)	90	8	1.74	Biological	4.59	0.00057	0.0179	1
regulation of seed germination (GO:0010029)	80	7	1.55	Biological	4.51	0.00136	0.0374	1
regulation of seedling development (GO:1900140)	83	7	1.61	Biological	4.35	0.00166	0.044	1
abscisic acid-activated signaling pathway (GO:0009738)	205	17	3.97	Biological	4.28	1.38e-06	7.71e-05	1
cellular response to hormone stimulus (GO:0032870)	838	69	16.24	Biological	4.25	7.89e-23	3.64e-20	1
cellular response to endogenous stimulus (GO:0071495)	846	69	16.4	Biological	4.21	1.29e-22	5.11e-20	1
response to carbohydrate (GO:0009743)	125	10	2.42	Biological	4.13	0.000268	0.0101	1
cellular response to environmental stimulus (GO:0104004)	201	16	3.9	Biological	4.11	4.58e-06	0.000243	1
cellular response to abiotic stimulus (GO:0071214)	201	16	3.9	Biological	4.11	4.58e-06	0.000241	1
cellular response to abscisic acid stimulus (GO:0071215)	228	18	4.42	Biological	4.07	1.31e-06	7.47e-05	1
cellular response to alcohol (GO:0097306)	228	18	4.42	Biological	4.07	1.31e-06	7.4e-05	1
defense response to bacterium (GO:0042742)	331	26	6.41	Biological	4.05	6.59e-09	5.44e-07	1
response to nitrogen compound (GO:1901698)	297	23	5.76	Biological	4	6.26e-08	4.5e-06	1
negative regulation of response to stimulus (GO:0048585)	182	14	3.53	Biological	3.97	2.55e-05	0.00114	1
cellular response to light stimulus (GO:0071482)	130	10	2.52	Biological	3.97	0.000359	0.0124	1
response to jasmonic acid (GO:0009753)	211	16	4.09	Biological	3.91	8.11e-06	0.000408	1
regulation of post-embryonic development (GO:0048580)	343	26	6.65	Biological	3.91	1.3e-08	1.04e-06	1
negative regulation of multicellular organismal process (GO:0051241)	119	9	2.31	Biological	3.9	0.000783	0.0234	1
cellular response to organic substance (GO:0071310)	940	71	18.22	Biological	3.9	1.72e-21	5.95e-19	1
intracellular signal transduction (GO:0035556)	505	38	9.79	Biological	3.88	6.66e-12	9.45e-10	1
negative regulation of developmental process (GO:0051093)	133	10	2.58	Biological	3.88	0.000425	0.0143	1
cellular response to radiation (GO:0071478)	134	10	2.6	Biological	3.85	0.000449	0.0149	1
cellular response to acid chemical (GO:0071229)	429	32	8.31	Biological	3.85	3.91e-10	4.01e-08	1
auxin-activated signaling pathway (GO:0009734)	178	13	3.45	Biological	3.77	8.07e-05	0.00328	1
cellular response to lipid (GO:0071396)	371	27	7.19	Biological	3.76	1.52e-08	1.2e-06	1
regulation of flower development (GO:0009909)	152	11	2.95	Biological	3.73	0.000302	0.0109	1
response to red or far red light (GO:0009639)	208	15	4.03	Biological	3.72	2.68e-05	0.00118	1
defense response, incompatible interaction (GO:0009814)	153	11	2.97	Biological	3.71	0.000319	0.0114	1
cellular response to chemical stimulus (GO:0070887)	1099	79	21.3	Biological	3.71	1.25e-22	5.32e-20	1
cellular response to auxin stimulus (GO:0071365)	197	14	3.82	Biological	3.67	5.72e-05	0.00245	1
regulation of signal transduction (GO:0009966)	241	17	4.67	Biological	3.64	1.04e-05	0.000508	1
response to water deprivation (GO:0009414)	329	23	6.38	Biological	3.61	3.45e-07	2.17e-05	1
regulation of signaling (GO:0023051)	245	17	4.75	Biological	3.58	1.27e-05	0.000594	1
cellular response to oxygen-containing compound (GO:1901701)	578	40	11.2	Biological	3.57	2.04e-11	2.63e-09	1
regulation of shoot system development (GO:0048831)	217	15	4.21	Biological	3.57	4.23e-05	0.00183	1
regulation of cell communication (GO:0010646)	248	17	4.81	Biological	3.54	1.47e-05	0.000683	1
response to bacterium (GO:0009617)	425	29	8.24	Biological	3.52	1.68e-08	1.31e-06	1
response to drug (GO:0042493)	529	36	10.25	Biological	3.51	3.27e-10	3.41e-08	1
response to water (GO:0009415)	338	23	6.55	Biological	3.51	5.36e-07	3.19e-05	1
response to gibberellin (GO:0009739)	149	10	2.89	Biological	3.46	0.000969	0.0282	1
regulation of defense response (GO:0031347)	225	15	4.36	Biological	3.44	6.23e-05	0.00263	1
regulation of multicellular organismal development (GO:2000026)	470	31	9.11	Biological	3.4	1.13e-08	9.16e-07	1
signal transduction (GO:0007165)	1625	106	31.49	Biological	3.37	3.09e-27	5.7e-24	1
regulation of response to stress (GO:0080134)	309	20	5.99	Biological	3.34	5.93e-06	0.000309	1
signaling (GO:0023052)	1655	106	32.07	Biological	3.3	1.25e-26	1.72e-23	1
positive regulation of response to stimulus (GO:0048584)	204	13	3.95	Biological	3.29	0.000286	0.0105	1
cellular response to organic cyclic compound (GO:0071407)	178	11	3.45	Biological	3.19	0.00104	0.0298	1
regulation of response to stimulus (GO:0048583)	584	36	11.32	Biological	3.18	3.91e-09	3.43e-07	1
cell communication (GO:0007154)	1888	116	36.59	Biological	3.17	9.16e-28	2.53e-24	1
regulation of multicellular organismal process (GO:0051239)	521	32	10.1	Biological	3.17	3.15e-08	2.39e-06	1
response to salicylic acid (GO:0009751)	196	12	3.8	Biological	3.16	0.000677	0.021	1
cell surface receptor signaling pathway (GO:0007166)	217	13	4.21	Biological	3.09	0.000498	0.0163	1
response to light stimulus (GO:0009416)	699	41	13.55	Biological	3.03	1.25e-09	1.19e-07	1
innate immune response (GO:0045087)	273	16	5.29	Biological	3.02	0.000149	0.00587	1
response to abscisic acid (GO:0009737)	549	32	10.64	Biological	3.01	9.79e-08	6.68e-06	1
regulation of hormone levels (GO:0010817)	380	22	7.36	Biological	2.99	1.09e-05	0.000525	1
response to alcohol (GO:0097305)	553	32	10.72	Biological	2.99	1.14e-07	7.52e-06	1
response to lipid (GO:0033993)	748	43	14.5	Biological	2.97	8.63e-10	8.52e-08	1
immune response (GO:0006955)	279	16	5.41	Biological	2.96	0.000188	0.00736	1
response to wounding (GO:0009611)	212	12	4.11	Biological	2.92	0.00129	0.0357	1
response to radiation (GO:0009314)	726	41	14.07	Biological	2.91	3.51e-09	3.29e-07	1
regulation of reproductive process (GO:2000241)	284	16	5.5	Biological	2.91	0.000227	0.00878	1
response to abiotic stimulus (GO:0009628)	1954	110	37.87	Biological	2.9	2.38e-23	1.2e-20	1
immune system process (GO:0002376)	320	18	6.2	Biological	2.9	9.59e-05	0.00384	1
response to hormone (GO:0009725)	1672	94	32.4	Biological	2.9	7.67e-20	2.5e-17	1
response to cold (GO:0009409)	375	21	7.27	Biological	2.89	2.74e-05	0.00119	1
response to endogenous stimulus (GO:0009719)	1680	94	32.56	Biological	2.89	1.04e-19	3.19e-17	1
response to oxygen-containing compound (GO:1901700)	1506	83	29.19	Biological	2.84	4.79e-17	1.39e-14	1
response to organic substance (GO:0010033)	1947	107	37.73	Biological	2.84	6.27e-22	2.31e-19	1
response to acid chemical (GO:0001101)	1148	63	22.25	Biological	2.83	5.21e-13	8.01e-11	1
response to organic cyclic compound (GO:0014070)	366	20	7.09	Biological	2.82	5.84e-05	0.00249	1
response to auxin (GO:0009733)	403	22	7.81	Biological	2.82	2.57e-05	0.00113	1
negative regulation of macromolecule biosynthetic process (GO:0010558)	257	14	4.98	Biological	2.81	0.00075	0.0227	1
leaf development (GO:0048366)	301	16	5.83	Biological	2.74	0.000418	0.0142	1
cellular response to stimulus (GO:0051716)	2466	131	47.79	Biological	2.74	7.86e-26	8.7e-23	1
regulation of developmental process (GO:0050793)	671	35	13	Biological	2.69	3.08e-07	1.96e-05	1
protein phosphorylation (GO:0006468)	783	40	15.17	Biological	2.64	7.31e-08	5.06e-06	1
negative regulation of cellular biosynthetic process (GO:0031327)	276	14	5.35	Biological	2.62	0.00143	0.039	1
negative regulation of biosynthetic process (GO:0009890)	281	14	5.45	Biological	2.57	0.00168	0.0444	1
response to chemical (GO:0042221)	2762	136	53.53	Biological	2.54	8.62e-24	4.77e-21	1
response to other organism (GO:0051707)	1155	55	22.38	Biological	2.46	3.73e-09	3.38e-07	1
response to external biotic stimulus (GO:0043207)	1157	55	22.42	Biological	2.45	3.84e-09	3.42e-07	1
response to biotic stimulus (GO:0009607)	1195	56	23.16	Biological	2.42	3.6e-09	3.32e-07	1
response to external stimulus (GO:0009605)	1520	70	29.46	Biological	2.38	6.66e-11	8.38e-09	1
defense response to other organism (GO:0098542)	855	39	16.57	Biological	2.35	2.09e-06	0.000115	1
phyllome development (GO:0048827)	443	20	8.59	Biological	2.33	0.00076	0.0228	1
nucleic acid-templated transcription (GO:0097659)	1780	80	34.5	Biological	2.32	6.85e-12	9.47e-10	1
transcription, DNA-templated (GO:0006351)	1780	80	34.5	Biological	2.32	6.85e-12	9.24e-10	1
RNA biosynthetic process (GO:0032774)	1783	80	34.56	Biological	2.32	7.3e-12	9.61e-10	1
root development (GO:0048364)	449	20	8.7	Biological	2.3	0.000855	0.0254	1
root system development (GO:0022622)	451	20	8.74	Biological	2.29	0.00089	0.0262	1
regulation of transcription, DNA-templated (GO:0006355)	2307	102	44.71	Biological	2.28	1.34e-14	3.71e-12	1
regulation of RNA biosynthetic process (GO:2001141)	2309	102	44.75	Biological	2.28	1.38e-14	3.65e-12	1
regulation of nucleic acid-templated transcription (GO:1903506)	2309	102	44.75	Biological	2.28	1.38e-14	3.48e-12	1
defense response (GO:0006952)	1407	62	27.27	Biological	2.27	5.18e-09	4.4e-07	1
response to temperature stimulus (GO:0009266)	545	24	10.56	Biological	2.27	0.000284	0.0106	1
response to salt stress (GO:0009651)	545	24	10.56	Biological	2.27	0.000284	0.0105	1
negative regulation of cellular process (GO:0048523)	546	24	10.58	Biological	2.27	0.000291	0.0106	1
negative regulation of biological process (GO:0048519)	842	37	16.32	Biological	2.27	7.3e-06	0.000374	1
regulation of RNA metabolic process (GO:0051252)	2350	102	45.54	Biological	2.24	4.39e-14	9.7e-12	1
response to inorganic substance (GO:0010035)	900	39	17.44	Biological	2.24	7.24e-06	0.000374	1
regulation of nucleobase-containing compound metabolic process (GO:0019219)	2401	103	46.53	Biological	2.21	5.16e-14	1.1e-11	1
positive regulation of biological process (GO:0048518)	919	39	17.81	Biological	2.19	9.62e-06	0.000479	1
protein ubiquitination (GO:0016567)	519	22	10.06	Biological	2.19	0.0011	0.0311	1
regulation of cellular macromolecule biosynthetic process (GO:2000112)	2457	104	47.62	Biological	2.18	9.05e-14	1.73e-11	1
regulation of macromolecule biosynthetic process (GO:0010556)	2467	104	47.81	Biological	2.18	1.1e-13	2.03e-11	1
regulation of cellular biosynthetic process (GO:0031326)	2542	107	49.26	Biological	2.17	6.2e-14	1.27e-11	1
response to osmotic stress (GO:0006970)	618	26	11.98	Biological	2.17	0.000348	0.0121	1
regulation of cellular process (GO:0050794)	4465	187	86.53	Biological	2.16	1.29e-25	1.02e-22	1
regulation of biosynthetic process (GO:0009889)	2564	107	49.69	Biological	2.15	8.72e-14	1.72e-11	1
nucleobase-containing compound biosynthetic process (GO:0034654)	1992	82	38.61	Biological	2.12	2.73e-10	2.91e-08	1
regulation of nitrogen compound metabolic process (GO:0051171)	2686	110	52.06	Biological	2.11	1.52e-13	2.71e-11	1
regulation of cellular metabolic process (GO:0031323)	2833	116	54.9	Biological	2.11	2.11e-14	5.07e-12	1
response to fungus (GO:0009620)	540	22	10.47	Biological	2.1	0.00148	0.0399	1
response to stimulus (GO:0050896)	5805	236	112.5	Biological	2.1	2.46e-32	1.36e-28	1
protein modification by small protein conjugation (GO:0032446)	542	22	10.5	Biological	2.09	0.00153	0.0411	1
regulation of biological process (GO:0050789)	4949	200	95.91	Biological	2.09	8.48e-26	7.81e-23	1
regulation of gene expression (GO:0010468)	2625	106	50.87	Biological	2.08	9.05e-13	1.35e-10	1
regulation of primary metabolic process (GO:0080090)	2741	110	53.12	Biological	2.07	4.68e-13	7.62e-11	1
heterocycle biosynthetic process (GO:0018130)	2205	88	42.73	Biological	2.06	2.29e-10	2.59e-08	1
cellular response to stress (GO:0033554)	808	32	15.66	Biological	2.04	0.000251	0.00957	1
aromatic compound biosynthetic process (GO:0019438)	2285	90	44.28	Biological	2.03	2.69e-10	2.97e-08	1
response to stress (GO:0006950)	3283	128	63.63	Biological	2.01	2.27e-14	5.22e-12	1
shoot system development (GO:0048367)	746	29	14.46	Biological	2.01	0.000681	0.021	1
regulation of macromolecule metabolic process (GO:0060255)	2830	110	54.85	Biological	2.01	3.16e-12	4.6e-10	1
regulation of metabolic process (GO:0019222)	3038	118	58.88	Biological	2	4.1e-13	6.88e-11	1
organic cyclic compound biosynthetic process (GO:1901362)	2419	93	46.88	Biological	1.98	4.68e-10	4.7e-08	1
biological regulation (GO:0065007)	5517	211	106.92	Biological	1.97	1.78e-24	1.23e-21	1
protein modification process (GO:0036211)	1896	72	36.75	Biological	1.96	1.14e-07	7.66e-06	1
cellular protein modification process (GO:0006464)	1896	72	36.75	Biological	1.96	1.14e-07	7.57e-06	1
phosphorylation (GO:0016310)	1083	41	20.99	Biological	1.95	7.61e-05	0.00316	1
regulation of biological quality (GO:0065008)	1096	41	21.24	Biological	1.93	8.98e-05	0.00363	1
multi-organism process (GO:0051704)	1616	60	31.32	Biological	1.92	2.89e-06	0.000157	1
plant organ development (GO:0099402)	892	32	17.29	Biological	1.85	0.00125	0.035	1
macromolecule modification (GO:0043412)	2223	76	43.08	Biological	1.76	2.09e-06	0.000115	1
cellular nitrogen compound biosynthetic process (GO:0044271)	2763	92	53.55	Biological	1.72	4.73e-07	2.87e-05	1
RNA metabolic process (GO:0016070)	2541	82	49.25	Biological	1.67	7.9e-06	0.000401	1
cellular macromolecule metabolic process (GO:0044260)	5019	160	97.27	Biological	1.64	8.72e-11	1.07e-08	1
cellular macromolecule biosynthetic process (GO:0034645)	2721	86	52.73	Biological	1.63	1.06e-05	0.000512	1
post-embryonic development (GO:0009791)	1426	45	27.64	Biological	1.63	0.00163	0.0436	1
system development (GO:0048731)	1779	56	34.48	Biological	1.62	0.000513	0.0167	1
macromolecule biosynthetic process (GO:0009059)	2772	87	53.72	Biological	1.62	1.25e-05	0.000592	1
nucleic acid metabolic process (GO:0090304)	2876	85	55.74	Biological	1.52	0.000113	0.0045	1
developmental process (GO:0032502)	3057	90	59.25	Biological	1.52	7.36e-05	0.00308	1
gene expression (GO:0010467)	2911	84	56.42	Biological	1.49	0.000287	0.0105	1
cellular protein metabolic process (GO:0044267)	2677	77	51.88	Biological	1.48	0.000682	0.021	1
macromolecule metabolic process (GO:0043170)	6102	172	118.26	Biological	1.45	1.32e-07	8.56e-06	1
anatomical structure development (GO:0048856)	2855	80	55.33	Biological	1.45	0.000977	0.0283	1
nitrogen compound metabolic process (GO:0006807)	6785	190	131.5	Biological	1.44	2.24e-08	1.72e-06	1
protein metabolic process (GO:0019538)	3073	84	59.56	Biological	1.41	0.00143	0.0391	1
cellular aromatic compound metabolic process (GO:0006725)	3706	101	71.82	Biological	1.41	0.000435	0.0146	1
heterocycle metabolic process (GO:0046483)	3566	97	69.11	Biological	1.4	0.000709	0.0217	1
cellular process (GO:0009987)	10706	291	207.49	Biological	1.4	5.14e-13	8.12e-11	1
organic cyclic compound metabolic process (GO:1901360)	3836	104	74.34	Biological	1.4	0.000514	0.0166	1
cellular biosynthetic process (GO:0044249)	4040	109	78.3	Biological	1.39	0.000346	0.0122	1
nucleobase-containing compound metabolic process (GO:0006139)	3268	88	63.34	Biological	1.39	0.00187	0.0489	1
biosynthetic process (GO:0009058)	4404	116	85.35	Biological	1.36	0.000548	0.0175	1
cellular metabolic process (GO:0044237)	8072	212	156.44	Biological	1.36	4.32e-07	2.68e-05	1
organonitrogen compound metabolic process (GO:1901564)	4132	108	80.08	Biological	1.35	0.0012	0.0336	1
organic substance biosynthetic process (GO:1901576)	4140	108	80.23	Biological	1.35	0.00147	0.0398	1
organic substance metabolic process (GO:0071704)	8574	222	166.17	Biological	1.34	5.27e-07	3.17e-05	1
primary metabolic process (GO:0044238)	7944	204	153.96	Biological	1.33	4.4e-06	0.000236	1
metabolic process (GO:0008152)	9767	245	189.29	Biological	1.29	9.61e-07	5.6e-05	1
biological_process (GO:0008150)	21684	469	420.24	Biological	1.12	6.56e-08	4.65e-06	1
Unclassified (UNCLASSIFIED)	5818	64	112.76	Biological	0.57	6.56e-08	4.59e-06	1
amide biosynthetic process (GO:0043604)	618	2	11.98	Biological	0.17	0.000918	0.0269	1
RNA processing (GO:0006396)	583	1	11.3	Biological	0.09	0.000311	0.0112	1
phosphorelay response regulator activity (GO:0000156)	32	7	0.62	Molecular	11.29	7.84e-06	0.00211	1
calmodulin binding (GO:0005516)	229	19	4.44	Molecular	4.28	3.31e-07	0.000109	1
signal transducer activity (GO:0004871)	385	27	7.46	Molecular	3.62	3.11e-08	1.84e-05	1
protein serine/threonine kinase activity (GO:0004674)	746	38	14.46	Molecular	2.63	1.68e-07	7.1e-05	1
sequence-specific DNA binding (GO:0043565)	752	37	14.57	Molecular	2.54	7.57e-07	0.000224	1
protein kinase activity (GO:0004672)	873	42	16.92	Molecular	2.48	1.8e-07	6.69e-05	1
transcription regulator activity (GO:0140110)	1784	83	34.57	Molecular	2.4	4.52e-13	1.34e-09	1
DNA binding transcription factor activity (GO:0003700)	1702	78	32.99	Molecular	2.36	4.89e-12	7.25e-09	1
phosphotransferase activity, alcohol group as acceptor (GO:0016773)	1017	42	19.71	Molecular	2.13	8.68e-06	0.00214	1
DNA binding (GO:0003677)	2252	86	43.64	Molecular	1.97	2.87e-09	2.13e-06	1
kinase activity (GO:0016301)	1367	51	26.49	Molecular	1.93	1.38e-05	0.00273	1
protein binding (GO:0005515)	3907	133	75.72	Molecular	1.76	8.9e-11	8.79e-08	1
catalytic activity, acting on a protein (GO:0140096)	2171	69	42.07	Molecular	1.64	6.96e-05	0.0115	1
heterocyclic compound binding (GO:1901363)	6341	168	122.89	Molecular	1.37	9.93e-06	0.00226	1
organic cyclic compound binding (GO:0097159)	6359	168	123.24	Molecular	1.36	1.28e-05	0.00272	1
binding (GO:0005488)	10584	267	205.12	Molecular	1.3	8.11e-08	4.01e-05	1
molecular_function (GO:0003674)	22071	466	427.75	Molecular	1.09	1.64e-05	0.00287	1
Unclassified (UNCLASSIFIED)	5431	67	105.25	Molecular	0.64	1.64e-05	0.00304	1
Cul3-RING ubiquitin ligase complex (GO:0031463)	6	3	0.12	Cellular	25.8	0.000527	0.0391	1
plant-type cell wall (GO:0009505)	328	17	6.36	Cellular	2.67	0.000368	0.0355	1
external encapsulating structure (GO:0030312)	703	28	13.62	Cellular	2.06	0.00049	0.043	1
cell wall (GO:0005618)	703	28	13.62	Cellular	2.06	0.00049	0.0394	1
vacuole (GO:0005773)	994	37	19.26	Cellular	1.92	0.000257	0.0276	1
plasma membrane (GO:0005886)	3627	112	70.29	Cellular	1.59	8.46e-07	0.000163	1
cell periphery (GO:0071944)	4199	128	81.38	Cellular	1.57	2.19e-07	0.000106	1
nucleus (GO:0005634)	9500	249	184.11	Cellular	1.35	1.06e-08	1.02e-05	1
cell part (GO:0044464)	21355	460	413.87	Cellular	1.11	6.7e-07	0.000216	1
cell (GO:0005623)	21357	460	413.91	Cellular	1.11	6.7e-07	0.000162	1
cellular_component (GO:0005575)	24604	505	476.84	Cellular	1.06	2.23e-05	0.00307	1
mitochondrion (GO:0005739)	3312	35	64.19	Cellular	0.55	4.74e-05	0.00571	1
Unclassified (UNCLASSIFIED)	2898	28	56.16	Cellular	0.5	2.23e-05	0.00359	1
thalianol metabolic process (GO:0080003)	3	3	0.13	Biological	23.61	0.00122	0.0393	2
S-adenosylmethionine metabolic process (GO:0046500)	9	4	0.38	Biological	10.49	0.00145	0.0452	2
defense response by callose deposition in cell wall (GO:0052544)	16	6	0.68	Biological	8.85	0.000189	0.0101	2
defense response by cell wall thickening (GO:0052482)	16	6	0.68	Biological	8.85	0.000189	0.00997	2
nucleotide-sugar metabolic process (GO:0009225)	54	19	2.29	Biological	8.31	6.36e-11	2.93e-08	2
photosynthesis, light harvesting in photosystem I (GO:0009768)	23	8	0.97	Biological	8.21	2.49e-05	0.00188	2
response to zinc ion (GO:0010043)	45	15	1.91	Biological	7.87	1.19e-08	3.13e-06	2
defense response by callose deposition (GO:0052542)	18	6	0.76	Biological	7.87	0.000319	0.0149	2
nucleotide-sugar biosynthetic process (GO:0009226)	39	13	1.65	Biological	7.87	1.12e-07	1.77e-05	2
phloem transport (GO:0010233)	18	6	0.76	Biological	7.87	0.000319	0.0148	2
vascular transport (GO:0010232)	18	6	0.76	Biological	7.87	0.000319	0.0147	2
regulation of meristem structural organization (GO:0009934)	19	6	0.8	Biological	7.45	0.000405	0.0175	2
indoleacetic acid biosynthetic process (GO:0009684)	16	5	0.68	Biological	7.38	0.0013	0.0415	2
syncytium formation (GO:0006949)	16	5	0.68	Biological	7.38	0.0013	0.0412	2
S-glycoside biosynthetic process (GO:0016144)	42	13	1.78	Biological	7.31	2.28e-07	3.16e-05	2
glucosinolate biosynthetic process (GO:0019761)	42	13	1.78	Biological	7.31	2.28e-07	3.08e-05	2
glycosinolate biosynthetic process (GO:0019758)	42	13	1.78	Biological	7.31	2.28e-07	3.01e-05	2
indoleacetic acid metabolic process (GO:0009683)	17	5	0.72	Biological	6.94	0.00162	0.0485	2
amine biosynthetic process (GO:0009309)	38	11	1.61	Biological	6.83	3.35e-06	0.000343	2
cellular biogenic amine biosynthetic process (GO:0042401)	38	11	1.61	Biological	6.83	3.35e-06	0.000337	2
unsaturated fatty acid biosynthetic process (GO:0006636)	23	6	0.97	Biological	6.16	0.000945	0.0325	2
cellular biogenic amine metabolic process (GO:0006576)	56	14	2.37	Biological	5.9	7.13e-07	8.77e-05	2
indole glucosinolate metabolic process (GO:0042343)	28	7	1.19	Biological	5.9	0.000445	0.0181	2
cellular amine metabolic process (GO:0044106)	56	14	2.37	Biological	5.9	7.13e-07	8.58e-05	2
unsaturated fatty acid metabolic process (GO:0033559)	24	6	1.02	Biological	5.9	0.00114	0.0374	2
ammonium ion metabolic process (GO:0097164)	42	10	1.78	Biological	5.62	3.94e-05	0.00273	2
indolalkylamine metabolic process (GO:0006586)	30	7	1.27	Biological	5.51	0.000635	0.0241	2
tryptophan metabolic process (GO:0006568)	30	7	1.27	Biological	5.51	0.000635	0.0239	2
zinc II ion transport (GO:0006829)	26	6	1.1	Biological	5.45	0.00163	0.0483	2
plant-type cell wall modification involved in multidimensional cell growth (GO:0009831)	26	6	1.1	Biological	5.45	0.00163	0.0481	2
indole-containing compound biosynthetic process (GO:0042435)	53	12	2.25	Biological	5.34	1.05e-05	0.000955	2
nucleosome assembly (GO:0006334)	33	7	1.4	Biological	5.01	0.00103	0.0347	2
glycosyl compound biosynthetic process (GO:1901659)	82	17	3.47	Biological	4.89	4.75e-07	6.11e-05	2
cellular response to iron ion (GO:0071281)	34	7	1.44	Biological	4.86	0.0012	0.0389	2
amine metabolic process (GO:0009308)	94	19	3.98	Biological	4.77	1.44e-07	2.16e-05	2
photosynthesis, light harvesting (GO:0009765)	45	9	1.91	Biological	4.72	0.0003	0.0142	2
plant-type cell wall loosening (GO:0009828)	36	7	1.52	Biological	4.59	0.00161	0.0491	2
indole-containing compound metabolic process (GO:0042430)	89	17	3.77	Biological	4.51	1.29e-06	0.000145	2
S-glycoside metabolic process (GO:0016143)	116	22	4.91	Biological	4.48	4.15e-08	9.56e-06	2
glucosinolate metabolic process (GO:0019760)	116	22	4.91	Biological	4.48	4.15e-08	9.17e-06	2
glycosinolate metabolic process (GO:0019757)	116	22	4.91	Biological	4.48	4.15e-08	8.82e-06	2
cellular hormone metabolic process (GO:0034754)	55	10	2.33	Biological	4.29	0.000277	0.0133	2
response to red light (GO:0010114)	66	12	2.8	Biological	4.29	6.99e-05	0.0042	2
regulation of hormone biosynthetic process (GO:0046885)	44	8	1.86	Biological	4.29	0.00111	0.0369	2
hydrogen peroxide catabolic process (GO:0042744)	86	15	3.64	Biological	4.12	1.4e-05	0.00119	2
toxin catabolic process (GO:0009407)	47	8	1.99	Biological	4.02	0.00162	0.0492	2
aromatic amino acid family biosynthetic process (GO:0009073)	47	8	1.99	Biological	4.02	0.00162	0.0489	2
secondary metabolite catabolic process (GO:0090487)	47	8	1.99	Biological	4.02	0.00162	0.0487	2
aromatic amino acid family metabolic process (GO:0009072)	72	12	3.05	Biological	3.93	0.000145	0.00805	2
chromatin assembly or disassembly (GO:0006333)	54	9	2.29	Biological	3.93	0.000963	0.0329	2
regulation of hormone metabolic process (GO:0032350)	54	9	2.29	Biological	3.93	0.000963	0.0327	2
toxin metabolic process (GO:0009404)	68	11	2.88	Biological	3.82	0.000342	0.0154	2
hydrogen peroxide metabolic process (GO:0042743)	93	15	3.94	Biological	3.81	3.16e-05	0.0023	2
phenylpropanoid metabolic process (GO:0009698)	155	25	6.57	Biological	3.81	8.47e-08	1.56e-05	2
divalent metal ion transport (GO:0070838)	70	11	2.97	Biological	3.71	0.000426	0.0176	2
response to far red light (GO:0010218)	58	9	2.46	Biological	3.66	0.00151	0.0465	2
divalent inorganic cation transport (GO:0072511)	72	11	3.05	Biological	3.61	0.000527	0.0208	2
sulfur compound biosynthetic process (GO:0044272)	151	23	6.4	Biological	3.6	6.74e-07	8.47e-05	2
cell wall modification (GO:0042545)	157	23	6.65	Biological	3.46	1.23e-06	0.000142	2
cofactor catabolic process (GO:0051187)	112	16	4.74	Biological	3.37	6.49e-05	0.00403	2
secondary metabolic process (GO:0019748)	475	67	20.12	Biological	3.33	5.73e-16	1.59e-12	2
pectin catabolic process (GO:0045490)	94	13	3.98	Biological	3.26	0.000405	0.0174	2
reactive oxygen species metabolic process (GO:0072593)	124	17	5.25	Biological	3.24	6.16e-05	0.00387	2
lignin metabolic process (GO:0009808)	88	12	3.73	Biological	3.22	0.000747	0.0274	2
drug catabolic process (GO:0042737)	222	30	9.4	Biological	3.19	1.53e-07	2.23e-05	2
plant-type cell wall organization (GO:0009664)	129	17	5.46	Biological	3.11	9.55e-05	0.00544	2
trichoblast differentiation (GO:0010054)	108	14	4.57	Biological	3.06	0.000446	0.018	2
phenylpropanoid biosynthetic process (GO:0009699)	116	15	4.91	Biological	3.05	0.00029	0.0138	2
secondary metabolite biosynthetic process (GO:0044550)	311	40	13.17	Biological	3.04	4.88e-09	1.35e-06	2
glycosyl compound metabolic process (GO:1901657)	228	29	9.66	Biological	3	7.57e-07	8.91e-05	2
response to karrikin (GO:0080167)	127	16	5.38	Biological	2.97	0.000241	0.012	2
sulfur compound metabolic process (GO:0006790)	358	44	15.17	Biological	2.9	2.95e-09	9.07e-07	2
photosynthesis (GO:0015979)	216	26	9.15	Biological	2.84	6.84e-06	0.000652	2
cell wall organization (GO:0071555)	499	59	21.14	Biological	2.79	2.46e-11	1.51e-08	2
monosaccharide metabolic process (GO:0005996)	111	13	4.7	Biological	2.76	0.00163	0.048	2
external encapsulating structure organization (GO:0045229)	533	61	22.58	Biological	2.7	5.3e-11	2.66e-08	2
plant-type cell wall organization or biogenesis (GO:0071669)	236	27	10	Biological	2.7	1.06e-05	0.00095	2
cell wall biogenesis (GO:0042546)	212	24	8.98	Biological	2.67	3.76e-05	0.00263	2
root epidermal cell differentiation (GO:0010053)	124	14	5.25	Biological	2.67	0.00151	0.0464	2
polysaccharide catabolic process (GO:0000272)	161	18	6.82	Biological	2.64	0.000386	0.0169	2
defense response, incompatible interaction (GO:0009814)	153	17	6.48	Biological	2.62	0.000589	0.023	2
cell surface receptor signaling pathway (GO:0007166)	217	24	9.19	Biological	2.61	5.26e-05	0.00346	2
cell wall organization or biogenesis (GO:0071554)	662	72	28.04	Biological	2.57	6.9e-12	5.45e-09	2
response to metal ion (GO:0010038)	468	49	19.82	Biological	2.47	5.13e-08	1.01e-05	2
drug metabolic process (GO:0017144)	593	62	25.12	Biological	2.47	7.46e-10	2.43e-07	2
unidimensional cell growth (GO:0009826)	253	26	10.72	Biological	2.43	8.9e-05	0.00513	2
developmental growth involved in morphogenesis (GO:0060560)	294	30	12.45	Biological	2.41	2.79e-05	0.00209	2
response to cadmium ion (GO:0046686)	337	34	14.28	Biological	2.38	1.31e-05	0.00113	2
cell growth (GO:0016049)	357	36	15.12	Biological	2.38	6.86e-06	0.000643	2
carbohydrate catabolic process (GO:0016052)	248	25	10.51	Biological	2.38	0.000155	0.00848	2
root morphogenesis (GO:0010015)	240	24	10.17	Biological	2.36	0.000232	0.0119	2
response to salt stress (GO:0009651)	545	54	23.09	Biological	2.34	5.11e-08	1.05e-05	2
monocarboxylic acid biosynthetic process (GO:0072330)	225	22	9.53	Biological	2.31	0.000546	0.0214	2
cofactor metabolic process (GO:0051186)	537	52	22.75	Biological	2.29	2.18e-07	3.09e-05	2
hormone metabolic process (GO:0042445)	238	23	10.08	Biological	2.28	0.000679	0.025	2
nucleobase-containing small molecule metabolic process (GO:0055086)	405	39	17.16	Biological	2.27	7.98e-06	0.000735	2
developmental growth (GO:0048589)	344	33	14.57	Biological	2.26	5.5e-05	0.00358	2
organic acid biosynthetic process (GO:0016053)	485	46	20.54	Biological	2.24	1.88e-06	0.000204	2
carboxylic acid biosynthetic process (GO:0046394)	485	46	20.54	Biological	2.24	1.88e-06	0.0002	2
regulation of hormone levels (GO:0010817)	380	36	16.1	Biological	2.24	2.43e-05	0.00186	2
response to osmotic stress (GO:0006970)	618	58	26.18	Biological	2.22	9.97e-08	1.62e-05	2
plant organ morphogenesis (GO:1905392)	373	35	15.8	Biological	2.22	3.68e-05	0.00261	2
carbohydrate derivative biosynthetic process (GO:1901137)	375	35	15.89	Biological	2.2	3.94e-05	0.00269	2
alpha-amino acid metabolic process (GO:1901605)	279	26	11.82	Biological	2.2	0.000374	0.0165	2
polysaccharide metabolic process (GO:0005976)	405	37	17.16	Biological	2.16	4.31e-05	0.00291	2
response to cold (GO:0009409)	375	34	15.89	Biological	2.14	0.000113	0.00635	2
growth (GO:0040007)	433	39	18.34	Biological	2.13	2.95e-05	0.00218	2
carbohydrate derivative metabolic process (GO:1901135)	711	64	30.12	Biological	2.12	9e-08	1.61e-05	2
oxoacid metabolic process (GO:0043436)	1043	93	44.18	Biological	2.1	1.58e-10	6.24e-08	2
organic acid metabolic process (GO:0006082)	1046	93	44.31	Biological	2.1	1.71e-10	6.32e-08	2
small molecule biosynthetic process (GO:0044283)	599	53	25.37	Biological	2.09	1.79e-06	0.000197	2
cell morphogenesis (GO:0000902)	328	29	13.89	Biological	2.09	0.000393	0.0171	2
defense response to bacterium (GO:0042742)	331	29	14.02	Biological	2.07	0.00062	0.0238	2
response to ethylene (GO:0009723)	297	26	12.58	Biological	2.07	0.00094	0.0325	2
coenzyme metabolic process (GO:0006732)	289	25	12.24	Biological	2.04	0.00136	0.0429	2
response to inorganic substance (GO:0010035)	900	77	38.12	Biological	2.02	3.36e-08	8.07e-06	2
oxidation-reduction process (GO:0055114)	1331	113	56.38	Biological	2	2.66e-11	1.47e-08	2
response to bacterium (GO:0009617)	425	36	18	Biological	2	0.000191	0.00998	2
cellular component morphogenesis (GO:0032989)	361	30	15.29	Biological	1.96	0.00105	0.035	2
carboxylic acid metabolic process (GO:0019752)	916	76	38.8	Biological	1.96	1.19e-07	1.83e-05	2
monocarboxylic acid metabolic process (GO:0032787)	435	36	18.43	Biological	1.95	0.00034	0.0155	2
cellular amino acid metabolic process (GO:0006520)	388	32	16.44	Biological	1.95	0.000676	0.0251	2
small molecule metabolic process (GO:0044281)	1512	124	64.05	Biological	1.94	1.77e-11	1.22e-08	2
anatomical structure morphogenesis (GO:0009653)	801	65	33.93	Biological	1.92	2.71e-06	0.000283	2
response to oxidative stress (GO:0006979)	446	36	18.89	Biological	1.91	0.000627	0.0239	2
response to abiotic stimulus (GO:0009628)	1954	155	82.77	Biological	1.87	4.34e-13	4e-10	2
carbohydrate metabolic process (GO:0005975)	964	72	40.84	Biological	1.76	1.25e-05	0.0011	2
catabolic process (GO:0009056)	1411	105	59.77	Biological	1.76	9.95e-08	1.67e-05	2
protein phosphorylation (GO:0006468)	783	58	33.17	Biological	1.75	8.78e-05	0.00511	2
phosphorus metabolic process (GO:0006793)	1621	120	68.67	Biological	1.75	1.31e-08	3.3e-06	2
cellular response to hormone stimulus (GO:0032870)	838	62	35.5	Biological	1.75	6.84e-05	0.00416	2
response to chemical (GO:0042221)	2762	203	117	Biological	1.74	7.04e-14	7.79e-11	2
cellular response to endogenous stimulus (GO:0071495)	846	62	35.84	Biological	1.73	7.47e-05	0.00444	2
response to light stimulus (GO:0009416)	699	51	29.61	Biological	1.72	0.000341	0.0155	2
plant organ development (GO:0099402)	892	65	37.79	Biological	1.72	5.66e-05	0.00364	2
response to abscisic acid (GO:0009737)	549	40	23.26	Biological	1.72	0.00149	0.0463	2
response to hormone (GO:0009725)	1672	120	70.83	Biological	1.69	6.24e-08	1.19e-05	2
response to endogenous stimulus (GO:0009719)	1680	120	71.17	Biological	1.69	9.12e-08	1.58e-05	2
ion transport (GO:0006811)	668	47	28.3	Biological	1.66	0.00142	0.0447	2
response to radiation (GO:0009314)	726	51	30.75	Biological	1.66	0.000843	0.0305	2
phosphorylation (GO:0016310)	1083	76	45.88	Biological	1.66	5.03e-05	0.00335	2
response to acid chemical (GO:0001101)	1148	80	48.63	Biological	1.65	3.21e-05	0.00231	2
cellular response to chemical stimulus (GO:0070887)	1099	76	46.55	Biological	1.63	7.81e-05	0.0046	2
cellular response to organic substance (GO:0071310)	940	65	39.82	Biological	1.63	0.000234	0.0119	2
organic substance catabolic process (GO:1901575)	1208	81	51.17	Biological	1.58	0.000119	0.00664	2
cellular catabolic process (GO:0044248)	1126	75	47.7	Biological	1.57	0.000237	0.0119	2
regulation of biological quality (GO:0065008)	1096	73	46.43	Biological	1.57	0.00027	0.0131	2
response to stimulus (GO:0050896)	5805	385	245.9	Biological	1.57	2.67e-20	1.48e-16	2
cellular developmental process (GO:0048869)	906	60	38.38	Biological	1.56	0.00117	0.0379	2
phosphate-containing compound metabolic process (GO:0006796)	1556	103	65.91	Biological	1.56	2.13e-05	0.00166	2
response to stress (GO:0006950)	3283	217	139.07	Biological	1.56	1.25e-10	5.31e-08	2
response to organic substance (GO:0010033)	1947	127	82.48	Biological	1.54	3.46e-06	0.000342	2
response to oxygen-containing compound (GO:1901700)	1506	98	63.79	Biological	1.54	6.6e-05	0.00406	2
response to external biotic stimulus (GO:0043207)	1157	74	49.01	Biological	1.51	0.000851	0.0306	2
response to biotic stimulus (GO:0009607)	1195	76	50.62	Biological	1.5	0.000793	0.0289	2
response to other organism (GO:0051707)	1155	73	48.93	Biological	1.49	0.00112	0.037	2
signal transduction (GO:0007165)	1625	101	68.84	Biological	1.47	0.00025	0.0123	2
response to external stimulus (GO:0009605)	1520	94	64.39	Biological	1.46	0.000441	0.0181	2
signaling (GO:0023052)	1655	101	70.11	Biological	1.44	0.000455	0.0181	2
cellular response to stimulus (GO:0051716)	2466	150	104.46	Biological	1.44	1.53e-05	0.00128	2
multi-organism process (GO:0051704)	1616	98	68.45	Biological	1.43	0.000635	0.0237	2
system development (GO:0048731)	1779	107	75.36	Biological	1.42	0.000452	0.0181	2
cell communication (GO:0007154)	1888	113	79.98	Biological	1.41	0.00041	0.0174	2
anatomical structure development (GO:0048856)	2855	169	120.94	Biological	1.4	1.73e-05	0.00141	2
cellular component organization (GO:0016043)	2211	130	93.66	Biological	1.39	0.000247	0.0122	2
developmental process (GO:0032502)	3057	179	129.5	Biological	1.38	1.62e-05	0.00134	2
localization (GO:0051179)	2345	136	99.34	Biological	1.37	0.000352	0.0157	2
cellular component organization or biogenesis (GO:0071840)	2466	143	104.46	Biological	1.37	0.000216	0.0112	2
transport (GO:0006810)	2235	128	94.68	Biological	1.35	0.000881	0.031	2
establishment of localization (GO:0051234)	2259	129	95.69	Biological	1.35	0.000933	0.0325	2
multicellular organismal process (GO:0032501)	2804	160	118.78	Biological	1.35	0.000183	0.00983	2
organonitrogen compound metabolic process (GO:1901564)	4132	235	175.03	Biological	1.34	3.67e-06	0.000356	2
multicellular organism development (GO:0007275)	2569	145	108.82	Biological	1.33	0.000607	0.0235	2
metabolic process (GO:0008152)	9767	546	413.74	Biological	1.32	8.42e-15	1.16e-11	2
cellular process (GO:0009987)	10706	591	453.51	Biological	1.3	1.7e-15	3.14e-12	2
cellular metabolic process (GO:0044237)	8072	443	341.93	Biological	1.3	5.53e-10	1.91e-07	2
organic substance metabolic process (GO:0071704)	8574	460	363.2	Biological	1.27	4.31e-09	1.25e-06	2
biosynthetic process (GO:0009058)	4404	236	186.56	Biological	1.27	0.000183	0.00991	2
organic cyclic compound metabolic process (GO:1901360)	3836	204	162.5	Biological	1.26	0.000917	0.0321	2
organic substance biosynthetic process (GO:1901576)	4140	218	175.37	Biological	1.24	0.000854	0.0305	2
primary metabolic process (GO:0044238)	7944	401	336.51	Biological	1.19	5.83e-05	0.00371	2
nitrogen compound metabolic process (GO:0006807)	6785	338	287.42	Biological	1.18	0.000998	0.0337	2
biological_process (GO:0008150)	21684	978	918.55	Biological	1.06	1.95e-05	0.00154	2
Unclassified (UNCLASSIFIED)	5818	187	246.45	Biological	0.76	1.95e-05	0.00156	2
modification of morphology or physiology of other organism (GO:0035821)	292	2	12.37	Biological	0.16	0.000881	0.0312	2
cell killing (GO:0001906)	261	1	11.06	Biological	0.09	0.000413	0.0174	2
disruption of cells of other organism (GO:0044364)	261	1	11.06	Biological	0.09	0.000413	0.0173	2
killing of cells of other organism (GO:0031640)	261	1	11.06	Biological	0.09	0.000413	0.0172	2
pigment binding (GO:0031409)	22	8	0.93	Molecular	8.58	1.91e-05	0.00177	2
chlorophyll binding (GO:0016168)	38	9	1.61	Molecular	5.59	9.91e-05	0.00699	2
NAD binding (GO:0051287)	70	12	2.97	Molecular	4.05	0.000115	0.00774	2
quercetin 7-O-glucosyltransferase activity (GO:0080044)	71	12	3.01	Molecular	3.99	0.000129	0.00853	2
quercetin 3-O-glucosyltransferase activity (GO:0080043)	71	12	3.01	Molecular	3.99	0.000129	0.00834	2
inorganic anion transmembrane transporter activity (GO:0015103)	99	15	4.19	Molecular	3.58	6e-05	0.00494	2
carboxy-lyase activity (GO:0016831)	67	10	2.84	Molecular	3.52	0.00109	0.0499	2
aspartyl esterase activity (GO:0045330)	67	10	2.84	Molecular	3.52	0.00109	0.0492	2
peroxidase activity (GO:0004601)	134	19	5.68	Molecular	3.35	1.53e-05	0.00151	2
copper ion binding (GO:0005507)	238	33	10.08	Molecular	3.27	2.15e-08	4.89e-06	2
oxidoreductase activity, acting on peroxide as acceptor (GO:0016684)	141	19	5.97	Molecular	3.18	2.89e-05	0.00259	2
tetrapyrrole binding (GO:0046906)	356	47	15.08	Molecular	3.12	1.02e-10	5.04e-08	2
protein heterodimerization activity (GO:0046982)	107	14	4.53	Molecular	3.09	0.00041	0.0217	2
heme binding (GO:0020037)	316	38	13.39	Molecular	2.84	5.84e-08	1.15e-05	2
glucosyltransferase activity (GO:0046527)	183	22	7.75	Molecular	2.84	3.45e-05	0.00292	2
UDP-glucosyltransferase activity (GO:0035251)	134	16	5.68	Molecular	2.82	0.000415	0.0216	2
anion transmembrane transporter activity (GO:0008509)	286	34	12.12	Molecular	2.81	3.65e-07	6.36e-05	2
oxidoreductase activity, acting on CH-OH group of donors (GO:0016614)	211	25	8.94	Molecular	2.8	1.3e-05	0.00149	2
calmodulin binding (GO:0005516)	229	27	9.7	Molecular	2.78	6.48e-06	0.000835	2
flavin adenine dinucleotide binding (GO:0050660)	128	15	5.42	Molecular	2.77	0.000739	0.0371	2
symporter activity (GO:0015293)	165	19	6.99	Molecular	2.72	0.000191	0.0109	2
carboxylic ester hydrolase activity (GO:0052689)	299	33	12.67	Molecular	2.61	3.34e-06	0.000521	2
transferase activity, transferring alkyl or aryl (other than methyl) groups (GO:0016765)	145	16	6.14	Molecular	2.6	0.000902	0.0418	2
cofactor binding (GO:0048037)	913	96	38.68	Molecular	2.48	1.39e-14	1.37e-11	2
organic anion transmembrane transporter activity (GO:0008514)	181	19	7.67	Molecular	2.48	0.000791	0.0391	2
antioxidant activity (GO:0016209)	184	19	7.79	Molecular	2.44	0.000873	0.0411	2
coenzyme binding (GO:0050662)	384	38	16.27	Molecular	2.34	5.01e-06	0.000675	2
secondary active transmembrane transporter activity (GO:0015291)	347	32	14.7	Molecular	2.18	0.000107	0.00737	2
isomerase activity (GO:0016853)	284	26	12.03	Molecular	2.16	0.000672	0.0344	2
lyase activity (GO:0016829)	393	34	16.65	Molecular	2.04	0.000269	0.015	2
transferase activity, transferring hexosyl groups (GO:0016758)	373	31	15.8	Molecular	1.96	0.000808	0.0393	2
inorganic molecular entity transmembrane transporter activity (GO:0015318)	651	54	27.58	Molecular	1.96	1.05e-05	0.00129	2
oxidoreductase activity, acting on paired donors, with incorporation or reduction of molecular oxygen (GO:0016705)	374	31	15.84	Molecular	1.96	0.000826	0.0395	2
ion transmembrane transporter activity (GO:0015075)	725	60	30.71	Molecular	1.95	3.39e-06	0.000503	2
transferase activity, transferring glycosyl groups (GO:0016757)	641	53	27.15	Molecular	1.95	1.41e-05	0.00149	2
oxidoreductase activity (GO:0016491)	1531	120	64.85	Molecular	1.85	6.93e-10	2.57e-07	2
active transmembrane transporter activity (GO:0022804)	589	46	24.95	Molecular	1.84	0.000153	0.00947	2
protein serine/threonine kinase activity (GO:0004674)	746	56	31.6	Molecular	1.77	8.57e-05	0.00651	2
transmembrane transporter activity (GO:0022857)	1115	83	47.23	Molecular	1.76	2.12e-06	0.00035	2
protein kinase activity (GO:0004672)	873	62	36.98	Molecular	1.68	0.000188	0.0109	2
transporter activity (GO:0005215)	1338	92	56.68	Molecular	1.62	1.35e-05	0.00148	2
phosphotransferase activity, alcohol group as acceptor (GO:0016773)	1017	68	43.08	Molecular	1.58	0.000401	0.0216	2
nucleotide binding (GO:0000166)	2561	170	108.49	Molecular	1.57	1.73e-08	4.68e-06	2
nucleoside phosphate binding (GO:1901265)	2561	170	108.49	Molecular	1.57	1.73e-08	4.29e-06	2
anion binding (GO:0043168)	2564	167	108.61	Molecular	1.54	7.6e-08	1.41e-05	2
small molecule binding (GO:0036094)	2708	176	114.71	Molecular	1.53	3.83e-08	8.12e-06	2
drug binding (GO:0008144)	2184	137	92.52	Molecular	1.48	1.06e-05	0.00125	2
ribonucleotide binding (GO:0032553)	2148	134	90.99	Molecular	1.47	1.52e-05	0.00155	2
carbohydrate derivative binding (GO:0097367)	2177	135	92.22	Molecular	1.46	1.74e-05	0.00166	2
purine ribonucleotide binding (GO:0032555)	2129	130	90.19	Molecular	1.44	6.03e-05	0.00483	2
purine nucleotide binding (GO:0017076)	2131	130	90.27	Molecular	1.44	6.07e-05	0.00474	2
purine ribonucleoside triphosphate binding (GO:0035639)	2052	125	86.92	Molecular	1.44	9.23e-05	0.00667	2
adenyl ribonucleotide binding (GO:0032559)	1908	116	80.82	Molecular	1.44	0.000177	0.0107	2
adenyl nucleotide binding (GO:0030554)	1910	116	80.91	Molecular	1.43	0.000179	0.0106	2
ATP binding (GO:0005524)	1830	111	77.52	Molecular	1.43	0.000269	0.0148	2
catalytic activity (GO:0003824)	8814	533	373.37	Molecular	1.43	1.96e-21	5.8e-18	2
ion binding (GO:0043167)	5334	316	225.95	Molecular	1.4	3.82e-10	1.62e-07	2
transferase activity (GO:0016740)	3646	211	154.45	Molecular	1.37	4.87e-06	0.000687	2
metal ion binding (GO:0046872)	3179	180	134.66	Molecular	1.34	9.15e-05	0.00678	2
cation binding (GO:0043169)	3194	180	135.3	Molecular	1.33	0.000136	0.0086	2
heterocyclic compound binding (GO:1901363)	6341	355	268.61	Molecular	1.32	1.41e-08	4.19e-06	2
organic cyclic compound binding (GO:0097159)	6359	356	269.37	Molecular	1.32	1.19e-08	3.93e-06	2
protein binding (GO:0005515)	3907	218	165.5	Molecular	1.32	3.44e-05	0.003	2
binding (GO:0005488)	10584	587	448.34	Molecular	1.31	9.01e-16	1.33e-12	2
molecular_function (GO:0003674)	22071	1021	934.94	Molecular	1.09	6.73e-11	3.99e-08	2
Unclassified (UNCLASSIFIED)	5431	144	230.06	Molecular	0.63	6.73e-11	4.98e-08	2
PSII associated light-harvesting complex II (GO:0009517)	6	4	0.25	Cellular	15.74	0.000468	0.00792	2
thylakoid light-harvesting complex (GO:0009503)	6	4	0.25	Cellular	15.74	0.000468	0.00779	2
tubulin complex (GO:0045298)	13	7	0.55	Cellular	12.71	8.75e-06	0.000241	2
ER body (GO:0010168)	8	4	0.34	Cellular	11.8	0.00103	0.0161	2
nucleosome (GO:0000786)	45	16	1.91	Cellular	8.39	1.81e-09	1.16e-07	2
DNA packaging complex (GO:0044815)	49	16	2.08	Cellular	7.71	4.96e-09	2.66e-07	2
light-harvesting complex (GO:0030076)	25	7	1.06	Cellular	6.61	0.000248	0.0046	2
photosystem I (GO:0009522)	40	9	1.69	Cellular	5.31	0.000139	0.00274	2
protein-DNA complex (GO:0032993)	75	16	3.18	Cellular	5.04	7.38e-07	2.64e-05	2
chloroplast thylakoid membrane protein complex (GO:0098807)	33	7	1.4	Cellular	5.01	0.00103	0.0158	2
anchored component of plasma membrane (GO:0046658)	107	19	4.53	Cellular	4.19	8.26e-07	2.85e-05	2
chromatin (GO:0000785)	119	20	5.04	Cellular	3.97	9.2e-07	3.06e-05	2
Golgi cisterna (GO:0031985)	42	7	1.78	Cellular	3.93	0.00347	0.0479	2
photosystem II (GO:0009523)	64	10	2.71	Cellular	3.69	0.0008	0.0127	2
plant-type cell wall (GO:0009505)	328	50	13.89	Cellular	3.6	2.28e-13	2.2e-11	2
microtubule associated complex (GO:0005875)	54	8	2.29	Cellular	3.5	0.00351	0.0476	2
photosystem (GO:0009521)	88	13	3.73	Cellular	3.49	0.000228	0.00432	2
plasmodesma (GO:0009506)	874	117	37.02	Cellular	3.16	2.01e-25	6.46e-23	2
symplast (GO:0055044)	874	117	37.02	Cellular	3.16	2.01e-25	4.84e-23	2
external encapsulating structure (GO:0030312)	703	94	29.78	Cellular	3.16	1.55e-20	1.87e-18	2
cell wall (GO:0005618)	703	94	29.78	Cellular	3.16	1.55e-20	1.66e-18	2
cell-cell junction (GO:0005911)	876	117	37.11	Cellular	3.15	2.39e-25	4.61e-23	2
cell junction (GO:0030054)	876	117	37.11	Cellular	3.15	2.39e-25	3.84e-23	2
intrinsic component of plasma membrane (GO:0031226)	293	39	12.41	Cellular	3.14	3.22e-09	1.94e-07	2
cytoskeletal part (GO:0044430)	237	29	10.04	Cellular	2.89	1.54e-06	4.94e-05	2
trans-Golgi network (GO:0005802)	251	30	10.63	Cellular	2.82	1.58e-06	4.92e-05	2
microtubule cytoskeleton (GO:0015630)	195	23	8.26	Cellular	2.78	3.04e-05	0.000771	2
supramolecular polymer (GO:0099081)	148	17	6.27	Cellular	2.71	0.000418	0.0076	2
supramolecular complex (GO:0099080)	148	17	6.27	Cellular	2.71	0.000418	0.00746	2
polymeric cytoskeletal fiber (GO:0099513)	148	17	6.27	Cellular	2.71	0.000418	0.00733	2
supramolecular fiber (GO:0099512)	148	17	6.27	Cellular	2.71	0.000418	0.0072	2
anchored component of membrane (GO:0031225)	273	31	11.56	Cellular	2.68	2.81e-06	8.21e-05	2
microtubule (GO:0005874)	137	15	5.8	Cellular	2.58	0.00138	0.0205	2
apoplast (GO:0048046)	487	53	20.63	Cellular	2.57	3.74e-09	2.12e-07	2
integral component of plasma membrane (GO:0005887)	187	20	7.92	Cellular	2.52	0.0005	0.00818	2
plasma membrane part (GO:0044459)	421	45	17.83	Cellular	2.52	9.03e-08	4.15e-06	2
cytoskeleton (GO:0005856)	311	32	13.17	Cellular	2.43	1.31e-05	0.000341	2
endosome (GO:0005768)	389	35	16.48	Cellular	2.12	8.94e-05	0.00188	2
vacuolar membrane (GO:0005774)	581	50	24.61	Cellular	2.03	8.45e-06	0.00024	2
vacuolar part (GO:0044437)	585	50	24.78	Cellular	2.02	9.34e-06	0.00025	2
cell periphery (GO:0071944)	4199	357	177.87	Cellular	2.01	8.02e-38	7.74e-35	2
Golgi subcompartment (GO:0098791)	530	45	22.45	Cellular	2	3.82e-05	0.000921	2
Golgi apparatus part (GO:0044431)	545	46	23.09	Cellular	1.99	3.09e-05	0.000764	2
cytoplasmic vesicle (GO:0031410)	499	42	21.14	Cellular	1.99	6.36e-05	0.00146	2
intracellular vesicle (GO:0097708)	500	42	21.18	Cellular	1.98	6.55e-05	0.00147	2
vacuole (GO:0005773)	994	83	42.11	Cellular	1.97	2.46e-08	1.18e-06	2
vesicle (GO:0031982)	520	43	22.03	Cellular	1.95	8.42e-05	0.00181	2
Golgi membrane (GO:0000139)	365	30	15.46	Cellular	1.94	0.00114	0.0172	2
plasma membrane (GO:0005886)	3627	285	153.64	Cellular	1.85	4.85e-24	6.69e-22	2
Golgi apparatus (GO:0005794)	1140	88	48.29	Cellular	1.82	2.64e-07	9.79e-06	2
cytosol (GO:0005829)	1948	149	82.52	Cellular	1.81	1.71e-11	1.27e-09	2
extracellular region (GO:0005576)	2840	203	120.3	Cellular	1.69	8.73e-13	7.66e-11	2
bounding membrane of organelle (GO:0098588)	1184	81	50.15	Cellular	1.61	5.61e-05	0.00132	2
whole membrane (GO:0098805)	903	59	38.25	Cellular	1.54	0.002	0.0288	2
endomembrane system (GO:0012505)	2068	135	87.6	Cellular	1.54	1.61e-06	4.84e-05	2
membrane (GO:0016020)	8055	517	341.21	Cellular	1.52	1.87e-26	9.02e-24	2
organelle subcompartment (GO:0031984)	1350	84	57.19	Cellular	1.47	0.000751	0.0121	2
intrinsic component of membrane (GO:0031224)	5010	311	212.23	Cellular	1.47	3.43e-12	2.76e-10	2
membrane part (GO:0044425)	5435	326	230.23	Cellular	1.42	4.26e-11	2.94e-09	2
integral component of membrane (GO:0016021)	4798	283	203.25	Cellular	1.39	9.55e-09	4.85e-07	2
organelle membrane (GO:0031090)	1699	98	71.97	Cellular	1.36	0.003	0.0425	2
intracellular organelle part (GO:0044446)	4617	247	195.58	Cellular	1.26	0.000128	0.00257	2
organelle part (GO:0044422)	4628	247	196.04	Cellular	1.26	0.000152	0.00294	2
cytoplasmic part (GO:0044444)	10187	497	431.53	Cellular	1.15	0.000123	0.00254	2
cytoplasm (GO:0005737)	12584	602	533.07	Cellular	1.13	8.32e-05	0.00183	2
cell part (GO:0044464)	21355	978	904.61	Cellular	1.08	1.63e-07	7.16e-06	2
cell (GO:0005623)	21357	978	904.69	Cellular	1.08	1.95e-07	8.17e-06	2
cellular_component (GO:0005575)	24604	1094	1042.24	Cellular	1.05	2.31e-07	9.27e-06	2
mitochondrion (GO:0005739)	3312	106	140.3	Cellular	0.76	0.00196	0.0287	2
Unclassified (UNCLASSIFIED)	2898	71	122.76	Cellular	0.58	2.31e-07	8.9e-06	2
nucleoplasm (GO:0005654)	334	4	14.15	Cellular	0.28	0.00331	0.0464	2
rhythmic process (GO:0048511)	122	10	1.15	Biological	8.67	5.01e-07	0.00138	3
circadian rhythm (GO:0007623)	103	8	0.97	Biological	8.22	1.02e-05	0.0141	3
response to cold (GO:0009409)	375	15	3.55	Biological	4.23	4.72e-06	0.0087	3
response to temperature stimulus (GO:0009266)	545	17	5.15	Biological	3.3	2.55e-05	0.0282	3
response to acid chemical (GO:0001101)	1148	26	10.85	Biological	2.4	5.97e-05	0.0367	3
response to oxygen-containing compound (GO:1901700)	1506	31	14.24	Biological	2.18	5.62e-05	0.0389	3
response to abiotic stimulus (GO:0009628)	1954	38	18.47	Biological	2.06	2.86e-05	0.0263	3
response to stress (GO:0006950)	3283	62	31.04	Biological	2	1.34e-07	0.000741	3
response to stimulus (GO:0050896)	5805	84	54.88	Biological	1.53	3.36e-05	0.0266	3
chloroplast accumulation movement (GO:0009904)	7	4	0.2	Biological	19.67	0.000178	0.0166	4
chloroplast avoidance movement (GO:0009903)	9	5	0.26	Biological	19.12	2.87e-05	0.00397	4
establishment of plastid localization (GO:0051667)	14	7	0.41	Biological	17.21	1.15e-06	0.000634	4
chloroplast relocation (GO:0009902)	14	7	0.41	Biological	17.21	1.15e-06	0.000576	4
photosynthesis, light harvesting in photosystem I (GO:0009768)	23	11	0.67	Biological	16.46	1.34e-09	3.71e-06	4
plastid localization (GO:0051644)	15	7	0.44	Biological	16.06	1.64e-06	0.000698	4
chloroplast localization (GO:0019750)	15	7	0.44	Biological	16.06	1.64e-06	0.000648	4
plant-type primary cell wall biogenesis (GO:0009833)	20	6	0.58	Biological	10.33	7.05e-05	0.00813	4
photosynthesis, light harvesting (GO:0009765)	45	11	1.31	Biological	8.41	3.96e-07	0.000274	4
actin filament-based movement (GO:0030048)	21	5	0.61	Biological	8.2	0.000712	0.0468	4
protein-chromophore linkage (GO:0018298)	38	9	1.1	Biological	8.15	5.67e-06	0.00165	4
establishment of organelle localization (GO:0051656)	45	9	1.31	Biological	6.88	1.86e-05	0.00321	4
cellulose biosynthetic process (GO:0030244)	46	9	1.34	Biological	6.73	2.16e-05	0.00352	4
response to blue light (GO:0009637)	77	14	2.24	Biological	6.26	2.61e-07	0.000206	4
beta-glucan biosynthetic process (GO:0051274)	58	10	1.69	Biological	5.93	2.01e-05	0.00337	4
movement of cell or subcellular component (GO:0006928)	53	8	1.54	Biological	5.2	0.000306	0.026	4
photosynthesis, light reaction (GO:0019684)	120	18	3.49	Biological	5.16	7.29e-08	8.06e-05	4
mitotic cytokinesis (GO:0000281)	87	13	2.53	Biological	5.14	4.87e-06	0.0015	4
cytoskeleton-dependent cytokinesis (GO:0061640)	90	13	2.61	Biological	4.97	6.78e-06	0.00179	4
cytokinesis (GO:0000910)	96	13	2.79	Biological	4.66	1.27e-05	0.00251	4
photosynthesis (GO:0015979)	216	27	6.28	Biological	4.3	1.6e-09	2.95e-06	4
actin filament-based process (GO:0030029)	97	12	2.82	Biological	4.26	6.05e-05	0.00743	4
cellulose metabolic process (GO:0030243)	74	9	2.15	Biological	4.19	0.000555	0.0393	4
beta-glucan metabolic process (GO:0051273)	86	10	2.5	Biological	4	0.000385	0.03	4
glucan biosynthetic process (GO:0009250)	101	11	2.93	Biological	3.75	0.000335	0.028	4
organelle localization (GO:0051640)	121	13	3.52	Biological	3.7	0.000113	0.012	4
chloroplast organization (GO:0009658)	160	17	4.65	Biological	3.66	1.21e-05	0.00247	4
transmembrane receptor protein tyrosine kinase signaling pathway (GO:0007169)	119	12	3.46	Biological	3.47	0.000349	0.0288	4
enzyme linked receptor protein signaling pathway (GO:0007167)	119	12	3.46	Biological	3.47	0.000349	0.0284	4
mitotic cell cycle process (GO:1903047)	144	14	4.18	Biological	3.35	0.000165	0.016	4
cellular polysaccharide biosynthetic process (GO:0033692)	155	15	4.5	Biological	3.33	0.000102	0.0111	4
polysaccharide biosynthetic process (GO:0000271)	187	18	5.43	Biological	3.31	2.3e-05	0.00353	4
cellular carbohydrate biosynthetic process (GO:0034637)	201	19	5.84	Biological	3.25	1.74e-05	0.0031	4
cell division (GO:0051301)	300	26	8.72	Biological	2.98	2.34e-06	0.000809	4
regulation of organelle organization (GO:0033043)	164	14	4.76	Biological	2.94	0.000559	0.0391	4
mitotic cell cycle (GO:0000278)	165	14	4.79	Biological	2.92	0.000591	0.0403	4
carbohydrate biosynthetic process (GO:0016051)	323	27	9.38	Biological	2.88	2.83e-06	0.000919	4
plastid organization (GO:0009657)	216	18	6.28	Biological	2.87	0.000129	0.0132	4
plant-type cell wall organization or biogenesis (GO:0071669)	236	19	6.86	Biological	2.77	0.000128	0.0134	4
cell surface receptor signaling pathway (GO:0007166)	217	17	6.3	Biological	2.7	0.000383	0.0302	4
regulation of signal transduction (GO:0009966)	241	18	7	Biological	2.57	0.000445	0.0342	4
regulation of signaling (GO:0023051)	245	18	7.12	Biological	2.53	0.000533	0.0393	4
regulation of cell communication (GO:0010646)	248	18	7.21	Biological	2.5	0.000609	0.0411	4
regulation of cellular component organization (GO:0051128)	302	21	8.77	Biological	2.39	0.000472	0.0357	4
protein phosphorylation (GO:0006468)	783	52	22.75	Biological	2.29	1.15e-07	0.000106	4
establishment of localization in cell (GO:0051649)	436	28	12.67	Biological	2.21	0.000179	0.0165	4
cell cycle (GO:0007049)	440	27	12.78	Biological	2.11	0.000551	0.0396	4
response to light stimulus (GO:0009416)	699	42	20.31	Biological	2.07	2.32e-05	0.00347	4
response to radiation (GO:0009314)	726	43	21.09	Biological	2.04	3.28e-05	0.00442	4
cellular localization (GO:0051641)	593	35	17.23	Biological	2.03	0.0002	0.0178	4
phosphorylation (GO:0016310)	1083	59	31.46	Biological	1.88	9.41e-06	0.00226	4
negative regulation of biological process (GO:0048519)	842	45	24.46	Biological	1.84	0.000177	0.0168	4
oxoacid metabolic process (GO:0043436)	1043	52	30.3	Biological	1.72	0.000262	0.0226	4
organic acid metabolic process (GO:0006082)	1046	52	30.39	Biological	1.71	0.000367	0.0294	4
signal transduction (GO:0007165)	1625	80	47.21	Biological	1.69	1.03e-05	0.00228	4
signaling (GO:0023052)	1655	80	48.08	Biological	1.66	1.73e-05	0.0032	4
small molecule metabolic process (GO:0044281)	1512	72	43.93	Biological	1.64	8.41e-05	0.00931	4
cell communication (GO:0007154)	1888	89	54.85	Biological	1.62	1.53e-05	0.00292	4
phosphorus metabolic process (GO:0006793)	1621	76	47.09	Biological	1.61	7.61e-05	0.00859	4
phosphate-containing compound metabolic process (GO:0006796)	1556	72	45.21	Biological	1.59	0.000196	0.0178	4
establishment of localization (GO:0051234)	2259	103	65.63	Biological	1.57	9.27e-06	0.00233	4
localization (GO:0051179)	2345	106	68.13	Biological	1.56	9.71e-06	0.00224	4
macromolecule modification (GO:0043412)	2223	100	64.58	Biological	1.55	2.58e-05	0.00375	4
protein modification process (GO:0036211)	1896	85	55.08	Biological	1.54	0.000134	0.0135	4
cellular protein modification process (GO:0006464)	1896	85	55.08	Biological	1.54	0.000134	0.0132	4
cellular component organization (GO:0016043)	2211	99	64.23	Biological	1.54	3.3e-05	0.00434	4
cellular response to stimulus (GO:0051716)	2466	110	71.64	Biological	1.54	1.15e-05	0.00244	4
transport (GO:0006810)	2235	99	64.93	Biological	1.52	4.8e-05	0.00604	4
response to abiotic stimulus (GO:0009628)	1954	86	56.77	Biological	1.51	0.000219	0.0192	4
cellular component organization or biogenesis (GO:0071840)	2466	108	71.64	Biological	1.51	3.48e-05	0.00447	4
response to stimulus (GO:0050896)	5805	240	168.65	Biological	1.42	5.05e-09	6.99e-06	4
multicellular organism development (GO:0007275)	2569	105	74.64	Biological	1.41	0.000566	0.0392	4
regulation of cellular process (GO:0050794)	4465	180	129.72	Biological	1.39	6.14e-06	0.0017	4
anatomical structure development (GO:0048856)	2855	115	82.94	Biological	1.39	0.000529	0.0395	4
regulation of biological process (GO:0050789)	4949	199	143.78	Biological	1.38	1.54e-06	0.00071	4
biological regulation (GO:0065007)	5517	219	160.28	Biological	1.37	8.49e-07	0.000522	4
cellular process (GO:0009987)	10706	417	311.04	Biological	1.34	8.56e-14	4.74e-10	4
organonitrogen compound metabolic process (GO:1901564)	4132	157	120.04	Biological	1.31	0.000539	0.0392	4
cellular metabolic process (GO:0044237)	8072	298	234.51	Biological	1.27	2.24e-06	0.000827	4
nitrogen compound metabolic process (GO:0006807)	6785	248	197.12	Biological	1.26	6.49e-05	0.00764	4
macromolecule metabolic process (GO:0043170)	6102	219	177.28	Biological	1.24	0.000653	0.0435	4
primary metabolic process (GO:0044238)	7944	284	230.79	Biological	1.23	6.39e-05	0.00768	4
organic substance metabolic process (GO:0071704)	8574	306	249.1	Biological	1.23	2.86e-05	0.00406	4
metabolic process (GO:0008152)	9767	343	283.76	Biological	1.21	2.24e-05	0.00355	4
pigment binding (GO:0031409)	22	10	0.64	Molecular	15.65	1.12e-08	2.21e-06	4
chlorophyll binding (GO:0016168)	38	10	1.1	Molecular	9.06	7.53e-07	8.59e-05	4
cellulose synthase (UDP-forming) activity (GO:0016760)	25	6	0.73	Molecular	8.26	0.0002	0.0145	4
guanyl-nucleotide exchange factor activity (GO:0005085)	32	7	0.93	Molecular	7.53	9.74e-05	0.0078	4
cellulose synthase activity (GO:0016759)	37	8	1.07	Molecular	7.44	3.33e-05	0.00299	4
motor activity (GO:0003774)	82	12	2.38	Molecular	5.04	1.35e-05	0.00134	4
microtubule motor activity (GO:0003777)	63	9	1.83	Molecular	4.92	0.000189	0.014	4
actin binding (GO:0003779)	93	12	2.7	Molecular	4.44	4.17e-05	0.00364	4
GTPase binding (GO:0051020)	74	9	2.15	Molecular	4.19	0.000555	0.0358	4
cytoskeletal protein binding (GO:0008092)	210	19	6.1	Molecular	3.11	3.04e-05	0.00281	4
ATPase activity, coupled to movement of substances (GO:0043492)	201	16	5.84	Molecular	2.74	0.000478	0.0329	4
ATPase activity, coupled to transmembrane movement of substances (GO:0042626)	201	16	5.84	Molecular	2.74	0.000478	0.0322	4
tetrapyrrole binding (GO:0046906)	356	26	10.34	Molecular	2.51	5.46e-05	0.00462	4
protein serine/threonine kinase activity (GO:0004674)	746	53	21.67	Molecular	2.45	1.21e-08	2.24e-06	4
protein kinase activity (GO:0004672)	873	58	25.36	Molecular	2.29	2.55e-08	3.99e-06	4
nucleoside-triphosphatase activity (GO:0017111)	808	52	23.47	Molecular	2.22	3.07e-07	4.13e-05	4
phosphotransferase activity, alcohol group as acceptor (GO:0016773)	1017	64	29.55	Molecular	2.17	3.01e-08	4.24e-06	4
signal transducer activity (GO:0004871)	385	24	11.19	Molecular	2.15	0.000764	0.0482	4
pyrophosphatase activity (GO:0016462)	850	52	24.69	Molecular	2.11	1.67e-06	0.000177	4
hydrolase activity, acting on acid anhydrides (GO:0016817)	869	53	25.25	Molecular	2.1	1.3e-06	0.000143	4
hydrolase activity, acting on acid anhydrides, in phosphorus-containing anhydrides (GO:0016818)	863	52	25.07	Molecular	2.07	2.09e-06	0.000214	4
ATPase activity (GO:0016887)	516	31	14.99	Molecular	2.07	0.000333	0.0235	4
transferase activity, transferring glycosyl groups (GO:0016757)	641	37	18.62	Molecular	1.99	0.000144	0.011	4
ATP binding (GO:0005524)	1830	101	53.17	Molecular	1.9	2.15e-09	7.1e-07	4
adenyl ribonucleotide binding (GO:0032559)	1908	104	55.43	Molecular	1.88	1.92e-09	8.15e-07	4
adenyl nucleotide binding (GO:0030554)	1910	104	55.49	Molecular	1.87	1.99e-09	7.36e-07	4
kinase activity (GO:0016301)	1367	74	39.71	Molecular	1.86	7.31e-07	8.67e-05	4
drug binding (GO:0008144)	2184	118	63.45	Molecular	1.86	2.72e-10	8.05e-07	4
purine ribonucleoside triphosphate binding (GO:0035639)	2052	109	59.62	Molecular	1.83	2.87e-09	7.73e-07	4
carbohydrate derivative binding (GO:0097367)	2177	115	63.25	Molecular	1.82	1.43e-09	8.48e-07	4
ribonucleotide binding (GO:0032553)	2148	113	62.4	Molecular	1.81	2.6e-09	7.7e-07	4
purine ribonucleotide binding (GO:0032555)	2129	112	61.85	Molecular	1.81	3.34e-09	8.26e-07	4
transferase activity, transferring phosphorus-containing groups (GO:0016772)	1578	83	45.84	Molecular	1.81	5.25e-07	6.48e-05	4
purine nucleotide binding (GO:0017076)	2131	112	61.91	Molecular	1.81	3.41e-09	7.77e-07	4
nucleotide binding (GO:0000166)	2561	131	74.4	Molecular	1.76	6.42e-10	6.35e-07	4
nucleoside phosphate binding (GO:1901265)	2561	131	74.4	Molecular	1.76	6.42e-10	4.76e-07	4
small molecule binding (GO:0036094)	2708	137	78.67	Molecular	1.74	3.86e-10	5.71e-07	4
cofactor binding (GO:0048037)	913	46	26.52	Molecular	1.73	0.000479	0.0316	4
transmembrane transporter activity (GO:0022857)	1115	56	32.39	Molecular	1.73	0.000135	0.0106	4
anion binding (GO:0043168)	2564	125	74.49	Molecular	1.68	2.79e-08	4.14e-06	4
transporter activity (GO:0005215)	1338	65	38.87	Molecular	1.67	9.23e-05	0.0076	4
ion binding (GO:0043167)	5334	227	154.97	Molecular	1.46	1.56e-09	7.73e-07	4
transferase activity (GO:0016740)	3646	149	105.93	Molecular	1.41	2.39e-05	0.00228	4
organic cyclic compound binding (GO:0097159)	6359	256	184.74	Molecular	1.39	1.5e-08	2.61e-06	4
heterocyclic compound binding (GO:1901363)	6341	255	184.22	Molecular	1.38	1.85e-08	3.05e-06	4
catalytic activity (GO:0003824)	8814	326	256.07	Molecular	1.27	3.11e-07	4.01e-05	4
binding (GO:0005488)	10584	389	307.49	Molecular	1.27	8.29e-09	1.76e-06	4
light-harvesting complex (GO:0030076)	25	10	0.73	Cellular	13.77	2.95e-08	2.84e-06	4
photosystem I (GO:0009522)	40	13	1.16	Cellular	11.19	1.95e-09	3.76e-07	4
plastoglobule (GO:0010287)	81	16	2.35	Cellular	6.8	1.32e-08	1.59e-06	4
photosystem (GO:0009521)	88	17	2.56	Cellular	6.65	6.26e-09	1.01e-06	4
photosystem II (GO:0009523)	64	9	1.86	Cellular	4.84	0.00021	0.00461	4
microtubule associated complex (GO:0005875)	54	7	1.57	Cellular	4.46	0.00162	0.0306	4
trans-Golgi network (GO:0005802)	251	26	7.29	Cellular	3.57	1.03e-07	6.23e-06	4
endosome (GO:0005768)	389	34	11.3	Cellular	3.01	5.64e-08	3.89e-06	4
vesicle (GO:0031982)	520	42	15.11	Cellular	2.78	1.3e-08	1.79e-06	4
cytoplasmic vesicle (GO:0031410)	499	40	14.5	Cellular	2.76	3.5e-08	2.81e-06	4
intracellular vesicle (GO:0097708)	500	40	14.53	Cellular	2.75	3.68e-08	2.73e-06	4
Golgi apparatus part (GO:0044431)	545	43	15.83	Cellular	2.72	1.64e-08	1.76e-06	4
Golgi subcompartment (GO:0098791)	530	41	15.4	Cellular	2.66	5.85e-08	3.76e-06	4
chloroplast thylakoid membrane (GO:0009535)	389	29	11.3	Cellular	2.57	1.55e-05	0.000482	4
plastid thylakoid membrane (GO:0055035)	390	29	11.33	Cellular	2.56	1.58e-05	0.000476	4
Golgi membrane (GO:0000139)	365	26	10.6	Cellular	2.45	6.89e-05	0.0018	4
thylakoid membrane (GO:0042651)	410	29	11.91	Cellular	2.43	2.73e-05	0.000753	4
photosynthetic membrane (GO:0034357)	411	29	11.94	Cellular	2.43	2.83e-05	0.000757	4
chloroplast stroma (GO:0009570)	729	50	21.18	Cellular	2.36	1.18e-07	6.33e-06	4
plastid stroma (GO:0009532)	755	51	21.93	Cellular	2.33	1.07e-07	6.06e-06	4
organelle subcompartment (GO:0031984)	1350	88	39.22	Cellular	2.24	1.27e-11	3.05e-09	4
chloroplast envelope (GO:0009941)	664	43	19.29	Cellular	2.23	2.78e-06	0.000112	4
cytoskeleton (GO:0005856)	311	20	9.04	Cellular	2.21	0.00205	0.0367	4
thylakoid part (GO:0044436)	451	29	13.1	Cellular	2.21	0.000132	0.00311	4
chloroplast thylakoid (GO:0009534)	498	32	14.47	Cellular	2.21	8.5e-05	0.00216	4
plastid thylakoid (GO:0031976)	499	32	14.5	Cellular	2.21	8.62e-05	0.00213	4
plastid envelope (GO:0009526)	684	43	19.87	Cellular	2.16	6.34e-06	0.000204	4
apoplast (GO:0048046)	487	30	14.15	Cellular	2.12	0.000226	0.00485	4
thylakoid (GO:0009579)	573	35	16.65	Cellular	2.1	9.06e-05	0.00219	4
plasmodesma (GO:0009506)	874	52	25.39	Cellular	2.05	3.9e-06	0.000145	4
symplast (GO:0055044)	874	52	25.39	Cellular	2.05	3.9e-06	0.000139	4
cell-cell junction (GO:0005911)	876	52	25.45	Cellular	2.04	3.98e-06	0.000137	4
cell junction (GO:0030054)	876	52	25.45	Cellular	2.04	3.98e-06	0.000132	4
Golgi apparatus (GO:0005794)	1140	63	33.12	Cellular	1.9	2.83e-06	0.000109	4
plasma membrane (GO:0005886)	3627	177	105.37	Cellular	1.68	1.08e-11	3.46e-09	4
endomembrane system (GO:0012505)	2068	99	60.08	Cellular	1.65	1.98e-06	8.69e-05	4
chloroplast part (GO:0044434)	1384	66	40.21	Cellular	1.64	0.000162	0.00363	4
cell periphery (GO:0071944)	4199	200	121.99	Cellular	1.64	1.91e-12	9.2e-10	4
plastid part (GO:0044435)	1415	67	41.11	Cellular	1.63	0.000143	0.00329	4
bounding membrane of organelle (GO:0098588)	1184	54	34.4	Cellular	1.57	0.00153	0.0296	4
protein complex (GO:0043234)	1253	57	36.4	Cellular	1.57	0.00147	0.029	4
organelle membrane (GO:0031090)	1699	73	49.36	Cellular	1.48	0.00137	0.0276	4
integral component of membrane (GO:0016021)	4798	200	139.39	Cellular	1.43	1.2e-07	6.1e-06	4
membrane (GO:0016020)	8055	334	234.02	Cellular	1.43	1.43e-13	1.38e-10	4
membrane part (GO:0044425)	5435	224	157.9	Cellular	1.42	3.03e-08	2.66e-06	4
intrinsic component of membrane (GO:0031224)	5010	205	145.55	Cellular	1.41	3.19e-07	1.54e-05	4
organelle part (GO:0044422)	4628	189	134.45	Cellular	1.41	1.29e-06	5.94e-05	4
intracellular organelle part (GO:0044446)	4617	187	134.14	Cellular	1.39	2.59e-06	0.000108	4
chloroplast (GO:0009507)	3916	146	113.77	Cellular	1.28	0.00178	0.033	4
plastid (GO:0009536)	3976	148	115.51	Cellular	1.28	0.00188	0.0343	4
cytoplasmic part (GO:0044444)	10187	347	295.96	Cellular	1.17	0.000271	0.00568	4
cytoplasm (GO:0005737)	12584	413	365.6	Cellular	1.13	0.00104	0.0213	4
cell part (GO:0044464)	21355	670	620.41	Cellular	1.08	1.84e-05	0.000538	4
cell (GO:0005623)	21357	670	620.47	Cellular	1.08	2.2e-05	0.000624	4
response to abscisic acid (GO:0009737)	549	29	11.84	Biological	2.45	2.24e-05	0.0619	5
response to alcohol (GO:0097305)	553	29	11.92	Biological	2.43	2.46e-05	0.0453	5
response to lipid (GO:0033993)	748	35	16.13	Biological	2.17	3.74e-05	0.0517	5
response to acid chemical (GO:0001101)	1148	49	24.75	Biological	1.98	1.17e-05	0.0647	5
response to oxygen-containing compound (GO:1901700)	1506	58	32.47	Biological	1.79	3.82e-05	0.0422	5
nucleic acid-templated transcription (GO:0097659)	1780	78	48.93	Biological	1.59	7.53e-05	0.0298	6
transcription, DNA-templated (GO:0006351)	1780	78	48.93	Biological	1.59	7.53e-05	0.0278	6
RNA biosynthetic process (GO:0032774)	1783	78	49.01	Biological	1.59	0.0001	0.0308	6
heterocycle biosynthetic process (GO:0018130)	2205	93	60.61	Biological	1.53	6.34e-05	0.0292	6
nucleobase-containing compound biosynthetic process (GO:0034654)	1992	84	54.76	Biological	1.53	0.000166	0.046	6
regulation of cellular biosynthetic process (GO:0031326)	2542	107	69.88	Biological	1.53	1.57e-05	0.0433	6
regulation of biosynthetic process (GO:0009889)	2564	107	70.48	Biological	1.52	2.24e-05	0.0248	6
regulation of transcription, DNA-templated (GO:0006355)	2307	96	63.42	Biological	1.51	6.95e-05	0.0296	6
regulation of RNA biosynthetic process (GO:2001141)	2309	96	63.47	Biological	1.51	8.94e-05	0.0309	6
regulation of nucleic acid-templated transcription (GO:1903506)	2309	96	63.47	Biological	1.51	8.94e-05	0.0291	6
regulation of gene expression (GO:0010468)	2625	109	72.16	Biological	1.51	2.68e-05	0.0211	6
regulation of cellular macromolecule biosynthetic process (GO:2000112)	2457	102	67.54	Biological	1.51	4.78e-05	0.0294	6
regulation of macromolecule biosynthetic process (GO:0010556)	2467	102	67.82	Biological	1.5	5.06e-05	0.028	6
regulation of nitrogen compound metabolic process (GO:0051171)	2686	111	73.84	Biological	1.5	2.47e-05	0.0228	6
regulation of RNA metabolic process (GO:0051252)	2350	97	64.6	Biological	1.5	0.000102	0.0296	6
regulation of primary metabolic process (GO:0080090)	2741	113	75.35	Biological	1.5	2.23e-05	0.0309	6
regulation of metabolic process (GO:0019222)	3038	125	83.51	Biological	1.5	8.02e-06	0.0444	6
regulation of macromolecule metabolic process (GO:0060255)	2830	116	77.79	Biological	1.49	2.22e-05	0.0408	6
regulation of cellular metabolic process (GO:0031323)	2833	115	77.88	Biological	1.48	3.8e-05	0.0263	6
biological regulation (GO:0065007)	5517	198	151.66	Biological	1.31	6.27e-05	0.0315	6
response to heat (GO:0009408)	193	19	4.32	Biological	4.4	2.46e-07	0.000136	7
response to water deprivation (GO:0009414)	329	31	7.36	Biological	4.21	1.12e-10	6.21e-07	7
response to water (GO:0009415)	338	31	7.56	Biological	4.1	2.08e-10	5.74e-07	7
protein folding (GO:0006457)	235	20	5.26	Biological	3.81	1.01e-06	0.000429	7
response to organonitrogen compound (GO:0010243)	190	15	4.25	Biological	3.53	4.99e-05	0.0162	7
response to temperature stimulus (GO:0009266)	545	37	12.19	Biological	3.04	8.87e-09	1.23e-05	7
response to abscisic acid (GO:0009737)	549	36	12.28	Biological	2.93	3.23e-08	2.55e-05	7
response to alcohol (GO:0097305)	553	36	12.37	Biological	2.91	3.83e-08	2.65e-05	7
response to osmotic stress (GO:0006970)	618	39	13.82	Biological	2.82	2.26e-08	2.09e-05	7
response to cold (GO:0009409)	375	22	8.39	Biological	2.62	7.41e-05	0.0228	7
response to inorganic substance (GO:0010035)	900	51	20.13	Biological	2.53	5.1e-09	9.41e-06	7
response to lipid (GO:0033993)	748	39	16.73	Biological	2.33	2.62e-06	0.00103	7
response to salt stress (GO:0009651)	545	28	12.19	Biological	2.3	0.000114	0.0333	7
response to acid chemical (GO:0001101)	1148	55	25.67	Biological	2.14	2.88e-07	0.000145	7
response to oxygen-containing compound (GO:1901700)	1506	67	33.68	Biological	1.99	1.85e-07	0.000114	7
response to abiotic stimulus (GO:0009628)	1954	85	43.7	Biological	1.95	9.44e-09	1.04e-05	7
response to organic substance (GO:0010033)	1947	75	43.54	Biological	1.72	8.16e-06	0.00282	7
response to chemical (GO:0042221)	2762	103	61.76	Biological	1.67	4.91e-07	0.000226	7
response to hormone (GO:0009725)	1672	62	37.39	Biological	1.66	0.00017	0.0471	7
response to endogenous stimulus (GO:0009719)	1680	62	37.57	Biological	1.65	0.000177	0.0466	7
response to stress (GO:0006950)	3283	114	73.41	Biological	1.55	3.19e-06	0.00118	7
unfolded protein binding (GO:0051082)	63	17	1.41	Molecular	12.07	1.36e-12	4.05e-09	7
heat acclimation (GO:0010286)	42	8	0.42	Biological	18.98	3.21e-08	3.55e-05	8
chaperone-mediated protein folding (GO:0061077)	27	5	0.27	Biological	18.45	1.51e-05	0.00759	8
response to heat (GO:0009408)	193	24	1.94	Biological	12.39	2.91e-18	1.61e-14	8
response to endoplasmic reticulum stress (GO:0034976)	58	6	0.58	Biological	10.31	4.21e-05	0.0179	8
protein folding (GO:0006457)	235	23	2.36	Biological	9.75	1.77e-15	4.9e-12	8
response to high light intensity (GO:0009644)	79	7	0.79	Biological	8.83	2.44e-05	0.0112	8
response to temperature stimulus (GO:0009266)	545	31	5.47	Biological	5.67	2.59e-14	4.78e-11	8
response to water deprivation (GO:0009414)	329	14	3.3	Biological	4.24	9.82e-06	0.00679	8
response to water (GO:0009415)	338	14	3.39	Biological	4.13	1.31e-05	0.00726	8
response to inorganic substance (GO:0010035)	900	27	9.03	Biological	2.99	6.89e-07	0.000635	8
response to abiotic stimulus (GO:0009628)	1954	48	19.61	Biological	2.45	1.22e-08	1.68e-05	8
response to chemical (GO:0042221)	2762	52	27.72	Biological	1.88	1.21e-05	0.00741	8
response to stress (GO:0006950)	3283	59	32.95	Biological	1.79	9.82e-06	0.00776	8
unfolded protein binding (GO:0051082)	63	7	0.63	Molecular	11.07	6.22e-06	0.0184	8
sulfate reduction (GO:0019419)	4	3	0.1	Biological	29.89	0.000475	0.0285	9
ribosomal large subunit assembly (GO:0000027)	24	10	0.6	Biological	16.61	5.58e-09	1.19e-06	9
sulfate assimilation (GO:0000103)	15	5	0.38	Biological	13.29	9.89e-05	0.00781	9
rRNA modification (GO:0000154)	12	4	0.3	Biological	13.29	0.000512	0.0298	9
ribosomal large subunit biogenesis (GO:0042273)	39	12	0.98	Biological	12.26	2.79e-09	6.42e-07	9
glycine metabolic process (GO:0006544)	21	5	0.53	Biological	9.49	0.000372	0.0242	9
S-glycoside biosynthetic process (GO:0016144)	42	10	1.05	Biological	9.49	4.52e-07	6.25e-05	9
glucosinolate biosynthetic process (GO:0019761)	42	10	1.05	Biological	9.49	4.52e-07	6.1e-05	9
glycosinolate biosynthetic process (GO:0019758)	42	10	1.05	Biological	9.49	4.52e-07	5.96e-05	9
ribosome assembly (GO:0042255)	48	11	1.2	Biological	9.13	1.68e-07	2.38e-05	9
serine family amino acid metabolic process (GO:0009069)	63	11	1.58	Biological	6.96	1.8e-06	0.000203	9
glycosyl compound biosynthetic process (GO:1901659)	82	13	2.06	Biological	6.32	5.59e-07	7.03e-05	9
sulfur amino acid metabolic process (GO:0000096)	57	9	1.43	Biological	6.29	3.19e-05	0.00294	9
sulfur amino acid biosynthetic process (GO:0000097)	46	7	1.15	Biological	6.07	0.000296	0.02	9
sulfur compound biosynthetic process (GO:0044272)	151	21	3.79	Biological	5.54	1.65e-09	3.96e-07	9
ribosome biogenesis (GO:0042254)	266	36	6.67	Biological	5.39	5.25e-15	2.23e-12	9
flavonoid metabolic process (GO:0009812)	74	10	1.86	Biological	5.39	3.91e-05	0.00349	9
response to UV-B (GO:0010224)	70	9	1.76	Biological	5.12	0.000134	0.0101	9
flavonoid biosynthetic process (GO:0009813)	64	8	1.61	Biological	4.98	0.000373	0.024	9
lignin biosynthetic process (GO:0009809)	64	8	1.61	Biological	4.98	0.000373	0.0237	9
S-glycoside metabolic process (GO:0016143)	116	14	2.91	Biological	4.81	3.89e-06	0.00043	9
glucosinolate metabolic process (GO:0019760)	116	14	2.91	Biological	4.81	3.89e-06	0.000422	9
glycosinolate metabolic process (GO:0019757)	116	14	2.91	Biological	4.81	3.89e-06	0.000414	9
ribonucleoprotein complex biogenesis (GO:0022613)	310	36	7.78	Biological	4.63	3.41e-13	1.26e-10	9
ribonucleoprotein complex assembly (GO:0022618)	95	11	2.38	Biological	4.62	5.9e-05	0.00502	9
organelle assembly (GO:0070925)	96	11	2.41	Biological	4.57	6.43e-05	0.00539	9
ribonucleoprotein complex subunit organization (GO:0071826)	100	11	2.51	Biological	4.38	9e-05	0.00721	9
translation (GO:0006412)	562	60	14.1	Biological	4.26	1.42e-19	1.97e-16	9
peptide biosynthetic process (GO:0043043)	567	60	14.23	Biological	4.22	2.11e-19	2.33e-16	9
response to karrikin (GO:0080167)	127	13	3.19	Biological	4.08	4.21e-05	0.0037	9
lignin metabolic process (GO:0009808)	88	9	2.21	Biological	4.08	0.00063	0.0359	9
rRNA processing (GO:0006364)	110	11	2.76	Biological	3.99	0.000195	0.0142	9
response to UV (GO:0009411)	111	11	2.78	Biological	3.95	0.00021	0.015	9
peptide metabolic process (GO:0006518)	639	63	16.03	Biological	3.93	6.51e-19	6e-16	9
amide biosynthetic process (GO:0043604)	618	60	15.51	Biological	3.87	9.08e-18	6.27e-15	9
rRNA metabolic process (GO:0016072)	115	11	2.89	Biological	3.81	0.000278	0.019	9
phenylpropanoid biosynthetic process (GO:0009699)	116	11	2.91	Biological	3.78	0.000298	0.0198	9
glycosyl compound metabolic process (GO:1901657)	228	21	5.72	Biological	3.67	1.01e-06	0.000116	9
cellular amino acid biosynthetic process (GO:0008652)	198	18	4.97	Biological	3.62	6.96e-06	0.000687	9
cellular amide metabolic process (GO:0043603)	716	65	17.96	Biological	3.62	8.13e-18	6.42e-15	9
secondary metabolite biosynthetic process (GO:0044550)	311	28	7.8	Biological	3.59	2.58e-08	4.6e-06	9
alpha-amino acid metabolic process (GO:1901605)	279	24	7	Biological	3.43	5.44e-07	7e-05	9
alpha-amino acid biosynthetic process (GO:1901607)	176	15	4.42	Biological	3.4	7.85e-05	0.00648	9
phenylpropanoid metabolic process (GO:0009698)	155	13	3.89	Biological	3.34	0.000267	0.0185	9
sulfur compound metabolic process (GO:0006790)	358	30	8.98	Biological	3.34	3.65e-08	6.31e-06	9
cellular amino acid metabolic process (GO:0006520)	388	32	9.73	Biological	3.29	1.82e-08	3.35e-06	9
organonitrogen compound biosynthetic process (GO:1901566)	1293	106	32.44	Biological	3.27	1.87e-25	1.03e-21	9
organic acid biosynthetic process (GO:0016053)	485	37	12.17	Biological	3.04	9.67e-09	1.98e-06	9
carboxylic acid biosynthetic process (GO:0046394)	485	37	12.17	Biological	3.04	9.67e-09	1.91e-06	9
polysaccharide biosynthetic process (GO:0000271)	187	14	4.69	Biological	2.98	0.000463	0.0281	9
carbohydrate biosynthetic process (GO:0016051)	323	24	8.1	Biological	2.96	5.82e-06	0.000585	9
secondary metabolic process (GO:0019748)	475	35	11.92	Biological	2.94	5.41e-08	8.8e-06	9
small molecule biosynthetic process (GO:0044283)	599	44	15.03	Biological	2.93	1.13e-09	2.97e-07	9
ncRNA metabolic process (GO:0034660)	254	18	6.37	Biological	2.82	0.000145	0.0108	9
cellular carbohydrate biosynthetic process (GO:0034637)	201	14	5.04	Biological	2.78	0.000898	0.0492	9
carbohydrate derivative biosynthetic process (GO:1901137)	375	26	9.41	Biological	2.76	7.69e-06	0.000746	9
monocarboxylic acid biosynthetic process (GO:0072330)	225	15	5.65	Biological	2.66	0.000909	0.0493	9
oxoacid metabolic process (GO:0043436)	1043	69	26.17	Biological	2.64	2.27e-12	7.38e-10	9
organic acid metabolic process (GO:0006082)	1046	69	26.24	Biological	2.63	2.44e-12	7.49e-10	9
carboxylic acid metabolic process (GO:0019752)	916	59	22.98	Biological	2.57	2.21e-10	6.1e-08	9
response to cadmium ion (GO:0046686)	337	20	8.46	Biological	2.37	0.000705	0.0394	9
response to cold (GO:0009409)	375	22	9.41	Biological	2.34	0.000408	0.0256	9
small molecule metabolic process (GO:0044281)	1512	87	37.93	Biological	2.29	2.62e-12	7.61e-10	9
response to light stimulus (GO:0009416)	699	40	17.54	Biological	2.28	4.72e-06	0.000492	9
cellular component biogenesis (GO:0044085)	944	54	23.68	Biological	2.28	5.84e-08	9.23e-06	9
polysaccharide metabolic process (GO:0005976)	405	23	10.16	Biological	2.26	0.000432	0.0268	9
carbohydrate derivative metabolic process (GO:1901135)	711	40	17.84	Biological	2.24	5.7e-06	0.000583	9
monocarboxylic acid metabolic process (GO:0032787)	435	24	10.91	Biological	2.2	0.000591	0.034	9
response to radiation (GO:0009314)	726	40	18.21	Biological	2.2	7.91e-06	0.000754	9
organic substance biosynthetic process (GO:1901576)	4140	204	103.87	Biological	1.96	1.72e-21	4.77e-18	9
biosynthetic process (GO:0009058)	4404	210	110.49	Biological	1.9	1.77e-20	3.26e-17	9
cellular biosynthetic process (GO:0044249)	4040	189	101.36	Biological	1.86	2.08e-17	1.28e-14	9
carbohydrate metabolic process (GO:0005975)	964	45	24.19	Biological	1.86	0.00011	0.00856	9
macromolecule biosynthetic process (GO:0009059)	2772	121	69.55	Biological	1.74	3.73e-09	8.24e-07	9
organonitrogen compound metabolic process (GO:1901564)	4132	178	103.67	Biological	1.72	6.01e-13	2.08e-10	9
oxidation-reduction process (GO:0055114)	1331	57	33.39	Biological	1.71	0.00016	0.0118	9
cellular macromolecule biosynthetic process (GO:0034645)	2721	114	68.27	Biological	1.67	1.16e-07	1.79e-05	9
cellular protein metabolic process (GO:0044267)	2677	109	67.16	Biological	1.62	7.94e-07	9.54e-05	9
cellular nitrogen compound biosynthetic process (GO:0044271)	2763	112	69.32	Biological	1.62	7.84e-07	9.63e-05	9
response to abiotic stimulus (GO:0009628)	1954	79	49.02	Biological	1.61	5.09e-05	0.0044	9
protein metabolic process (GO:0019538)	3073	116	77.1	Biological	1.5	1.41e-05	0.00132	9
cellular component organization or biogenesis (GO:0071840)	2466	93	61.87	Biological	1.5	0.000122	0.00935	9
gene expression (GO:0010467)	2911	109	73.03	Biological	1.49	3.59e-05	0.00325	9
cellular metabolic process (GO:0044237)	8072	301	202.52	Biological	1.49	5.15e-15	2.37e-12	9
cellular nitrogen compound metabolic process (GO:0034641)	4100	152	102.87	Biological	1.48	8.64e-07	0.000102	9
organic substance metabolic process (GO:0071704)	8574	317	215.11	Biological	1.47	1.39e-15	6.97e-13	9
response to chemical (GO:0042221)	2762	100	69.3	Biological	1.44	0.000263	0.0184	9
response to stimulus (GO:0050896)	5805	210	145.64	Biological	1.44	1.42e-08	2.71e-06	9
metabolic process (GO:0008152)	9767	352	245.05	Biological	1.44	2.77e-16	1.53e-13	9
nitrogen compound metabolic process (GO:0006807)	6785	235	170.23	Biological	1.38	4.86e-08	8.15e-06	9
primary metabolic process (GO:0044238)	7944	275	199.31	Biological	1.38	1.13e-09	2.84e-07	9
cellular process (GO:0009987)	10706	367	268.6	Biological	1.37	8.28e-14	3.27e-11	9
cellular macromolecule metabolic process (GO:0044260)	5019	163	125.92	Biological	1.29	0.000483	0.0284	9
macromolecule metabolic process (GO:0043170)	6102	198	153.09	Biological	1.29	8.13e-05	0.00661	9
biological_process (GO:0008150)	21684	599	544.03	Biological	1.1	1.29e-07	1.93e-05	9
Unclassified (UNCLASSIFIED)	5818	91	145.97	Biological	0.62	1.29e-07	1.88e-05	9
protein localization (GO:0008104)	651	4	16.33	Biological	0.24	0.000726	0.0402	9
protein transport (GO:0015031)	606	3	15.2	Biological	0.2	0.000445	0.0273	9
establishment of protein localization (GO:0045184)	612	3	15.35	Biological	0.2	0.0003	0.0198	9
intracellular transport (GO:0046907)	416	1	10.44	Biological	0.1	0.000634	0.0358	9
intracellular protein transport (GO:0006886)	333	0	8.35	Biological	< 0.01	0.000482	0.0287	9
vesicle-mediated transport (GO:0016192)	369	0	9.26	Biological	< 0.01	0.00023	0.0163	9
7-methylthiopropyl glucosinolate S-oxygenase activity (GO:0080106)	3	3	0.08	Molecular	39.86	0.000276	0.0455	9
5-methylthiopropyl glucosinolate S-oxygenase activity (GO:0080104)	3	3	0.08	Molecular	39.86	0.000276	0.0431	9
3-methylthiopropyl glucosinolate S-oxygenase activity (GO:0080102)	3	3	0.08	Molecular	39.86	0.000276	0.0409	9
phosphoadenylyl-sulfate reductase (thioredoxin) activity (GO:0004604)	3	3	0.08	Molecular	39.86	0.000276	0.039	9
adenylyl-sulfate reductase activity (GO:0009973)	3	3	0.08	Molecular	39.86	0.000276	0.0372	9
structural constituent of ribosome (GO:0003735)	340	52	8.53	Molecular	6.1	2.8e-23	8.31e-20	9
structural molecule activity (GO:0005198)	482	58	12.09	Molecular	4.8	3.34e-21	4.94e-18	9
rRNA binding (GO:0019843)	88	10	2.21	Molecular	4.53	0.000146	0.0271	9
S-adenosylmethionine-dependent methyltransferase activity (GO:0008757)	150	16	3.76	Molecular	4.25	3.51e-06	0.0013	9
transferase activity, transferring one-carbon groups (GO:0016741)	291	23	7.3	Molecular	3.15	3.53e-06	0.00116	9
glucosyltransferase activity (GO:0046527)	183	14	4.59	Molecular	3.05	0.000378	0.0467	9
methyltransferase activity (GO:0008168)	276	21	6.92	Molecular	3.03	1.58e-05	0.00361	9
mRNA binding (GO:0003729)	338	25	8.48	Molecular	2.95	4.03e-06	0.000996	9
transferase activity, transferring hexosyl groups (GO:0016758)	373	23	9.36	Molecular	2.46	0.000186	0.0324	9
RNA binding (GO:0003723)	1186	63	29.76	Molecular	2.12	8.99e-08	4.44e-05	9
transferase activity, transferring glycosyl groups (GO:0016757)	641	34	16.08	Molecular	2.11	0.000114	0.0242	9
oxidoreductase activity (GO:0016491)	1531	62	38.41	Molecular	1.61	0.00031	0.0399	9
transferase activity (GO:0016740)	3646	136	91.47	Molecular	1.49	3.18e-06	0.00135	9
catalytic activity (GO:0003824)	8814	298	221.14	Molecular	1.35	1.54e-09	1.52e-06	9
heterocyclic compound binding (GO:1901363)	6341	213	159.09	Molecular	1.34	3.78e-06	0.00112	9
organic cyclic compound binding (GO:0097159)	6359	213	159.54	Molecular	1.34	3.92e-06	0.00106	9
binding (GO:0005488)	10584	316	265.54	Molecular	1.19	0.000121	0.0238	9
molecular_function (GO:0003674)	22071	612	553.74	Molecular	1.11	5.99e-09	3.55e-06	9
Unclassified (UNCLASSIFIED)	5431	78	136.26	Molecular	0.57	5.99e-09	4.44e-06	9
cytosolic large ribosomal subunit (GO:0022625)	120	32	3.01	Cellular	10.63	6.41e-21	8.83e-19	9
large ribosomal subunit (GO:0015934)	156	33	3.91	Cellular	8.43	6.92e-19	8.34e-17	9
cytosolic ribosome (GO:0022626)	295	59	7.4	Cellular	7.97	1.02e-31	9.8e-29	9
cytosolic part (GO:0044445)	324	59	8.13	Cellular	7.26	8.3e-30	4.01e-27	9
ribosomal subunit (GO:0044391)	275	49	6.9	Cellular	7.1	1.49e-24	3.59e-22	9
cytosolic small ribosomal subunit (GO:0022627)	96	16	2.41	Cellular	6.64	1.5e-08	9.06e-07	9
preribosome (GO:0030684)	31	5	0.78	Cellular	6.43	0.00174	0.04	9
ribosome (GO:0005840)	441	63	11.06	Cellular	5.69	1.49e-26	4.8e-24	9
small ribosomal subunit (GO:0015935)	118	16	2.96	Cellular	5.4	1.95e-07	1.05e-05	9
nucleolus (GO:0005730)	398	42	9.99	Cellular	4.21	6.91e-14	5.55e-12	9
intracellular ribonucleoprotein complex (GO:0030529)	689	70	17.29	Cellular	4.05	1.39e-21	2.67e-19	9
ribonucleoprotein complex (GO:1990904)	690	70	17.31	Cellular	4.04	1.49e-21	2.4e-19	9
intracellular non-membrane-bounded organelle (GO:0043232)	1404	95	35.23	Cellular	2.7	1.58e-17	1.52e-15	9
non-membrane-bounded organelle (GO:0043228)	1404	95	35.23	Cellular	2.7	1.58e-17	1.38e-15	9
cytosol (GO:0005829)	1948	120	48.87	Cellular	2.46	7.2e-19	7.72e-17	9
nuclear lumen (GO:0031981)	804	46	20.17	Cellular	2.28	6.73e-07	3.42e-05	9
plasmodesma (GO:0009506)	874	47	21.93	Cellular	2.14	3.39e-06	0.000142	9
symplast (GO:0055044)	874	47	21.93	Cellular	2.14	3.39e-06	0.000136	9
cell-cell junction (GO:0005911)	876	47	21.98	Cellular	2.14	3.45e-06	0.000133	9
cell junction (GO:0030054)	876	47	21.98	Cellular	2.14	3.45e-06	0.000128	9
intracellular organelle lumen (GO:0070013)	973	52	24.41	Cellular	2.13	8.34e-07	4.03e-05	9
membrane-enclosed lumen (GO:0031974)	973	52	24.41	Cellular	2.13	8.34e-07	3.83e-05	9
organelle lumen (GO:0043233)	973	52	24.41	Cellular	2.13	8.34e-07	3.66e-05	9
apoplast (GO:0048046)	487	26	12.22	Cellular	2.13	0.000701	0.0178	9
vacuole (GO:0005773)	994	50	24.94	Cellular	2	8.16e-06	0.000262	9
vacuolar membrane (GO:0005774)	581	29	14.58	Cellular	1.99	0.000764	0.0189	9
vacuolar part (GO:0044437)	585	29	14.68	Cellular	1.98	0.000813	0.0196	9
nuclear part (GO:0044428)	1030	49	25.84	Cellular	1.9	4.65e-05	0.00132	9
external encapsulating structure (GO:0030312)	703	32	17.64	Cellular	1.81	0.0022	0.0461	9
cell wall (GO:0005618)	703	32	17.64	Cellular	1.81	0.0022	0.0451	9
macromolecular complex (GO:0032991)	2355	96	59.08	Cellular	1.62	4.03e-06	0.000144	9
intracellular organelle part (GO:0044446)	4617	186	115.84	Cellular	1.61	3.79e-11	2.81e-09	9
organelle part (GO:0044422)	4628	186	116.11	Cellular	1.6	5.45e-11	3.76e-09	9
chloroplast (GO:0009507)	3916	140	98.25	Cellular	1.42	2.18e-05	0.000638	9
plastid (GO:0009536)	3976	142	99.75	Cellular	1.42	1.92e-05	0.00058	9
cell periphery (GO:0071944)	4199	149	105.35	Cellular	1.41	1.43e-05	0.000446	9
plasma membrane (GO:0005886)	3627	125	91	Cellular	1.37	0.000336	0.00876	9
cytoplasmic part (GO:0044444)	10187	337	255.58	Cellular	1.32	5.49e-10	3.53e-08	9
cytoplasm (GO:0005737)	12584	390	315.72	Cellular	1.24	2.34e-08	1.33e-06	9
membrane (GO:0016020)	8055	242	202.09	Cellular	1.2	0.00129	0.0304	9
intracellular (GO:0005622)	19474	534	488.58	Cellular	1.09	0.00013	0.00359	9
intracellular part (GO:0044424)	19440	533	487.73	Cellular	1.09	0.000156	0.00419	9
cell part (GO:0044464)	21355	585	535.78	Cellular	1.09	4.12e-06	0.000142	9
cell (GO:0005623)	21357	585	535.83	Cellular	1.09	4.12e-06	0.000137	9
intracellular organelle (GO:0043229)	17402	476	436.6	Cellular	1.09	0.00205	0.0439	9
organelle (GO:0043226)	17411	476	436.83	Cellular	1.09	0.00233	0.0468	9
cellular_component (GO:0005575)	24604	642	617.29	Cellular	1.04	0.00196	0.0429	9
Unclassified (UNCLASSIFIED)	2898	48	72.71	Cellular	0.66	0.00196	0.0439	9
response to hydrogen peroxide (GO:0042542)	64	15	0.11	Biological	> 100	2.59e-27	3.58e-24	10
response to high light intensity (GO:0009644)	79	16	0.14	Biological	> 100	3.22e-28	5.94e-25	10
response to heat (GO:0009408)	193	31	0.34	Biological	90.15	1.93e-53	1.07e-49	10
heat acclimation (GO:0010286)	42	5	0.07	Biological	66.82	2.09e-08	6.43e-06	10
cellular response to heat (GO:0034605)	26	3	0.05	Biological	64.76	1.87e-05	0.00517	10
response to light intensity (GO:0009642)	148	16	0.26	Biological	60.68	3.32e-24	3.06e-21	10
response to reactive oxygen species (GO:0000302)	163	17	0.29	Biological	58.54	1.8e-25	1.99e-22	10
response to toxic substance (GO:0009636)	178	15	0.32	Biological	47.3	3.53e-21	2.17e-18	10
response to temperature stimulus (GO:0009266)	545	31	0.97	Biological	31.93	3.09e-40	8.55e-37	10
protein folding (GO:0006457)	235	11	0.42	Biological	26.27	4.97e-13	1.83e-10	10
response to oxidative stress (GO:0006979)	446	19	0.79	Biological	23.91	1.71e-21	1.18e-18	10
response to drug (GO:0042493)	529	15	0.94	Biological	15.91	1.9e-14	9.54e-12	10
response to light stimulus (GO:0009416)	699	16	1.25	Biological	12.85	5.42e-14	2.5e-11	10
response to radiation (GO:0009314)	726	16	1.29	Biological	12.37	9.56e-14	4.07e-11	10
response to inorganic substance (GO:0010035)	900	17	1.6	Biological	10.6	1.56e-13	6.16e-11	10
response to abiotic stimulus (GO:0009628)	1954	31	3.48	Biological	8.9	9.94e-24	7.85e-21	10
response to oxygen-containing compound (GO:1901700)	1506	18	2.68	Biological	6.71	4.76e-11	1.55e-08	10
response to stress (GO:0006950)	3283	33	5.85	Biological	5.64	1.84e-19	1.02e-16	10
response to chemical (GO:0042221)	2762	19	4.92	Biological	3.86	1.07e-07	3.11e-05	10
response to stimulus (GO:0050896)	5805	33	10.34	Biological	3.19	4.64e-12	1.6e-09	10
cytoplasm (GO:0005737)	12584	38	22.42	Cellular	1.69	8.7e-06	0.00839	10

## Sheet: Fig. 2D
Supplementary Dataset S6. Gene Ontology terms enriched in differentially expressed genes in prr7prr9 mutant and wild-type (Col-0) at 10°C, 22°C, or 37°C by cluster
Genes whose expression was significantly regulated (FDR<0.5) and LFC (> or <1) were used to generate a list of GO terms by cluster with the Bulk Data Retrieval tool from TAIR corrected by FDR.
Analysis Type:	PANTHER Overrepresentation Test (Released 20171205)
Annotation Version and Release Date:	GO Ontology database Released 2018-02-02
Analyzed List:	upload_1 (Arabidopsis thaliana)
Reference List:	Arabidopsis thaliana (all genes in database)
Test Type:	FISHER
GO biological process complete	Reference Number	Number	Expected	Category	Fold Enrichment	raw P-value	FDR	Cluster
apocarotenoid catabolic process (GO:0043290)	5	3	0.12	Biological	24.09	0.00073	0.0367	1
sesquiterpenoid catabolic process (GO:0016107)	5	3	0.12	Biological	24.09	0.00073	0.0364	1
abscisic acid catabolic process (GO:0046345)	5	3	0.12	Biological	24.09	0.00073	0.0361	1
terpenoid catabolic process (GO:0016115)	15	4	0.37	Biological	10.71	0.001	0.0478	1
isoprenoid catabolic process (GO:0008300)	15	4	0.37	Biological	10.71	0.001	0.0474	1
regulation of flavonoid biosynthetic process (GO:0009962)	25	5	0.62	Biological	8.03	0.000719	0.0375	1
cysteine biosynthetic process (GO:0019344)	25	5	0.62	Biological	8.03	0.000719	0.0372	1
response to karrikin (GO:0080167)	127	24	3.16	Biological	7.59	3.09e-13	2.85e-10	1
disaccharide biosynthetic process (GO:0046351)	40	7	1	Biological	7.03	0.000131	0.00885	1
response to chitin (GO:0010200)	132	21	3.29	Biological	6.39	1.62e-10	5.97e-08	1
cellular response to phosphate starvation (GO:0016036)	63	10	1.57	Biological	6.37	1.05e-05	0.000987	1
serine family amino acid biosynthetic process (GO:0009070)	47	7	1.17	Biological	5.98	0.000319	0.019	1
flavonoid metabolic process (GO:0009812)	74	10	1.84	Biological	5.43	3.68e-05	0.003	1
response to oomycetes (GO:0002239)	52	7	1.3	Biological	5.4	0.000553	0.0297	1
response to UV-B (GO:0010224)	70	9	1.74	Biological	5.16	0.000127	0.00866	1
flavonoid biosynthetic process (GO:0009813)	64	8	1.59	Biological	5.02	0.000355	0.0207	1
oligosaccharide biosynthetic process (GO:0009312)	57	7	1.42	Biological	4.93	0.000908	0.0437	1
response to red light (GO:0010114)	66	8	1.64	Biological	4.87	0.000429	0.0242	1
response to organonitrogen compound (GO:0010243)	190	23	4.73	Biological	4.86	2.75e-09	7.59e-07	1
toxin metabolic process (GO:0009404)	68	8	1.69	Biological	4.72	0.000515	0.0285	1
response to blue light (GO:0009637)	77	9	1.92	Biological	4.69	0.000244	0.0151	1
pigment metabolic process (GO:0042440)	130	15	3.24	Biological	4.63	2.69e-06	0.000292	1
detoxification (GO:0098754)	71	8	1.77	Biological	4.52	0.000668	0.0355	1
phenylpropanoid biosynthetic process (GO:0009699)	116	13	2.89	Biological	4.5	1.64e-05	0.00144	1
pigment biosynthetic process (GO:0046148)	108	12	2.69	Biological	4.46	3.72e-05	0.00298	1
response to starvation (GO:0042594)	145	16	3.61	Biological	4.43	2.15e-06	0.000247	1
phenylpropanoid metabolic process (GO:0009698)	155	17	3.86	Biological	4.4	1.12e-06	0.000148	1
response to UV (GO:0009411)	111	12	2.76	Biological	4.34	4.75e-05	0.0037	1
circadian rhythm (GO:0007623)	103	11	2.57	Biological	4.29	0.000108	0.00744	1
response to red or far red light (GO:0009639)	208	22	5.18	Biological	4.25	5.53e-08	1.09e-05	1
cellular response to starvation (GO:0009267)	133	14	3.31	Biological	4.23	1.5e-05	0.00138	1
response to toxic substance (GO:0009636)	178	18	4.43	Biological	4.06	1.6e-06	0.000188	1
organic hydroxy compound biosynthetic process (GO:1901617)	160	16	3.99	Biological	4.01	6.83e-06	0.000687	1
response to nutrient levels (GO:0031667)	183	18	4.56	Biological	3.95	2.29e-06	0.000253	1
cellular response to nutrient levels (GO:0031669)	153	15	3.81	Biological	3.94	1.63e-05	0.00145	1
secondary metabolite biosynthetic process (GO:0044550)	311	30	7.75	Biological	3.87	1.61e-09	4.94e-07	1
response to jasmonic acid (GO:0009753)	211	20	5.26	Biological	3.81	1.08e-06	0.00015	1
sulfur compound biosynthetic process (GO:0044272)	151	14	3.76	Biological	3.72	5.44e-05	0.00412	1
secondary metabolic process (GO:0019748)	475	44	11.83	Biological	3.72	8.47e-13	6.69e-10	1
rhythmic process (GO:0048511)	122	11	3.04	Biological	3.62	0.000417	0.0238	1
response to water deprivation (GO:0009414)	329	29	8.19	Biological	3.54	1.92e-08	4.41e-06	1
response to extracellular stimulus (GO:0009991)	219	19	5.45	Biological	3.48	6.57e-06	0.000672	1
response to water (GO:0009415)	338	29	8.42	Biological	3.44	3.3e-08	7.02e-06	1
cellular response to extracellular stimulus (GO:0031668)	188	16	4.68	Biological	3.42	4.28e-05	0.00338	1
cellular response to external stimulus (GO:0071496)	192	16	4.78	Biological	3.35	5.41e-05	0.00415	1
response to nitrogen compound (GO:1901698)	297	24	7.4	Biological	3.24	1.34e-06	0.000162	1
organic hydroxy compound metabolic process (GO:1901615)	248	20	6.18	Biological	3.24	1.03e-05	0.000986	1
hormone metabolic process (GO:0042445)	238	19	5.93	Biological	3.21	1.95e-05	0.00168	1
response to drug (GO:0042493)	529	42	13.18	Biological	3.19	2.52e-10	8.7e-08	1
response to light stimulus (GO:0009416)	699	54	17.41	Biological	3.1	1.7e-12	1.18e-09	1
hormone biosynthetic process (GO:0042446)	184	14	4.58	Biological	3.05	0.000371	0.0214	1
response to cold (GO:0009409)	375	28	9.34	Biological	3	7.9e-07	0.000121	1
cellular carbohydrate biosynthetic process (GO:0034637)	201	15	5.01	Biological	3	0.000282	0.0173	1
response to radiation (GO:0009314)	726	54	18.08	Biological	2.99	6.63e-12	3.34e-09	1
response to salt stress (GO:0009651)	545	40	13.57	Biological	2.95	5.47e-09	1.44e-06	1
sulfur compound metabolic process (GO:0006790)	358	26	8.92	Biological	2.92	3.12e-06	0.000325	1
response to osmotic stress (GO:0006970)	618	44	15.39	Biological	2.86	2.21e-09	6.44e-07	1
glycosyl compound metabolic process (GO:1901657)	228	16	5.68	Biological	2.82	0.000341	0.0201	1
response to abiotic stimulus (GO:0009628)	1954	137	48.67	Biological	2.81	4.36e-27	1.2e-23	1
regulation of hormone levels (GO:0010817)	380	25	9.46	Biological	2.64	2.32e-05	0.00195	1
response to abscisic acid (GO:0009737)	549	36	13.67	Biological	2.63	4.24e-07	7.11e-05	1
response to alcohol (GO:0097305)	553	36	13.77	Biological	2.61	4.99e-07	8.11e-05	1
response to ethylene (GO:0009723)	297	19	7.4	Biological	2.57	0.0003	0.0182	1
response to oxygen-containing compound (GO:1901700)	1506	95	37.51	Biological	2.53	7.62e-16	1.05e-12	1
carbohydrate biosynthetic process (GO:0016051)	323	20	8.05	Biological	2.49	0.000313	0.0188	1
response to temperature stimulus (GO:0009266)	545	33	13.57	Biological	2.43	6.91e-06	0.000683	1
response to acid chemical (GO:0001101)	1148	69	28.59	Biological	2.41	9.52e-11	4.05e-08	1
small molecule biosynthetic process (GO:0044283)	599	36	14.92	Biological	2.41	2.97e-06	0.000316	1
response to inorganic substance (GO:0010035)	900	52	22.42	Biological	2.32	7.18e-08	1.37e-05	1
organic acid biosynthetic process (GO:0016053)	485	27	12.08	Biological	2.24	0.000204	0.0131	1
carboxylic acid biosynthetic process (GO:0046394)	485	27	12.08	Biological	2.24	0.000204	0.013	1
response to bacterium (GO:0009617)	425	23	10.59	Biological	2.17	0.000879	0.0426	1
response to lipid (GO:0033993)	748	40	18.63	Biological	2.15	1.6e-05	0.00145	1
oxoacid metabolic process (GO:0043436)	1043	54	25.98	Biological	2.08	1.05e-06	0.000149	1
organic acid metabolic process (GO:0006082)	1046	54	26.05	Biological	2.07	1.11e-06	0.00015	1
response to organic substance (GO:0010033)	1947	100	48.49	Biological	2.06	2.39e-11	1.1e-08	1
response to stress (GO:0006950)	3283	167	81.77	Biological	2.04	8.68e-19	1.6e-15	1
response to external stimulus (GO:0009605)	1520	76	37.86	Biological	2.01	2.11e-08	4.67e-06	1
response to stimulus (GO:0050896)	5805	283	144.59	Biological	1.96	7.95e-32	4.4e-28	1
response to chemical (GO:0042221)	2762	134	68.79	Biological	1.95	2.62e-13	2.89e-10	1
defense response (GO:0006952)	1407	68	35.04	Biological	1.94	5.1e-07	8.05e-05	1
cellular response to stress (GO:0033554)	808	39	20.13	Biological	1.94	0.000153	0.0101	1
small molecule metabolic process (GO:0044281)	1512	70	37.66	Biological	1.86	1.3e-06	0.00016	1
organic cyclic compound biosynthetic process (GO:1901362)	2419	111	60.25	Biological	1.84	1.08e-09	3.5e-07	1
response to hormone (GO:0009725)	1672	76	41.64	Biological	1.82	1.14e-06	0.000146	1
response to endogenous stimulus (GO:0009719)	1680	76	41.84	Biological	1.82	1.2e-06	0.00015	1
response to other organism (GO:0051707)	1155	52	28.77	Biological	1.81	7.52e-05	0.00562	1
response to external biotic stimulus (GO:0043207)	1157	52	28.82	Biological	1.8	7.67e-05	0.00566	1
carboxylic acid metabolic process (GO:0019752)	916	41	22.82	Biological	1.8	0.000546	0.0296	1
response to biotic stimulus (GO:0009607)	1195	53	29.76	Biological	1.78	9.78e-05	0.00693	1
oxidation-reduction process (GO:0055114)	1331	59	33.15	Biological	1.78	3.39e-05	0.0028	1
aromatic compound biosynthetic process (GO:0019438)	2285	101	56.91	Biological	1.77	4.32e-08	8.85e-06	1
cell communication (GO:0007154)	1888	83	47.02	Biological	1.77	9.65e-07	0.00014	1
regulation of biological quality (GO:0065008)	1096	47	27.3	Biological	1.72	0.00053	0.029	1
cellular response to stimulus (GO:0051716)	2466	103	61.42	Biological	1.68	3.88e-07	6.92e-05	1
biosynthetic process (GO:0009058)	4404	183	109.69	Biological	1.67	2.87e-12	1.76e-09	1
signal transduction (GO:0007165)	1625	67	40.47	Biological	1.66	8.42e-05	0.00613	1
organic substance biosynthetic process (GO:1901576)	4140	169	103.12	Biological	1.64	1.1e-10	4.36e-08	1
heterocycle biosynthetic process (GO:0018130)	2205	90	54.92	Biological	1.64	7.15e-06	0.000693	1
signaling (GO:0023052)	1655	67	41.22	Biological	1.63	0.000138	0.00916	1
cellular biosynthetic process (GO:0044249)	4040	159	100.63	Biological	1.58	6.64e-09	1.67e-06	1
multi-organism process (GO:0051704)	1616	62	40.25	Biological	1.54	0.00103	0.0481	1
nucleic acid-templated transcription (GO:0097659)	1780	68	44.33	Biological	1.53	0.000727	0.0372	1
transcription, DNA-templated (GO:0006351)	1780	68	44.33	Biological	1.53	0.000727	0.0369	1
RNA biosynthetic process (GO:0032774)	1783	68	44.41	Biological	1.53	0.000736	0.036	1
nucleobase-containing compound biosynthetic process (GO:0034654)	1992	75	49.62	Biological	1.51	0.000471	0.0263	1
biological regulation (GO:0065007)	5517	190	137.41	Biological	1.38	2.19e-06	0.000247	1
metabolic process (GO:0008152)	9767	334	243.27	Biological	1.37	2.97e-12	1.64e-09	1
regulation of cellular process (GO:0050794)	4465	151	111.21	Biological	1.36	0.000105	0.00733	1
organic cyclic compound metabolic process (GO:1901360)	3836	128	95.54	Biological	1.34	0.000671	0.0354	1
regulation of biological process (GO:0050789)	4949	165	123.27	Biological	1.34	8.64e-05	0.0062	1
organic substance metabolic process (GO:0071704)	8574	285	213.56	Biological	1.33	1.63e-08	3.91e-06	1
cellular metabolic process (GO:0044237)	8072	264	201.05	Biological	1.31	4.19e-07	7.24e-05	1
cellular process (GO:0009987)	10706	335	266.66	Biological	1.26	1.92e-07	3.55e-05	1
peptide biosynthetic process (GO:0043043)	567	2	14.12	Biological	0.14	0.000158	0.0103	1
translation (GO:0006412)	562	1	14	Biological	0.07	2.24e-05	0.0019	1
RNA processing (GO:0006396)	583	0	14.52	Biological	< 0.01	8.98e-07	0.000134	1
mRNA metabolic process (GO:0016071)	374	0	9.32	Biological	< 0.01	0.000236	0.0149	1
quercetin 7-O-glucosyltransferase activity (GO:0080044)	71	9	1.77	Molecular	5.09	0.00014	0.0218	1
quercetin 3-O-glucosyltransferase activity (GO:0080043)	71	9	1.77	Molecular	5.09	0.00014	0.0207	1
UDP-glucosyltransferase activity (GO:0035251)	134	15	3.34	Molecular	4.49	3.78e-06	0.00112	1
glucosyltransferase activity (GO:0046527)	183	20	4.56	Molecular	4.39	1.36e-07	0.000135	1
oxidoreductase activity, acting on paired donors, with incorporation or reduction of molecular oxygen, NAD(P)H as one donor, and incorporation of one atom of oxygen (GO:0016709)	198	18	4.93	Molecular	3.65	6.32e-06	0.00156	1
UDP-glycosyltransferase activity (GO:0008194)	265	21	6.6	Molecular	3.18	8.03e-06	0.00183	1
transferase activity, transferring hexosyl groups (GO:0016758)	373	29	9.29	Molecular	3.12	2.31e-07	0.000171	1
oxidoreductase activity, acting on paired donors, with incorporation or reduction of molecular oxygen (GO:0016705)	374	27	9.32	Molecular	2.9	2.25e-06	0.00074	1
transcription factor activity, protein binding (GO:0000988)	254	18	6.33	Molecular	2.85	0.000133	0.0219	1
transcription factor activity, transcription factor binding (GO:0000989)	247	17	6.15	Molecular	2.76	0.000279	0.0359	1
monooxygenase activity (GO:0004497)	291	20	7.25	Molecular	2.76	8.54e-05	0.0149	1
phosphatase activity (GO:0016791)	316	20	7.87	Molecular	2.54	0.00024	0.0323	1
transferase activity, transferring glycosyl groups (GO:0016757)	641	40	15.97	Molecular	2.51	3.68e-07	0.000218	1
cofactor binding (GO:0048037)	913	47	22.74	Molecular	2.07	8.56e-06	0.00181	1
transcription regulator activity (GO:0140110)	1784	77	44.43	Molecular	1.73	5.15e-06	0.00139	1
oxidoreductase activity (GO:0016491)	1531	66	38.13	Molecular	1.73	2.52e-05	0.00467	1
DNA binding transcription factor activity (GO:0003700)	1702	73	42.39	Molecular	1.72	1.04e-05	0.00205	1
transferase activity (GO:0016740)	3646	137	90.81	Molecular	1.51	1.26e-06	0.000466	1
catalytic activity (GO:0003824)	8814	307	219.53	Molecular	1.4	6.79e-12	2.01e-08	1
molecular_function (GO:0003674)	22071	599	549.73	Molecular	1.09	1e-06	0.000494	1
Unclassified (UNCLASSIFIED)	5431	86	135.27	Molecular	0.64	1e-06	0.000424	1
RNA binding (GO:0003723)	1186	5	29.54	Molecular	0.17	6.74e-08	0.0001	1
structural molecule activity (GO:0005198)	482	1	12.01	Molecular	0.08	0.000144	0.0204	1
chloroplast membrane (GO:0031969)	243	19	6.05	Cellular	3.14	2.54e-05	0.00307	1
plastid membrane (GO:0042170)	250	19	6.23	Cellular	3.05	3.65e-05	0.00392	1
plasma membrane (GO:0005886)	3627	127	90.34	Cellular	1.41	0.000102	0.00899	1
cell periphery (GO:0071944)	4199	147	104.59	Cellular	1.41	2.18e-05	0.00301	1
mitochondrion (GO:0005739)	3312	47	82.49	Cellular	0.57	1.21e-05	0.00293	1
protein complex (GO:0043234)	1253	12	31.21	Cellular	0.38	0.000161	0.0129	1
intracellular organelle lumen (GO:0070013)	973	8	24.23	Cellular	0.33	0.000282	0.0209	1
membrane-enclosed lumen (GO:0031974)	973	8	24.23	Cellular	0.33	0.000282	0.0194	1
organelle lumen (GO:0043233)	973	8	24.23	Cellular	0.33	0.000282	0.0182	1
nuclear part (GO:0044428)	1030	8	25.65	Cellular	0.31	8.11e-05	0.00783	1
catalytic complex (GO:1902494)	796	6	19.83	Cellular	0.3	0.000633	0.0359	1
nuclear lumen (GO:0031981)	804	6	20.03	Cellular	0.3	0.000453	0.0273	1
macromolecular complex (GO:0032991)	2355	16	58.66	Cellular	0.27	2.99e-11	2.89e-08	1
intracellular non-membrane-bounded organelle (GO:0043232)	1404	9	34.97	Cellular	0.26	2.95e-07	0.000142	1
non-membrane-bounded organelle (GO:0043228)	1404	9	34.97	Cellular	0.26	2.95e-07	9.5e-05	1
intracellular ribonucleoprotein complex (GO:0030529)	689	2	17.16	Cellular	0.12	1.34e-05	0.00258	1
ribonucleoprotein complex (GO:1990904)	690	2	17.19	Cellular	0.12	1.35e-05	0.00217	1
nicotianamine biosynthetic process (GO:0030418)	4	3	0.08	Biological	39.36	0.000215	0.00843	2
nicotianamine metabolic process (GO:0030417)	4	3	0.08	Biological	39.36	0.000215	0.00838	2
tricarboxylic acid biosynthetic process (GO:0072351)	4	3	0.08	Biological	39.36	0.000215	0.00832	2
indole glucosinolate biosynthetic process (GO:0009759)	6	4	0.11	Biological	34.99	2.32e-05	0.00136	2
cinnamic acid biosynthetic process (GO:0009800)	5	3	0.1	Biological	31.49	0.000339	0.0124	2
cellular response to sulfur starvation (GO:0010438)	6	3	0.11	Biological	26.24	0.000502	0.0167	2
cinnamic acid metabolic process (GO:0009803)	6	3	0.11	Biological	26.24	0.000502	0.0166	2
S-glycoside biosynthetic process (GO:0016144)	42	18	0.8	Biological	22.49	2.61e-17	2.07e-14	2
glucosinolate biosynthetic process (GO:0019761)	42	18	0.8	Biological	22.49	2.61e-17	1.81e-14	2
glycosinolate biosynthetic process (GO:0019758)	42	18	0.8	Biological	22.49	2.61e-17	1.61e-14	2
L-phenylalanine catabolic process (GO:0006559)	8	3	0.15	Biological	19.68	0.000959	0.0288	2
erythrose 4-phosphate/phosphoenolpyruvate family amino acid catabolic process (GO:1902222)	8	3	0.15	Biological	19.68	0.000959	0.0287	2
regulation of glucosinolate biosynthetic process (GO:0010439)	12	4	0.23	Biological	17.49	0.000184	0.00732	2
indole glucosinolate metabolic process (GO:0042343)	28	9	0.53	Biological	16.87	2.04e-08	2.96e-06	2
indoleacetic acid biosynthetic process (GO:0009684)	16	5	0.3	Biological	16.4	3.56e-05	0.00189	2
indoleacetic acid metabolic process (GO:0009683)	17	5	0.32	Biological	15.44	4.54e-05	0.0023	2
L-phenylalanine metabolic process (GO:0006558)	18	5	0.34	Biological	14.58	5.71e-05	0.0027	2
erythrose 4-phosphate/phosphoenolpyruvate family amino acid metabolic process (GO:1902221)	18	5	0.34	Biological	14.58	5.71e-05	0.00268	2
phloem transport (GO:0010233)	18	5	0.34	Biological	14.58	5.71e-05	0.00265	2
vascular transport (GO:0010232)	18	5	0.34	Biological	14.58	5.71e-05	0.00263	2
cellular response to hypoxia (GO:0071456)	26	7	0.5	Biological	14.13	2.15e-06	0.000178	2
cellular response to oxygen levels (GO:0071453)	28	7	0.53	Biological	13.12	3.28e-06	0.000248	2
cellular response to decreased oxygen levels (GO:0036294)	28	7	0.53	Biological	13.12	3.28e-06	0.000245	2
defense response by callose deposition in cell wall (GO:0052544)	16	4	0.3	Biological	13.12	0.000461	0.0159	2
defense response by cell wall thickening (GO:0052482)	16	4	0.3	Biological	13.12	0.000461	0.0158	2
syncytium formation (GO:0006949)	16	4	0.3	Biological	13.12	0.000461	0.0157	2
toxin biosynthetic process (GO:0009403)	21	5	0.4	Biological	12.5	0.000107	0.00468	2
sulfur compound transport (GO:0072348)	21	5	0.4	Biological	12.5	0.000107	0.00464	2
defense response to insect (GO:0002213)	17	4	0.32	Biological	12.35	0.000562	0.0183	2
benzene-containing compound metabolic process (GO:0042537)	34	8	0.65	Biological	12.35	9.56e-07	9.11e-05	2
anthocyanin-containing compound biosynthetic process (GO:0009718)	17	4	0.32	Biological	12.35	0.000562	0.0182	2
S-glycoside metabolic process (GO:0016143)	116	26	2.21	Biological	11.76	1.66e-18	2.3e-15	2
glucosinolate metabolic process (GO:0019760)	116	26	2.21	Biological	11.76	1.66e-18	1.84e-15	2
glycosinolate metabolic process (GO:0019757)	116	26	2.21	Biological	11.76	1.66e-18	1.53e-15	2
defense response by callose deposition (GO:0052542)	18	4	0.34	Biological	11.66	0.000676	0.0211	2
aromatic amino acid family catabolic process (GO:0009074)	18	4	0.34	Biological	11.66	0.000676	0.021	2
glycosyl compound biosynthetic process (GO:1901659)	82	18	1.56	Biological	11.52	4.35e-13	1.34e-10	2
induced systemic resistance (GO:0009682)	28	6	0.53	Biological	11.25	3.58e-05	0.00188	2
response to insect (GO:0009625)	28	6	0.53	Biological	11.25	3.58e-05	0.00187	2
nitrate assimilation (GO:0042128)	38	8	0.72	Biological	11.05	1.98e-06	0.000168	2
nitrate metabolic process (GO:0042126)	38	8	0.72	Biological	11.05	1.98e-06	0.000166	2
indole-containing compound biosynthetic process (GO:0042435)	53	11	1.01	Biological	10.89	2.67e-08	3.7e-06	2
regulation of secondary metabolite biosynthetic process (GO:1900376)	25	5	0.48	Biological	10.5	0.000217	0.00833	2
reactive nitrogen species metabolic process (GO:2001057)	41	8	0.78	Biological	10.24	3.26e-06	0.00025	2
nitrate transport (GO:0015706)	26	5	0.5	Biological	10.09	0.000255	0.00946	2
amine biosynthetic process (GO:0009309)	38	7	0.72	Biological	9.67	1.88e-05	0.00116	2
cellular biogenic amine biosynthetic process (GO:0042401)	38	7	0.72	Biological	9.67	1.88e-05	0.00114	2
indole-containing compound metabolic process (GO:0042430)	89	16	1.7	Biological	9.44	1.2e-10	3.03e-08	2
anthocyanin-containing compound metabolic process (GO:0046283)	23	4	0.44	Biological	9.13	0.00151	0.0413	2
nitrogen cycle metabolic process (GO:0071941)	46	8	0.88	Biological	9.13	6.92e-06	0.000484	2
regulation of sulfur metabolic process (GO:0042762)	30	5	0.57	Biological	8.75	0.000458	0.0159	2
dicarboxylic acid transport (GO:0006835)	24	4	0.46	Biological	8.75	0.00173	0.0465	2
sulfur compound biosynthetic process (GO:0044272)	151	25	2.88	Biological	8.69	3.82e-15	1.51e-12	2
toxin metabolic process (GO:0009404)	68	11	1.3	Biological	8.49	2.52e-07	2.74e-05	2
flavonoid biosynthetic process (GO:0009813)	64	10	1.22	Biological	8.2	1.18e-06	0.000105	2
phenylpropanoid biosynthetic process (GO:0009699)	116	18	2.21	Biological	8.14	7.24e-11	1.91e-08	2
phenylpropanoid metabolic process (GO:0009698)	155	24	2.95	Biological	8.13	5.07e-14	1.75e-11	2
cellular response to cytokinin stimulus (GO:0071368)	65	10	1.24	Biological	8.07	1.34e-06	0.000117	2
cellular hormone metabolic process (GO:0034754)	55	8	1.05	Biological	7.63	2.22e-05	0.00132	2
cellular biogenic amine metabolic process (GO:0006576)	56	8	1.07	Biological	7.5	2.5e-05	0.00141	2
cellular amine metabolic process (GO:0044106)	56	8	1.07	Biological	7.5	2.5e-05	0.0014	2
cytokinin-activated signaling pathway (GO:0009736)	63	9	1.2	Biological	7.5	7.8e-06	0.000526	2
lignin biosynthetic process (GO:0009809)	64	9	1.22	Biological	7.38	8.75e-06	0.000569	2
plant-type cell wall loosening (GO:0009828)	36	5	0.69	Biological	7.29	0.000964	0.0287	2
secondary metabolite biosynthetic process (GO:0044550)	311	43	5.93	Biological	7.26	2.02e-22	5.57e-19	2
lignin metabolic process (GO:0009808)	88	12	1.68	Biological	7.16	3.81e-07	3.83e-05	2
flavonoid metabolic process (GO:0009812)	74	10	1.41	Biological	7.09	3.83e-06	0.000279	2
auxin biosynthetic process (GO:0009851)	45	6	0.86	Biological	7	0.000366	0.0132	2
secondary metabolic process (GO:0019748)	475	62	9.05	Biological	6.85	1.02e-30	5.65e-27	2
toxin catabolic process (GO:0009407)	47	6	0.9	Biological	6.7	0.000453	0.0159	2
secondary metabolite catabolic process (GO:0090487)	47	6	0.9	Biological	6.7	0.000453	0.0158	2
glycosyl compound metabolic process (GO:1901657)	228	29	4.34	Biological	6.68	1.16e-14	4.27e-12	2
response to hypoxia (GO:0001666)	64	8	1.22	Biological	6.56	5.93e-05	0.00271	2
defense response to bacterium, incompatible interaction (GO:0009816)	40	5	0.76	Biological	6.56	0.00148	0.0407	2
inorganic anion transport (GO:0015698)	97	12	1.85	Biological	6.49	9.75e-07	9.14e-05	2
response to karrikin (GO:0080167)	127	15	2.42	Biological	6.2	7.59e-08	9.76e-06	2
response to wounding (GO:0009611)	212	25	4.04	Biological	6.19	3.65e-12	1.06e-09	2
negative regulation of defense response (GO:0031348)	52	6	0.99	Biological	6.06	0.000738	0.0225	2
sulfur compound metabolic process (GO:0006790)	358	41	6.82	Biological	6.01	9.89e-19	1.82e-15	2
response to decreased oxygen levels (GO:0036293)	70	8	1.33	Biological	6	0.000105	0.00466	2
glutathione metabolic process (GO:0006749)	62	7	1.18	Biological	5.93	0.000304	0.0112	2
oligopeptide transport (GO:0006857)	71	8	1.35	Biological	5.91	0.000115	0.00495	2
response to oxygen levels (GO:0070482)	71	8	1.35	Biological	5.91	0.000115	0.00491	2
aromatic amino acid family metabolic process (GO:0009072)	72	8	1.37	Biological	5.83	0.000126	0.00528	2
alpha-amino acid catabolic process (GO:1901606)	64	7	1.22	Biological	5.74	0.000363	0.0131	2
amine metabolic process (GO:0009308)	94	10	1.79	Biological	5.58	2.6e-05	0.00141	2
sulfur amino acid metabolic process (GO:0000096)	57	6	1.09	Biological	5.52	0.00114	0.0326	2
cellular amino acid catabolic process (GO:0009063)	67	7	1.28	Biological	5.48	0.000468	0.0158	2
response to UV (GO:0009411)	111	11	2.11	Biological	5.2	1.91e-05	0.00115	2
plant-type cell wall organization (GO:0009664)	129	12	2.46	Biological	4.88	1.45e-05	0.000908	2
negative regulation of cell communication (GO:0010648)	93	8	1.77	Biological	4.51	0.000625	0.0199	2
negative regulation of signaling (GO:0023057)	93	8	1.77	Biological	4.51	0.000625	0.0198	2
alpha-amino acid metabolic process (GO:1901605)	279	23	5.32	Biological	4.33	1.59e-08	2.37e-06	2
hydrogen peroxide catabolic process (GO:0042744)	86	7	1.64	Biological	4.27	0.00182	0.0484	2
response to jasmonic acid (GO:0009753)	211	17	4.02	Biological	4.23	1.59e-06	0.000137	2
cofactor catabolic process (GO:0051187)	112	9	2.13	Biological	4.22	0.000462	0.0157	2
alpha-amino acid biosynthetic process (GO:1901607)	176	14	3.35	Biological	4.17	1.5e-05	0.00093	2
organic acid catabolic process (GO:0016054)	116	9	2.21	Biological	4.07	0.000586	0.0188	2
carboxylic acid catabolic process (GO:0046395)	116	9	2.21	Biological	4.07	0.000586	0.0187	2
cell wall modification (GO:0042545)	157	12	2.99	Biological	4.01	8.62e-05	0.00391	2
hormone biosynthetic process (GO:0042446)	184	14	3.51	Biological	3.99	2.38e-05	0.00138	2
cellular response to starvation (GO:0009267)	133	10	2.53	Biological	3.95	0.000373	0.0133	2
aromatic compound catabolic process (GO:0019439)	160	12	3.05	Biological	3.94	0.000102	0.00454	2
cellular modified amino acid metabolic process (GO:0006575)	124	9	2.36	Biological	3.81	0.000916	0.0278	2
defense response to bacterium (GO:0042742)	331	24	6.31	Biological	3.81	7.51e-08	9.89e-06	2
drug catabolic process (GO:0042737)	222	16	4.23	Biological	3.78	1.19e-05	0.000768	2
plant-type cell wall organization or biogenesis (GO:0071669)	236	17	4.5	Biological	3.78	6.46e-06	0.000458	2
organic cyclic compound catabolic process (GO:1901361)	169	12	3.22	Biological	3.73	0.000165	0.0067	2
anion transport (GO:0006820)	268	19	5.11	Biological	3.72	2.33e-06	0.000189	2
cellular amino acid biosynthetic process (GO:0008652)	198	14	3.77	Biological	3.71	5.04e-05	0.00244	2
response to bacterium (GO:0009617)	425	30	8.1	Biological	3.7	3.14e-09	5.98e-07	2
organic acid biosynthetic process (GO:0016053)	485	34	9.24	Biological	3.68	3.24e-10	7.8e-08	2
carboxylic acid biosynthetic process (GO:0046394)	485	34	9.24	Biological	3.68	3.24e-10	7.47e-08	2
response to starvation (GO:0042594)	145	10	2.76	Biological	3.62	0.000702	0.0217	2
response to chitin (GO:0010200)	132	9	2.52	Biological	3.58	0.00138	0.0384	2
response to cytokinin (GO:0009735)	236	16	4.5	Biological	3.56	2.42e-05	0.00138	2
hormone metabolic process (GO:0042445)	238	16	4.53	Biological	3.53	2.66e-05	0.00143	2
monocarboxylic acid biosynthetic process (GO:0072330)	225	15	4.29	Biological	3.5	5.16e-05	0.00248	2
response to salicylic acid (GO:0009751)	196	13	3.73	Biological	3.48	0.000169	0.00676	2
phosphorelay signal transduction system (GO:0000160)	214	14	4.08	Biological	3.43	0.00011	0.00475	2
defense response, incompatible interaction (GO:0009814)	153	10	2.92	Biological	3.43	0.00103	0.0304	2
cellular response to nutrient levels (GO:0031669)	153	10	2.92	Biological	3.43	0.00103	0.0302	2
oxoacid metabolic process (GO:0043436)	1043	67	19.87	Biological	3.37	2.77e-17	1.53e-14	2
organic acid metabolic process (GO:0006082)	1046	67	19.93	Biological	3.36	3.18e-17	1.6e-14	2
cellular response to extracellular stimulus (GO:0031668)	188	12	3.58	Biological	3.35	0.000412	0.0146	2
cellular response to external stimulus (GO:0071496)	192	12	3.66	Biological	3.28	0.000492	0.0165	2
innate immune response (GO:0045087)	273	17	5.2	Biological	3.27	3.75e-05	0.00194	2
cellular amino acid metabolic process (GO:0006520)	388	24	7.39	Biological	3.25	1.12e-06	0.000103	2
cellular response to ethylene stimulus (GO:0071369)	195	12	3.72	Biological	3.23	0.00056	0.0183	2
immune response (GO:0006955)	279	17	5.32	Biological	3.2	4.85e-05	0.00239	2
negative regulation of response to stimulus (GO:0048585)	182	11	3.47	Biological	3.17	0.00108	0.0313	2
small molecule biosynthetic process (GO:0044283)	599	36	11.41	Biological	3.15	4.71e-09	8.67e-07	2
carbohydrate derivative biosynthetic process (GO:1901137)	375	22	7.14	Biological	3.08	6.92e-06	0.000478	2
response to oxidative stress (GO:0006979)	446	26	8.5	Biological	3.06	1.15e-06	0.000104	2
external encapsulating structure organization (GO:0045229)	533	31	10.16	Biological	3.05	1.13e-07	1.41e-05	2
cell wall organization (GO:0071555)	499	29	9.51	Biological	3.05	2.94e-07	3.13e-05	2
regulation of hormone levels (GO:0010817)	380	22	7.24	Biological	3.04	8.43e-06	0.000561	2
response to nitrogen compound (GO:1901698)	297	17	5.66	Biological	3	0.0001	0.00449	2
response to drug (GO:0042493)	529	30	10.08	Biological	2.98	3e-07	3.13e-05	2
drug metabolic process (GO:0017144)	593	33	11.3	Biological	2.92	1.15e-07	1.42e-05	2
carbohydrate derivative metabolic process (GO:1901135)	711	39	13.55	Biological	2.88	1.15e-08	1.81e-06	2
response to extracellular stimulus (GO:0009991)	219	12	4.17	Biological	2.88	0.00145	0.0401	2
immune system process (GO:0002376)	320	17	6.1	Biological	2.79	0.000232	0.00866	2
cell wall organization or biogenesis (GO:0071554)	662	35	12.61	Biological	2.77	1.53e-07	1.76e-05	2
organic hydroxy compound metabolic process (GO:1901615)	248	13	4.73	Biological	2.75	0.00137	0.0382	2
small molecule metabolic process (GO:0044281)	1512	79	28.81	Biological	2.74	1.91e-15	8.13e-13	2
cellular response to hormone stimulus (GO:0032870)	838	41	15.97	Biological	2.57	1.44e-07	1.69e-05	2
cellular response to endogenous stimulus (GO:0071495)	846	41	16.12	Biological	2.54	1.63e-07	1.84e-05	2
carboxylic acid metabolic process (GO:0019752)	916	44	17.45	Biological	2.52	6.26e-08	8.45e-06	2
cellular response to chemical stimulus (GO:0070887)	1099	52	20.94	Biological	2.48	5.11e-09	9.11e-07	2
hormone-mediated signaling pathway (GO:0009755)	746	35	14.21	Biological	2.46	2.43e-06	0.000192	2
response to organic cyclic compound (GO:0014070)	366	17	6.97	Biological	2.44	0.000981	0.029	2
response to acid chemical (GO:0001101)	1148	52	21.87	Biological	2.38	2.15e-08	3.04e-06	2
cellular response to organic substance (GO:0071310)	940	42	17.91	Biological	2.35	8.04e-07	7.8e-05	2
monocarboxylic acid metabolic process (GO:0032787)	435	19	8.29	Biological	2.29	0.0012	0.0338	2
oxidation-reduction process (GO:0055114)	1331	58	25.36	Biological	2.29	1.12e-08	1.82e-06	2
response to hormone (GO:0009725)	1672	71	31.86	Biological	2.23	6.76e-10	1.49e-07	2
response to endogenous stimulus (GO:0009719)	1680	71	32.01	Biological	2.22	7.77e-10	1.59e-07	2
response to salt stress (GO:0009651)	545	23	10.38	Biological	2.21	0.000736	0.0226	2
ion transport (GO:0006811)	668	28	12.73	Biological	2.2	0.000166	0.00669	2
response to oxygen-containing compound (GO:1901700)	1506	63	28.69	Biological	2.2	1.26e-08	1.94e-06	2
cofactor metabolic process (GO:0051186)	537	22	10.23	Biological	2.15	0.00123	0.0344	2
response to chemical (GO:0042221)	2762	110	52.62	Biological	2.09	2.14e-13	6.97e-11	2
defense response (GO:0006952)	1407	56	26.81	Biological	2.09	4.38e-07	4.33e-05	2
cellular response to stress (GO:0033554)	808	32	15.39	Biological	2.08	0.000147	0.00604	2
response to organic substance (GO:0010033)	1947	76	37.1	Biological	2.05	6.12e-09	1.06e-06	2
response to osmotic stress (GO:0006970)	618	24	11.77	Biological	2.04	0.00158	0.0431	2
defense response to other organism (GO:0098542)	855	33	16.29	Biological	2.03	0.000206	0.00814	2
response to biotic stimulus (GO:0009607)	1195	46	22.77	Biological	2.02	1.28e-05	0.000815	2
response to other organism (GO:0051707)	1155	44	22.01	Biological	2	2.55e-05	0.00141	2
response to external biotic stimulus (GO:0043207)	1157	44	22.04	Biological	2	2.6e-05	0.00142	2
response to abiotic stimulus (GO:0009628)	1954	72	37.23	Biological	1.93	1.41e-07	1.7e-05	2
response to external stimulus (GO:0009605)	1520	56	28.96	Biological	1.93	4.96e-06	0.000356	2
cellular developmental process (GO:0048869)	906	33	17.26	Biological	1.91	0.000532	0.0175	2
cellular catabolic process (GO:0044248)	1126	41	21.45	Biological	1.91	0.00014	0.00576	2
catabolic process (GO:0009056)	1411	51	26.88	Biological	1.9	2.4e-05	0.00138	2
response to stress (GO:0006950)	3283	117	62.55	Biological	1.87	4.74e-11	1.31e-08	2
response to inorganic substance (GO:0010035)	900	32	17.15	Biological	1.87	0.00118	0.0335	2
regulation of biological quality (GO:0065008)	1096	38	20.88	Biological	1.82	0.000674	0.0212	2
carbohydrate metabolic process (GO:0005975)	964	33	18.37	Biological	1.8	0.00174	0.0464	2
multi-organism process (GO:0051704)	1616	55	30.79	Biological	1.79	5.17e-05	0.00246	2
response to stimulus (GO:0050896)	5805	194	110.6	Biological	1.75	1.78e-16	8.18e-14	2
aromatic compound biosynthetic process (GO:0019438)	2285	75	43.54	Biological	1.72	7.12e-06	0.000486	2
organic cyclic compound biosynthetic process (GO:1901362)	2419	78	46.09	Biological	1.69	8.51e-06	0.00056	2
biosynthetic process (GO:0009058)	4404	140	83.91	Biological	1.67	7.29e-10	1.55e-07	2
organic substance biosynthetic process (GO:1901576)	4140	130	78.88	Biological	1.65	8.58e-09	1.44e-06	2
cellular response to stimulus (GO:0051716)	2466	76	46.99	Biological	1.62	4.23e-05	0.00217	2
cellular biosynthetic process (GO:0044249)	4040	122	76.97	Biological	1.58	3.01e-07	3.08e-05	2
organic cyclic compound metabolic process (GO:1901360)	3836	101	73.09	Biological	1.38	0.000929	0.0281	2
metabolic process (GO:0008152)	9767	255	186.09	Biological	1.37	1.03e-09	2.04e-07	2
organic substance metabolic process (GO:0071704)	8574	215	163.36	Biological	1.32	2.38e-06	0.000191	2
cellular metabolic process (GO:0044237)	8072	195	153.8	Biological	1.27	0.000129	0.00538	2
cellular process (GO:0009987)	10706	257	203.98	Biological	1.26	3.77e-06	0.000278	2
biological_process (GO:0008150)	21684	447	413.15	Biological	1.08	0.000226	0.00849	2
macromolecule metabolic process (GO:0043170)	6102	83	116.26	Biological	0.71	0.000361	0.0131	2
Unclassified (UNCLASSIFIED)	5818	77	110.85	Biological	0.69	0.000226	0.00855	2
protein modification process (GO:0036211)	1896	18	36.12	Biological	0.5	0.00113	0.0326	2
cellular protein modification process (GO:0006464)	1896	18	36.12	Biological	0.5	0.00113	0.0324	2
macromolecule modification (GO:0043412)	2223	20	42.36	Biological	0.47	0.000124	0.00524	2
protein metabolic process (GO:0019538)	3073	27	58.55	Biological	0.46	2.91e-06	0.000227	2
cellular protein metabolic process (GO:0044267)	2677	19	51.01	Biological	0.37	1.9e-07	2.11e-05	2
organelle organization (GO:0006996)	1197	6	22.81	Biological	0.26	4.75e-05	0.00239	2
RNA processing (GO:0006396)	583	2	11.11	Biological	0.18	0.00184	0.0487	2
amide biosynthetic process (GO:0043604)	618	1	11.77	Biological	0.08	0.00022	0.0084	2
ubiquitin-dependent protein catabolic process (GO:0006511)	380	0	7.24	Biological	< 0.01	0.00163	0.0442	2
peptide biosynthetic process (GO:0043043)	567	0	10.8	Biological	< 0.01	4.96e-05	0.00243	2
translation (GO:0006412)	562	0	10.71	Biological	< 0.01	4.76e-05	0.00237	2
modification-dependent protein catabolic process (GO:0019941)	381	0	7.26	Biological	< 0.01	0.00164	0.0443	2
modification-dependent macromolecule catabolic process (GO:0043632)	387	0	7.37	Biological	< 0.01	0.00105	0.0305	2
desulfoglucosinolate sulfotransferase activity (GO:0047364)	3	3	0.06	Molecular	52.48	0.000125	0.0154	2
nicotianamine synthase activity (GO:0030410)	4	3	0.08	Molecular	39.36	0.000215	0.0206	2
phenylalanine ammonia-lyase activity (GO:0045548)	4	3	0.08	Molecular	39.36	0.000215	0.0199	2
ammonia-lyase activity (GO:0016841)	6	3	0.11	Molecular	26.24	0.000502	0.0354	2
anion:cation symporter activity (GO:0015296)	12	4	0.23	Molecular	17.49	0.000184	0.0195	2
4-coumarate-CoA ligase activity (GO:0016207)	13	4	0.25	Molecular	16.15	0.000237	0.0213	2
O-methyltransferase activity (GO:0008171)	30	8	0.57	Molecular	14	4.23e-07	0.000157	2
CoA-ligase activity (GO:0016405)	21	5	0.4	Molecular	12.5	0.000107	0.0144	2
sulfotransferase activity (GO:0008146)	21	5	0.4	Molecular	12.5	0.000107	0.0137	2
cinnamyl-alcohol dehydrogenase activity (GO:0045551)	17	4	0.32	Molecular	12.35	0.000562	0.0378	2
nitrate transmembrane transporter activity (GO:0015112)	23	5	0.44	Molecular	11.41	0.000154	0.0183	2
structural constituent of cell wall (GO:0005199)	28	6	0.53	Molecular	11.25	3.58e-05	0.00707	2
sulfur compound transmembrane transporter activity (GO:1901682)	26	5	0.5	Molecular	10.09	0.000255	0.0216	2
phosphorelay response regulator activity (GO:0000156)	32	5	0.61	Molecular	8.2	0.000596	0.0376	2
acid-thiol ligase activity (GO:0016878)	33	5	0.63	Molecular	7.95	0.000676	0.0393	2
inorganic anion transmembrane transporter activity (GO:0015103)	99	11	1.89	Molecular	5.83	7.08e-06	0.00191	2
quercetin 7-O-glucosyltransferase activity (GO:0080044)	71	7	1.35	Molecular	5.17	0.000645	0.039	2
quercetin 3-O-glucosyltransferase activity (GO:0080043)	71	7	1.35	Molecular	5.17	0.000645	0.0382	2
flavin adenine dinucleotide binding (GO:0050660)	128	12	2.44	Molecular	4.92	1.35e-05	0.00332	2
heme binding (GO:0020037)	316	26	6.02	Molecular	4.32	1.9e-09	1.41e-06	2
transferase activity, transferring alkyl or aryl (other than methyl) groups (GO:0016765)	145	11	2.76	Molecular	3.98	0.000179	0.0196	2
oxidoreductase activity, acting on CH-OH group of donors (GO:0016614)	211	16	4.02	Molecular	3.98	6.59e-06	0.00195	2
UDP-glucosyltransferase activity (GO:0035251)	134	10	2.55	Molecular	3.92	0.000394	0.0307	2
peroxidase activity (GO:0004601)	134	10	2.55	Molecular	3.92	0.000394	0.0299	2
anion transmembrane transporter activity (GO:0008509)	286	21	5.45	Molecular	3.85	4.04e-07	0.000171	2
tetrapyrrole binding (GO:0046906)	356	26	6.78	Molecular	3.83	1.88e-08	1.11e-05	2
oxidoreductase activity, acting on peroxide as acceptor (GO:0016684)	141	10	2.69	Molecular	3.72	0.000573	0.0369	2
copper ion binding (GO:0005507)	238	16	4.53	Molecular	3.53	2.66e-05	0.00564	2
symporter activity (GO:0015293)	165	11	3.14	Molecular	3.5	0.000504	0.0348	2
organic anion transmembrane transporter activity (GO:0008514)	181	12	3.45	Molecular	3.48	0.000298	0.0246	2
electron transfer activity (GO:0009055)	192	12	3.66	Molecular	3.28	0.000492	0.0356	2
iron ion binding (GO:0005506)	257	16	4.9	Molecular	3.27	6.32e-05	0.0104	2
monooxygenase activity (GO:0004497)	291	18	5.54	Molecular	3.25	2.43e-05	0.00554	2
oxidoreductase activity, acting on paired donors, with incorporation or reduction of molecular oxygen (GO:0016705)	374	23	7.13	Molecular	3.23	2.05e-06	0.000675	2
oxidoreductase activity, acting on paired donors, with incorporation or reduction of molecular oxygen, NAD(P)H as one donor, and incorporation of one atom of oxygen (GO:0016709)	198	12	3.77	Molecular	3.18	0.000637	0.0393	2
UDP-glycosyltransferase activity (GO:0008194)	265	16	5.05	Molecular	3.17	8.87e-05	0.0125	2
cofactor binding (GO:0048037)	913	49	17.4	Molecular	2.82	2.79e-10	2.76e-07	2
coenzyme binding (GO:0050662)	384	20	7.32	Molecular	2.73	8.68e-05	0.0129	2
transferase activity, transferring hexosyl groups (GO:0016758)	373	19	7.11	Molecular	2.67	0.00017	0.0193	2
oxidoreductase activity (GO:0016491)	1531	68	29.17	Molecular	2.33	2.39e-10	3.54e-07	2
inorganic molecular entity transmembrane transporter activity (GO:0015318)	651	27	12.4	Molecular	2.18	0.000251	0.0219	2
transferase activity, transferring glycosyl groups (GO:0016757)	641	26	12.21	Molecular	2.13	0.000433	0.0321	2
ion transmembrane transporter activity (GO:0015075)	725	28	13.81	Molecular	2.03	0.000569	0.0375	2
transition metal ion binding (GO:0046914)	1450	48	27.63	Molecular	1.74	0.000364	0.0292	2
metal ion binding (GO:0046872)	3179	92	60.57	Molecular	1.52	6.24e-05	0.0109	2
cation binding (GO:0043169)	3194	92	60.86	Molecular	1.51	8.54e-05	0.0133	2
catalytic activity (GO:0003824)	8814	240	167.93	Molecular	1.43	1.06e-10	3.14e-07	2
ion binding (GO:0043167)	5334	140	101.63	Molecular	1.38	5.84e-05	0.0108	2
molecular_function (GO:0003674)	22071	454	420.52	Molecular	1.08	0.00019	0.0188	2
Unclassified (UNCLASSIFIED)	5431	70	103.48	Molecular	0.68	0.00019	0.0194	2
RNA binding (GO:0003723)	1186	2	22.6	Molecular	0.09	6.98e-08	3.45e-05	2
anchored component of plasma membrane (GO:0046658)	107	10	2.04	Cellular	4.91	7.16e-05	0.00345	2
anchored component of membrane (GO:0031225)	273	18	5.2	Cellular	3.46	1.09e-05	0.000874	2
intrinsic component of plasma membrane (GO:0031226)	293	18	5.58	Cellular	3.22	2.65e-05	0.0017	2
apoplast (GO:0048046)	487	27	9.28	Cellular	2.91	1.77e-06	0.000243	2
plasma membrane part (GO:0044459)	421	20	8.02	Cellular	2.49	0.000277	0.0116	2
plasmodesma (GO:0009506)	874	40	16.65	Cellular	2.4	1.17e-06	0.000375	2
symplast (GO:0055044)	874	40	16.65	Cellular	2.4	1.17e-06	0.000281	2
cell-cell junction (GO:0005911)	876	40	16.69	Cellular	2.4	1.19e-06	0.00023	2
cell junction (GO:0030054)	876	40	16.69	Cellular	2.4	1.19e-06	0.000191	2
external encapsulating structure (GO:0030312)	703	29	13.39	Cellular	2.17	0.000153	0.00703	2
cell wall (GO:0005618)	703	29	13.39	Cellular	2.17	0.000153	0.00671	2
extracellular region (GO:0005576)	2840	105	54.11	Cellular	1.94	7.88e-11	7.61e-08	2
cell periphery (GO:0071944)	4199	115	80	Cellular	1.44	6.63e-05	0.00376	2
membrane-bounded organelle (GO:0043227)	17166	279	327.07	Cellular	0.85	2.25e-05	0.00155	2
intracellular membrane-bounded organelle (GO:0043231)	17100	277	325.81	Cellular	0.85	1.86e-05	0.00138	2
intracellular organelle (GO:0043229)	17402	280	331.56	Cellular	0.84	5.68e-06	0.000548	2
organelle (GO:0043226)	17411	280	331.73	Cellular	0.84	4.64e-06	0.000559	2
intracellular organelle part (GO:0044446)	4617	55	87.97	Cellular	0.63	6.93e-05	0.00372	2
organelle part (GO:0044422)	4628	55	88.18	Cellular	0.62	6.99e-05	0.00355	2
mitochondrion (GO:0005739)	3312	32	63.1	Cellular	0.51	8.79e-06	0.000771	2
macromolecular complex (GO:0032991)	2355	14	44.87	Cellular	0.31	7.37e-08	3.56e-05	2
nuclear lumen (GO:0031981)	804	4	15.32	Cellular	0.26	0.00134	0.048	2
protein complex (GO:0043234)	1253	5	23.87	Cellular	0.21	5.48e-06	0.000587	2
nuclear part (GO:0044428)	1030	4	19.62	Cellular	0.2	3.4e-05	0.00205	2
catalytic complex (GO:1902494)	796	3	15.17	Cellular	0.2	0.000297	0.0119	2
chloroplast thylakoid (GO:0009534)	498	1	9.49	Cellular	0.11	0.00132	0.0511	2
plastid thylakoid (GO:0031976)	499	1	9.51	Cellular	0.11	0.00132	0.0491	2
circadian rhythm (GO:0007623)	103	10	2	Biological	4.99	6.31e-05	0.0166	3
rhythmic process (GO:0048511)	122	11	2.37	Biological	4.63	5.12e-05	0.0142	3
response to water deprivation (GO:0009414)	329	23	6.4	Biological	3.59	3.67e-07	0.000203	3
cellular response to environmental stimulus (GO:0104004)	201	14	3.91	Biological	3.58	7.29e-05	0.0183	3
cellular response to abiotic stimulus (GO:0071214)	201	14	3.91	Biological	3.58	7.29e-05	0.0175	3
response to water (GO:0009415)	338	23	6.58	Biological	3.5	5.71e-07	0.000263	3
response to abscisic acid (GO:0009737)	549	33	10.68	Biological	3.09	3.39e-08	3.75e-05	3
response to alcohol (GO:0097305)	553	33	10.76	Biological	3.07	3.99e-08	3.67e-05	3
response to osmotic stress (GO:0006970)	618	33	12.02	Biological	2.74	4.46e-07	0.000224	3
response to salt stress (GO:0009651)	545	28	10.6	Biological	2.64	6.64e-06	0.0023	3
response to lipid (GO:0033993)	748	37	14.55	Biological	2.54	7.44e-07	0.000317	3
cellular response to acid chemical (GO:0071229)	429	21	8.35	Biological	2.52	0.000176	0.0324	3
response to drug (GO:0042493)	529	25	10.29	Biological	2.43	9.56e-05	0.0211	3
response to acid chemical (GO:0001101)	1148	54	22.33	Biological	2.42	7.31e-09	1.35e-05	3
response to oxygen-containing compound (GO:1901700)	1506	68	29.3	Biological	2.32	4.48e-10	1.24e-06	3
cellular response to oxygen-containing compound (GO:1901701)	578	26	11.24	Biological	2.31	0.000124	0.0244	3
response to temperature stimulus (GO:0009266)	545	24	10.6	Biological	2.26	0.000298	0.0499	3
response to inorganic substance (GO:0010035)	900	39	17.51	Biological	2.23	7.57e-06	0.00246	3
response to light stimulus (GO:0009416)	699	29	13.6	Biological	2.13	0.000262	0.0453	3
response to abiotic stimulus (GO:0009628)	1954	81	38.01	Biological	2.13	3.54e-10	1.96e-06	3
cellular response to endogenous stimulus (GO:0071495)	846	35	16.46	Biological	2.13	4.76e-05	0.0146	3
cellular response to hormone stimulus (GO:0032870)	838	34	16.3	Biological	2.09	0.000118	0.0243	3
response to endogenous stimulus (GO:0009719)	1680	68	32.68	Biological	2.08	2.21e-08	3.06e-05	3
response to hormone (GO:0009725)	1672	67	32.53	Biological	2.06	5.34e-08	3.69e-05	3
response to organic substance (GO:0010033)	1947	75	37.88	Biological	1.98	4.07e-08	3.22e-05	3
cellular response to chemical stimulus (GO:0070887)	1099	40	21.38	Biological	1.87	0.000225	0.0401	3
cell communication (GO:0007154)	1888	66	36.73	Biological	1.8	6.61e-06	0.00244	3
response to chemical (GO:0042221)	2762	95	53.73	Biological	1.77	7.05e-08	4.33e-05	3
signal transduction (GO:0007165)	1625	55	31.61	Biological	1.74	9.77e-05	0.0208	3
signaling (GO:0023052)	1655	55	32.19	Biological	1.71	0.000162	0.0309	3
cellular response to stimulus (GO:0051716)	2466	77	47.97	Biological	1.61	5.05e-05	0.0147	3
response to stress (GO:0006950)	3283	95	63.86	Biological	1.49	9.54e-05	0.022	3
response to stimulus (GO:0050896)	5805	160	112.93	Biological	1.42	2.42e-06	0.000954	3
sequence-specific DNA binding (GO:0043565)	752	34	14.63	Molecular	2.32	1.32e-05	0.0392	3
aromatic amino acid family biosynthetic process (GO:0009073)	47	9	1.97	Biological	4.57	0.000367	0.0495	4
nucleotide-sugar metabolic process (GO:0009225)	54	10	2.26	Biological	4.42	0.000223	0.0363	4
nucleoside diphosphate phosphorylation (GO:0006165)	74	12	3.1	Biological	3.87	0.000165	0.0305	4
ATP generation from ADP (GO:0006757)	69	11	2.89	Biological	3.81	0.000349	0.0495	4
glycolytic process (GO:0006096)	69	11	2.89	Biological	3.81	0.000349	0.0482	4
nucleotide phosphorylation (GO:0046939)	76	12	3.18	Biological	3.77	0.000206	0.0346	4
ADP metabolic process (GO:0046031)	71	11	2.97	Biological	3.7	0.000434	0.0533	4
ribonucleoside diphosphate metabolic process (GO:0009185)	71	11	2.97	Biological	3.7	0.000434	0.0521	4
purine ribonucleoside diphosphate metabolic process (GO:0009179)	71	11	2.97	Biological	3.7	0.000434	0.051	4
purine nucleoside diphosphate metabolic process (GO:0009135)	71	11	2.97	Biological	3.7	0.000434	0.05	4
nucleoside diphosphate metabolic process (GO:0009132)	79	12	3.31	Biological	3.63	0.000284	0.0413	4
nicotinamide nucleotide metabolic process (GO:0046496)	113	15	4.73	Biological	3.17	0.0002	0.0346	4
pyridine nucleotide metabolic process (GO:0019362)	115	15	4.82	Biological	3.11	0.000238	0.0375	4
pyridine-containing compound metabolic process (GO:0072524)	123	16	5.15	Biological	3.11	0.000154	0.0303	4
cell surface receptor signaling pathway (GO:0007166)	217	23	9.09	Biological	2.53	0.000165	0.0314	4
alpha-amino acid metabolic process (GO:1901605)	279	28	11.69	Biological	2.4	5.58e-05	0.0129	4
defense response to bacterium (GO:0042742)	331	32	13.86	Biological	2.31	3.62e-05	0.00871	4
drug metabolic process (GO:0017144)	593	57	24.84	Biological	2.29	4.33e-08	2.18e-05	4
nucleobase-containing small molecule metabolic process (GO:0055086)	405	38	16.96	Biological	2.24	1.32e-05	0.00428	4
coenzyme metabolic process (GO:0006732)	289	27	12.11	Biological	2.23	0.000241	0.037	4
secondary metabolite biosynthetic process (GO:0044550)	311	28	13.03	Biological	2.15	0.000381	0.0501	4
cofactor metabolic process (GO:0051186)	537	48	22.49	Biological	2.13	3.34e-06	0.00115	4
cellular amino acid metabolic process (GO:0006520)	388	34	16.25	Biological	2.09	0.000138	0.0282	4
response to metal ion (GO:0010038)	468	41	19.6	Biological	2.09	3.01e-05	0.00756	4
response to bacterium (GO:0009617)	425	37	17.8	Biological	2.08	0.0001	0.0213	4
carboxylic acid metabolic process (GO:0019752)	916	77	38.37	Biological	2.01	3.87e-08	2.14e-05	4
phosphorylation (GO:0016310)	1083	91	45.36	Biological	2.01	2.07e-09	1.9e-06	4
small molecule biosynthetic process (GO:0044283)	599	50	25.09	Biological	1.99	1.64e-05	0.00503	4
oxoacid metabolic process (GO:0043436)	1043	87	43.69	Biological	1.99	6.9e-09	4.77e-06	4
organic acid metabolic process (GO:0006082)	1046	87	43.81	Biological	1.99	7.49e-09	4.6e-06	4
protein phosphorylation (GO:0006468)	783	65	32.8	Biological	1.98	7.53e-07	0.000298	4
oxidation-reduction process (GO:0055114)	1331	108	55.75	Biological	1.94	3.69e-10	5.1e-07	4
root development (GO:0048364)	449	36	18.81	Biological	1.91	0.000417	0.0536	4
carbohydrate derivative metabolic process (GO:1901135)	711	56	29.78	Biological	1.88	2.19e-05	0.00638	4
small molecule metabolic process (GO:0044281)	1512	119	63.33	Biological	1.88	2.89e-10	5.33e-07	4
organic acid biosynthetic process (GO:0016053)	485	38	20.32	Biological	1.87	0.000446	0.0503	4
carboxylic acid biosynthetic process (GO:0046394)	485	38	20.32	Biological	1.87	0.000446	0.0493	4
phosphorus metabolic process (GO:0006793)	1621	127	67.9	Biological	1.87	8.92e-11	2.47e-07	4
phosphate-containing compound metabolic process (GO:0006796)	1556	118	65.18	Biological	1.81	2.57e-09	2.03e-06	4
cell wall organization or biogenesis (GO:0071554)	662	48	27.73	Biological	1.73	0.000458	0.0497	4
response to inorganic substance (GO:0010035)	900	61	37.7	Biological	1.62	0.000431	0.0541	4
cell communication (GO:0007154)	1888	113	79.08	Biological	1.43	0.000244	0.0365	4
response to stress (GO:0006950)	3283	193	137.52	Biological	1.4	2.49e-06	0.000918	4
response to chemical (GO:0042221)	2762	159	115.69	Biological	1.37	8.24e-05	0.0182	4
response to stimulus (GO:0050896)	5805	332	243.16	Biological	1.37	1.62e-09	1.8e-06	4
organonitrogen compound metabolic process (GO:1901564)	4132	227	173.08	Biological	1.31	2.73e-05	0.00719	4
metabolic process (GO:0008152)	9767	521	409.12	Biological	1.27	3.3e-11	1.83e-07	4
biosynthetic process (GO:0009058)	4404	234	184.47	Biological	1.27	0.000168	0.03	4
cellular metabolic process (GO:0044237)	8072	418	338.12	Biological	1.24	7.48e-07	0.000318	4
cellular process (GO:0009987)	10706	541	448.45	Biological	1.21	6.68e-08	3.08e-05	4
organic substance metabolic process (GO:0071704)	8574	428	359.15	Biological	1.19	2.48e-05	0.00687	4
transmembrane receptor protein serine/threonine kinase activity (GO:0004675)	89	13	3.73	Molecular	3.49	0.000227	0.0204	4
oxidoreductase activity, acting on CH-OH group of donors (GO:0016614)	211	27	8.84	Molecular	3.05	1.33e-06	0.000302	4
oxidoreductase activity, acting on the CH-OH group of donors, NAD or NADP as acceptor (GO:0016616)	144	17	6.03	Molecular	2.82	0.000277	0.0228	4
calmodulin binding (GO:0005516)	229	27	9.59	Molecular	2.81	5.33e-06	0.00105	4
protein serine/threonine phosphatase activity (GO:0004722)	163	19	6.83	Molecular	2.78	0.000144	0.0143	4
phosphoprotein phosphatase activity (GO:0004721)	199	23	8.34	Molecular	2.76	3.43e-05	0.00442	4
coenzyme binding (GO:0050662)	384	39	16.08	Molecular	2.42	1.99e-06	0.000422	4
phosphatase activity (GO:0016791)	316	30	13.24	Molecular	2.27	8.34e-05	0.00915	4
phosphoric ester hydrolase activity (GO:0042578)	377	34	15.79	Molecular	2.15	7.17e-05	0.00817	4
protein serine/threonine kinase activity (GO:0004674)	746	65	31.25	Molecular	2.08	1.5e-07	4.44e-05	4
lyase activity (GO:0016829)	393	34	16.46	Molecular	2.07	0.00016	0.0153	4
phosphotransferase activity, alcohol group as acceptor (GO:0016773)	1017	86	42.6	Molecular	2.02	4.57e-09	3.38e-06	4
cofactor binding (GO:0048037)	913	77	38.24	Molecular	2.01	3.57e-08	1.32e-05	4
protein kinase activity (GO:0004672)	873	70	36.57	Molecular	1.91	1.14e-06	0.000281	4
oxidoreductase activity (GO:0016491)	1531	119	64.13	Molecular	1.86	5.64e-10	8.35e-07	4
kinase activity (GO:0016301)	1367	105	57.26	Molecular	1.83	1.13e-08	5.57e-06	4
transferase activity, transferring phosphorus-containing groups (GO:0016772)	1578	116	66.1	Molecular	1.75	2.17e-08	9.17e-06	4
drug binding (GO:0008144)	2184	151	91.48	Molecular	1.65	4.58e-09	2.71e-06	4
ATP binding (GO:0005524)	1830	118	76.65	Molecular	1.54	8.84e-06	0.00154	4
adenyl ribonucleotide binding (GO:0032559)	1908	120	79.92	Molecular	1.5	2.22e-05	0.00314	4
adenyl nucleotide binding (GO:0030554)	1910	120	80.01	Molecular	1.5	2.24e-05	0.00302	4
transferase activity (GO:0016740)	3646	226	152.72	Molecular	1.48	4.19e-09	4.14e-06	4
small molecule binding (GO:0036094)	2708	163	113.43	Molecular	1.44	6.07e-06	0.00112	4
anion binding (GO:0043168)	2564	154	107.4	Molecular	1.43	1.21e-05	0.00199	4
purine ribonucleoside triphosphate binding (GO:0035639)	2052	121	85.95	Molecular	1.41	0.000266	0.0225	4
carbohydrate derivative binding (GO:0097367)	2177	128	91.19	Molecular	1.4	0.000202	0.0187	4
ribonucleotide binding (GO:0032553)	2148	126	89.98	Molecular	1.4	0.000232	0.0202	4
nucleotide binding (GO:0000166)	2561	150	107.27	Molecular	1.4	5.82e-05	0.00719	4
nucleoside phosphate binding (GO:1901265)	2561	150	107.27	Molecular	1.4	5.82e-05	0.00691	4
purine ribonucleotide binding (GO:0032555)	2129	123	89.18	Molecular	1.38	0.000513	0.0411	4
purine nucleotide binding (GO:0017076)	2131	123	89.26	Molecular	1.38	0.000518	0.0404	4
catalytic activity (GO:0003824)	8814	508	369.2	Molecular	1.38	6.62e-17	1.96e-13	4
ion binding (GO:0043167)	5334	297	223.43	Molecular	1.33	2.47e-07	6.64e-05	4
heterocyclic compound binding (GO:1901363)	6341	324	265.61	Molecular	1.22	8.92e-05	0.00944	4
organic cyclic compound binding (GO:0097159)	6359	324	266.36	Molecular	1.22	0.00012	0.0123	4
binding (GO:0005488)	10584	537	443.34	Molecular	1.21	4.43e-08	1.46e-05	4
molecular_function (GO:0003674)	22071	982	924.51	Molecular	1.06	1.78e-05	0.00263	4
Unclassified (UNCLASSIFIED)	5431	170	227.49	Molecular	0.75	1.78e-05	0.00277	4
stromule (GO:0010319)	36	8	1.51	Cellular	5.31	0.000325	0.0241	4
apoplast (GO:0048046)	487	42	20.4	Cellular	2.06	2.89e-05	0.00253	4
external encapsulating structure (GO:0030312)	703	57	29.45	Cellular	1.94	8.25e-06	0.000884	4
cell wall (GO:0005618)	703	57	29.45	Cellular	1.94	8.25e-06	0.000796	4
plasmodesma (GO:0009506)	874	69	36.61	Cellular	1.88	1.82e-06	0.000352	4
symplast (GO:0055044)	874	69	36.61	Cellular	1.88	1.82e-06	0.000293	4
cell-cell junction (GO:0005911)	876	69	36.69	Cellular	1.88	1.9e-06	0.000262	4
cell junction (GO:0030054)	876	69	36.69	Cellular	1.88	1.9e-06	0.000229	4
cell periphery (GO:0071944)	4199	292	175.89	Cellular	1.66	5.71e-18	5.51e-15	4
plasma membrane (GO:0005886)	3627	251	151.93	Cellular	1.65	6.17e-15	2.97e-12	4
extracellular region (GO:0005576)	2840	174	118.96	Cellular	1.46	8.64e-07	0.000208	4
membrane (GO:0016020)	8055	458	337.41	Cellular	1.36	1.34e-13	4.31e-11	4
intrinsic component of membrane (GO:0031224)	5010	263	209.86	Cellular	1.25	0.000119	0.00959	4
nucleosome assembly (GO:0006334)	33	8	0.98	Biological	8.16	1.91e-05	0.0176	5
chromatin assembly (GO:0031497)	41	8	1.22	Biological	6.57	7.34e-05	0.0338	5
nucleosome organization (GO:0034728)	42	8	1.25	Biological	6.41	8.52e-05	0.0336	5
chromatin assembly or disassembly (GO:0006333)	54	10	1.6	Biological	6.23	1.4e-05	0.0155	5
protein-DNA complex assembly (GO:0065004)	64	10	1.9	Biological	5.26	5.12e-05	0.0283	5
hydrogen peroxide catabolic process (GO:0042744)	86	13	2.55	Biological	5.09	5.49e-06	0.0152	5
hydrogen peroxide metabolic process (GO:0042743)	93	13	2.76	Biological	4.71	1.17e-05	0.0216	5
protein-DNA complex subunit organization (GO:0071824)	73	10	2.17	Biological	4.61	0.000137	0.0507	5
cofactor catabolic process (GO:0051187)	112	13	3.33	Biological	3.91	6.85e-05	0.0344	5
reactive oxygen species metabolic process (GO:0072593)	124	14	3.68	Biological	3.8	4.8e-05	0.0295	5
drug catabolic process (GO:0042737)	222	23	6.59	Biological	3.49	8.05e-07	0.00445	5
nitrogen compound transport (GO:0071705)	874	8	25.96	Biological	0.31	8.43e-05	0.0359	5
protein transport (GO:0015031)	606	3	18	Biological	0.17	3.86e-05	0.0267	5
establishment of protein localization (GO:0045184)	612	3	18.18	Biological	0.17	2.66e-05	0.021	5
protein localization (GO:0008104)	651	3	19.34	Biological	0.16	1.39e-05	0.0193	5
cellular protein localization (GO:0034613)	408	1	12.12	Biological	0.08	0.000143	0.0496	5
tetrapyrrole binding (GO:0046906)	356	29	10.58	Molecular	2.74	3.01e-06	0.00891	5
heme binding (GO:0020037)	316	25	9.39	Molecular	2.66	2.24e-05	0.0332	5
nucleosome (GO:0000786)	45	13	1.34	Cellular	9.72	8.31e-09	8.02e-06	5
DNA packaging complex (GO:0044815)	49	13	1.46	Cellular	8.93	1.97e-08	9.49e-06	5
protein-DNA complex (GO:0032993)	75	15	2.23	Cellular	6.73	4.31e-08	1.39e-05	5
chromatin (GO:0000785)	119	15	3.54	Cellular	4.24	7.95e-06	0.00192	5
anchored component of plasma membrane (GO:0046658)	107	12	3.18	Cellular	3.78	0.000173	0.0104	5
anchored component of membrane (GO:0031225)	273	22	8.11	Cellular	2.71	5.3e-05	0.00465	5
plant-type cell wall (GO:0009505)	328	25	9.74	Cellular	2.57	3.97e-05	0.00478	5
apoplast (GO:0048046)	487	33	14.47	Cellular	2.28	2.74e-05	0.00377	5
external encapsulating structure (GO:0030312)	703	43	20.88	Cellular	2.06	1.91e-05	0.00369	5
cell wall (GO:0005618)	703	43	20.88	Cellular	2.06	1.91e-05	0.00308	5
cell-cell junction (GO:0005911)	876	49	26.02	Cellular	1.88	5.24e-05	0.00562	5
cell junction (GO:0030054)	876	49	26.02	Cellular	1.88	5.24e-05	0.00505	5
plasmodesma (GO:0009506)	874	48	25.96	Cellular	1.85	8.43e-05	0.00678	5
symplast (GO:0055044)	874	48	25.96	Cellular	1.85	8.43e-05	0.00626	5
extracellular region (GO:0005576)	2840	121	84.37	Cellular	1.43	9.54e-05	0.00658	5
cell periphery (GO:0071944)	4199	166	124.74	Cellular	1.33	0.000148	0.00951	5
heat acclimation (GO:0010286)	42	9	0.65	Biological	13.83	7.09e-08	9.81e-05	6
response to heat (GO:0009408)	193	24	2.99	Biological	8.03	4.56e-14	2.52e-10	6
protein folding (GO:0006457)	235	23	3.64	Biological	6.32	1.42e-11	3.92e-08	6
response to temperature stimulus (GO:0009266)	545	32	8.44	Biological	3.79	4.29e-10	7.91e-07	6
unfolded protein binding (GO:0051082)	63	9	0.98	Molecular	9.22	1.5e-06	0.00443	6
photosynthesis, light harvesting in photosystem I (GO:0009768)	23	9	0.92	Biological	9.8	2.21e-06	0.000612	7
ribosomal large subunit assembly (GO:0000027)	24	8	0.96	Biological	8.35	2.13e-05	0.00392	7
ribosomal large subunit biogenesis (GO:0042273)	39	9	1.56	Biological	5.78	7.62e-05	0.0128	7
ribosome assembly (GO:0042255)	48	11	1.92	Biological	5.74	1.31e-05	0.00268	7
photosynthesis, light harvesting (GO:0009765)	45	9	1.8	Biological	5.01	0.000197	0.032	7
translational elongation (GO:0006414)	57	10	2.28	Biological	4.39	0.000227	0.0358	7
peptide biosynthetic process (GO:0043043)	567	97	22.64	Biological	4.28	4.14e-30	2.29e-26	7
translation (GO:0006412)	562	96	22.44	Biological	4.28	9.25e-30	1.7e-26	7
amide biosynthetic process (GO:0043604)	618	101	24.67	Biological	4.09	6.62e-30	1.83e-26	7
ribosome biogenesis (GO:0042254)	266	43	10.62	Biological	4.05	2.98e-13	2.36e-10	7
organelle assembly (GO:0070925)	96	15	3.83	Biological	3.91	2.28e-05	0.00407	7
peptide metabolic process (GO:0006518)	639	99	25.51	Biological	3.88	1.03e-27	1.42e-24	7
photosynthesis, light reaction (GO:0019684)	120	18	4.79	Biological	3.76	5.97e-06	0.00132	7
microtubule-based process (GO:0007017)	121	18	4.83	Biological	3.73	6.62e-06	0.00141	7
ribonucleoprotein complex biogenesis (GO:0022613)	310	45	12.38	Biological	3.64	2.34e-12	1.62e-09	7
cellular amide metabolic process (GO:0043603)	716	103	28.59	Biological	3.6	1.61e-26	1.78e-23	7
ribonucleoprotein complex assembly (GO:0022618)	95	13	3.79	Biological	3.43	0.000258	0.0396	7
photosynthesis (GO:0015979)	216	26	8.62	Biological	3.01	2.48e-06	0.000652	7
organonitrogen compound biosynthetic process (GO:1901566)	1293	130	51.62	Biological	2.52	3.05e-20	2.81e-17	7
cellular component biogenesis (GO:0044085)	944	78	37.69	Biological	2.07	9.91e-09	3.91e-06	7
cellular protein metabolic process (GO:0044267)	2677	181	106.88	Biological	1.69	1.21e-11	7.44e-09	7
macromolecule biosynthetic process (GO:0009059)	2772	177	110.67	Biological	1.6	1.39e-09	6.97e-07	7
cellular macromolecule biosynthetic process (GO:0034645)	2721	171	108.63	Biological	1.57	8.95e-09	3.81e-06	7
protein metabolic process (GO:0019538)	3073	193	122.69	Biological	1.57	8.56e-10	4.73e-07	7
cellular nitrogen compound biosynthetic process (GO:0044271)	2763	173	110.31	Biological	1.57	8.52e-09	3.93e-06	7
gene expression (GO:0010467)	2911	172	116.22	Biological	1.48	4.81e-07	0.000166	7
cellular component organization or biogenesis (GO:0071840)	2466	143	98.45	Biological	1.45	1.39e-05	0.00265	7
organonitrogen compound metabolic process (GO:1901564)	4132	227	164.97	Biological	1.38	9.79e-07	0.000318	7
organic substance biosynthetic process (GO:1901576)	4140	226	165.29	Biological	1.37	1.55e-06	0.000475	7
cellular biosynthetic process (GO:0044249)	4040	220	161.29	Biological	1.36	2.85e-06	0.000717	7
cellular nitrogen compound metabolic process (GO:0034641)	4100	222	163.69	Biological	1.36	3.32e-06	0.000798	7
cellular macromolecule metabolic process (GO:0044260)	5019	265	200.38	Biological	1.32	1.85e-06	0.000539	7
biosynthetic process (GO:0009058)	4404	232	175.83	Biological	1.32	1.35e-05	0.00266	7
macromolecule metabolic process (GO:0043170)	6102	310	243.62	Biological	1.27	4.56e-06	0.00105	7
cellular metabolic process (GO:0044237)	8072	387	322.27	Biological	1.2	3.81e-05	0.00658	7
cellular process (GO:0009987)	10706	512	427.43	Biological	1.2	3.75e-07	0.000138	7
primary metabolic process (GO:0044238)	7944	374	317.16	Biological	1.18	0.000284	0.0425	7
pigment binding (GO:0031409)	22	8	0.88	Molecular	9.11	1.27e-05	0.00751	7
chlorophyll binding (GO:0016168)	38	9	1.52	Molecular	5.93	6.41e-05	0.0317	7
structural constituent of ribosome (GO:0003735)	340	80	13.57	Molecular	5.89	4.89e-33	1.45e-29	7
structural molecule activity (GO:0005198)	482	89	19.24	Molecular	4.62	8.52e-30	1.26e-26	7
rRNA binding (GO:0019843)	88	13	3.51	Molecular	3.7	0.000131	0.0485	7
tubulin binding (GO:0015631)	112	15	4.47	Molecular	3.35	0.000111	0.0469	7
mRNA binding (GO:0003729)	338	36	13.49	Molecular	2.67	4.78e-07	0.000355	7
RNA binding (GO:0003723)	1186	94	47.35	Molecular	1.99	1.65e-09	1.63e-06	7
etioplast (GO:0009513)	4	3	0.16	Cellular	18.79	0.00176	0.0223	7
mitotic checkpoint complex (GO:0033597)	4	3	0.16	Cellular	18.79	0.00176	0.022	7
tubulin complex (GO:0045298)	13	7	0.52	Cellular	13.49	6.03e-06	0.000124	7
photosystem I reaction center (GO:0009538)	11	5	0.44	Cellular	11.39	0.000253	0.0037	7
outer mitochondrial membrane protein complex (GO:0098799)	11	5	0.44	Cellular	11.39	0.000253	0.00365	7
mitochondrial outer membrane translocase complex (GO:0005742)	11	5	0.44	Cellular	11.39	0.000253	0.0036	7
photosystem I (GO:0009522)	40	16	1.6	Cellular	10.02	1.96e-10	9.96e-09	7
cytosolic large ribosomal subunit (GO:0022625)	120	38	4.79	Cellular	7.93	5.42e-20	4.76e-18	7
kinesin complex (GO:0005871)	25	7	1	Cellular	7.01	0.000175	0.00264	7
light-harvesting complex (GO:0030076)	25	7	1	Cellular	7.01	0.000175	0.00259	7
large ribosomal subunit (GO:0015934)	156	43	6.23	Cellular	6.9	1.67e-20	1.61e-18	7
cytosolic small ribosomal subunit (GO:0022627)	96	25	3.83	Cellular	6.52	4.8e-12	3.31e-10	7
ribosomal subunit (GO:0044391)	275	69	10.98	Cellular	6.28	4.67e-30	1.5e-27	7
cytosolic ribosome (GO:0022626)	295	73	11.78	Cellular	6.2	2.05e-31	9.9e-29	7
cytosolic part (GO:0044445)	324	74	12.94	Cellular	5.72	6.44e-30	1.55e-27	7
photosystem (GO:0009521)	88	20	3.51	Cellular	5.69	4.84e-09	2.23e-07	7
small ribosomal subunit (GO:0015935)	118	26	4.71	Cellular	5.52	4.47e-11	2.54e-09	7
chloroplast thylakoid membrane protein complex (GO:0098807)	33	7	1.32	Cellular	5.31	0.000741	0.00993	7
ribosome (GO:0005840)	441	90	17.61	Cellular	5.11	5.76e-33	5.55e-30	7
microtubule associated complex (GO:0005875)	54	10	2.16	Cellular	4.64	0.000154	0.00235	7
plastoglobule (GO:0010287)	81	14	3.23	Cellular	4.33	1.57e-05	0.000303	7
intracellular ribonucleoprotein complex (GO:0030529)	689	102	27.51	Cellular	3.71	3.86e-27	5.32e-25	7
ribonucleoprotein complex (GO:1990904)	690	102	27.55	Cellular	3.7	4.27e-27	5.15e-25	7
microtubule (GO:0005874)	137	20	5.47	Cellular	3.66	2.68e-06	6.63e-05	7
supramolecular polymer (GO:0099081)	148	21	5.91	Cellular	3.55	2.28e-06	7.1e-05	7
supramolecular complex (GO:0099080)	148	21	5.91	Cellular	3.55	2.28e-06	6.88e-05	7
polymeric cytoskeletal fiber (GO:0099513)	148	21	5.91	Cellular	3.55	2.28e-06	6.67e-05	7
supramolecular fiber (GO:0099512)	148	21	5.91	Cellular	3.55	2.28e-06	6.48e-05	7
microtubule cytoskeleton (GO:0015630)	195	24	7.79	Cellular	3.08	4.23e-06	9.27e-05	7
nucleolus (GO:0005730)	398	48	15.89	Cellular	3.02	1.52e-10	8.15e-09	7
cytoskeletal part (GO:0044430)	237	28	9.46	Cellular	2.96	1.44e-06	4.95e-05	7
intracellular non-membrane-bounded organelle (GO:0043232)	1404	155	56.05	Cellular	2.77	4.26e-28	8.22e-26	7
non-membrane-bounded organelle (GO:0043228)	1404	155	56.05	Cellular	2.77	4.26e-28	6.85e-26	7
chloroplast thylakoid membrane (GO:0009535)	389	40	15.53	Cellular	2.58	3.05e-07	1.28e-05	7
plastid thylakoid membrane (GO:0055035)	390	40	15.57	Cellular	2.57	3.2e-07	1.29e-05	7
photosynthetic membrane (GO:0034357)	411	42	16.41	Cellular	2.56	1.71e-07	7.49e-06	7
thylakoid membrane (GO:0042651)	410	41	16.37	Cellular	2.5	3.81e-07	1.47e-05	7
cytoskeleton (GO:0005856)	311	29	12.42	Cellular	2.34	8.02e-05	0.00125	7
thylakoid part (GO:0044436)	451	42	18.01	Cellular	2.33	2.22e-06	7.15e-05	7
macromolecular complex (GO:0032991)	2355	202	94.02	Cellular	2.15	1.3e-23	1.39e-21	7
chloroplast thylakoid (GO:0009534)	498	41	19.88	Cellular	2.06	3.55e-05	0.000624	7
plastid thylakoid (GO:0031976)	499	41	19.92	Cellular	2.06	3.66e-05	0.000631	7
membrane protein complex (GO:0098796)	523	42	20.88	Cellular	2.01	5.29e-05	0.00088	7
thylakoid (GO:0009579)	573	45	22.88	Cellular	1.97	4.59e-05	0.000777	7
plant-type cell wall (GO:0009505)	328	25	13.1	Cellular	1.91	0.00316	0.0386	7
plasmodesma (GO:0009506)	874	66	34.89	Cellular	1.89	2.5e-06	6.9e-05	7
symplast (GO:0055044)	874	66	34.89	Cellular	1.89	2.5e-06	6.71e-05	7
external encapsulating structure (GO:0030312)	703	53	28.07	Cellular	1.89	2.97e-05	0.000541	7
cell wall (GO:0005618)	703	53	28.07	Cellular	1.89	2.97e-05	0.000531	7
cell-cell junction (GO:0005911)	876	66	34.97	Cellular	1.89	2.62e-06	6.83e-05	7
cell junction (GO:0030054)	876	66	34.97	Cellular	1.89	2.62e-06	6.65e-05	7
nuclear lumen (GO:0031981)	804	60	32.1	Cellular	1.87	1.26e-05	0.000247	7
cytosol (GO:0005829)	1948	143	77.77	Cellular	1.84	1.42e-11	9.14e-10	7
vacuolar membrane (GO:0005774)	581	42	23.2	Cellular	1.81	0.000446	0.00624	7
vacuolar part (GO:0044437)	585	42	23.36	Cellular	1.8	0.000481	0.00663	7
nuclear part (GO:0044428)	1030	73	41.12	Cellular	1.78	6.41e-06	0.000129	7
protein complex (GO:0043234)	1253	87	50.03	Cellular	1.74	1.82e-06	6.04e-05	7
vacuole (GO:0005773)	994	69	39.68	Cellular	1.74	2.09e-05	0.000396	7
intracellular organelle lumen (GO:0070013)	973	66	38.85	Cellular	1.7	6.96e-05	0.00114	7
membrane-enclosed lumen (GO:0031974)	973	66	38.85	Cellular	1.7	6.96e-05	0.00112	7
organelle lumen (GO:0043233)	973	66	38.85	Cellular	1.7	6.96e-05	0.0011	7
organelle subcompartment (GO:0031984)	1350	91	53.9	Cellular	1.69	3.01e-06	6.91e-05	7
bounding membrane of organelle (GO:0098588)	1184	79	47.27	Cellular	1.67	2.38e-05	0.000441	7
whole membrane (GO:0098805)	903	58	36.05	Cellular	1.61	0.000799	0.0104	7
intracellular organelle part (GO:0044446)	4617	295	184.33	Cellular	1.6	2.77e-16	2.23e-14	7
organelle part (GO:0044422)	4628	295	184.77	Cellular	1.6	4.15e-16	3.08e-14	7
Golgi apparatus (GO:0005794)	1140	70	45.51	Cellular	1.54	0.000721	0.0098	7
organelle membrane (GO:0031090)	1699	94	67.83	Cellular	1.39	0.00225	0.0278	7
cytoplasmic part (GO:0044444)	10187	518	406.71	Cellular	1.27	2.1e-11	1.26e-09	7
membrane (GO:0016020)	8055	393	321.59	Cellular	1.22	5.14e-06	0.00011	7
cell periphery (GO:0071944)	4199	204	167.64	Cellular	1.22	0.0037	0.0446	7
cytoplasm (GO:0005737)	12584	604	502.41	Cellular	1.2	1.94e-09	9.35e-08	7
intracellular organelle (GO:0043229)	17402	770	694.76	Cellular	1.11	2.96e-06	6.96e-05	7
organelle (GO:0043226)	17411	770	695.12	Cellular	1.11	3.43e-06	7.7e-05	7
intracellular (GO:0005622)	19474	848	777.49	Cellular	1.09	2.75e-06	6.64e-05	7
intracellular part (GO:0044424)	19440	845	776.13	Cellular	1.09	5.41e-06	0.000114	7
intracellular membrane-bounded organelle (GO:0043231)	17100	738	682.71	Cellular	1.08	0.000753	0.00996	7
membrane-bounded organelle (GO:0043227)	17166	739	685.34	Cellular	1.08	0.00105	0.0135	7
cell part (GO:0044464)	21355	919	852.58	Cellular	1.08	1.14e-06	4.22e-05	7
cell (GO:0005623)	21357	919	852.66	Cellular	1.08	1.14e-06	4.07e-05	7
organonitrogen compound biosynthetic process (GO:1901566)	1293	12	38.69	Biological	0.31	7.72e-07	0.00427	8
unfolded protein binding (GO:0051082)	63	11	1.89	Molecular	5.83	9.19e-06	0.0272	8
nucleus (GO:0005634)	9500	340	284.29	Cellular	1.2	8.02e-05	0.0774	8
extracellular region (GO:0005576)	2840	52	84.99	Cellular	0.61	8.67e-05	0.0418	8
response to hydrogen peroxide (GO:0042542)	64	16	0.23	Biological	70.88	3.32e-24	4.59e-21	9
response to high light intensity (GO:0009644)	79	19	0.28	Biological	68.19	2.51e-28	4.63e-25	9
response to heat (GO:0009408)	193	38	0.68	Biological	55.82	4.19e-54	2.31e-50	9
heat acclimation (GO:0010286)	42	7	0.15	Biological	47.25	4.05e-10	1.4e-07	9
response to light intensity (GO:0009642)	148	19	0.52	Biological	36.4	1.16e-23	1.29e-20	9
cellular response to heat (GO:0034605)	26	3	0.09	Biological	32.71	0.000144	0.0398	9
response to reactive oxygen species (GO:0000302)	163	18	0.57	Biological	31.31	2.28e-21	2.1e-18	9
response to toxic substance (GO:0009636)	178	16	0.63	Biological	25.49	9.15e-18	6.32e-15	9
response to temperature stimulus (GO:0009266)	545	38	1.92	Biological	19.77	2.76e-38	7.63e-35	9
protein folding (GO:0006457)	235	12	0.83	Biological	14.48	7.35e-11	2.71e-08	9
response to oxidative stress (GO:0006979)	446	20	1.57	Biological	12.71	1.95e-16	1.2e-13	9
response to drug (GO:0042493)	529	17	1.87	Biological	9.11	7.46e-12	3.17e-09	9
response to light stimulus (GO:0009416)	699	20	2.47	Biological	8.11	6.65e-13	3.34e-10	9
response to radiation (GO:0009314)	726	20	2.56	Biological	7.81	1.3e-12	6.01e-10	9
response to inorganic substance (GO:0010035)	900	20	3.17	Biological	6.3	5.64e-11	2.23e-08	9
response to abiotic stimulus (GO:0009628)	1954	40	6.89	Biological	5.8	7.66e-21	6.05e-18	9
response to oxygen-containing compound (GO:1901700)	1506	20	5.31	Biological	3.77	2.87e-07	8.83e-05	9
response to stress (GO:0006950)	3283	42	11.58	Biological	3.63	1.2e-14	6.63e-12	9
response to chemical (GO:0042221)	2762	23	9.74	Biological	2.36	0.00011	0.0319	9
response to stimulus (GO:0050896)	5805	46	20.47	Biological	2.25	1.04e-08	3.38e-06	9
photoperiodism, flowering (GO:0048573)	62	12	2.66	Biological	4.52	4.54e-05	0.0314	10
regulation of post-embryonic development (GO:0048580)	343	33	14.69	Biological	2.25	5.84e-05	0.0323	10
RNA processing (GO:0006396)	583	50	24.97	Biological	2	1.07e-05	0.0591	10
RNA metabolic process (GO:0016070)	2541	152	108.84	Biological	1.4	5.34e-05	0.0328	10
nucleic acid metabolic process (GO:0090304)	2876	172	123.19	Biological	1.4	1.63e-05	0.0452	10
nucleobase-containing compound metabolic process (GO:0006139)	3268	190	139.98	Biological	1.36	2.52e-05	0.0464	10
heterocycle metabolic process (GO:0046483)	3566	204	152.74	Biological	1.34	2.8e-05	0.0221	10
macromolecule metabolic process (GO:0043170)	6102	320	261.37	Biological	1.22	8.5e-05	0.0427	10
cell killing (GO:0001906)	261	0	11.18	Biological	< 0.01	2.79e-05	0.0386	10
disruption of cells of other organism (GO:0044364)	261	0	11.18	Biological	< 0.01	2.79e-05	0.0309	10
killing of cells of other organism (GO:0031640)	261	0	11.18	Biological	< 0.01	2.79e-05	0.0257	10
nucleoplasm (GO:0005654)	334	33	14.31	Cellular	2.31	2.74e-05	0.0022	10
nucleoplasm part (GO:0044451)	267	26	11.44	Cellular	2.27	0.000268	0.0136	10
intracellular organelle lumen (GO:0070013)	973	71	41.68	Cellular	1.7	3.25e-05	0.00241	10
membrane-enclosed lumen (GO:0031974)	973	71	41.68	Cellular	1.7	3.25e-05	0.00224	10
organelle lumen (GO:0043233)	973	71	41.68	Cellular	1.7	3.25e-05	0.00209	10
nuclear lumen (GO:0031981)	804	58	34.44	Cellular	1.68	0.000234	0.0126	10
nuclear part (GO:0044428)	1030	71	44.12	Cellular	1.61	0.000186	0.0105	10
nucleus (GO:0005634)	9500	500	406.92	Cellular	1.23	4.39e-08	4.24e-06	10
intracellular membrane-bounded organelle (GO:0043231)	17100	843	732.45	Cellular	1.15	3.43e-11	1.1e-08	10
membrane-bounded organelle (GO:0043227)	17166	845	735.28	Cellular	1.15	4.87e-11	1.18e-08	10
organelle (GO:0043226)	17411	852	745.77	Cellular	1.14	1.66e-10	2.28e-08	10
intracellular organelle (GO:0043229)	17402	851	745.38	Cellular	1.14	2.05e-10	2.48e-08	10
cytoplasm (GO:0005737)	12584	611	539.01	Cellular	1.13	4.25e-05	0.00256	10
intracellular (GO:0005622)	19474	943	834.13	Cellular	1.13	1.71e-12	1.65e-09	10
intracellular part (GO:0044424)	19440	941	832.68	Cellular	1.13	2.32e-12	1.12e-09	10
cell part (GO:0044464)	21355	1005	914.7	Cellular	1.1	1.13e-10	1.81e-08	10
cell (GO:0005623)	21357	1005	914.79	Cellular	1.1	1.12e-10	2.17e-08	10
extracellular region (GO:0005576)	2840	65	121.65	Cellular	0.53	9.16e-09	9.82e-07	10
ribosomal subunit (GO:0044391)	275	0	11.78	Cellular	< 0.01	1.97e-05	0.00173	10

## Sheet: Fig. 3 Up
Supplementary Dataset S6. Gene Ontology terms enriched in upregulated differentially expressed genes in shared between ZT1 and ZT6 in Col-0 at 37°C
Genes whose expression was significantly regulated (FDR<0.5) and LFC (> or <1) were used to generate a list of GO terms for biological process with the Bulk Data Retrieval tool from TAIR corrected by Bonferroni.
Analysis Type:	PANTHER Overrepresentation Test (Released 20181010)
Annotation Version and Release Date:	GO Ontology database Released 2018-09-06
Analyzed List:	upload_1 (Arabidopsis thaliana)
Reference List:	Arabidopsis thaliana (all genes in database)
Test Type:	FISHER
GO biological process complete	Reference Number	Number	Expected	Fold Enrichment	raw P-value
protein refolding (GO:0042026)	26	11	0.78	14.17	1.33e-05
cellular response to unfolded protein (GO:0034620)	34	13	1.01	12.81	1.43e-06
response to unfolded protein (GO:0006986)	34	13	1.01	12.81	1.43e-06
heat acclimation (GO:0010286)	48	16	1.43	11.17	7.79e-08
chaperone cofactor-dependent protein refolding (GO:0051085)	37	12	1.1	10.86	3.04e-05
'de novo' posttranslational protein folding (GO:0051084)	37	12	1.1	10.86	3.04e-05
regulation of DNA-templated transcription in response to stress (GO:0043620)	28	9	0.84	10.77	0.00226
'de novo' protein folding (GO:0006458)	47	15	1.4	10.69	5.38e-07
cellular response to topologically incorrect protein (GO:0035967)	50	15	1.49	10.05	1.1e-06
cellular response to heat (GO:0034605)	64	19	1.91	9.94	5.99e-09
regulation of transcription from RNA polymerase II promoter in response to stress (GO:0043618)	27	8	0.81	9.93	0.0154
response to topologically incorrect protein (GO:0035966)	54	15	1.61	9.31	2.71e-06
response to heat (GO:0009408)	218	58	6.51	8.91	1.65e-29
chaperone-mediated protein folding (GO:0061077)	50	13	1.49	8.71	6.93e-05
protein complex oligomerization (GO:0051259)	54	13	1.61	8.06	0.000151
response to hydrogen peroxide (GO:0042542)	79	17	2.36	7.21	6.08e-06
response to endoplasmic reticulum stress (GO:0034976)	66	14	1.97	7.11	0.000184
protein folding (GO:0006457)	253	46	7.55	6.09	5.16e-17
response to high light intensity (GO:0009644)	81	14	2.42	5.79	0.00167
response to toxic substance (GO:0009636)	205	25	6.12	4.09	4.58e-05
response to temperature stimulus (GO:0009266)	608	74	18.15	4.08	3.6e-19
response to reactive oxygen species (GO:0000302)	176	20	5.25	3.81	0.00333
response to osmotic stress (GO:0006970)	654	45	19.52	2.3	0.00235
response to inorganic substance (GO:0010035)	929	61	27.73	2.2	9.93e-05
cellular response to stress (GO:0033554)	937	56	27.97	2	0.00726
response to abiotic stimulus (GO:0009628)	2076	116	61.97	1.87	7.62e-07
response to oxygen-containing compound (GO:1901700)	1596	83	47.64	1.74	0.00528
response to organic substance (GO:0010033)	1996	99	59.59	1.66	0.00368
response to chemical (GO:0042221)	2837	140	84.69	1.65	2.26e-05
response to stress (GO:0006950)	3525	155	105.23	1.47	0.00399
Unclassified (UNCLASSIFIED)	4791	129	143.02	0.9	0

## Sheet: Fig. 3 Down
Supplementary Dataset S6. Gene Ontology terms enriched in downregulated differentially expressed genes in shared between ZT1 and ZT6 in Col-0 at 37°C
Genes whose expression was significantly regulated (FDR<0.5) and LFC (> or <1) were used to generate a list of GO terms for biological process with the Bulk Data Retrieval tool from TAIR corrected by Bonferroni.
Analysis Type:	PANTHER Overrepresentation Test (Released 20181010)
Annotation Version and Release Date:	GO Ontology database Released 2018-09-06
Analyzed List:	upload_1 (Arabidopsis thaliana)
Reference List:	Arabidopsis thaliana (all genes in database)
Test Type:	FISHER
GO biological process complete	Reference Number	Number	Expected	Fold Enrichment	raw P-value
photosynthesis, light harvesting in photosystem II (GO:0009769)	10	5	0.17	29.07	0.0096
photosynthesis, light harvesting in photosystem I (GO:0009768)	24	12	0.41	29.07	1.12e-09
photosynthesis, light harvesting (GO:0009765)	46	12	0.79	15.17	5.69e-07
nucleosome assembly (GO:0006334)	37	8	0.64	12.57	0.00213
chromatin assembly (GO:0031497)	43	8	0.74	10.82	0.00576
photosynthesis, light reaction (GO:0019684)	125	21	2.15	9.77	1.88e-10
chromatin assembly or disassembly (GO:0006333)	56	9	0.96	9.34	0.00393
nucleosome organization (GO:0034728)	50	8	0.86	9.3	0.0156
S-glycoside biosynthetic process (GO:0016144)	53	8	0.91	8.78	0.023
glucosinolate biosynthetic process (GO:0019761)	53	8	0.91	8.78	0.023
glycosinolate biosynthetic process (GO:0019758)	53	8	0.91	8.78	0.023
DNA packaging (GO:0006323)	57	8	0.98	8.16	0.0371
protein-DNA complex assembly (GO:0065004)	68	9	1.17	7.7	0.0166
response to red light (GO:0010114)	68	9	1.17	7.7	0.0166
photosynthesis (GO:0015979)	232	28	3.99	7.02	2.45e-11
S-glycoside metabolic process (GO:0016143)	147	16	2.53	6.33	5.37e-05
glucosinolate metabolic process (GO:0019760)	147	16	2.53	6.33	5.37e-05
glycosinolate metabolic process (GO:0019757)	147	16	2.53	6.33	5.37e-05
inorganic anion transport (GO:0015698)	115	11	1.98	5.56	0.0277
plant-type cell wall biogenesis (GO:0009832)	150	14	2.58	5.43	0.0023
cell wall modification (GO:0042545)	161	14	2.77	5.06	0.005
sulfur compound biosynthetic process (GO:0044272)	156	13	2.68	4.85	0.0179
glycosyl compound metabolic process (GO:1901657)	232	18	3.99	4.51	0.000834
plant-type cell wall organization or biogenesis (GO:0071669)	267	20	4.59	4.36	0.000314
cell wall biogenesis (GO:0042546)	217	16	3.73	4.29	0.00701
generation of precursor metabolites and energy (GO:0006091)	363	24	6.24	3.84	0.000158
cell wall organization (GO:0071555)	507	31	8.72	3.56	1.04e-05
sulfur compound metabolic process (GO:0006790)	393	24	6.76	3.55	0.000627
secondary metabolic process (GO:0019748)	403	24	6.93	3.46	0.000964
external encapsulating structure organization (GO:0045229)	543	32	9.34	3.43	1.34e-05
cell wall organization or biogenesis (GO:0071554)	678	38	11.66	3.26	1.77e-06
carbohydrate derivative metabolic process (GO:1901135)	826	37	14.21	2.6	0.000739
anatomical structure morphogenesis (GO:0009653)	843	34	14.5	2.35	0.0316
small molecule metabolic process (GO:0044281)	1739	56	29.91	1.87	0.0282
response to abiotic stimulus (GO:0009628)	2076	64	35.7	1.79	0.0278
cellular component organization or biogenesis (GO:0071840)	3083	91	53.02	1.72	0.00139
cellular component organization (GO:0016043)	2731	79	46.97	1.68	0.0175
response to stimulus (GO:0050896)	6162	151	105.98	1.42	0.00601
cellular process (GO:0009987)	12165	270	209.22	1.29	8.55e-05
Unclassified (UNCLASSIFIED)	4791	61	82.4	0.74	0
