# Supplementary material for: Contribution of time of day and the circadian clock to the heat stress responsive transcriptome in Arabidopsis
Source: Sci Rep. 2019 Mar 18;9:4814. doi: 10.1038/s41598-019-41234-w (PMC6423321; doi:10.1038/s41598-019-41234-w)
Supplement: Supplementary file 8 — Dataset S7 [file 41598_2019_41234_MOESM8_ESM.xlsx]

## Sheet: Time of Day Specific DEGs
Supplementary Dataset S7. Time of day influences transcriptional regulation in response to temperature stress.
DEGs specific to ZT1 and ZT6 at 37°C vs 22°C in Col-0 (WT). Genes have FDR<0.05 and LFC > |1|.
		DEGs specific to ZT1 in WT							DEGs specific to ZT6 in WT
			LFC	FDR						LFC	FDR
	# of DEGs	Gene ID	37°C/ 22°C	37°C/ 22°C				# of DEGs	Gene ID	37°C/ 22°C	37°C/ 22°C
	1606	AT4G13520	1.13942	0.015128				1846	AT4G11547	-1.03715	0.0347348
		AT3G52640	-1.01635	0.0340181					AT1G27170	1.87645	0.000871355
		AT4G30110	1.0407	0.00323355					AT1G33040	-1.07341	0.0200256
		AT2G23780	1.43554	2.04927e-06					AT3G24600	1.36146	0.0183659
		AT1G51890	-1.23462	0.0143679					AT4G20890	-1.38953	0.0020806
		AT5G01390	1.17313	0.000135204					AT1G65510	-1.33682	0.00755536
		AT1G71170	1.17824	0.000178331					AT4G26490	1.21079	0.0317185
		AT3G15870	1.46183	9.2092e-06					AT2G09895	1.94552	0.0398188
		AT5G52450	-1.05492	0.000133083					AT4G17680	-1.88133	0.00529717
		AT4G12720	1.00309	0.00113142					AT1G62790	-2.31454	0.021741
		AT5G18450	1.3735	5.43276e-05					AT3G28750	1.3716	0.0380175
		AT1G78400	2.02337	8.17871e-06					AT3G56790	1.53225	0.0253582
		AT3G26730	-1.37137	4.98562e-05					AT2G26900	-1.16901	0.000857488
		AT3G18370	1.27303	0.000350336					AT2G14890	-1.12369	0.0228441
		AT2G25530	-1.29177	0.00167245					AT1G24880	-1.14041	0.00676826
		AT3G25717	-1.2644	0.0132523					AT2G07714	1.78024	0.0101342
		AT3G28080	-1.53864	0.000207786					AT5G02425	1.62471	0.0259467
		AT5G58050	1.00252	0.0002855					AT5G05400	1.1702	0.0159006
		AT2G21390	-1.23165	0.000447085					AT5G27845	1.57209	0.0468372
		AT1G03540	-1.04809	0.000917155					AT3G24495	1.74318	0.0402947
		AT5G01300	1.01708	0.00341151					AT5G27680	-1.1224	0.0233926
		AT2G39350	1.26854	0.0400534					AT4G32000	-1.5777	0.0139094
		AT5G08600	-1.10018	0.00511117					AT4G28330	-1.45906	0.0011317
		AT2G23210	1.38255	0.00306025					AT1G07733	-1.23654	0.0360315
		AT5G58060	1.12164	0.000347421					AT1G49500	-2.3648	0.00601655
		AT3G08580	-1.18514	1.08342e-05					AT3G08635	1.78602	0.0456314
		AT3G08770	-1.36402	0.0309296					AT3G11660	1.24345	0.0190147
		AT2G46220	1.11942	0.000169617					AT5G15760	-1.11802	0.0374231
		AT4G34980	-1.40713	2.93284e-05					AT4G22235	-1.05964	0.0492134
		AT5G67480	1.27114	0.000698698					AT1G68760	-2.13609	0.00563363
		AT5G03490	-1.14951	0.000587036					AT2G10405	-1.40159	0.04306
		AT5G28920	-1.16406	0.000370891					AT4G04065	1.69708	0.0182489
		AT3G16830	-1.07859	0.00029878					AT3G45680	-2.05974	0.0235685
		AT1G28680	-1.12484	3.5121e-05					AT1G79930	1.12215	0.0204149
		AT5G57560	1.60453	0.000795911					AT5G11730	1.67844	0.00116819
		AT5G41560	1.10911	0.0219742					AT1G10225	3.22611	0.00410662
		AT1G54830	2.08413	1.16331e-06					AT3G13437	-1.58715	0.00539796
		AT3G51920	-1.21267	0.00323355					AT1G20650	2.04891	0.00586995
		AT2G38310	1.74164	4.99981e-05					AT4G09432	-2.01781	0.0261125
		AT4G16340	-1.0019	0.00596894					AT3G05200	-1.95681	0.00115176
		AT3G58790	-1.39849	0.000587338					AT1G26680	-1.65944	0.0492871
		AT5G06395	1.00106	0.000865839					AT3G15720	-2.00411	0.013179
		AT5G49960	-1.05761	0.00386274					AT1G76580	-1.0086	0.00635613
		AT1G70820	1.00518	0.00495843					AT1G80870	-1.51549	0.00656071
		AT1G72450	-1.10992	0.000873834					AT3G54850	1.10455	0.00921633
		AT5G52060	-1.23799	2.52255e-05					AT5G18740	-1.28166	0.0420216
		AT3G61580	-1.01657	1.47908e-06					AT1G70600	-1.65612	0.00828833
		AT2G30790	1.20304	0.00140466					AT4G34680	1.85592	0.00225571
		AT4G09560	1.10695	0.0015658					AT5G27940	-1.17617	0.0466577
		AT1G01790	-1.05419	0.0102187					AT1G05257	1.48514	0.044202
		AT3G60900	-1.16022	0.00242191					AT2G07702	2.61652	0.00233619
		AT5G39320	-1.52287	0.00094464					AT1G32375	2.53532	0.00451553
		AT3G08660	-1.08123	0.00148636					AT3G06590	-1.04067	0.0239838
		AT3G50060	1.0705	7.24465e-05					AT1G18335	1.37069	0.0237634
		AT4G13990	-1.24861	0.00284262					AT4G12540	-1.13683	0.0342644
		AT4G27830	1.03543	5.9549e-05					AT3G63340	1.08564	0.0102113
		AT1G15690	-1.98568	2.403e-07					AT4G28485	1.59834	0.0107219
		AT1G04680	-1.35112	3.36846e-05					AT3G16750	-1.67952	0.00448444
		AT3G28040	-1.33535	1.25892e-05					AT5G34790	1.25412	0.0235209
		AT1G73660	-1.03742	0.000217087					AT1G77840	-1.10395	0.0256948
		AT2G39710	-1.44074	0.000306707					AT5G65470	1.55412	0.00614048
		AT5G07300	-1.06987	0.00102822					AT4G26795	1.28612	0.0077648
		AT3G17350	1.7056	1.60204e-05					AT1G09460	-1.30643	0.0131701
		AT2G38230	-2.07726	4.37902e-06					AT5G08975	1.39328	0.00514542
		AT1G30900	-1.01106	0.00317863					AT5G42320	-1.07526	0.0113922
		AT3G09390	2.19019	4.30494e-08					AT1G57810	1.43968	0.015925
		AT4G27840	1.13141	0.00258823					AT3G55660	-3.11975	0.0147268
		AT1G26560	-1.04388	0.000699289					AT4G38140	1.04487	0.0114072
		AT1G70440	1.1601	0.000191918					AT1G74680	-1.99232	0.0141679
		AT5G48000	-1.04252	0.00229208					AT4G02650	1.90381	0.00547953
		AT3G22120	-1.2931	0.00160505					AT3G43580	-2.1273	0.0111179
		AT5G62630	-1.87057	0.000105723					AT1G07710	1.03808	0.0389344
		AT4G19380	-1.85211	4.35103e-06					AT1G53903	-1.84032	0.0302667
		AT4G37370	1.98863	4.15189e-06					AT4G06105	-1.27575	0.0062092
		AT3G57660	-1.91261	0.000198829					AT5G50000	-1.2134	0.00572284
		AT4G16990	-1.02614	0.000362023					AT1G72050	-1.0883	0.0165458
		AT1G08803	1.11418	0.00449241					AT4G08991	-1.5247	0.0498592
		AT5G04080	1.04354	0.0030328					AT3G05660	1.19986	0.032414
		AT3G61280	-1.04836	0.00122451					AT4G33730	-1.5751	0.0221925
		AT2G25070	1.14797	8.09025e-06					AT3G60286	1.06975	0.00693219
		AT2G29550	-1.17992	6.48863e-06					AT1G09630	-1.02886	0.0362522
		AT2G34440	1.52376	2.87041e-05					AT1G04833	-1.17329	0.0458916
		AT1G15210	-1.13018	0.0177529					AT2G45315	-1.71106	0.00253402
		AT5G04140	-1.01548	0.00136205					AT1G76780	-1.78736	0.025627
		AT3G63470	-1.00899	0.03171					AT1G09617	3.05498	0.0205608
		AT3G14420	-1.16707	1.05036e-05					AT2G37390	-2.09296	0.00109924
		AT5G52650	1.23258	0.0103797					AT5G05730	-1.1304	0.0028534
		AT5G10770	-1.426	2.05472e-06					AT4G24200	1.2088	0.03723
		AT5G19860	1.22211	1.84011e-06					AT1G66830	-1.60835	0.0096047
		AT1G71010	-1.10072	0.0190633					AT5G65350	1.69362	0.0166919
		AT2G37640	-1.45247	0.000181703					AT5G04205	-2.21249	0.00967994
		AT5G39710	-1.23451	0.0047849					AT1G76410	-2.83178	0.017686
		AT3G23430	-1.18332	0.00300074					AT5G47400	1.10005	0.0053679
		AT2G40000	1.88896	0.00117093					AT2G42110	-2.79127	0.00719791
		AT1G49750	-1.03914	0.00798561					AT3G06040	-1.00878	0.00529717
		AT3G29360	-1.12519	8.80132e-06					AT4G00305	-1.00195	0.00207879
		AT2G40100	-1.05255	0.000781557					AT3G62870	-1.08303	0.00928517
		AT1G61170	-1.5492	1.65085e-06					AT1G04313	-1.37117	0.0118609
		AT4G17570	-1.00559	0.0134546					AT4G30660	-1.46069	0.00471102
		AT1G29330	1.02822	0.00374442					AT3G28930	-1.23413	0.0470749
		AT5G25010	-1.11221	0.000159477					AT3G11510	-1.21622	0.0187878
		AT1G67440	1.89784	4.98315e-08					AT3G07675	-1.58825	0.0199691
		AT3G47470	-1.44284	0.000141726					AT3G08700	4.15412	0.00104774
		AT1G15820	-1.32825	2.83262e-05					AT5G48500	-1.47791	0.00981771
		AT5G17800	-1.07628	0.00055942					AT5G66080	-1.28583	0.00688797
		AT3G10250	1.73334	2.84267e-05					AT4G11370	-1.40936	0.0205697
		AT2G17060	-1.0223	0.000352225					AT4G11020	-1.08515	0.00989655
		AT2G33330	-1.15991	0.0196916					AT4G08505	2.03108	0.0458074
		AT2G39100	1.01056	0.000257126					AT5G58930	-1.02083	0.0115297
		AT1G52565	1.348	0.000564575					AT3G13770	-1.60923	0.0283841
		AT3G06870	-1.35315	0.00181994					AT5G02875	1.50289	0.00989655
		AT1G26690	1.34769	5.61386e-05					AT2G35940	1.22327	0.0106886
		AT4G39675	1.4238	0.00192265					AT2G15120	-1.21353	0.0423167
		AT5G64572	-1.49745	0.000116682					AT3G08485	-1.96419	0.0117932
		AT2G46450	-1.88118	0.000114792					AT1G19230	1.72434	0.00988921
		AT3G21380	1.06123	0.0244271					AT1G77940	-1.0691	0.0376451
		AT1G02010	-1.08283	0.00504813					AT4G33625	-1.3156	0.00714647
		AT1G59660	1.13741	7.98065e-05					AT1G29940	-1.18152	0.0223166
		AT1G47900	-1.21668	0.00024527					AT1G80700	-1.8402	0.00414123
		AT1G10900	-1.02167	0.00127534					AT5G55020	3.25503	0.00051526
		AT2G33770	-1.17787	0.0143712					AT3G09550	-2.00887	0.02942
		AT1G73200	1.03251	0.000411626					AT4G05840	1.08063	0.0142136
		AT1G48100	-1.61012	1.74667e-05					AT2G24960	1.25103	0.0322568
		AT5G19040	-1.15467	0.00205917					AT5G02610	-1.3006	0.001407
		AT3G13300	-1.0921	0.0102303					AT1G59124	1.66556	0.0179267
		AT5G67360	-1.73078	1.21306e-08					AT2G10045	2.55143	0.00703542
		AT4G23290	-1.75984	6.99194e-06					AT5G20290	-1.03653	0.00706319
		AT4G17245	2.02502	0.00011249					AT5G10980	-1.55939	0.00624357
		AT1G07110	-1.13206	0.00708096					AT3G09150	-1.11213	0.00130195
		AT2G35155	-1.06114	8.76908e-05					AT2G06045	-1.01477	0.00911117
		AT2G07675	1.70745	0.000991698					AT2G38185	1.09932	0.0022828
		AT3G54220	-1.72688	1.0511e-06					AT5G57140	2.24525	0.00863422
		AT3G12590	-1.20216	0.000663352					AT1G48690	-1.12003	0.0380858
		AT2G41380	-1.05666	0.00123212					AT3G05140	-1.39041	0.0142471
		AT5G26000	-1.41904	4.04608e-05					AT4G13560	-2.35275	0.0183895
		AT1G02310	1.31551	6.4807e-05					AT4G25020	-1.34083	0.0243821
		AT1G75380	1.91194	2.11607e-06					AT4G11080	-2.34049	0.00672135
		AT1G78370	-1.08782	0.0485543					AT1G14687	-1.5768	0.0115809
		AT5G14230	-1.51738	0.000257973					AT2G34390	1.12491	0.0149406
		AT4G16360	-1.04677	0.00014928					AT2G34240	-1.25975	0.00602934
		AT1G51520	-1.09738	0.000920856					AT3G02410	-1.23689	0.00163214
		AT4G36470	-1.06018	4.65766e-05					AT1G15270	-1.00532	0.028993
		AT2G18910	-1.09499	0.00563406					AT3G47675	-1.84529	0.00194397
		AT3G06270	1.09884	6.58105e-05					AT5G56170	-1.13427	0.0132353
		AT5G03610	-1.17536	0.000294553					AT4G26190	-1.6395	0.00285095
		AT2G41105	1.44545	0.00462025					AT5G00905	1.70635	0.010703
		AT3G02350	-1.12719	0.000453223					AT5G66630	1.30213	0.0421206
		AT4G36020	-1.28149	6.55672e-05					AT5G48660	-1.24477	0.00293375
		AT1G51830	-2.05405	1.48886e-06					AT4G16230	-1.61761	0.0241772
		AT2G18170	1.11784	0.00074265					AT2G45310	-1.71249	0.00249374
		AT3G17120	-1.19232	7.367e-06					AT5G58670	-1.05839	0.016689
		AT1G79770	-1.8966	0.000658717					AT2G45910	1.10551	0.049856
		AT5G65480	1.1366	0.0243005					AT2G37190	-1.30627	0.0101233
		AT3G61180	1.63563	4.13277e-10					AT4G29250	-1.65234	0.0125186
		AT4G27460	1.49955	4.84485e-05					AT5G28626	-2.54936	0.00624357
		AT2G21380	-1.49282	0.00012357					AT5G24900	-1.30248	0.0195444
		AT2G38860	-1.07392	0.000596093					AT3G02275	-1.55472	0.00270683
		AT1G69430	1.34228	9.33027e-06					AT3G08450	-1.63307	0.00486487
		AT1G28130	-1.40514	3.44866e-05					AT5G45730	-1.59517	0.00682453
		AT3G29030	-1.65151	2.392e-05					AT4G05735	-1.18558	0.0134732
		AT4G37180	1.11316	0.000247882					AT2G19990	-1.37648	0.019276
		AT4G13940	-1.59866	2.53301e-06					AT5G67310	2.25164	0.0177984
		AT3G06550	-1.15633	0.000173939					AT2G40200	-1.91123	0.022536
		AT4G30340	-1.33325	0.000128332					AT1G07240	-1.1967	0.00227604
		AT5G45690	2.14957	1.01434e-05					AT4G35030	-1.45265	0.00801322
		AT3G60620	-1.03388	0.00012354					AT3G01250	-1.05175	0.00443183
		AT1G79470	-1.04426	0.000135602					AT5G07840	-1.49255	0.00458625
		AT1G62290	2.07816	9.92464e-06					AT3G11260	1.43863	0.0280482
		AT5G01780	-1.04924	0.000189853					AT5G09155	-1.1776	0.0323864
		AT1G31330	-1.03264	6.79568e-05					AT3G63210	-1.65712	0.00458625
		AT1G08003	1.91711	1.11692e-05					AT5G43700	-1.97712	0.0280698
		AT1G14580	-1.23458	0.000741633					AT3G57490	-1.22861	0.00921633
		AT3G54830	-1.7175	7.44791e-05					AT2G07812	2.84102	0.00626739
		AT1G48650	-1.81074	3.48521e-05					AT2G31360	-1.54731	0.00177915
		AT5G01410	-1.37387	1.9689e-08					AT5G58180	1.6623	0.0065203
		AT1G13560	-1.02325	0.000560292					AT1G16110	-1.91314	0.0439246
		AT2G19380	-1.03935	0.0033063					AT3G48540	1.56883	0.0391142
		AT3G07530	-1.07225	0.000563958					AT1G29780	2.98705	0.00458557
		AT2G31945	1.66825	0.00101566					AT5G10540	1.5657	0.00173419
		AT4G27260	1.00883	0.00376943					AT4G34080	1.11134	0.0327756
		AT1G28600	-1.49485	1.35135e-05					AT1G31430	-1.72051	0.0300677
		AT1G43650	-1.16269	7.31685e-05					AT2G20835	-2.01698	0.00223815
		AT5G66110	1.76743	1.56038e-06					AT2G02148	1.03266	0.0147009
		AT3G50480	1.71248	0.000298082					AT1G09815	-1.18284	0.00471102
		AT3G22660	-1.18364	0.000464706					AT1G33612	1.46003	0.0297168
		AT5G11670	-1.26771	0.000137272					AT5G61770	-1.24192	0.00621671
		AT3G48470	1.6273	0.00030494					AT5G26622	-2.06467	0.00388919
		AT3G02480	2.63901	0.000104918					AT4G39780	-1.13907	0.0347236
		AT2G36970	-2.4032	5.66628e-07					AT4G32190	1.47404	0.000947098
		AT3G46590	-1.19905	7.30077e-05					AT3G10380	1.05713	0.0147433
		AT5G38212	-1.30806	0.000504773					AT2G46800	1.16981	0.00428974
		AT4G12320	-1.44606	1.92408e-05					AT2G20680	-1.2703	0.00482546
		AT1G65010	-1.43862	0.00545399					AT5G26618	1.84817	0.0166634
		AT1G22060	-1.27374	0.00338834					AT2G09215	-2.67407	0.00519815
		AT5G58140	-1.28747	2.77311e-05					AT4G21705	-1.31189	0.00682453
		AT1G17460	1.0167	0.015133					AT3G02280	-1.17803	0.00857385
		AT2G38380	-1.30421	0.00137432					AT1G72650	1.0175	0.0149882
		AT4G22780	1.02122	5.82548e-06					AT3G14540	-1.50575	0.0111732
		AT1G05523	1.0682	0.00105232					AT4G35570	-1.20908	0.0135142
		AT4G27660	2.11774	1.7407e-05					AT3G01295	-2.2126	0.0244556
		AT3G51240	-2.30259	4.49863e-09					AT1G68540	-1.40935	0.0114183
		AT3G26330	-1.04815	0.00501789					AT3G60640	-1.01849	0.0249136
		AT1G09850	1.69523	0.000288973					AT4G27430	-1.06072	0.0122669
		AT3G14690	-1.14174	1.83208e-06					AT1G52400	-2.1232	0.0143702
		AT1G06070	1.04011	0.00357134					AT1G66050	-1.00162	0.0211563
		AT1G77440	1.45144	2.23529e-06					AT3G57400	1.25072	0.00347938
		AT1G02500	-1.02506	3.07582e-06					AT3G23020	-2.00521	0.0151713
		AT4G30610	-1.77462	0.000104414					AT2G36340	-1.07135	0.0448798
		AT4G38770	-1.45436	0.000100042					AT3G16700	-1.70483	0.0172405
		AT3G26744	-1.00156	0.00300319					AT3G12170	-1.7126	0.0153133
		AT5G36290	1.40318	1.38177e-05					AT5G22820	1.37872	0.00182636
		AT1G04430	-1.56498	2.77626e-08					AT2G07830	1.92606	0.0319272
		AT3G10450	1.04837	0.0164087					AT5G04235	1.38485	0.0258598
		AT3G07350	2.13681	9.30463e-05					AT4G11820	-1.24729	0.00688413
		AT1G12500	-1.97967	3.01434e-08					AT4G35630	-1.34183	0.0250651
		AT4G27530	1.52866	0.00050275					AT1G11545	-2.07311	0.0133811
		AT1G69770	-1.39796	0.000962746					AT1G14345	-1.06554	0.0237893
		AT2G30766	-1.23256	0.0220578					AT4G02890	1.33589	0.00692795
		AT1G55550	-1.00879	0.00104848					AT4G39770	-1.77277	0.000340692
		AT2G02070	-1.30654	2.25269e-05					AT2G23690	1.72386	0.0135467
		AT3G46845	-1.75947	4.51644e-05					AT3G07010	-1.33044	0.00533959
		AT1G07940	-1.03342	2.82698e-05					AT3G20670	-1.35339	0.0216009
		AT3G57550	1.71811	6.87897e-08					AT2G18915	1.18426	0.00134518
		AT1G73190	1.72441	0.00564802					AT5G11420	-1.17033	0.00586457
		AT2G27402	-1.61643	0.00303788					AT1G58120	3.30054	0.000871601
		AT3G23080	1.84286	2.93109e-06					AT5G47170	-1.37472	0.0022828
		AT4G20940	-1.06633	0.00334058					AT2G01430	1.95986	0.00164672
		AT2G40460	-1.05362	0.00145					AT3G50750	-1.01683	0.0352062
		AT5G04590	-1.02949	2.41145e-05					AT1G18150	-1.34454	0.000419117
		AT2G17650	-1.0266	0.000209902					AT2G03460	-1.51021	0.0186706
		AT1G26110	-1.21183	1.91439e-05					AT4G22320	-1.07608	0.0416672
		AT1G08160	-1.07214	0.00736967					AT5G02590	-1.09757	0.0178595
		AT2G22470	1.34384	0.00112518					AT2G07792	1.83453	0.0200937
		AT3G18490	-1.17667	1.15671e-06					AT1G31970	-1.2246	0.00974558
		AT3G12300	1.34324	0.000132884					AT4G15670	2.54785	0.00363603
		AT3G52340	-1.16247	0.00030063					AT4G16857	-1.92208	0.00307186
		AT3G23300	-1.00298	0.000267606					AT4G02730	1.48091	0.00588155
		AT3G16340	-1.43869	0.0014503					AT3G53365	-1.012	0.0134575
		AT1G15880	1.44394	2.90219e-05					AT3G17580	-1.58383	0.0166484
		AT3G50830	1.23276	1.70811e-05					AT2G14800	-1.68396	0.0194749
		AT1G47530	-1.2832	5.43297e-08					AT1G58807	1.67764	0.0215205
		AT3G15040	1.66285	2.91666e-07					AT4G34990	2.00871	0.00510076
		AT1G20330	-1.65468	4.34333e-07					AT1G10740	1.63215	0.00834111
		AT1G68250	1.9949	0.00662541					AT3G04570	-1.45763	0.0144753
		AT5G40910	-1.22834	0.0016025					AT1G66650	2.10139	0.00233793
		AT3G06880	-1.60743	0.0031118					AT3G20180	2.00493	0.00403666
		AT5G07030	-1.40355	0.000487747					AT1G14040	-1.11875	0.00340276
		AT1G76600	1.33007	0.0435952					AT4G24510	-1.27898	0.00657545
		AT3G48990	-1.19909	2.44327e-05					AT2G12400	-1.20316	0.00272699
		AT3G57220	-1.09675	0.00665508					AT2G37805	1.69489	0.0264849
		AT2G15620	-1.1222	0.000138869					AT1G64455	-2.68303	0.01455
		AT5G15050	1.0411	5.46278e-06					AT2G33680	-1.98134	0.000125409
		AT3G47350	-1.23531	2.10655e-07					AT2G06200	-1.45033	0.0110358
		AT4G38020	1.57713	0.00012045					AT2G37100	-1.04645	0.036552
		AT4G36010	2.701	1.11275e-06					AT1G22900	-1.20993	0.024816
		AT2G33540	-1.52884	0.000598211					AT3G19510	1.26106	0.0166378
		AT3G20015	-1.46534	4.69017e-06					AT1G77380	-1.12679	0.0242486
		AT2G32640	-1.18869	3.56895e-05					AT2G07826	2.82679	0.0444815
		AT5G63040	-1.15568	0.000744375					AT1G62620	-1.55112	0.0200741
		AT2G27980	-1.21374	0.0101178					AT1G29740	-1.03366	0.0337337
		AT4G35380	-1.38954	0.00419908					AT1G30550	-1.34424	0.00514542
		AT1G11860	-1.0889	1.21687e-07					AT2G07659	2.14323	0.0121309
		AT5G18850	1.6645	2.59661e-05					AT4G01435	2.00394	0.0328696
		AT2G46440	-1.6626	3.76962e-05					AT3G44900	2.13278	0.00544141
		AT2G17630	-1.0237	0.00502568					AT1G34110	-1.08431	0.02937
		AT2G34710	-1.31285	3.43512e-05					AT1G26500	-1.40868	0.0404607
		AT4G00150	-1.46323	5.30709e-05					AT1G66440	-1.01477	0.0137776
		AT5G16550	1.15206	3.49264e-05					AT2G08420	1.17585	0.0241925
		AT5G18270	1.03518	0.00498684					AT4G28610	-1.26778	0.0205697
		AT5G62490	1.56642	0.00638109					AT1G71060	-1.40957	0.00471102
		AT2G43410	-1.0181	0.0185315					AT5G15537	1.58738	0.0367501
		MIR5642b	1.39815	0.000173064					AT2G30870	-1.29956	0.0031758
		AT2G31270	-1.44611	0.00480737					AT1G01310	1.81158	0.00455133
		AT2G44940	-1.35902	1.55168e-05					AT5G45940	-1.16146	0.0340746
		AT4G37310	-1.1006	4.81081e-05					AT1G73510	1.81078	0.0124843
		AT3G50970	1.08338	0.00324152					AT1G74600	-1.65277	0.0334933
		AT1G53320	1.4381	3.54422e-08					AT3G47670	-1.00895	0.0342853
		AT5G49160	-1.53119	0.0004227					AT5G54880	-1.63723	0.00958436
		AT5G22580	-1.38682	0.000892499					AT5G49910	1.8958	0.00293375
		AT1G54660	-1.29989	0.00115579					AT5G50915	-1.41603	0.0176703
		AT1G18975	-1.64886	5.9042e-06					AT3G04285	1.14238	0.0366879
		AT1G16300	-1.10251	0.00542308					AT3G14890	1.94952	0.00488165
		AT5G08920	1.01431	0.00690783					AT2G43820	-1.59016	0.032821
		AT1G17220	-1.06512	0.0153649					AT1G49975	-1.1899	0.0252196
		AT5G66053	2.05335	0.000759198					AT3G08030	-1.10849	0.00280833
		AT3G56120	-1.22272	9.84925e-05					AT1G10150	1.20206	0.0200343
		AT5G54440	-1.20114	0.000176499					AT1G36730	1.12938	0.0181297
		AT5G40450	-1.26472	0.00506573					AT5G09845	1.60185	0.0320548
		AT3G19920	1.24713	0.00385787					AT2G47170	1.78217	0.00669881
		AT5G40800	1.3885	0.00475214					AT3G06010	-1.10109	0.00228813
		AT4G10060	-1.28156	0.000209219					AT3G06400	1.73117	0.00177087
		AT1G18470	1.18914	3.87457e-05					AT3G46700	-2.02773	0.013745
		AT3G54500	-1.53487	3.10361e-05					AT5G03850	-1.47757	0.0160108
		AT5G07180	-1.00106	0.0109552					AT1G08707	2.18188	0.0109253
		AT1G13609	-1.20439	0.0343028					AT2G40205	-1.90919	0.0246564
		AT5G50800	-1.50651	8.5038e-05					AT4G25940	-1.49863	0.0297168
		AT4G26542	-1.19168	0.000172616					AT2G27970	-1.35642	0.0216665
		AT3G57330	-1.10739	3.45511e-05					AT2G37060	1.25262	0.0222604
		AT3G14230	1.16135	0.000116489					AT5G64140	-1.30927	0.000690381
		AT1G77580	-1.11761	0.0128752					AT5G23250	-1.1351	0.000707383
		AT3G12270	-1.25735	3.53494e-05					AT1G73805	-1.33311	0.018666
		AT1G47980	1.42966	0.00736971					AT5G38710	-1.54269	0.025324
		AT1G75580	1.15362	0.000534					AT4G16745	1.02755	0.0178272
		AT3G19720	-1.24943	0.000471983					AT3G01210	2.14493	0.000599978
		AT4G30825	-1.01003	0.0151546					AT5G12940	-1.14369	0.0485128
		AT3G11340	1.00225	0.000158223					AT2G46330	-1.52796	0.0319639
		AT2G24280	-1.2836	2.41763e-06					AT5G15060	1.04394	0.00860013
		AT5G44400	-1.3781	0.0111902					AT5G51050	1.32906	0.00068769
		AT2G47800	-1.06365	0.00539391					AT4G09130	1.67706	0.0138501
		AT5G28910	1.73896	1.02288e-06					AT4G29740	-1.72122	0.00863457
		AT3G21700	1.09015	0.000694473					AT1G61390	-1.44848	0.0178272
		AT4G02060	-1.068	0.00426147					AT2G17050	-1.6001	0.0114843
		AT1G51805	-1.85769	6.98862e-07					AT3G18740	-1.12111	0.00312726
		AT5G26230	-1.4512	2.42626e-06					AT2G00630	-1.06793	0.00241212
		AT4G13930	-2.26568	3.30351e-09					AT3G20000	-1.12592	0.0215502
		AT1G58602	-2.37482	1.11692e-05					AT3G00720	-1.95063	0.0187233
		AT2G34150	-1.65748	1.82979e-05					AT1G21560	1.34811	0.00661846
		AT5G44005	1.61525	0.00184449					AT2G30130	2.11922	0.0235278
		AT3G55610	-1.22731	3.97551e-05					AT1G20696	-1.78582	0.0224711
		AT1G06670	-1.14564	0.000167507					AT4G06175	1.39222	0.0412235
		AT5G48360	-1.41124	0.000388313					AT4G37820	-1.00172	0.0167661
		AT2G32950	-1.23799	1.00631e-06					AT2G24630	-1.43504	0.010442
		AT1G78310	1.2599	0.000622921					AT2G03110	1.54795	0.0454909
		AT1G23040	1.0958	0.00074018					AT1G01200	-1.23671	0.0337168
		AT3G20780	-1.21298	0.0166217					AT5G45790	-1.71486	0.0148923
		AT1G58340	1.478	7.41466e-05					AT2G18020	-1.03576	0.0274249
		AT1G68945	1.14505	0.00397887					AT2G07738	2.34285	0.00514841
		AT2G45170	1.00225	0.0309502					AT1G58470	1.1032	0.0115521
		AT3G54940	2.27633	9.08355e-05					AT2G30460	-1.12527	0.0333199
		AT5G03545	1.36777	0.00125662					AT3G23605	-1.33213	0.0170951
		AT3G03170	1.42305	6.45649e-05					AT4G37890	-1.26046	0.046036
		AT2G33530	-1.0152	4.1794e-05					AT1G21130	-1.97151	0.000218283
		AT4G16370	-1.44731	0.000186113					AT3G49330	-1.64994	0.0387144
		AT5G54080	1.03379	0.00246844					AT1G17147	-1.04541	0.0410884
		AT3G30460	1.01849	0.00369039					AT5G24155	2.93441	0.010376
		AT1G74770	-1.52906	0.00621074					AT4G02990	1.32032	0.00399403
		AT5G20060	1.40989	5.26108e-05					AT1G77160	1.74207	0.00464696
		AT3G51238	-2.30575	4.31201e-09					AT2G07813	1.53658	0.000804302
		AT3G14650	-1.04386	5.61386e-05					AT2G35170	-2.16785	0.00200458
		AT5G65460	-1.07908	0.0123972					AT4G18440	-1.30193	0.00467213
		AT5G61830	1.07063	0.000251474					AT5G28030	1.74217	0.0163284
		AT3G14270	-1.05804	0.0206547					AT5G56710	-1.27102	0.0198532
		AT5G38430	-2.37825	3.4727e-10					AT1G04010	1.41214	0.00350818
		AT1G78180	-1.35532	7.39544e-05					AT4G11845	2.48703	0.0158433
		AT5G15470	-1.06694	0.000170197					AT3G19830	1.74788	0.0046635
		AT3G05580	1.1545	0.00511996					AT1G10980	2.32659	0.0217225
		AT2G45570	1.00263	0.0470587					AT1G18540	-1.39098	0.0061261
		AT1G15230	1.13079	0.000104117					AT4G20430	-1.36995	0.000804302
		AT2G40820	-1.1498	0.000620195					AT3G14475	-1.22615	0.0368275
		AT3G02095	1.67147	5.21789e-06					AT5G60570	-1.35085	0.00290457
		AT5G49730	-1.3019	0.00524596					AT5G25500	-1.43127	0.00509471
		AT1G78990	-1.06623	0.00664107					AT3G48570	-1.07018	0.0147138
		AT5G02260	-1.19793	0.00109098					AT4G26660	-2.19717	0.0241098
		AT1G17080	1.32497	0.00011868					AT1G77760	-2.74436	0.00354108
		AT1G76950	-1.00285	0.0167151					AT1G07200	1.75308	0.000643215
		AT3G55420	-1.00703	0.00171372					AT1G48370	-1.16181	0.0314145
		AT1G74030	-1.23147	0.000943507					AT4G32430	-1.05927	0.0361056
		AT1G12000	-1.09725	0.00501236					AT4G21330	1.74584	0.000253666
		AT2G32020	1.10458	0.0148235					AT4G24970	-1.51657	0.00189603
		AT3G56408	-1.07493	0.0134916					AT5G52280	-1.14343	0.0195249
		AT5G00990	1.46621	8.81247e-05					AT3G44440	1.85233	0.0127522
		AT4G27350	1.60559	4.64412e-06					AT3G00170	-2.28988	0.00954803
		AT1G80780	1.11685	5.39123e-06					AT3G11520	-1.11174	0.0395474
		AT2G36780	1.54867	0.000629728					AT5G66410	-1.03295	0.00655774
		AT4G37410	-1.10643	7.88033e-05					AT5G23170	-1.20247	0.0485475
		AT2G40480	-1.38411	0.00101553					AT2G08680	1.94748	0.00457181
		AT5G45130	1.03445	0.0019784					AT3G04255	-1.64866	0.00836937
		AT1G12030	1.21621	0.00307617					AT1G05337	2.81647	0.0177494
		AT4G28150	1.89406	2.81008e-05					AT5G11260	1.40165	0.00495425
		AT1G08130	-1.06003	0.00958174					AT3G55280	-1.49871	0.00787823
		AT2G41480	-1.86971	0.000104117					AT3G66652	1.23835	0.0338124
		AT5G09565	1.74678	0.00069929					AT3G22210	-1.51652	0.0055984
		AT4G33040	1.52015	0.000239324					AT1G28760	1.04332	0.01129
		AT5G23760	-1.14426	0.0394151					AT5G38340	-1.37979	0.0368477
		AT3G13940	-1.01517	0.000663904					AT1G10260	2.3575	0.00955168
		AT1G66880	-1.08885	0.00152699					AT2G22170	-1.00867	0.0281328
		AT1G51790	-1.47065	0.000851282					AT4G03190	-1.04919	0.0274329
		AT5G11690	1.23113	0.0015572					AT2G18917	2.3837	0.0307766
		AT1G25112	1.37552	0.000337414					AT3G47310	1.04487	0.0441722
		AT2G45540	-1.09835	0.0438707					AT1G33750	-2.56613	0.000804302
		AT3G28160	-1.84323	2.45347e-07					AT2G38170	-1.87871	0.00126741
		AT2G23360	-1.59015	0.000525581					AT2G07705	1.82316	0.0123216
		AT1G05253	-1.13203	0.0282973					AT1G49610	-1.59566	0.00990598
		AT3G11010	2.27016	4.86398e-07					AT5G48400	1.31335	0.0349094
		AT4G24190	1.32797	1.34256e-06					AT1G73640	-2.1973	0.0143916
		AT4G12620	-1.23439	0.00208577					AT1G05860	1.02836	0.00498026
		AT5G15410	-2.30707	9.28601e-09					AT5G02190	-1.9199	0.0402947
		AT4G05150	1.28489	6.01234e-07					AT1G49830	-1.36553	0.0417472
		AT2G23740	-1.02737	0.0220733					AT1G44120	-1.3499	0.0106089
		AT5G48900	-1.55948	8.32258e-07					AT4G24920	-1.02232	0.00151272
		AT5G60710	-1.07917	7.20973e-06					AT1G02260	-1.29284	0.0293937
		AT5G20910	1.23625	0.000112164					AT1G21350	1.49728	0.00896177
		AT5G01450	1.12037	0.00084566					AT1G69960	-1.1495	0.00664653
		AT1G02816	1.30965	3.97551e-05					AT4G24060	-1.0034	0.0423677
		AT5G50630	-1.166	0.0107576					AT3G17130	2.44948	0.00855843
		AT4G24460	-1.182	0.000262274					AT5G58340	1.70488	0.00350054
		AT1G24600	1.15377	0.00342739					AT5G14140	-1.37845	0.0130518
		AT5G35520	1.26564	0.000129281					AT4G12380	2.2879	0.0477789
		AT5G59680	-1.10262	0.015974					AT5G36710	-3.72075	8.80753e-05
		AT2G42485	-1.09092	0.0432749					AT4G22770	-1.29736	0.0236624
		AT5G48830	-1.43435	7.7407e-05					AT5G10030	-1.82683	0.0108662
		AT3G48450	-1.24349	1.12745e-05					AT4G08770	-1.38311	0.0130518
		AT1G01580	-2.59351	0.0119179					AT5G18380	-1.2136	0.00448786
		AT5G58860	-1.1261	0.000630469					AT1G67460	1.50693	0.0185472
		AT5G03140	-1.18357	0.00560523					AT1G66465	-1.07868	0.0177441
		AT5G20790	-1.68017	0.00161826					AT5G15940	1.85903	0.0207534
		AT4G02660	-1.05557	0.0193188					AT5G08880	1.3719	0.0184145
		AT5G43880	-1.05604	0.000765703					AT4G37900	1.49492	0.0101342
		AT5G37020	-1.09355	0.00153725					AT4G28550	-1.46127	0.0174082
		AT1G35560	-1.37101	1.53555e-05					AT5G41765	-1.00724	0.0182848
		AT1G12850	-1.14643	1.14142e-05					AT3G05130	-2.08824	0.00486301
		AT4G10150	-1.1513	0.00845206					AT1G34040	-1.17582	0.0159354
		AT4G39700	1.90589	4.58153e-06					AT3G09200	-1.08557	0.00547019
		AT1G02360	-1.1183	0.00534857					AT3G57950	-1.32572	0.0164116
		AT5G13650	-1.40377	2.00737e-05					AT1G13300	-2.29466	0.00487687
		AT5G49500	-1.01431	0.00448005					AT2G08145	-1.48161	0.0373077
		AT4G37530	1.01007	0.00104357					AT1G61820	-1.76174	0.00987949
		AT1G27060	-1.06313	0.0030422					AT3G46170	-1.11892	0.0319272
		AT4G05100	1.13894	0.000356053					AT1G62225	-1.36611	0.0177494
		AT2G05790	-1.60257	4.01763e-07					AT1G04487	1.18031	0.0377506
		AT1G56340	1.21522	6.97901e-07					AT3G43850	-2.5839	0.00673723
		AT5G14130	-1.01619	0.00140007					AT2G22200	-1.87715	0.00455133
		AT5G19240	-1.01663	0.000988733					AT4G08455	-1.58592	0.00626182
		AT3G15070	1.09515	0.00208116					AT1G35612	-1.26072	0.0462933
		AT5G20700	-1.33852	2.0298e-05					AT2G04795	2.18686	0.0035173
		AT1G75640	-1.14842	0.00542153					AT3G28270	2.13178	0.034481
		AT1G50640	1.08429	8.15523e-05					AT5G15520	-1.52221	0.0145968
		AT1G76590	1.20232	0.00415937					AT4G25260	-1.46406	0.0313231
		AT5G55580	-1.91981	0.000144809					AT1G76465	1.91327	0.0303195
		AT1G24095	1.70931	6.48266e-05					AT3G46730	2.50826	0.00155053
		AT2G34490	-1.34348	8.85429e-05					AT1G26880	-1.03737	0.00993018
		AT5G59310	3.32338	3.6399e-07					AT1G61590	-1.29446	0.0239296
		AT4G23680	1.94924	3.00249e-08					AT1G24330	1.58988	0.0092084
		AT5G63375	2.39604	2.41784e-05					AT2G07799	2.35926	0.0135467
		AT5G54300	1.52695	0.000164761					AT4G19191	1.39923	0.018027
		AT2G07783	1.53791	0.0044107					AT5G43970	-1.10237	0.00863457
		AT3G46600	1.04261	0.00150982					AT3G28200	-1.51772	0.00990598
		AT4G20460	-1.07585	0.0132523					AT3G06450	-1.12559	0.00471444
		AT1G27940	-1.37253	0.00136673					AT1G09110	1.6623	0.0485247
		AT3G01550	-1.10299	0.00142217					AT4G26570	-1.01507	0.00341436
		AT4G09225	-1.09001	0.0102446					AT5G65170	2.24944	0.00869041
		AT4G15450	-1.43873	0.000981268					AT5G41820	1.49421	0.0294128
		AT1G28685	-1.19395	6.74127e-05					AT5G03553	-2.02525	0.0134336
		AT3G25700	-1.43401	7.02338e-05					AT5G59460	-1.49061	0.00364426
		AT1G21170	-1.12782	0.0170318					AT1G48405	2.02036	0.0412235
		AT3G21055	-1.35396	0.00146114					AT3G08855	1.48502	0.0164116
		AT5G38420	-1.96555	1.71471e-09					AT2G28600	-1.2755	0.00156325
		AT3G04760	-1.08673	0.00639519					AT3G04443	-1.32848	0.0159963
		AT5G23010	-1.44036	0.001305					AT1G61970	-1.30872	0.0446879
		AT4G18890	-1.01092	9.9838e-05					AT4G08112	1.28701	0.00329966
		AT5G62040	1.08398	0.000846623					AT5G13655	2.18657	0.000922305
		AT1G62750	-1.04644	3.34167e-05					AT5G01370	-1.68466	0.00925652
		AT1G48920	-1.23631	9.37696e-07					AT2G04965	-1.5343	0.00911117
		AT5G44110	-1.44631	0.0016523					AT5G59613	-1.14427	0.0293251
		AT1G56690	-1.08387	0.00146063					AT1G03130	-1.21081	0.025589
		AT1G26410	-1.33342	0.017054					AT1G63230	-1.34154	0.0441325
		AT3G09890	-1.02486	0.00515543					AT1G73065	2.00327	0.0421836
		AT5G44310	1.76944	0.000181359					AT2G42380	2.07423	0.00402897
		AT3G14880	1.02431	0.00919641					AT1G53541	1.21306	0.0311984
		AT2G36870	-1.39825	5.30796e-05					AT5G47250	1.62256	0.00223051
		AT2G33610	1.1261	0.000362476					AT1G76952	-1.59138	0.00334019
		AT1G19020	1.50486	0.00596975					AT5G09685	1.74599	0.0233483
		AT1G77260	-1.29542	2.392e-05					AT5G39760	-2.16	0.00925652
		AT3G01120	-1.09969	0.000180416					AT1G01930	1.18379	0.0279497
		AT1G53875	-1.09648	0.00505739					AT5G53500	1.33634	0.031848
		AT3G06125	-1.24977	0.004672					AT5G64700	1.79038	0.0291948
		AT5G10840	-1.00973	0.000123665					AT3G60960	-1.10025	0.0261895
		AT4G25670	1.12812	8.02582e-06					AT2G34770	1.54757	0.0176573
		AT3G55800	-1.05998	3.18923e-07					AT3G08845	1.41465	0.0223166
		AT1G80340	-2.41716	1.66336e-06					AT1G65520	-1.16071	0.00822161
		AT4G18140	1.01207	0.00804743					AT2G46150	-1.53924	0.0111298
		AT3G24000	2.40249	1.48087e-05					AT1G73470	1.00151	0.00451182
		AT1G49430	-1.48214	0.000328612					AT2G33760	-2.12694	0.0114183
		AT4G29060	-1.12932	0.00331443					AT1G04583	1.87471	0.0291121
		AT3G06145	-1.28194	0.0216452					AT3G48580	2.25033	0.00260265
		AT4G33400	-1.17939	0.0291486					AT5G01095	1.44932	0.0136204
		AT5G42270	-1.66721	3.97694e-07					AT5G09160	1.08063	0.0481732
		AT1G73260	1.2507	0.0215093					AT5G00615	2.33735	0.0267617
		AT4G40010	1.04357	0.0204052					AT5G62865	-1.30899	0.00331799
		AT3G16460	-1.15441	0.000271041					AT1G70420	-1.96485	0.0177721
		AT4G15490	1.14456	0.000652569					AT5G50990	-1.08313	0.00708178
		AT1G80890	1.13637	0.00517581					AT2G07656	2.39206	0.00469908
		AT2G31280	-1.49511	2.64721e-05					AT5G65550	2.41603	0.00805351
		AT5G01520	1.9285	4.66246e-06					AT1G55980	1.5364	0.0141519
		AT5G66770	-2.1462	2.3593e-06					AT1G55450	-2.13831	0.029215
		AT2G22250	-1.13117	0.00383403					AT5G35688	1.55287	0.0481732
		AT5G64120	-1.69774	0.00297699					AT5G18260	-1.02482	0.0058143
		AT1G15330	1.15014	0.00143685					AT5G38320	-1.65843	0.0367172
		AT1G76970	1.03677	3.77073e-05					AT1G70860	-1.63997	0.0486564
		AT5G60450	-1.7961	4.18261e-06					AT2G33793	-1.74654	0.0282125
		AT5G39610	1.23735	0.0188337					AT3G60450	-1.33229	0.00847137
		AT1G30510	-1.65435	0.00138316					AT2G44010	-2.41056	0.00836974
		AT3G13330	-1.29605	0.00371943					AT1G31820	1.99221	0.0178977
		AT3G57670	1.11688	0.00880992					AT3G56020	-1.50286	0.00471102
		AT2G03140	-1.08292	0.0405139					AT4G29690	-1.45797	0.0435668
		AT3G03280	1.50142	0.000536672					AT1G07860	1.04394	0.0375817
		AT1G47480	-1.00025	0.00022385					AT3G58865	-2.31061	0.000340692
		AT1G75180	1.07908	1.81478e-05					AT2G11891	1.53352	0.000236128
		AT4G15540	1.27657	2.37094e-06					AT1G27120	1.00102	0.0149782
		AT1G29965	-1.0181	0.00847367					AT3G22436	-1.1089	0.0333421
		AT1G71990	1.13705	0.000196139					AT1G14720	-1.21864	0.0022924
		AT1G53560	1.70136	1.60805e-06					AT1G11380	1.55347	0.0419338
		AT3G02760	-1.16405	0.000534071					AT3G04010	1.09011	0.00785584
		AT1G15290	-1.35286	0.000160153					AT2G42270	2.06529	0.0167106
		AT1G75140	-1.06317	0.0490493					AT2G37600	-1.16331	0.0210947
		AT3G01680	-1.03254	5.77405e-05					AT2G28426	2.41109	0.000871355
		AT5G47560	-2.14596	7.86822e-07					AT1G64355	-1.07638	0.00708178
		AT1G04247	1.23691	0.0057699					AT3G02545	-1.02428	0.0291948
		AT1G42970	-1.38543	3.58052e-11					AT1G05733	-1.28357	0.0406004
		AT3G52605	-1.07009	0.00845206					AT3G29470	2.60019	0.000173027
		AT1G70060	-1.194	5.15291e-05					AT4G37170	-1.7173	0.0121309
		AT5G05250	-1.97567	0.000306578					AT5G23950	1.15717	0.0291665
		AT3G03341	2.54321	7.88742e-06					AT3G20600	-1.94974	0.027556
		AT5G22300	-1.52381	0.00228248					AT2G32340	1.63193	0.0159239
		AT1G53180	1.17221	9.73244e-05					AT5G16900	2.15547	0.0319272
		AT3G51530	1.10894	0.00138344					AT4G37160	-1.6483	0.0498592
		AT5G37130	-1.27364	0.00062369					AT5G53990	-1.23074	0.0274812
		AT1G58235	-1.32548	2.392e-05					AT5G25630	1.03006	0.00365706
		AT3G13277	1.46628	0.000447768					AT4G13577	-1.95808	0.0147682
		AT3G48700	-1.20356	0.0158273					AT4G35130	-1.03267	0.0290548
		AT2G40475	-1.70131	9.2092e-06					AT4G26130	-1.60427	0.00450962
		AT3G09570	2.02356	6.79336e-07					AT3G48180	-1.57016	0.0106553
		AT5G44080	1.12342	1.92408e-05					AT3G06680	-2.14919	0.00507995
		AT5G01890	-1.10318	0.002233					AT1G30210	-1.48225	0.00139902
		AT1G34320	-1.01345	0.00495071					AT5G03552	-1.97155	0.00265129
		AT4G32910	1.12277	0.000646342					AT2G17780	-1.08676	0.0246564
		AT1G56670	-1.12008	0.00606112					AT5G65683	3.4911	0.00153376
		AT2G30362	1.20261	0.000293234					AT5G56200	-1.79061	0.0387144
		AT4G02940	-1.00658	0.00124051					AT1G71360	-1.16909	0.0145121
		AT1G67420	-1.38359	0.000327581					AT4G09110	-1.0671	0.0425423
		AT3G25560	-1.51069	0.00151437					AT4G13210	-1.68995	0.0364614
		AT5G42880	-1.45453	0.00256383					AT1G04030	-1.26488	0.0052612
		AT5G62410	-1.50846	0.00384294					AT3G61410	1.57943	0.00471102
		AT2G04240	1.23315	0.00112919					AT3G15680	-1.82832	0.0361636
		AT2G28950	-1.06463	0.000142734					AT2G00820	3.14077	0.00512757
		AT1G17100	-1.07904	0.000664314					AT5G65730	1.28962	0.0371102
		AT1G77290	1.89136	4.62622e-06					AT5G66150	1.94285	0.021489
		AT1G56430	-1.64621	9.18904e-05					AT2G31680	1.03968	0.0233138
		AT4G14040	-1.23842	3.12985e-05					AT5G41025	-1.50956	0.0207534
		AT1G25530	-1.31747	0.00155087					AT5G03130	-1.40764	0.0203986
		AT1G48750	-1.02499	0.00153084					AT2G29010	-1.49272	0.0312706
		AT4G38850	-1.04834	0.00739493					AT4G21060	1.06713	0.0329818
		AT4G34710	-1.20931	0.000279848					AT4G34950	-2.12685	0.00182742
		AT4G25810	1.9541	1.6103e-05					AT5G07630	-1.36406	0.00461719
		AT4G01360	1.01851	0.000821638					AT1G04040	-1.29224	0.00646651
		AT4G33610	1.04774	0.0430021					AT4G36490	3.27462	0.000915828
		AT1G01180	-1.18489	0.0141242					AT1G09537	1.78093	0.0146954
		AT3G07720	-1.30556	0.000243121					AT1G73280	-1.21204	0.046331
		AT1G61420	-1.05558	0.00609717					AT2G07648	1.99006	0.002177
		AT2G43010	1.9499	7.14175e-08					AT3G11150	-1.14572	0.00431012
		AT5G09850	-1.33737	0.000103627					AT4G26140	1.37223	0.0205851
		AT3G53480	-1.479	0.011666					AT1G64561	2.2416	0.00471102
		AT5G59450	1.32767	3.50462e-06					AT2G42800	-1.23846	0.0341399
		AT2G36770	1.23262	0.00286511					AT5G39740	-1.12802	0.00917022
		AT3G03060	1.2872	0.000109951					AT1G27750	1.14475	0.0144411
		AT3G25690	-1.45638	0.00342112					AT2G07735	2.44244	0.00881213
		AT1G11120	-1.0646	0.000917155					AT5G16230	-1.78217	0.00372086
		AT4G36600	2.70254	1.50691e-06					AT3G12670	-1.04666	0.00717596
		AT1G48130	1.97839	0.00143959					AT2G27170	-1.15535	0.0264764
		AT1G53500	-1.06262	0.000633268					AT2G28320	1.08008	0.00884271
		AT4G34881	-1.40499	1.24293e-05					AT4G34480	1.19319	0.0278479
		AT1G67590	-1.12545	0.000214315					AT4G33440	2.14228	0.00366046
		AT5G27030	-1.07449	0.00561949					AT2G47720	1.48549	0.0349541
		AT3G01500	-1.02153	0.0106629					AT1G71420	-1.79221	0.0273577
		AT4G11420	-1.24011	1.27384e-07					AT4G33260	-1.43635	0.0217324
		AT1G15860	1.17068	7.2656e-05					AT5G51795	-1.81559	0.0053458
		AT1G14430	-1.50415	9.2092e-06					AT1G05440	-2.51144	0.00112461
		AT4G10500	1.1271	0.000175783					AT5G26731	-1.87359	0.011617
		AT5G45070	-1.86322	0.000372176					AT2G37890	-1.36852	0.0192028
		AT3G08040	-1.36858	0.000674485					AT2G41070	1.0081	0.0465314
		AT1G44575	-1.0952	6.51055e-07					AT1G61660	1.29064	0.0259302
		AT5G48485	-1.26852	0.021636					AT4G09490	-1.78376	0.0315522
		AT2G42840	-1.52273	6.03376e-05					AT1G52430	-1.6001	0.0114694
		AT1G19610	1.19784	0.0161497					AT3G44800	-1.219	0.0170987
		AT4G38120	-1.12604	0.00040693					AT1G19190	-1.7742	0.0407388
		AT3G44380	-1.35488	0.00083705					AT5G54140	-1.866	0.00317433
		AT1G51800	-1.09358	0.00191186					AT3G47830	-1.21521	0.0422782
		AT1G78970	-1.37595	0.000496083					AT3G23260	1.23513	0.00658236
		AT1G07070	-1.0514	0.00650575					AT1G69620	-1.21032	0.0192281
		AT3G02050	-1.17826	1.07258e-05					AT4G10630	-2.21727	0.00133214
		AT1G09765	-1.2101	0.00022712					AT3G28857	1.8445	0.0107201
		AT1G28280	-1.30266	1.19494e-05					AT4G28020	1.28361	0.0315301
		AT3G61930	-1.15434	0.00185076					AT5G18840	-1.61771	0.0492945
		AT3G08375	1.35153	0.00618506					AT4G31370	2.53237	0.0146684
		AT2G00340	3.06109	2.52453e-07					AT1G16070	-1.31817	0.0168098
		AT1G04560	2.35607	0.000646621					AT4G04640	-1.17781	0.00325298
		AT3G47860	1.4215	1.20589e-05					AT1G80770	-1.00321	0.0247449
		AT1G03510	-1.04262	0.00319802					AT5G24870	1.01002	0.00225081
		AT3G53280	1.85168	2.1441e-06					AT3G52490	1.12865	0.00348258
		AT3G61060	1.00204	0.0397113					AT4G24480	1.55476	0.0129106
		AT5G48010	-1.19139	0.0092862					AT5G22810	1.28472	0.0167836
		AT4G39960	-1.49131	7.62323e-06					AT1G64405	-2.41837	0.0160379
		AT4G18270	1.74807	0.00182722					AT3G09020	-1.08049	0.0341324
		AT4G05070	2.57919	2.53567e-07					AT1G51060	-1.31417	0.0129549
		AT3G17520	2.34401	0.000142332					AT2G34570	-1.12073	0.0316747
		AT2G22830	1.00225	0.0168457					AT5G20880	-1.06809	0.0464109
		AT5G13730	-1.20013	7.19333e-05					AT1G02890	1.17316	0.00480491
		AT5G55390	-1.26791	0.000684143					AT1G47720	-1.27626	0.00966821
		AT4G34740	-1.43403	1.7925e-06					AT2G18969	-1.36335	0.00066464
		AT2G40940	-1.2314	0.000162657					AT4G36140	-1.13313	0.0447093
		AT4G00090	1.07353	0.00167602					AT4G16580	1.2665	0.00282494
		AT4G29720	-1.51045	2.51838e-09					AT1G27840	1.25314	0.00584551
		AT4G22240	2.06443	6.82903e-09					AT4G15765	1.29466	0.00574321
		AT3G03475	-1.95844	2.42224e-06					AT3G49155	1.98595	0.0233561
		AT3G10985	1.65741	0.000240307					AT1G10240	1.10988	0.0273577
		AT1G16410	-2.40105	0.000446072					AT4G18395	1.37519	0.0339655
		AT2G30820	-1.28093	5.77405e-05					AT3G15570	-1.1836	0.00490479
		AT5G10120	1.85832	2.02525e-06					AT5G18980	2.1306	0.00101349
		AT2G02710	1.67232	1.78207e-05					AT2G32140	2.13656	0.0217928
		AT1G25500	-1.05161	0.00443172					AT5G15025	-2.0281	0.0224723
		AT1G77120	1.60453	0.00165269					AT5G10890	2.28281	0.0321929
		AT1G50590	1.46983	9.51185e-05					AT5G07820	-1.13858	0.0370065
		AT1G64980	-1.36053	0.000145767					AT1G55940	-1.68188	0.0205532
		AT2G47910	-1.16229	0.00226512					AT3G55390	-1.35342	0.0171353
		AT1G62422	-1.1053	0.00265122					AT1G17210	1.01269	0.0084969
		AT2G23640	1.0351	0.00437221					AT1G68320	1.87618	0.00608708
		AT3G18780	-1.31251	1.9477e-05					AT3G55820	-1.83117	0.00911117
		AT1G16850	1.08997	0.00980488					AT1G45015	-1.65415	0.0456664
		AT1G44740	-1.02976	0.000208069					AT4G39010	-1.50731	0.0231615
		AT3G21140	1.68684	1.15637e-05					AT4G38240	-1.07074	0.0493775
		AT1G63000	-1.0439	5.22439e-06					AT2G25780	1.85069	0.0189475
		AT4G08295	-1.00756	0.00221115					AT3G10140	-1.55407	0.000922923
		AT1G77530	-1.25857	2.81865e-05					AT5G44730	-1.24726	0.00215097
		AT1G10480	1.32333	0.000288586					AT5G04160	-1.33932	0.00323151
		AT1G23550	1.16299	0.000624282					AT5G55610	-1.03523	0.00618178
		AT5G12850	-1.13878	0.000321334					AT4G05053	1.36355	0.013745
		AT1G07645	1.0486	0.00865722					AT5G65230	1.42845	0.00993018
		AT5G39570	-1.02086	0.000651958					AT5G40720	-1.22615	0.00897179
		AT5G46800	-1.34352	7.00383e-07					AT1G64920	-1.75687	0.0119462
		AT2G26890	-1.11626	0.0425632					AT5G66590	-1.32363	0.0258598
		AT5G45780	1.07986	0.00136433					AT1G49840	1.91254	0.000628121
		AT2G14880	1.32359	3.26062e-05					AT5G16250	-1.37299	0.000742293
		AT3G50590	-1.12747	5.78624e-05					AT4G25830	1.03425	0.0260017
		AT1G68500	1.25103	0.00338517					AT1G05153	-1.43436	0.0112082
		AT3G21760	-1.2073	4.79729e-07					AT5G50540	1.77219	0.0216009
		AT2G39700	-1.82764	1.14396e-06					AT1G04280	-1.21358	0.00362904
		AT3G51980	1.37437	1.37172e-05					AT5G02460	1.30903	0.0239804
		AT1G55820	-1.02617	0.0113235					AT1G09220	-1.14529	0.00634406
		AT5G59300	1.3994	0.00316909					AT4G09805	-1.81371	0.00880871
		AT3G51075	-1.10589	0.00640697					AT2G18735	-1.51401	0.0279467
		AT1G16720	-1.04176	0.000346499					AT5G54280	-1.12274	0.0287545
		AT4G02110	-1.00824	0.00906221					AT1G74390	-1.18973	0.00690836
		AT3G28070	-1.29351	0.00140408					AT4G23510	-1.48592	0.0380587
		AT4G19690	-3.19036	0.000676698					AT3G59980	-1.06787	0.00454709
		AT4G01037	1.03483	4.36067e-05					AT2G07701	2.20877	0.00701202
		AT2G39450	-1.30808	5.75729e-05					AT1G16150	1.20852	0.0490013
		AT2G13360	-1.48341	1.39981e-06					AT3G01220	1.26128	0.0343596
		AT3G25500	-1.4201	0.000276575					AT2G24800	-1.28413	0.0301134
		AT3G51810	1.7186	0.000389894					AT5G57260	3.07062	0.00277363
		AT3G60740	-1.1054	0.00676155					AT2G20450	-1.02288	0.0179265
		AT3G53040	3.02833	8.26795e-07					AT4G08450	-1.10969	0.0295625
		AT5G66170	1.6152	0.000367262					AT4G39390	-1.06463	0.0159006
		AT3G09162	-1.0381	0.0159476					AT1G64450	-2.48815	0.0140798
		AT3G50940	1.02081	2.37094e-06					AT2G20590	-2.19689	0.000753707
		AT2G39725	1.60194	0.00109402					AT4G26810	-1.21049	0.00431022
		AT2G36590	-1.18286	0.00375235					AT5G06885	1.96337	0.0169119
		AT5G18070	-1.01774	0.0260652					AT3G45590	-1.3176	0.0420739
		AT3G54100	-1.10641	0.00096917					AT2G26590	1.00559	0.025575
		AT3G09895	-1.0551	0.0171239					AT1G08645	2.8883	0.0432094
		AT2G35300	1.99348	0.000147772					AT1G53530	1.09854	0.0120969
		AT3G45780	-1.02092	0.0050945					AT2G00410	-1.74925	0.0103492
		AT3G06355	2.02466	0.00190929					AT2G19880	-1.17792	0.00928517
		AT1G70850	-1.12391	0.00486019					AT5G38690	-1.28924	0.00842708
		AT4G01430	-1.11452	0.000624898					AT4G16270	1.56195	0.012512
		AT1G07893	-1.05178	0.0047883					AT5G28913	-2.56762	0.00285095
		AT4G14940	-1.20237	0.00240234					AT2G07340	-1.07283	0.0108895
		AT1G32440	-1.25724	9.52086e-06					AT2G45180	-1.56845	0.0206907
		AT5G20230	1.47327	0.0318576					AT1G51645	-1.09886	0.0171474
		AT3G25830	-1.61805	6.11506e-06					AT3G14550	-1.1357	0.0245484
		AT5G53420	-1.23834	0.00187804					AT5G49525	-2.88773	0.00879859
		AT4G18372	-1.04964	0.00826226					AT2G38195	1.11871	0.0150096
		AT1G07373	1.37415	0.00434118					AT4G08815	1.34957	0.0154729
		AT3G19710	-1.38188	0.015128					AT1G08765	-1.36199	0.0276459
		AT3G54000	1.15103	0.00153983					AT5G55990	-1.01289	0.0229399
		AT1G79430	1.17104	3.00772e-05					AT4G08305	-1.33889	0.0017057
		AT5G22470	1.25873	0.0157973					AT4G28380	1.3384	0.0256384
		AT1G65540	-1.04679	6.18033e-05					AT1G47655	1.45212	0.048073
		AT5G07940	-1.01705	0.00545895					AT3G51150	-1.71062	0.000840679
		AT2G03760	1.70526	3.42675e-05					AT3G53890	-1.62207	0.0252514
		AT1G09560	-1.5905	0.000543529					AT1G79070	-1.03948	0.0102113
		AT1G71790	1.03338	0.00153813					AT5G05860	-1.4325	0.0080237
		AT3G09085	1.98396	4.52875e-05					AT5G42445	-2.37633	0.00518203
		AT1G28440	-1.58691	5.42192e-06					AT5G00400	2.06796	0.0218609
		AT2G20550	1.65809	4.62589e-05					AT3G57760	2.04824	0.0118609
		AT1G30380	-1.1425	0.000307242					AT5G45580	-1.36217	0.0115521
		AT5G44572	1.24612	0.000673447					AT1G16489	-1.7324	0.00168686
		AT1G14920	-1.69656	0.000151723					AT1G54500	-1.3707	0.00911117
		AT3G06760	1.40804	0.000280335					AT3G56910	-1.10732	0.00177087
		AT3G10160	-1.10548	5.96213e-06					AT3G05980	-1.98171	0.0051584
		AT2G25737	-1.17999	0.000367262					AT5G54569	-1.29226	0.0149882
		AT2G35859	-1.64052	4.8274e-06					AT1G71230	1.08952	0.0070018
		AT1G74720	-1.0937	0.000451101					AT3G28153	1.16522	0.0488222
		AT2G28400	1.14318	0.0130634					AT3G01260	-2.55331	0.00672131
		AT3G07370	1.3649	5.775e-05					AT3G08045	-1.26877	0.0187233
		AT5G06710	1.14608	0.00187376					AT5G57780	-1.20204	0.0489626
		AT1G07650	-1.20485	0.000117699					AT2G38060	-1.47118	0.0445164
		AT2G34680	-1.06194	0.0323499					AT3G25430	-1.42688	0.0232757
		AT1G01470	1.2942	0.000290337					AT3G09780	-2.23832	0.0274249
		AT1G19660	1.17369	0.000109871					AT5G02755	-1.40951	0.022742
		AT1G12110	-1.30577	2.38915e-05					AT1G55380	-1.43318	0.0117163
		AT3G25110	1.91474	7.81265e-08					AT5G47360	-1.14903	0.0225458
		AT1G11400	1.03619	0.000373631					AT3G57120	-1.04406	0.00248966
		AT4G08850	-1.59498	4.84711e-05					AT1G04410	-1.31035	0.00517914
		AT2G07754	1.11377	0.00511103					AT3G44960	-1.51394	0.0221925
		AT4G09310	-1.02531	0.01756					AT2G14820	1.00221	0.0238417
		AT2G36570	-1.60389	0.000109513					AT5G04510	-1.01039	0.0387813
		AT1G78995	-1.9181	2.71432e-06					AT3G18550	2.41981	0.0412235
		AT5G06060	-1.05313	4.54297e-05					AT5G62990	-1.12346	0.0169809
		AT3G06868	-1.40445	0.0015751					AT5G61170	-1.10375	0.00919968
		AT5G10470	-1.60613	8.32258e-07					AT3G12980	1.37937	0.0184255
		AT1G55265	-1.25328	0.0024737					AT1G05243	1.62489	0.0415252
		AT5G10300	1.39771	5.44236e-06					AT5G46440	-1.50314	0.0170638
		AT2G18790	-1.02897	0.00326912					AT2G38670	-1.07137	0.00173419
		AT5G49690	1.81159	3.64481e-06					AT2G30250	1.21442	0.0136652
		AT1G27990	1.21828	0.00455709					AT1G07660	-1.11609	0.0085503
		AT5G09920	1.2168	0.00234227					AT5G19600	-1.22463	0.0379086
		AT3G19430	-1.17901	0.0360615					AT3G29770	1.03383	0.0012827
		AT1G21760	1.003	0.00600829					AT1G28620	-1.04251	0.000942853
		AT1G74470	-1.28015	0.000207544					AT1G78210	-1.92524	0.0025698
		AT5G47490	-1.6057	0.00536957					AT5G64110	-3.23954	0.00184059
		AT1G15310	-1.02156	0.011508					AT2G24300	1.21377	0.0138338
		AT4G35840	1.0433	0.00231295					AT1G07820	-1.26434	0.0049948
		AT1G11450	-1.15656	0.00463314					AT4G12500	-1.15387	0.00994864
		AT2G18150	-1.09631	0.036532					AT4G31400	1.0455	0.0232757
		AT2G46720	1.18037	5.05002e-05					AT3G25590	2.26637	0.00471102
		AT1G22410	-1.4104	0.000150346					AT5G23710	1.05784	0.011903
		AT5G59090	-1.53734	0.00266176					AT4G02800	-2.36316	0.0383142
		AT2G45470	-1.94644	2.80854e-07					AT2G07634	2.15133	0.0209596
		AT2G30360	1.21047	0.000261089					AT3G09250	-2.54919	0.00798285
		AT5G21482	-1.2169	1.45977e-05					AT4G30290	-1.27572	0.0324142
		AT3G09650	-1.19671	0.000734361					AT3G57965	-1.4626	0.00956303
		AT4G16983	-1.5129	0.000102493					AT3G13740	-1.12313	0.0122764
		AT3G19660	-1.37975	0.00019144					AT3G04920	-1.16884	0.0183424
		AT3G62560	1.43676	3.50073e-07					AT5G02595	1.51791	0.0270043
		AT5G48560	-1.19728	0.0150117					AT4G00810	-1.00501	0.0393379
		AT5G04960	-1.40265	0.001416					AT3G45443	-1.07735	0.0371715
		AT5G20830	1.66873	4.52136e-06					AT5G36180	-1.83321	0.027189
		AT1G16400	-1.88896	0.000281557					AT5G60120	1.23786	0.00362904
		AT1G41830	-1.41338	0.000161469					AT1G68620	1.55283	0.00880176
		AT5G49740	-1.31959	0.00233251					AT1G08937	-1.21416	0.0353526
		AT3G25670	-1.01758	0.0284888					AT4G36740	1.81178	0.0424653
		AT5G47910	-1.43876	0.000446073					AT3G07870	1.88829	0.00616112
		AT5G13820	1.14318	0.00061687					AT1G75880	-1.36244	0.0176703
		AT4G29360	1.54727	5.26743e-06					AT4G33270	-1.53561	0.0285598
		AT1G21880	-1.21792	0.00302265					AT1G17600	1.74901	0.0022924
		AT1G80110	2.15197	1.71668e-06					AT3G03565	-1.46007	0.0355737
		AT5G01050	-1.07081	0.00261069					AT4G09320	-1.25879	0.0030507
		AT3G09710	-1.31658	0.000641964					AT2G28930	-1.37995	0.0114183
		AT1G77690	-1.45489	2.31911e-05					AT1G53590	1.34428	0.00341857
		AT2G25890	1.25162	0.0123046					AT5G50660	-1.46868	0.0201829
		AT5G04370	1.13319	0.00243588					AT1G10780	-2.08651	0.005044
		AT5G38200	1.30143	0.000147772					AT5G05800	1.13389	0.00500139
		AT3G19440	-1.308	0.00354327					AT3G27210	-1.84606	0.004818
		AT1G36180	-1.12902	0.00223251					AT4G16740	-3.04558	0.00256821
		AT1G04737	1.189	0.00243542					AT4G39740	-1.51815	0.0324842
		AT1G72755	1.59859	1.16331e-06					AT2G12646	-1.32366	0.02797
		AT5G13870	1.154	0.00165506					AT3G16330	1.91155	0.044692
		AT2G30150	-1.46349	1.95943e-05					AT5G16235	-2.0254	0.0111005
		AT1G60270	-1.2159	0.00221821					AT1G46264	1.27908	0.00342047
		AT3G51070	-1.02093	0.0042845					AT5G64470	1.17873	0.00263472
		AT4G07400	-1.34839	3.28732e-05					AT3G11440	1.4023	0.00609912
		AT5G12840	1.19155	7.97044e-05					AT5G24780	-1.47916	0.0242706
		AT2G41100	1.74973	0.00170143					AT1G62610	-1.80223	0.000400264
		AT1G62300	-1.12114	9.77878e-07					AT1G17970	-1.52929	0.0039723
		AT3G21755	-1.20302	3.71755e-07					AT3G17380	-2.45444	0.00182718
		AT2G31750	-1.11575	2.80628e-06					AT3G15940	-1.08586	0.0118686
		AT1G25570	-1.24459	5.55571e-05					AT1G34418	-1.73337	0.0179338
		AT3G58810	-1.13176	0.0197288					AT4G08250	1.47477	0.0341399
		AT1G07900	1.66451	1.0812e-05					AT1G75750	2.24173	0.0190879
		AT2G29690	-1.41274	0.000655175					AT3G26700	1.00403	0.0283841
		AT4G25960	-1.14337	0.00496599					AT2G17770	-1.61023	0.0145121
		AT4G18570	-1.44859	5.61589e-05					AT1G13000	-1.63508	0.00991738
		AT5G47530	1.28692	0.000566482					AT2G04621	1.00242	0.0176703
		AT2G36010	-1.48494	0.00177978					AT4G18195	-1.27697	0.0359163
		AT4G36880	1.3305	0.00326565					AT3G22760	1.99855	0.00217698
		AT1G47278	1.07319	0.00571609					AT1G04933	-1.75181	0.0449706
		AT3G15990	1.05349	0.00139292					AT4G35240	1.46626	0.00228813
		AT1G32450	-1.70551	2.2584e-05					AT5G07475	-1.8823	0.0216584
		AT5G54580	1.11479	0.00159334					AT1G24240	-1.50525	0.00715587
		AT3G25820	-1.64291	3.05697e-05					AT3G60850	1.23301	0.00166056
		AT5G01175	1.5119	0.000675121					AT4G32270	-1.31766	0.00127086
		AT5G66052	1.82058	0.000707751					AT5G07650	1.73366	0.0316747
		AT2G41650	-1.36215	0.000310975					AT5G23910	-1.27015	0.0431678
		AT5G17410	1.1105	0.000203017					AT1G78460	-1.29043	0.00471102
		AT3G29575	1.03293	5.43276e-05					AT1G43895	1.24709	0.0338448
		AT2G43020	2.0014	7.35173e-09					AT5G39020	-2.16339	0.012647
		AT5G64770	-1.30326	0.000552248					AT5G42450	-1.73689	0.028867
		AT4G18030	-1.29897	6.05153e-05					AT5G17270	1.34755	0.00779217
		AT4G35510	-1.09016	0.0027689					AT4G09300	2.51706	0.00586457
		AT1G04103	1.06255	0.00265027					AT2G07515	1.81177	0.0309277
		AT5G47180	1.0463	0.000542379					AT5G57520	-1.07152	0.023965
		AT5G62480	1.25003	0.00211259					AT4G39470	1.11679	0.00263024
		AT5G01200	1.08672	0.00069929					AT4G34870	-1.55938	0.0203053
		AT5G08020	-1.30946	0.00393137					AT1G61640	2.02489	0.0127214
		AT1G31420	-1.20938	1.82583e-06					AT1G67970	-1.03592	0.031742
		AT5G45430	-1.35611	2.44047e-07					AT4G35480	-1.10178	0.0443004
		AT1G23730	1.565	0.000115119					AT4G35800	1.15166	0.0270532
		AT1G65690	-1.02996	0.0162362					AT1G08733	1.4243	0.0393889
		AT1G70070	-1.02651	0.0199201					AT4G34510	2.47385	0.00550955
		AT3G59410	-1.21216	5.22439e-06					AT3G48880	1.05048	0.00107013
		AT1G68870	1.32282	1.47897e-05					AT2G23530	-1.65778	0.040153
		AT1G49760	-1.407	2.10919e-06					AT2G46300	1.90522	0.00958417
		AT3G25190	-1.32807	0.00545895					AT3G59068	-1.23037	0.0495707
		AT1G30200	1.99562	2.88448e-07					AT2G11140	-1.30282	0.0025407
		AT1G70700	-1.15374	0.000179331					AT3G11415	-1.13383	0.0347895
		AT1G80270	-1.16041	0.000111551					AT1G62330	-1.34178	0.00202484
		AT5G01015	-2.48701	2.51861e-05					AT3G25890	1.26847	0.040709
		AT4G34730	-1.4713	5.26521e-05					AT1G16490	-1.6316	0.00260631
		AT1G73650	-1.0102	0.00294241					AT2G30010	-1.01975	0.00058991
		AT3G06290	-1.08729	9.50292e-06					AT1G80730	-1.14555	0.0359003
		AT3G18773	1.02956	0.0105124					AT3G44420	-2.15708	0.012647
		AT2G38210	-2.01755	6.11993e-06					AT1G11420	-1.41599	0.0301989
		AT5G56680	-1.00764	3.25782e-05					AT5G10572	-1.26257	0.0428449
		AT1G66700	-2.22213	0.000300176					AT3G62740	2.06898	0.0161688
		AT1G67740	-1.32648	1.67965e-05					AT3G60245	-1.12082	0.0118994
		AT1G14150	-1.05127	0.00105741					AT4G23050	1.2843	0.00610227
		AT5G59320	4.14741	4.11435e-07					AT1G13930	-1.362	0.0330291
		AT4G17810	-1.09488	0.00563071					AT5G63200	1.0337	0.00366046
		AT5G64290	-1.04187	5.94476e-05					AT1G14210	2.18023	0.00991738
		AT2G21240	1.09648	0.00651001					AT1G48730	1.24444	0.0211848
		AT5G61840	1.42389	2.48177e-05					AT1G15040	-1.18841	0.00550955
		AT3G09590	-1.0813	0.00455709					AT5G07790	1.11756	0.00491995
		AT2G40150	-1.45105	1.98006e-05					AT2G04650	-2.25635	0.00602673
		AT3G50740	-1.0638	0.000399811					AT1G04810	1.38822	0.0018527
		AT4G35090	-1.15271	0.000628755					AT2G45350	2.23459	0.00153189
		AT2G37280	-1.06925	0.00481099					AT5G12000	2.59033	0.0185672
		AT1G33811	-1.22684	0.000427284					AT2G40765	-1.22846	0.00158406
		AT1G49130	1.46064	0.00676835					AT3G15635	-1.39252	0.0443094
		AT2G43700	-1.04046	0.00273801					AT3G51230	-2.54227	0.0115521
		AT1G22530	-1.39724	3.04893e-06					AT2G03160	1.04394	0.00115176
		AT5G20020	1.25814	2.25769e-06					AT4G06875	1.64475	0.00486487
		AT3G55690	-1.05993	0.015974					AT5G25451	1.79645	0.0264764
		AT5G65140	1.50164	0.00140885					AT5G42420	-1.26006	0.0061261
		AT4G22580	-1.15227	5.85181e-05					AT1G24430	-1.37926	0.0236304
		AT2G39130	-1.40927	7.82197e-05					AT3G14150	-1.14403	0.0429891
		AT2G41290	-1.05834	0.00283769					AT1G34210	-1.08671	0.0158146
		AT5G36220	-1.01762	0.0137298					AT1G62355	-1.69505	0.0179267
		AT3G16400	-1.12961	0.000196958					AT2G41550	2.04379	0.00259041
		AT1G17810	1.56605	0.0041653					AT4G00310	-1.75092	0.0061261
		AT4G19370	-1.00643	0.00818995					AT3G27360	-1.18863	0.0102035
		AT3G55350	-1.23639	0.00857433					AT4G21700	1.61539	0.0301222
		AT4G25225	2.2422	4.6304e-06					AT2G32410	1.11	0.0352806
		AT4G28080	-2.66827	5.30936e-07					AT1G12740	1.65227	0.00910312
		AT1G22180	1.16462	0.0015086					AT5G13830	-1.26954	0.0129041
		AT2G19150	1.07344	7.11799e-05					AT2G07685	2.47174	0.0271395
		AT1G08920	2.32813	4.4056e-06					AT4G40040	-1.54269	0.00685246
		AT1G04020	-1.32234	0.00201637					AT3G61680	-2.01438	0.0438611
		AT1G17450	-1.01184	0.0270845					AT4G19660	1.99663	0.00101192
		AT5G03180	1.12617	5.44412e-05					AT4G33050	-1.77664	0.0146519
		AT3G60190	1.45884	6.60498e-07					AT4G22233	-1.09682	0.0405179
		AT5G06180	-1.01183	0.0218403					AT1G04200	-1.09639	0.0114183
		AT5G10580	-2.51476	5.5454e-06					AT5G03710	1.44175	0.00318227
		AT4G11240	1.05091	0.000277644					AT3G44740	-2.97284	0.0322926
		AT4G06746	1.28624	1.57779e-05					AT5G11510	1.04332	0.0122387
		AT3G55090	1.48675	0.00326153					AT3G18900	1.67584	0.0255885
		AT1G49580	-1.10468	0.0020216					AT4G19645	2.72321	0.000285607
		AT2G45750	-1.37892	0.000473118					AT3G63150	1.23743	0.00377648
		AT3G49990	-1.0901	0.000364655					AT5G33210	1.1898	0.00514841
		AT4G35930	-1.07973	0.00618879					AT2G26760	-2.25834	0.0050896
		AT1G04790	-1.22844	0.000660046					AT3G05145	1.58541	0.0208817
		AT1G09200	-1.44928	0.00126184					AT5G02350	-1.06603	0.0265066
		AT3G03710	-1.73902	3.54422e-08					AT5G38070	1.4945	0.0166513
		AT1G01060	-1.91804	1.5532e-06					AT5G50315	-1.31087	0.0226854
		AT2G37870	1.3699	0.0068489					AT1G08633	2.32086	0.0178645
		AT1G54150	1.01071	0.00120743					AT4G30130	1.49304	0.00360688
		AT3G08640	-1.2201	3.13408e-05					AT1G67710	1.60992	0.0335366
		AT5G45472	-1.09828	0.000570305					AT3G06110	-1.0094	0.00224663
		AT3G28180	-1.28918	0.000674755					AT3G13680	1.69708	0.0188188
		AT3G23510	-1.25516	1.38389e-05					AT4G35780	1.13609	0.0422929
		AT5G19090	-1.38734	0.000156528					AT2G22360	1.23979	0.0454125
		AT2G34170	-1.01955	0.000518397					AT3G15357	-1.28825	0.00989655
		AT3G14840	-1.19768	0.00293948					AT3G48800	1.06402	0.0399911
		AT1G07420	2.04703	9.08875e-07					AT5G04215	-1.69505	0.0497401
		AT3G14075	1.01441	0.000108553					AT1G14380	-1.1628	0.0125343
		AT1G11000	1.00608	0.0112862					AT5G54064	-1.88201	0.0106507
		AT4G23870	1.02625	0.00220902					AT1G72430	2.05639	0.00721186
		AT1G08560	2.60518	2.23915e-08					AT2G34200	-1.87737	0.0299207
		AT4G22810	-1.0212	0.0213317					AT5G52830	-1.53153	0.00842708
		AT3G56410	-1.05843	0.0140496					AT1G22250	-1.45673	0.0329949
		AT4G36900	1.28053	0.00370287					AT2G18990	-1.30537	0.012747
		AT2G35050	-1.04425	0.00262791					AT1G11210	-3.68273	0.00115176
		AT1G19430	-1.6236	2.83947e-05					AT5G40520	1.31372	0.00184538
		AT5G59350	-1.30257	0.00659154					AT3G08895	2.2668	0.0185234
		AT5G04760	1.58768	1.08529e-05					AT1G10020	1.92448	0.0291948
		AT1G79245	1.52961	0.0075674					AT4G23030	-2.24394	0.0240387
		AT4G38660	-1.13844	0.00833289					AT5G14830	1.77715	0.00626978
		AT1G70690	-1.80621	0.00017405					AT2G05145	2.64658	0.00392307
		AT1G11700	-1.56723	5.74162e-05					AT1G51430	-1.05209	0.044585
		AT3G48475	1.4789	0.001741					AT4G20230	-1.56451	0.0169119
		AT1G19400	1.49381	1.64674e-07					AT3G16080	-1.35403	0.0138846
		AT4G00710	-1.00908	3.20558e-06					AT2G45920	1.07958	0.00835796
		AT5G42300	1.17377	4.11749e-07					AT5G06320	-1.28042	0.0076554
		AT5G61530	1.04256	0.000317238					AT5G22250	-1.6464	0.0286021
		AT3G05220	-1.02765	0.0015658					AT1G29270	-1.56884	0.0464648
		AT1G29930	-2.42215	5.33182e-10					AT5G18310	-1.15392	0.00897179
		AT1G26665	1.13732	9.45555e-05					AT2G29050	-1.04331	0.0121192
		AT3G55510	-1.21327	0.00103531					AT2G04378	-1.04207	0.0457378
		AT2G18193	1.75412	1.85348e-05					AT5G07720	-1.52945	0.0327009
		AT1G01420	-2.18505	6.83337e-07					AT4G23070	-2.13778	0.00706234
		AT3G06433	1.36834	0.000483992					AT1G67430	-1.10796	0.0223103
		AT3G62590	1.12515	0.00383825					AT2G48120	-1.4785	0.000348453
		AT5G36930	-1.04112	0.00452052					AT1G34270	-1.2172	0.00074818
		AT5G50240	1.73682	1.15082e-06					AT5G37480	-1.078	0.00555859
		AT4G11960	1.037	0.00068922					AT1G24851	1.51632	0.0417718
		AT4G16890	-1.44914	0.00166732					AT1G73490	-1.22978	0.00907736
		AT2G30770	-1.22561	0.0261786					AT1G36630	3.89512	0.00177087
		AT3G19450	-2.16764	3.25069e-11					AT2G02080	-1.18352	0.044578
		AT4G25640	-1.41088	1.00614e-06					AT1G22885	-1.32379	0.00567032
		AT5G67540	1.48155	1.99812e-07					AT4G14890	-1.01232	0.0124297
		AT2G06950	-1.15883	0.00919601					AT3G50270	-1.30563	0.00834997
		AT3G24300	-1.97382	1.76539e-05					AT4G15000	-1.33698	0.0188969
		AT1G01240	2.52527	7.04705e-08					AT1G05820	2.37765	0.000710283
		AT3G21800	-1.58679	6.66815e-05					AT2G16600	-1.11494	0.00954152
		AT4G16563	-1.08922	0.000682289					AT3G07780	1.16038	0.00173015
		AT3G43600	-1.3291	0.00012147					AT5G16410	-1.77017	0.0167252
		AT4G14760	-1.24084	0.0015821					AT3G15640	-1.34363	0.0121192
		AT5G57150	1.22423	0.000620299					AT1G20200	-1.09694	0.0169119
		AT1G73600	-2.17651	0.000168097					AT3G51800	-1.029	0.000384557
		AT4G04850	-1.30864	0.000105698					AT5G50840	-1.94902	0.00318227
		AT4G24240	1.0359	4.33534e-05					AT3G26500	2.58341	0.000687901
		AT3G22121	-1.2931	0.00160505					AT3G63320	1.63589	0.0080171
		AT4G13235	-1.11135	0.0108573					AT3G13760	-1.32726	0.0145968
		AT2G23600	-1.06052	0.000289489					AT5G41180	-1.43309	0.0206493
		AT1G66200	-1.22944	7.98463e-06					AT1G12310	-1.18234	0.0127214
		AT3G57157	-1.2857	0.000299936					AT5G02555	1.54857	0.0109891
		AT5G08380	2.16517	2.7121e-07					AT3G50620	1.89932	0.00177087
		AT2G32990	-1.68697	0.000120063					AT1G75040	-1.44988	0.0218757
		AT2G45980	1.05179	6.09221e-05					AT5G06910	-1.00952	0.0235625
		AT4G27130	1.03775	5.53399e-05					AT1G74035	-1.19037	0.0102559
		AT4G27560	-1.33752	0.000346377					AT5G03150	-2.01124	0.0322821
		AT4G29030	-1.48397	0.0144724					AT5G43070	-1.37521	0.00395305
		AT1G62630	-1.28545	0.00749846					AT2G05255	2.19496	0.00443183
		AT3G19050	-1.14749	0.0181044					AT1G21390	-1.33228	0.00111031
		AT1G55805	1.49934	0.000750575					AT1G57620	-1.60905	0.0117778
		AT5G23730	-2.14404	2.392e-05					AT1G44760	-1.29877	0.00971307
		AT2G34450	1.20034	8.9845e-05					AT3G51740	-2.14294	0.00290493
		AT4G27860	-1.19764	0.000566482					AT3G62250	-1.30059	0.0379659
		AT4G38200	-1.03082	0.00749846					AT2G43330	1.03066	0.00237146
		AT1G70985	-1.32844	0.00292247					AT3G52610	-1.06192	0.00569721
		AT1G55360	-1.04672	0.000105271					AT5G52680	1.97013	0.0411897
		AT1G31040	1.11781	3.50991e-05					AT4G15140	-1.23099	0.00107985
		AT5G49215	-1.04563	0.00376943					AT1G75770	1.06821	0.00269081
		AT1G79900	1.05623	0.00933739					AT1G66930	-1.74967	0.0390373
		AT1G18880	-1.3846	2.03094e-06					AT5G38220	-1.0985	0.022742
		AT5G61020	-1.06441	7.48622e-05					AT5G63980	-1.40768	0.00589161
		AT1G53470	1.48938	0.0104845					AT1G01980	1.26748	0.00863195
		AT1G01390	-2.02562	4.69017e-06					AT1G76310	-1.87309	0.0273041
		AT5G41790	-1.13095	0.00234528					AT3G45440	1.40298	0.0280365
		AT3G54250	-1.20184	0.00165305					AT5G05490	1.58368	0.0149782
		AT5G36140	-1.33714	0.00774218					AT5G46870	-1.32404	0.0444383
		AT1G78380	2.12885	1.47519e-05					AT3G45430	1.54696	0.027868
		AT3G59400	-1.18174	1.18126e-05					AT3G28880	1.47772	0.0492978
		AT3G14790	-1.16926	2.00186e-06					AT3G12550	-1.51456	0.0101067
		AT4G02430	1.50779	1.65809e-07					AT1G11050	-1.17329	0.0459192
		AT4G12390	-1.40568	0.000115491					AT2G18970	-1.38116	0.00507346
		AT1G66270	-1.25324	0.000882495					AT5G37680	2.73779	0.00171829
		AT1G22990	1.158	0.00437492					AT1G32740	-1.21234	0.0412235
		AT3G46090	2.53167	3.21001e-06					AT5G46210	1.30359	0.00342047
		AT1G06410	-1.03999	0.00120548					AT5G09185	1.21326	0.019251
		AT4G31910	-1.51234	0.000586851					AT5G24290	-1.48772	0.00293375
		AT4G05200	-1.5054	0.000721138					AT1G32780	1.23784	0.0170638
		AT3G46610	-1.11931	0.000394855					AT2G25000	-2.17694	0.0323864
		AT2G21330	-1.3584	2.17006e-05					AT5G25995	-1.72719	0.023359
		AT2G40960	1.63925	1.47655e-05					AT1G69160	1.39961	0.0176678
		AT1G08935	1.12445	0.00795681					AT1G43020	-1.12017	0.00596653
		AT5G49900	-1.0042	0.000280335					AT1G25277	-1.18089	0.00819819
		AT2G26680	1.2198	1.09903e-06					AT4G26701	2.05304	0.00911117
		AT1G62400	-1.05616	0.00179751					AT3G01750	-1.90856	0.00303461
		AT2G18940	-1.51005	7.19333e-05					AT5G14890	1.25763	0.0308011
		AT2G19570	1.57225	1.15195e-07					AT4G34412	1.09002	0.00688938
		AT3G21720	1.87788	0.00431783					AT2G42850	-1.2647	0.0131261
		AT2G43910	-1.0857	0.0014658					AT1G69910	-1.40752	0.00194397
		AT1G29920	-1.8297	1.23302e-09					AT4G09375	1.71882	0.0262846
		AT4G26850	-2.26991	6.93379e-10					AT2G08405	2.23912	0.0367172
		AT3G15180	-1.0231	0.00605248					AT5G27220	-1.53898	0.0279497
		AT1G32900	-1.8862	1.88418e-08					AT5G66500	-1.33786	0.0360008
		AT3G61310	-1.09978	0.00330592					AT4G15130	-1.06458	0.0010346
		AT4G38970	-1.91135	1.25243e-08					AT4G26790	1.22522	0.016753
		AT3G60840	-1.21797	0.000864792					AT3G09735	-1.06887	0.043414
		AT5G55570	-1.50007	0.00140007					AT3G22200	-1.02489	0.0053679
		AT1G73930	-1.02097	0.000130638					AT1G67000	1.01334	0.0448361
		AT4G25050	-1.16639	0.000115505					AT3G18670	-1.07391	0.0371503
		AT1G63680	-1.08283	0.000596179					AT5G07440	-2.37525	0.000431491
		AT5G66400	1.87601	0.0270635					AT3G25880	-1.427	0.0113159
		AT2G23240	1.49556	0.000659603					AT1G29030	1.3298	0.0120316
		AT4G24020	1.10847	0.000229797					AT3G44713	-1.60804	0.0361022
		AT1G62040	1.21971	0.0017282					AT5G62100	1.54586	0.0249406
		AT2G18700	2.35118	5.76966e-06					AT2G31725	1.95869	0.0300677
		AT1G13170	-1.32319	0.00175799					AT5G57360	1.04692	0.0040144
		AT3G02860	1.39362	6.87627e-05					AT5G40942	-1.89265	0.0132923
		AT1G74380	-1.12123	0.000251604					AT3G04130	1.03343	0.011166
		AT4G22570	-1.04229	0.00113599					AT1G10155	1.19665	0.018208
		AT5G53710	2.4858	5.02426e-06					AT5G09350	-1.22518	0.0365868
		AT2G32960	-1.39041	0.000277936					AT4G30760	-1.24336	0.0064298
		AT3G50980	1.64214	0.000629709					AT5G44280	-2.1035	0.00277127
		AT5G09440	1.6895	4.20809e-05					AT5G09395	1.87551	0.00365136
		AT3G54890	-1.61726	8.34598e-08					AT1G33500	2.58138	0.00224334
		AT4G12510	-1.34701	7.72481e-06					AT2G40490	-1.01363	0.0125681
		AT1G68872	1.29211	0.00317152					AT3G51290	-1.24095	0.0130039
		AT3G45400	-1.22509	0.00455709					AT3G27080	-1.23924	0.00427334
		AT5G03030	1.98368	2.23315e-06					AT3G48835	1.04247	0.0477976
		AT5G05990	-1.12722	0.0031172					AT1G06083	1.0474	0.0416187
		AT4G30160	-1.09545	0.00290131					AT1G67030	-1.24962	0.0345964
		AT3G19930	-1.23619	0.000108142					AT2G45860	-1.67467	0.00646651
		AT4G23550	1.4434	8.81715e-05					AT5G20180	-1.02312	0.00701202
		AT5G36130	-1.10888	0.00749846					AT5G00780	1.50072	0.0232898
		AT1G15950	-1.03489	7.14263e-06					AT5G51630	1.09895	0.0062003
		AT5G47010	-1.03488	0.00182992					AT4G18510	-1.86852	0.0270043
		AT5G59732	-1.27094	1.19714e-05					AT1G74870	-1.44653	0.0240074
		AT4G39030	1.03648	0.000109454					AT5G04820	-1.03	0.0303195
		AT3G12950	-1.16061	2.00503e-05					AT2G08750	1.57167	0.038832
		AT5G55050	1.01982	0.000872115					AT1G77330	-1.07985	0.0277452
		AT2G21560	1.05241	0.000381656					AT4G36840	-1.26107	0.00702278
		AT5G24080	1.51323	0.00354104					AT4G03100	-1.97096	0.00632034
		AT5G02890	-1.73141	0.00151838					AT5G08440	1.10249	0.00388851
		AT2G41040	-1.17651	4.36361e-05					AT4G18197	-1.30518	0.00300502
		AT1G70940	-1.41728	8.89506e-06					AT5G67440	1.53633	8.31332e-05
		AT4G18670	-1.07734	0.03489					AT2G36810	1.07061	0.0104319
		AT2G17820	-1.46711	1.91439e-05					AT3G11750	-1.37418	0.00430892
		AT2G45220	-1.00859	0.00155008					AT4G21215	-1.27281	0.0366309
		AT1G55850	-1.09891	2.12982e-06					AT5G66330	-1.53242	0.0481732
		AT5G63180	-2.12723	6.3296e-05					AT2G22795	-1.92353	0.000915828
		AT3G26180	1.10466	0.000253375					AT4G36520	-1.18293	0.0142205
		AT4G01390	-1.0664	0.0335457					AT5G40550	-1.15866	0.0123534
		AT3G47680	1.02348	0.000389851					AT4G03845	2.04676	0.00192962
		AT3G01570	1.03695	0.0326042					AT1G60660	-1.14244	0.0197588
		AT5G25340	1.08592	0.00482941					AT5G56460	1.54926	0.0179734
		AT4G30080	-1.31003	5.8785e-05					AT2G22930	-2.04115	0.00398105
		AT3G63050	1.10543	0.000180536					AT3G29130	-1.02761	0.0192028
		AT5G49450	1.45034	0.00483891					AT4G05690	1.87407	0.0452883
		AT4G09970	-1.03165	0.00620719					AT5G06810	1.06585	0.042275
		AT4G10510	-1.20485	0.0309502					AT3G08235	-2.56318	0.0278776
		AT1G29720	-1.16792	0.0213382					AT3G04865	-1.45125	0.0241953
		AT5G12150	-1.27195	4.13295e-05					AT3G53020	-1.1677	0.00783301
		AT5G33355	1.46317	0.00243588					AT3G19250	-1.86297	0.00406691
		AT2G14247	-1.64026	0.00559121					AT1G04437	1.33019	0.0194112
		AT3G43300	-1.2713	0.00215175					AT5G07145	-1.43143	0.0167106
		AT1G65090	1.10264	0.0328382					AT2G30830	-2.14077	0.00500779
		AT2G02360	1.12083	0.00145137					AT1G46480	1.5821	0.0102113
		AT1G30700	-1.14704	0.00828443					AT4G02200	1.31025	0.004749
		AT3G11130	-1.27037	0.00094464					AT3G04530	2.1553	0.000517581
		AT1G13360	1.43719	6.2292e-05					AT5G00685	-1.28754	0.0259021
		AT4G03420	2.10982	5.32021e-07					AT2G12170	-1.70132	0.0293909
		AT5G61010	-1.65648	9.2092e-06					AT3G52540	-1.42061	0.00149813
		AT1G14185	-1.48893	0.00235505					AT2G45590	-1.05082	0.0140824
		AT2G23790	2.81641	3.23082e-08					AT1G04913	2.54882	0.0176703
		AT1G08797	-1.02738	0.0499831					AT1G54095	-1.52782	0.0310369
		AT4G37409	-1.07125	0.000179309					AT2G24681	2.4974	0.0279865
		AT2G05235	1.66203	0.000986732					AT2G17970	1.17418	0.0119893
		AT3G25410	-1.56669	1.95782e-05					AT2G28100	-1.72521	0.00240508
		AT3G22800	-1.19539	0.0059618					AT3G51080	1.01146	0.0407779
		AT3G12110	-1.11758	0.00140091					AT3G46030	-1.5973	0.00214474
		AT3G55110	-1.22142	0.000882803					AT1G61570	-1.06571	0.005026
		AT2G17680	1.21862	0.00701624					AT2G06000	1.51079	0.00162613
		AT3G58450	1.55731	0.00357134					AT2G35290	-2.71846	0.0277816
		AT3G25120	1.30875	8.37397e-05					AT3G63215	-1.74977	0.0142836
		AT2G21490	2.63578	2.07659e-07					AT5G59360	-1.60622	0.0180729
		AT5G24940	1.05304	0.0492093					AT5G19020	-1.03535	0.00446246
		AT4G01320	1.25015	4.69058e-05					AT1G65560	1.2499	0.0226827
		AT5G28840	-1.04745	0.000127946					AT3G19790	-1.2356	0.0285598
		AT1G80480	1.70887	6.53402e-08					AT1G78540	1.06316	0.0465742
		AT2G42560	2.56135	0.000146413					AT1G68360	-1.99581	0.0429704
		AT3G17609	-1.23844	0.000716897					AT5G00760	1.48247	0.0465848
		AT4G34550	-2.00454	1.53259e-05					AT1G55280	1.04585	0.0357006
		AT3G61790	1.16501	0.000198829					AT1G65710	-2.79282	0.00602673
		AT2G32190	1.39869	0.000873834					AT1G35510	1.11447	0.000643903
		AT3G59930	1.44221	0.0100729					AT2G44380	-1.22721	0.00366834
		AT1G54860	1.63678	0.000383384					AT5G42570	1.22678	0.0240169
		AT2G40170	1.64044	0.000301094					AT1G55673	-1.05502	0.0122669
		AT3G19870	-1.19078	2.05205e-05					AT3G26350	2.22334	0.00199813
		AT1G79350	-1.16845	0.00752416					AT5G06660	-1.22768	0.0413657
		AT2G18540	1.62408	0.00147801					AT1G21840	-2.1372	0.0226963
		AT4G35860	1.28888	2.21792e-06					AT1G52570	1.52463	0.00188563
		AT1G05213	-1.06161	0.000174237					AT1G76620	1.55072	0.00256238
		AT3G13110	-1.27876	1.07451e-07					AT1G64563	2.34514	0.00307186
		AT2G29060	-1.08214	0.0126044					AT1G04920	1.3918	0.0287796
		AT4G26860	-1.22205	0.00150811					AT2G07820	1.59193	0.018683
		AT1G66840	-1.36359	0.00133138					AT3G04440	-1.32848	0.0151826
		AT3G14750	1.07931	0.00204228					AT2G19530	-1.13078	0.0160916
		AT1G16480	-1.1575	0.00675812					AT4G10895	-1.06158	0.0176703
		AT3G46270	-1.39887	0.012255					AT3G03130	-3.69579	0.00255286
		AT3G09980	1.12754	7.78168e-06					AT2G04110	-1.03819	0.0377523
		AT3G14595	1.02888	0.00537094					AT2G03420	-1.56357	0.0130663
		AT5G12880	1.08662	0.00373515					AT1G29760	1.04918	0.00249374
		AT3G49260	-1.3134	0.00156867					AT3G16150	-1.50243	0.0319272
		AT1G75270	1.42594	9.57777e-06					AT5G55520	-1.8781	0.0389941
		AT3G17640	-1.04952	0.0138376					AT5G23830	-1.2863	0.0499591
		AT4G20240	-1.50928	0.000136584					AT4G26455	1.24741	0.0104885
		AT5G19260	-1.26798	0.0222501					AT3G05390	-1.01326	0.0425542
		AT5G65410	-1.27027	0.000394818					AT1G70885	-1.71481	0.001323
		AT1G47490	-1.06831	9.87608e-08					AT1G09710	1.0984	0.0348663
		AT2G01290	-1.48631	1.87619e-07					AT2G47840	-1.08532	0.042345
		AT4G02005	1.62022	6.14977e-05					AT1G08815	-1.20664	0.016753
		AT5G18100	1.04995	0.00069554					AT5G57610	1.54156	0.000218283
		AT5G64880	1.08092	0.00818391					AT5G01490	1.78082	0.0167336
		AT2G40020	-1.51434	6.55672e-05					AT5G12270	-2.8209	0.00235421
		AT5G56040	-1.14603	0.00238551					AT4G34630	1.0592	0.00358573
		AT5G17240	1.11425	4.04608e-05					AT2G24530	1.04398	0.0194152
		AT4G23020	-1.41869	0.00013939					AT2G34340	-1.15731	0.0243994
		AT1G27461	1.43367	0.00131535					AT1G64080	-2.39161	0.00925652
		AT5G42100	-1.39837	3.57075e-05					AT5G15770	-1.56169	0.021607
		AT1G07477	-1.31446	0.000370891					AT3G12977	-2.16078	0.00803625
		AT5G46410	1.12871	0.000385946					AT1G62720	1.55428	0.00471102
		AT5G15290	1.42083	0.000531141					AT1G30455	1.22584	0.0210541
		AT1G52760	-1.10353	3.65036e-05					AT1G77110	-1.21967	0.0271882
		AT4G00050	-1.95114	1.91893e-05					AT5G13060	-2.41723	0.00439593
		AT2G47370	-1.55343	0.00104518					AT4G34310	1.27445	0.0351943
		AT4G38560	1.0413	0.000118483					AT2G07704	3.03176	0.00231443
		AT3G60300	1.19809	1.16141e-05					AT4G30662	-1.38657	0.00984174
		AT4G39350	-1.14848	4.60622e-07					AT2G37950	-2.34575	0.00320268
		AT4G02330	-1.28903	0.00198255					AT2G15370	-1.51655	0.0143148
		AT1G55020	-1.35522	2.10697e-05					AT3G10390	1.55807	0.00257226
		AT2G38250	1.26732	0.00154133					AT4G36850	-1.30523	0.0488684
		AT1G05950	-1.21136	0.0030328					AT2G25720	-1.29907	0.0317959
		AT2G31790	-1.29575	0.000253815					AT4G37390	1.04904	0.0102113
		AT4G39370	1.20975	0.00164336					AT2G19750	-1.20536	0.0122669
		AT4G13840	-1.77419	7.12228e-07					AT2G28570	1.39018	0.0316448
		AT5G46570	1.35649	1.19784e-05					AT1G17030	-1.34924	0.00175954
		AT1G33770	1.08768	0.00355746					AT3G44590	-1.09759	0.0379933
		AT2G15310	1.19145	0.0044107					AT3G48090	-1.52056	8.31332e-05
		AT1G10920	-1.39509	0.00983134					AT1G07850	2.11265	0.00234043
		AT4G16260	-1.2301	9.10746e-05					AT2G38520	1.16882	0.0209115
		AT1G52780	-1.07508	0.00883913					AT4G07195	-1.61331	0.0117524
		AT3G24503	-1.26956	3.32315e-06					AT5G36800	-3.31167	0.000599898
		AT4G38580	1.74129	4.78701e-06					AT1G58561	3.29298	0.00280833
		AT1G03740	-1.23348	0.00153009					AT3G19590	-1.16465	0.00483393
		AT5G64430	1.23299	0.000173525					AT2G45685	1.76158	0.00359624
		AT1G17170	-1.09373	0.000141556					AT1G74330	1.03378	0.0262129
		AT5G45300	-1.27342	0.00126451					AT5G51420	1.98064	0.0102286
		AT1G80440	1.91903	0.00267904					AT1G34010	-1.42282	0.00657105
		AT2G05580	1.58357	0.0164775					AT5G43455	1.6778	0.00740504
		AT5G23920	-1.24291	7.70505e-06					AT2G17030	1.21956	0.0134076
		AT3G13224	1.03564	0.000361032					AT3G57130	-1.69505	0.0200958
		AT5G13460	-1.12587	0.00557464					AT1G63930	-1.74971	0.00556966
		AT4G20270	-1.0148	0.000622681					AT3G49142	-1.25722	0.01765
		AT1G28400	-1.75826	1.38156e-07					AT1G67830	-1.12002	0.00162324
		AT4G31920	-1.63603	4.98478e-05					AT3G48930	-1.23789	0.0113539
		AT4G26400	1.24115	5.44236e-06					AT1G68590	-1.15757	0.00157306
		AT2G36490	-1.04112	0.0125869					AT1G14090	1.23824	0.021842
		AT1G32860	1.12016	0.0145698					AT1G77932	1.28112	0.0054837
		AT2G17265	-1.08346	6.80747e-05					AT4G36480	-1.50636	0.0326405
		AT3G61880	-1.53176	0.0010844					AT3G16180	-1.49084	0.0098044
		AT1G80490	-1.08952	8.46191e-05					AT5G01830	-1.04401	0.0339827
		AT4G12690	2.34846	1.57436e-06					AT5G55660	-1.29312	0.0144773
		AT4G14360	-1.18157	0.00427339					AT5G24200	-1.31551	0.00570367
		AT4G17230	1.18866	2.60477e-08					AT2G07689	2.13543	0.00544141
		AT1G78580	-1.27421	6.2749e-05					AT1G66460	-1.4687	0.00230595
		AT4G36860	1.23883	3.18923e-07					AT3G57530	1.35431	0.0380286
		AT5G49030	-1.11074	0.000109656					AT5G25520	1.44727	0.00323151
		AT4G31650	-1.03627	0.00189407					AT2G34760	2.11301	0.0430502
		AT5G62200	1.94554	9.25347e-07					AT4G12330	-1.39208	0.0267216
		AT3G44530	-1.57571	0.000116723					AT1G71030	-1.6053	0.018683
		AT2G46535	-1.20697	0.000498415					AT5G27850	-1.29508	0.0376183
		AT4G28250	-1.43322	2.08505e-05					AT5G43250	-1.63008	0.0192281
		AT2G19572	1.57225	1.20207e-07					AT2G31600	1.17215	0.0132814
		AT2G02230	1.62483	1.26675e-05					AT3G25620	1.35563	0.0421289
		AT4G37980	-1.04289	0.000198145					AT3G62725	-1.41558	0.00863457
		AT2G30320	1.87322	1.89276e-06					AT3G04840	-1.13951	0.0139273
		AT3G60860	-1.24339	0.0169361					AT2G41050	1.19206	0.021842
		AT4G38950	-1.65412	9.55739e-05					AT4G04055	-1.17686	0.0165691
		AT4G34220	-1.04954	0.00157922					AT3G60700	-1.59665	0.0211585
		AT1G45145	1.27246	0.000442216					AT3G61520	-1.03263	0.0102559
		AT5G02502	1.01635	0.0331213					AT4G07735	1.52987	0.0382916
		AT2G22125	-1.56648	0.00620719					AT4G30140	-1.84638	0.0135735
		AT5G08520	1.26701	7.81296e-07					AT5G01770	1.20848	0.013173
		AT1G78820	-1.18371	4.52421e-08					AT1G73130	1.2402	0.00123296
		AT1G71330	1.85697	1.87662e-05					AT3G11420	-1.64064	0.00753157
		AT3G28860	-1.03553	0.00105448					AT4G22530	-1.61101	0.0157555
		AT5G03245	1.02338	0.00038322					AT5G10100	2.48524	0.00783301
		AT3G04160	1.00062	0.0171207					AT3G27860	2.52608	0.0073753
		AT1G22065	-1.20722	0.0081685					AT3G14410	-1.14357	0.0304925
		AT5G01790	-1.8218	2.25597e-08					AT4G13494	-2.30088	0.00607428
		AT3G02555	1.25158	0.00332044					AT5G20885	-1.51574	0.0225458
		AT2G35020	-1.22033	0.00346953					AT3G51120	1.00437	0.0449741
		AT4G15440	-1.11489	0.0108408					AT5G41050	-1.01069	0.049191
		AT1G59890	-1.04913	0.0326605					AT2G13960	1.68797	0.00861511
		AT1G48840	1.03141	0.000423322					AT4G15110	1.09423	0.00788882
		AT2G28550	-1.28552	2.71917e-06					AT4G37660	-1.04849	0.0343954
		AT3G59140	-1.08906	0.0310544					AT3G11450	-1.00049	0.00308062
		AT3G15500	2.05609	0.000264417					AT4G31600	-1.13485	0.0207522
		AT5G60800	1.4235	7.09486e-06					AT2G29540	-1.0566	0.0158522
		AT3G19580	2.38674	1.08307e-06					AT5G01825	1.04394	0.00809054
		AT4G37260	1.56452	9.51284e-07					AT1G09893	1.56464	0.0176703
		AT5G41410	-1.19364	0.00019144					AT1G08563	-1.34393	0.0237291
		AT5G06290	1.69011	1.04993e-06					AT1G55250	1.05616	0.00414123
		AT1G76680	-1.37709	7.98594e-05					AT4G16910	1.93956	0.0114645
		AT3G62770	1.26791	1.25255e-05					AT2G34660	1.13904	0.0418973
		AT1G31070	-1.28304	0.000286948					AT5G52800	-1.26974	0.007897
		AT1G02660	2.11093	7.23406e-06					AT5G24880	-2.45357	0.00510616
		AT2G04340	1.01355	0.01965					AT2G32430	1.01465	0.0186706
		AT3G01650	1.00479	0.00312252					AT2G44430	-1.31011	0.0491452
		AT1G31580	-1.33032	8.28994e-05					AT1G55750	-1.21682	0.00934839
		AT5G45800	-1.25293	8.20991e-06					AT1G68050	-1.60764	0.0190281
		AT2G33585	1.22694	0.00258816					AT1G74730	-1.07652	0.0283917
		AT4G24730	1.23636	0.000553437					AT3G57200	-1.20501	0.0474849
		AT1G18740	1.25588	0.000851282					AT1G68920	1.12559	0.00311802
		AT5G41670	-1.30148	0.00199398					AT3G29250	-1.44144	0.000611714
		AT3G00650	3.07779	2.553e-06					AT2G07661	2.40557	0.00798294
		AT5G67280	-1.8324	3.32315e-06					AT5G01820	1.84751	0.0151826
		AT5G54770	-1.13523	0.000143106					AT5G56985	1.88075	0.0252514
		AT3G15730	-1.11325	0.0012771					AT3G02105	1.42611	0.0237291
		AT5G03985	-1.40417	0.00115849					AT1G23170	-1.21992	0.0225661
		AT4G21900	-1.29399	0.00861631					AT3G41761	2.23001	0.00693219
		AT2G31320	-1.11492	0.00922391					AT3G52580	-1.1968	0.0175618
		AT3G62650	-1.01075	0.000509292					AT5G41380	1.49672	0.0403956
		AT3G01995	-1.06704	0.0134249					AT5G57290	-1.3609	0.00451553
		AT5G01170	-1.43918	0.000373631					AT1G10220	1.9037	0.00375332
		AT1G30760	-1.06991	0.00589911					AT3G08795	1.62499	0.0122121
		AT4G36890	-1.11236	0.00106288					AT4G32290	-1.27915	0.0443637
		AT5G44550	-1.54412	0.00147525					AT5G56290	1.25668	0.0135467
		AT3G23910	1.26821	1.55933e-05					AT3G46540	1.20372	0.00960546
		AT3G02550	1.03293	0.00425152					AT1G51610	-1.60277	0.00145092
		AT2G37460	-1.80508	0.00019144					AT1G55320	1.8491	0.000274144
		AT4G00750	-1.18	2.84263e-05					AT1G26910	-1.36822	0.00816057
		AT5G56050	1.23686	0.00165269					AT4G30440	1.05667	0.0199072
		AT1G70290	1.60476	8.16061e-05					AT2G15390	-1.32343	0.0391142
		AT5G44750	-1.40851	0.000438855					AT2G38600	1.45331	0.0228441
		AT2G30760	-1.14356	0.0356842					AT1G49670	-1.00095	0.0301134
		AT2G24580	-1.00741	0.000898933					AT1G10810	1.91646	0.0033587
		AT3G09455	1.05334	0.00534216					AT3G05800	-2.16287	0.00244904
		AT3G00210	1.03688	0.00913475					AT1G35320	-1.77372	0.00721902
		AT1G58180	1.06938	0.0404131					AT3G13500	2.59716	0.00475068
		AT1G38131	-1.17873	0.00275735					AT1G63380	-2.02447	0.00626739
		AT1G54840	1.19072	0.010871					AT3G29035	-1.20237	0.0387793
		AT1G66100	-1.09067	0.00033287					AT2G43540	-1.7811	0.00509714
		AT2G47890	1.01588	0.00204365					AT4G23500	-1.00966	0.0320939
		AT3G56870	-1.16612	0.00386238					AT5G39660	1.46165	0.0271776
		AT3G52170	-1.25381	0.000317464					AT1G77950	1.18469	0.0428449
		AT4G10550	-1.05015	0.0082339					AT1G01715	1.17168	0.00157306
		AT1G76190	1.57103	2.53714e-05					AT2G34180	-1.26444	0.0427228
		AT1G05340	2.84078	9.60063e-09					AT5G62390	-1.24737	0.0304196
		AT4G18630	-1.53525	0.000244978					AT2G40430	-1.01968	0.0112803
		AT5G43440	1.29537	0.000251261					AT4G08930	1.00363	0.0417451
		AT1G08550	1.17983	1.46482e-05					AT1G74088	-1.50987	0.00451553
		AT2G20290	-1.62909	0.00500444					AT5G66480	1.08566	0.0152149
		AT5G59730	-1.2876	1.05668e-05					AT1G31485	1.93112	0.000690381
		AT1G77400	-1.1822	0.000133083					AT1G27620	-1.82871	0.0277165
		AT1G06150	-1.60989	3.71754e-07					AT4G02050	-1.62586	0.00196618
		AT4G36040	1.54523	1.73192e-06					AT3G58520	-1.17099	0.000102723
		AT3G06650	-1.13399	2.52255e-05					AT1G73066	4.00136	0.000384514
		AT4G09160	-1.06978	0.0069077					AT5G57920	1.99111	0.00684678
		AT1G78922	1.53289	6.78859e-05					AT4G38470	-1.16611	0.0400917
		AT4G38775	-1.04831	0.020335					AT5G56300	2.69981	0.0379686
		AT2G34040	2.14609	5.92156e-09					AT1G03180	1.66481	0.00434947
		AT5G23020	-1.92199	0.000534985					AT4G29260	-1.73079	0.00428974
		AT2G08665	-1.15245	2.0974e-05					AT5G61270	1.23209	0.018683
		AT5G06280	1.77214	3.10574e-07					AT2G47410	1.72986	0.027054
		AT4G03200	-1.07715	0.000166274					AT4G27380	-1.01973	0.0166513
		AT3G03950	1.82871	3.80643e-07					AT5G18420	1.23585	0.00737063
		AT1G70090	1.71666	6.18033e-05					AT1G74200	-2.23529	0.00430893
		AT2G23150	-1.17053	7.00842e-05					AT5G46500	1.76215	0.0377476
		AT3G56370	-1.13141	0.000546461					AT1G30050	2.35638	0.0316747
		AT4G01090	-1.38563	7.49375e-05					AT1G09486	-1.94113	0.0064129
		AT4G26540	-1.32867	2.36512e-05					AT4G14605	-1.69623	0.00394683
		AT4G29820	1.22216	0.000436684					AT4G00900	1.48945	0.00182214
		AT1G08043	-1.21091	0.00747699					AT1G22260	-1.47325	0.00358573
		AT2G04570	-1.98656	3.43473e-06					AT5G55340	-2.5607	0.0266353
		AT3G53990	1.18716	4.41973e-05					AT2G28870	-1.66419	0.0243325
		AT1G68585	1.39449	0.0024741					AT3G03145	-1.43564	0.0076304
		AT2G47000	-1.43078	0.000669837					AT2G47550	-1.05278	0.00956303
		AT5G67330	-1.22743	4.86955e-05					AT1G56310	1.27089	0.0062146
		AT3G12900	-2.38827	0.00335282					AT4G05190	-1.21796	0.0262338
		AT1G13340	1.87382	0.000170213					AT5G08885	-1.70138	0.0285598
		AT3G05260	1.09515	0.0222898					AT1G22860	1.13723	0.0147119
		AT2G27110	-1.28972	0.000105271					AT5G57760	-1.14118	0.0126299
		AT4G02680	-1.08012	0.000912952					AT2G03130	1.18592	0.0219633
		AT4G01740	-1.11737	0.00434559					AT1G79820	1.25723	0.0176703
		AT5G18430	-1.19125	0.000386891					AT1G62580	-1.60087	0.0215617
		AT5G38980	-1.27266	6.16494e-05					AT3G23670	-1.64821	0.018683
		AT5G65300	1.24095	0.00112919					AT2G17180	1.31481	0.0280004
		AT5G50160	-1.45128	0.000393526					AT1G49200	1.53992	0.0125332
		AT5G38210	-1.279	0.000365445					AT5G41130	-1.30295	0.0221772
		AT5G10020	-1.01581	0.00203822					AT1G19990	-1.37973	0.000621721
		AT1G26770	-1.3574	3.54715e-05					AT3G51720	-1.47251	0.0452883
		AT3G26590	-1.37617	8.66007e-05					AT5G59920	1.88188	0.00863457
		AT4G14746	1.00953	0.0093513					AT4G39500	1.28917	0.0112736
		AT1G66725	-1.35692	5.65896e-05					AT3G21660	2.91547	0.0030923
		AT2G15320	-1.16329	0.000675121					AT1G53035	-2.07848	0.0416922
		AT3G24070	1.06334	0.000305389					AT3G13020	1.35713	0.007897
		AT3G15670	2.62569	3.09205e-06					AT1G62370	-2.19402	0.00142956
		AT5G54840	-1.01414	0.0308987					AT5G43080	-1.53501	0.0108725
		AT2G25640	-1.03363	0.00405816					AT3G25882	-1.59466	0.00457181
		AT2G37710	-1.47221	9.23379e-06					AT4G15953	1.30504	0.0238779
		AT2G07687	1.80504	4.17196e-07					AT4G25890	-1.01442	0.0201064
		AT3G02060	-1.09818	3.90641e-05					AT1G65346	2.12678	0.00366657
		AT5G25240	1.04978	0.00253059					AT2G07613	1.33765	0.0458178
		AT2G01260	-1.03884	0.000532614					AT3G61760	-1.79746	0.0147138
		AT5G09460	-1.22198	0.000765825					AT1G53885	-1.77262	0.0438746
		AT1G19670	-1.26646	3.47543e-07					AT3G05060	-1.19366	0.00863195
		AT3G63200	-1.49257	1.69754e-05					AT2G03450	-1.96904	0.0098141
		AT4G33200	-1.16095	0.00881683					AT3G59100	1.17046	0.00669881
		AT1G62020	-1.17229	0.00149035					AT1G56045	-1.24708	0.0273813
		AT3G11110	-1.14665	0.0242452					AT2G07716	1.78133	0.0208464
		AT1G13250	-1.61038	0.000206858					AT5G27380	-1.22811	0.00461414
		AT1G02340	1.16633	0.0332203					AT1G70360	1.01373	0.0221034
		AT4G33467	2.21791	4.12127e-05					AT1G06570	1.07042	0.0430764
		AT2G01130	-1.20092	0.00495976					AT4G28240	-1.28071	0.0054837
		AT4G34560	1.78485	2.37297e-06					AT2G43530	-2.36955	0.0028534
		AT4G32640	-1.01907	0.00443172					AT1G07750	-1.29161	0.0113704
		AT2G16660	1.83829	0.00122793					AT1G10990	-2.07383	0.0380029
		AT3G21390	-1.10793	0.00471432					AT4G08055	1.37737	0.0169866
		AT2G46750	-1.77845	2.00384e-06					AT1G62120	-1.52997	0.0345964
		AT2G18260	1.04459	0.00716054					AT5G54930	1.10427	0.0307309
		AT2G46920	-1.10128	0.000897237					AT3G02400	-1.24303	0.00173539
		AT3G47550	1.26567	0.000793041					AT3G04380	2.41229	0.00138422
		AT3G17840	-1.49088	7.82197e-05					AT3G26600	1.04273	0.0293909
		AT5G47330	1.0526	0.0324283					AT2G16850	-1.36862	0.00252526
		AT1G05385	1.19117	0.000829273					AT3G13720	-1.22222	0.049682
		AT3G47890	-1.63568	0.000598314					AT5G51130	1.32426	0.0222524
		AT3G18300	1.04453	0.00326518					AT5G64640	-1.61004	0.035761
		AT1G18830	1.00988	0.00018788					AT1G76800	1.445	0.00569721
		AT5G13920	1.22636	1.25892e-05					AT4G36680	-1.09038	0.00244268
		AT4G34610	-2.12253	3.86266e-08					AT5G10440	-2.26658	0.0294487
		AT5G38410	-1.91444	4.61485e-09					AT1G48745	2.80247	0.0099572
		AT4G32700	-1.48055	0.00695361					AT3G21180	-1.24332	0.00486487
		AT1G79380	-1.11113	3.87698e-05					AT5G23860	-1.46053	0.00907383
		AT2G06850	-1.28002	3.99422e-06					AT5G54590	1.00228	0.00879859
		AT2G31305	1.0226	0.025808					AT2G46780	1.72821	0.0193369
		AT1G49040	-1.04224	0.013046					AT3G04910	-2.14196	0.0022924
		AT4G36220	-2.16035	2.29282e-07					AT2G45680	1.76151	0.00375138
		AT5G55930	1.15945	0.0042887					AT4G02040	-1.61565	0.0127522
		AT2G36720	-1.06896	0.0153138					AT1G44125	-1.42224	0.00785151
		AT2G36430	-1.19939	1.24249e-05					AT1G05894	1.98871	0.0244966
		AT3G16450	-1.03548	0.000492108					AT3G27400	-2.48946	0.0102554
		AT4G14480	-1.28811	0.00423411					AT5G51830	-1.11732	0.0342644
		AT5G50360	1.89766	0.000806296					AT5G11350	1.13279	0.0189856
		AT1G32060	-1.50991	2.53567e-07					AT4G14096	1.00036	0.0294577
		AT1G72520	-1.07004	0.0261158					AT1G48670	-1.15616	0.0130301
		AT4G24570	-1.18328	0.0218364					AT1G16510	-1.96315	0.00193839
		AT2G29670	1.40936	0.000948286					AT1G66940	-1.58023	0.0274692
		AT3G49790	2.87651	4.95436e-05					AT5G45460	-1.81953	0.0293909
		AT2G07773	1.82627	6.37067e-07					AT1G04277	-1.71133	0.0477976
		AT2G22850	1.07977	0.00272968					AT1G17700	-2.35087	0.000419117
		AT3G24480	-1.8076	0.00310506					AT3G04700	-1.54147	0.00638117
		AT4G32460	-1.63585	0.000920638					AT3G27870	1.61394	0.00550955
		AT5G59845	1.49456	3.48526e-05					AT5G19750	-1.11015	0.0228467
		AT1G80240	1.16922	0.000291723					AT2G46690	-1.63898	0.0149882
		AT3G19380	-1.05654	0.000898271					AT2G11780	2.13064	0.00307387
		AT3G08900	1.116	0.000235611					AT3G09785	2.17351	0.00680106
		AT4G08825	1.01442	1.18943e-05					AT1G77138	-1.81151	0.0434505
		AT1G72970	-1.01792	0.000146109					AT5G67400	-1.19316	0.0498253
		AT3G61900	1.0929	0.00142937					AT3G48970	-1.95017	0.042121
		AT1G11850	-1.6951	0.000679676					AT3G52940	-1.1215	0.0203133
		AT5G19110	1.82489	5.79519e-06					AT3G06700	-1.3687	0.0149669
		AT1G18250	-1.14561	0.0213444					AT4G37770	-1.41045	0.0387144
		AT1G11720	-1.136	0.000816359					AT1G51640	-1.21521	0.0110358
		AT3G10570	-1.35966	0.000843339					AT2G07637	3.14062	0.00015269
		AT5G17700	-1.08901	0.000240538					AT5G37400	2.198	0.00556163
		AT4G31354	1.09041	0.00261825					AT4G15720	-1.39324	0.00869041
		AT2G36380	-1.79468	0.000466952					AT2G42395	-1.92923	0.0337677
		AT4G21020	2.20762	5.15601e-05					AT3G20480	-1.05006	0.0342853
		AT5G05170	-1.08844	0.000498043					AT5G05160	-1.27054	0.0422605
		AT4G05180	-1.01047	2.96293e-05					AT3G26295	1.89028	0.00848345
		AT4G34050	-1.69414	3.02829e-10					AT1G74290	1.97245	0.0121677
		AT3G26570	-1.05529	7.00383e-07					AT3G61110	-1.03716	0.0406547
		AT1G05470	-1.12808	0.000369962					AT4G37300	-1.16823	0.0219395
		AT3G27120	-1.05349	0.000278374					AT5G01570	2.33418	0.00547953
		AT5G64310	2.4647	1.22595e-06					AT2G00680	-1.83621	0.00156325
		AT1G65660	1.0181	2.48139e-06					AT5G23700	1.00616	0.0132395
		AT3G53030	1.20539	0.000172565					AT1G65295	-1.05864	0.0231628
		AT1G67325	1.15668	0.000616052					AT4G12735	2.21221	0.0404254
		AT2G31751	-1.08366	4.19886e-06					AT3G19010	-1.38992	0.0122785
		AT2G27660	-1.17287	0.000866161					AT3G26395	-1.74432	0.021842
		AT5G13240	1.26449	0.000844356					AT5G64900	-2.81837	0.00730029
		AT2G18240	1.17671	0.000147339					AT4G20320	-1.32589	0.0413967
		AT5G57380	1.09948	1.33519e-05					AT3G07900	-1.34014	0.0177075
		AT2G18120	-1.32979	0.00120157					AT2G27060	1.22718	0.0178272
		AT3G57630	-1.28212	0.000350007					AT3G59840	-1.28994	0.0264849
		AT5G15500	2.45775	1.66497e-06					AT5G54020	-1.25136	0.0420739
		AT4G00670	1.03536	0.00215721					AT5G11600	-1.04518	0.00925652
		AT3G26610	-1.11939	1.56038e-06					AT3G23637	2.01112	0.0442561
		AT1G51630	-1.10205	2.51621e-05					AT4G23810	-2.23428	0.00628806
		AT2G33060	1.17291	0.0194906					AT1G72200	-1.0313	0.00556966
		AT3G10500	1.23722	1.26675e-05					AT1G31490	1.00443	0.0137806
		AT1G52827	1.31125	0.00915989					AT3G49910	-1.26489	0.00565416
		AT3G07555	-1.69554	2.0298e-05					AT1G79160	1.29203	0.00507346
		AT2G34500	1.45976	4.6046e-05					AT1G23790	-1.88747	0.0122669
		AT5G04620	-1.039	0.0262933					AT3G58650	-1.78596	0.0192281
		AT1G53233	-2.36222	2.0193e-06					AT4G17243	1.9547	0.0095105
		AT4G34240	1.02375	0.000205466					AT1G08570	2.90008	0.000947098
		AT2G10931	-1.11646	0.00599447					AT1G02681	1.24098	0.00921633
		AT5G48150	-1.3807	5.52375e-07					AT4G21903	-1.97063	0.0131811
		AT5G15350	1.92964	1.29964e-07					AT5G64030	-1.06765	0.0180598
		AT5G35970	-2.40388	1.19021e-08					AT1G17430	-1.45322	0.031792
		AT5G22740	-1.50409	0.000185108					AT3G02980	-1.73434	0.0237893
		AT3G12685	-1.02958	0.0306951					AT5G23780	-1.31476	0.0477277
		AT1G53800	-1.00065	1.6373e-05					AT3G08665	1.66816	0.023646
		AT1G17180	-1.14452	0.0366963					AT4G08480	1.23499	0.0361347
		AT4G14560	-1.33872	0.00587846					AT3G27060	-1.20093	0.0183676
		AT4G33465	1.81106	0.000194842					AT1G06833	-1.42478	0.0201829
		AT1G75150	-1.00812	0.000704043					AT4G09435	-2.01942	0.0235685
		AT4G13830	2.67893	2.45365e-08					AT1G29980	-1.55938	0.0219733
		AT5G67200	-1.11156	0.00173055					AT1G25375	-1.00819	0.0423705
		AT4G25550	1.16533	8.21517e-05					AT4G13680	3.97839	0.000711165
		AT1G27330	1.62221	9.39297e-06					AT1G27565	-2.14093	0.000459309
		AT3G44720	-1.66539	1.68453e-06					AT5G17360	1.36312	0.0152948
		AT4G03725	-1.00348	0.0088206					AT1G79080	-1.0465	0.0045418
		AT4G13950	-1.17241	5.85181e-05					AT3G08645	1.95656	0.0201064
		AT4G16980	-1.51724	9.50087e-05					AT2G32380	-1.00148	0.0173701
		AT3G54350	-1.0842	3.35326e-05					AT1G60610	-1.00348	0.039423
		AT1G57870	-1.25025	0.000661358					AT3G20830	1.48498	0.00787823
		AT2G23700	-1.0348	0.0134896					AT5G43680	-1.13765	0.0238497
		AT3G62700	-1.17085	0.00529814					AT5G22270	-2.11755	0.0355596
		AT4G20780	-1.11701	0.0164319					AT3G06930	-1.22038	0.0134399
		AT3G25950	-1.04976	4.24848e-06					AT3G17620	2.62959	0.0226854
		AT5G09960	1.14025	0.000663904					AT2G40080	-1.94571	0.0233138
		AT3G21240	-1.43298	0.000830731					AT5G02450	-1.1002	0.0152882
		AT5G01017	-2.53644	6.65803e-06					AT1G31370	2.70781	0.00856478
		AT5G46700	1.59174	7.16993e-06					AT3G13229	1.16522	0.00163743
		AT1G07390	-1.09933	0.0037323					AT1G69890	-2.50443	0.00280833
		AT1G15415	1.61123	6.48376e-05					AT1G24150	-2.03788	0.0127288
		AT3G14560	1.3514	0.00281865					AT1G69040	-2.16364	0.0190023
		AT2G35900	1.1573	0.00055112					AT5G51920	1.48555	0.00490115
		AT4G21670	-1.48161	0.000170445					AT5G56010	2.41798	0.00431571
		AT1G09993	1.02415	0.0187949					AT4G29390	-1.15337	0.0132353
		AT4G38300	-1.20695	0.00283743					AT1G48720	3.26676	0.000169784
		AT1G13280	1.07949	0.000453379					AT4G00290	-1.17904	0.0483891
		AT2G11000	-1.00424	0.00442882					AT5G56980	1.56385	0.0399405
		AT3G47160	1.6222	5.53399e-05					AT5G00925	1.3722	0.0135467
		AT2G45300	-1.1427	2.73426e-05					AT1G24400	1.5771	0.010376
		AT5G04250	1.25391	4.21566e-05					AT3G55485	-1.88242	0.0193801
		AT3G26650	-1.63225	2.89864e-09					AT5G28300	-2.02303	0.0048722
		AT3G16730	-1.18088	0.00679441					AT2G07767	2.51599	0.0114843
		AT1G18670	-1.2989	0.0118137					AT5G49600	1.48966	0.0420957
		AT2G25810	-1.03409	0.00254609					AT4G26630	-1.19349	0.00469981
		AT5G41990	1.05689	0.000431789					AT5G45760	-1.51403	0.0134567
		AT1G30840	-2.01206	2.66686e-05					AT4G23950	-1.38996	0.00912609
		AT3G21670	-1.73931	7.10968e-07					AT2G07676	2.86087	0.00131766
		AT3G01520	1.10942	0.00117459					AT5G45475	-1.23515	0.0303195
		AT3G54650	-1.16904	0.00485287					AT3G15270	1.83109	0.00519815
		AT3G10540	-1.06044	3.58633e-05					AT5G20935	-1.37073	0.0310676
		AT1G71880	-1.77349	0.000105698					AT3G02245	-1.45632	0.0144269
		AT3G53240	-1.58786	7.60611e-08					AT3G13780	-1.02249	0.00136255
		AT4G25270	-1.1931	0.000701586					AT5G02500	1.14477	0.0209279
		AT2G40230	-1.35013	0.00294894					AT1G53330	-2.09623	0.0206493
		AT4G01920	-1.05914	0.0014042					AT1G26270	1.22829	0.0252196
		AT2G45290	-1.05272	0.00194141					AT1G14190	1.76245	0.0150642
		AT3G44450	-1.46518	0.00017452					AT1G72220	-1.88423	0.0240243
		AT5G25980	-1.15604	0.00517301					AT5G24350	1.2713	0.0232982
		AT3G03050	-1.13375	0.0038905					AT3G12600	-1.20018	0.000942853
		AT1G53542	1.01706	0.000125661					AT5G43690	-1.18589	0.00726058
		AT2G15580	-1.0027	0.0442768					AT2G25735	-2.23184	0.00730081
		AT5G15970	1.3189	0.00113832					AT1G49205	1.55633	0.0170951
		AT3G48980	-1.53201	6.32334e-05					AT4G36940	-1.14768	0.0254336
		AT3G04970	1.28294	0.000290679					AT5G02360	-1.0043	0.04153
		AT4G03960	1.3796	0.000340103					AT1G63760	1.49382	0.0243994
		AT1G12240	-1.69335	2.80735e-07					AT1G05317	1.55743	0.0293937
		AT2G31400	-1.02941	0.00660778					AT5G24340	1.43229	0.0148193
		AT2G35860	-1.61621	1.01411e-06					AT3G55740	-1.48992	0.000396569
		AT3G07195	-1.34522	0.000633654					AT3G12940	-1.2547	0.0035999
		AT1G03930	-1.21958	5.94992e-06					AT1G17490	-1.01615	0.0387144
		AT2G38120	-1.47734	3.53415e-08					AT2G38630	-1.75095	0.00460798
		AT1G53300	-1.07554	0.00266476					AT2G03440	-1.95477	0.0174182
		AT1G03630	1.01771	0.00394621					AT3G23390	-1.8717	0.00539796
		AT5G04890	1.19814	0.00572334					AT3G11120	-1.76838	0.00834111
		AT3G50400	1.18265	0.0035808					AT5G67610	1.12026	0.000979295
		AT5G45560	-1.3183	0.0013986					AT3G49010	-1.40128	0.0327009
		AT1G61780	1.05057	0.000214851					AT3G19000	-1.20162	0.0323743
		AT2G03925	-1.32889	3.11298e-05					AT1G05310	-1.68786	0.0180551
		AT1G68862	1.17611	0.0056109					AT4G30230	2.07659	0.0295932
		AT3G10180	-1.13723	0.000160334					AT2G25470	1.40684	0.0228547
		AT5G54585	1.40748	0.00271874					AT3G54880	-1.05638	0.0482375
		AT3G54990	-1.81964	4.63749e-05					AT4G26370	-1.25756	0.00311192
		AT4G36720	1.26484	3.01775e-05					AT4G13670	1.06082	0.00443183
		AT1G29810	1.72343	3.27594e-05					AT2G32060	-1.13416	0.0219395
		AT3G18217	-1.01141	0.0220891					AT4G08575	-1.14515	0.00107013
		AT1G62640	-1.08033	0.00170206					AT2G38255	1.73958	0.0175306
		AT5G15790	-1.0371	0.0297885					AT3G05327	1.89963	0.0227461
		AT5G22390	1.47408	0.00012022					AT1G64490	-1.3027	0.03244
		AT3G22890	-1.06019	1.37715e-06					AT4G00695	1.0522	0.0122861
		AT5G53000	1.12517	0.00112267					AT2G07769	2.0445	0.00274405
		AT1G78440	-1.29258	2.23526e-05					AT5G28370	-1.01863	0.000857488
		AT5G10946	1.19882	0.00163158					AT5G15200	-1.33093	0.0123007
		AT3G54400	-1.4761	0.000428265					AT3G22230	-1.31275	0.0269811
		AT3G60130	1.36743	5.82959e-07					AT3G10090	-1.01712	0.0228467
		AT4G03030	1.05258	0.000655734					AT2G31180	-1.84967	0.0134716
		AT4G30000	-1.1777	0.000115491					AT3G62420	1.2372	0.0300214
		AT2G19130	-1.08246	0.00244486					AT2G28830	-1.10483	0.0311739
		AT4G04840	-1.6525	4.36361e-05					AT2G27130	-1.26699	0.0371715
		AT3G21480	-1.24279	0.0024928					AT5G22880	-1.8044	0.0165481
		AT5G07680	-1.0152	0.00336987					AT3G01555	2.77862	0.0245216
		AT3G00660	2.71651	4.14086e-07					AT1G13410	-2.33745	0.0102286
		AT4G21110	1.18714	0.000875109					AT3G49730	-1.40739	0.00690836
		AT3G46200	1.06673	0.0194424					AT2G39880	-1.88986	0.0052612
		AT1G77990	-1.19927	0.00571609					AT2G20515	-1.6159	0.042978
		AT5G13630	-1.72924	4.04494e-05					AT1G14455	-1.30875	0.0189831
		AT5G15400	-1.0468	0.00557708					AT4G14370	1.44037	0.0266047
		AT5G03800	-1.15868	0.0163638					AT5G08515	-1.84964	0.0466249
		AT1G14290	1.03215	0.00242191					AT1G18890	-1.02051	0.00103006
		AT1G60525	-1.11859	0.0189799					AT4G37400	-1.6694	0.0250371
		AT1G65870	-3.13175	1.11533e-07					AT3G13240	2.64624	0.00466853
		AT5G23060	-1.13229	0.000363581					AT1G69850	1.75777	0.00228813
		AT3G11800	-1.11614	0.000205238					AT3G18080	-1.33741	0.0288237
		AT5G03375	-1.08742	0.0422903					AT2G19780	-1.63267	0.0183659
		AT5G66690	-1.25095	0.000820402					AT1G09877	-1.35054	0.015394
		AT1G09390	-1.04211	0.00790988					AT1G08830	-1.26583	0.00806957
		AT4G29020	-1.61626	0.000121857					AT1G09673	-2.00871	0.0111868
		AT1G59720	-1.10043	0.0343941					AT2G41980	-1.09067	0.0113354
		AT3G17750	-1.05994	0.00264459					AT5G01555	-1.06813	0.0261847
		AT5G61420	-1.81894	6.279e-05					AT3G15800	2.18005	0.014711
		AT4G20870	1.01925	0.00232767					AT1G49730	-1.08257	0.0119896
		AT4G13370	-1.07069	0.00728002					AT2G07666	1.44763	0.044078
		AT3G30875	-1.27092	0.00953076					AT3G12190	1.49555	0.000225964
		AT1G29470	1.3251	0.000203477					AT5G54850	-1.36241	0.0485247
		AT5G57123	1.39841	1.75034e-05					AT3G46385	-1.5825	0.0348022
		AT5G65207	1.07241	0.0403741					AT3G51470	-1.51484	0.00401188
		AT3G44990	-1.41229	0.00143059					AT5G05725	1.04394	0.0246486
		AT2G32860	-1.00014	0.00447131					AT5G46200	1.55287	0.027604
		AT5G45260	-1.00245	0.0166557					AT5G03230	-1.6797	0.00518203
		AT2G32720	-1.12202	0.000466952					AT3G12710	-1.25246	0.0148818
		AT4G09080	1.83702	2.70833e-05					AT3G20010	1.619	0.0174784
		AT1G32560	2.00843	2.3837e-05					AT5G55510	-1.27107	0.0197588
		AT4G28940	-1.29335	0.000277644					AT5G17523	1.07342	0.0219046
		AT3G21110	-1.1949	0.00190099					AT5G15740	1.79388	0.000611714
		AT1G32920	1.80859	0.000499975					AT5G65570	-1.52065	0.00635613
		AT1G12710	1.69084	2.1528e-05					AT2G09795	-1.03967	0.0320291
		AT4G19185	-1.19166	0.000845069					AT1G70200	-1.18556	0.00752437
		AT5G16380	1.10812	0.00232935					AT5G02515	-1.40028	0.0272448
		AT3G02210	1.25585	0.00324261					AT1G77145	1.51332	0.0309089
		AT3G20080	-1.27233	6.89766e-05					AT4G14640	-1.95849	0.0104601
		AT5G38040	-1.0887	0.00213914					AT5G10550	2.61503	0.00565534
		AT1G68490	1.80476	6.15062e-05					AT5G20635	-1.10861	0.0481197
		AT1G55340	1.74625	1.60578e-07					AT5G40930	1.03003	0.0361392
		AT2G01280	-1.17338	0.000155282					AT3G51280	-2.09161	0.0193369
		AT1G08513	1.43963	0.000566482					AT3G03325	1.3894	0.0475695
		AT1G31770	-1.48609	0.000392867					AT5G06770	-1.04447	0.000511895
		AT5G15980	-1.1989	0.00193457					AT1G30160	-1.68529	0.00313848
		AT2G34420	-1.15245	1.53627e-05					AT1G80670	1.09184	0.00240508
		AT3G10340	-1.00553	0.000589933					AT3G17460	1.11467	0.0223073
		AT4G17090	-1.5879	2.26373e-08					AT5G13370	1.32118	0.0145091
		AT5G02020	2.00127	1.23608e-05					AT2G28105	-2.16957	0.000459309
		AT1G18710	-1.62578	0.000327581					AT1G68480	1.4176	0.0311986
		AT2G25880	1.37945	0.00262459					AT4G25600	-1.04875	0.00842708
		AT2G07708	1.95971	6.15972e-07					AT2G35230	1.3828	0.0190281
		AT5G59970	-1.15583	0.0238096					AT1G66890	-1.33564	0.0315403
		AT3G46580	1.56689	8.20471e-05					AT2G07721	2.66524	0.015571
		AT1G68450	-1.01251	0.0177874					AT5G59850	-1.58407	0.000459309
		AT3G45160	-1.05565	0.00824769					AT3G10400	-1.07122	0.0417451
		AT3G44550	-1.95804	0.000239567					AT1G18265	-1.22439	0.0379686
		AT2G33855	-1.20628	0.00046156					AT3G50560	3.17648	0.00123833
		AT5G17460	1.60371	1.74357e-07					AT1G27140	-2.40636	0.0175368
		AT4G23990	-1.20047	0.00270558					AT1G78230	1.51461	0.0435668
		AT1G51860	-1.53481	0.000183457					AT5G16560	1.15955	0.00834111
		AT2G28360	-1.0793	0.015173					AT3G23440	-1.98068	0.00279112
		AT3G47960	-1.248	7.02861e-05					AT1G44110	-3.2297	0.00523082
		AT5G65700	-1.71478	9.12626e-05					AT5G13100	1.12115	0.0226668
		AT1G50260	1.12338	0.00461692					AT1G68770	-2.39531	0.028474
		AT3G51950	-1.76037	1.55987e-07					AT1G27410	1.20857	0.032754
		AT2G43800	-1.27604	0.0145698					AT4G26488	1.44171	0.0137087
		AT5G09520	-1.1403	0.000210372					AT3G12965	-1.54003	0.00362904
		AT1G06690	-1.07323	0.000866462					AT5G04425	2.21079	0.0093245
		AT5G26780	-1.06683	0.00609542					AT4G22250	-1.38379	0.00351022
		AT2G18410	1.15649	0.00119506					AT5G49015	-1.27614	0.0223166
		AT2G39400	1.23308	0.00571736					AT5G16160	-1.1264	0.00591157
		AT5G58960	1.09868	3.56308e-05					AT1G47760	-1.90775	0.0359232
		AT2G03240	-1.00715	0.00283865					AT4G03315	2.08011	0.00555383
		AT3G60220	1.31177	0.000970264					AT4G14440	-1.13622	0.0248382
		AT2G17380	1.43358	0.000222308					AT2G26360	-2.30901	0.0052612
		AT4G00820	-1.23722	0.00812702					AT4G16555	1.13585	0.0479515
		AT3G22490	1.07405	0.0135908					AT1G45130	1.28304	0.0142637
		AT5G06278	1.35696	0.00419601					AT2G32765	-1.13962	0.021607
		AT3G22790	-1.19841	0.0065875					AT5G20860	-1.17076	0.0335596
		AT3G20200	-1.15122	0.00330592					AT5G02695	1.19265	0.0387723
		AT1G20070	1.0682	0.00103575					AT5G51370	1.64978	0.0101732
		AT3G50410	1.71584	7.99686e-05					AT1G66820	-1.61517	0.00938973
		AT3G59970	-1.2612	2.85729e-07					AT1G50790	-2.49227	0.0176703
		AT3G54280	-1.06868	0.0144766					AT3G25020	2.41617	0.00223051
		AT2G22900	-1.07414	0.00713843					AT1G25560	-1.66444	0.0247832
		AT4G39990	-1.14238	9.84925e-05					AT2G03410	-1.57736	0.0118216
		AT3G19370	-1.40344	0.001305					AT1G31270	2.18503	0.0269851
		AT2G29940	-1.09106	0.00719347					AT3G17660	2.36659	0.000184662
		AT2G07850	1.07977	0.00171411					AT3G24090	1.43211	0.00652479
		AT4G00370	-1.45257	3.48968e-06					AT5G48320	-1.07125	0.0409898
		AT1G62990	-1.04107	0.00935823					AT4G20420	-1.61687	0.00498154
		AT1G54870	2.78543	0.000168148					AT3G60800	-1.1519	0.00900801
		AT5G48880	-1.24402	0.00264634					AT5G61370	-1.79453	0.00356296
		AT1G62560	-1.79684	0.000152493					AT2G44690	-1.81317	0.0193467
		AT1G03970	1.40449	8.62948e-06					AT2G47200	-1.39938	0.0498452
		AT5G15090	1.15156	0.00156028					AT4G31398	1.1862	0.0494262
		AT1G04800	-1.35147	0.00219871					AT1G21140	1.4834	0.0243081
		AT5G46280	-1.51015	0.00310108					AT1G54010	-1.68195	0.000599978
		AT1G35330	-1.14868	0.000629537					AT4G32560	-1.18363	0.0259076
		AT3G27025	3.12532	1.07143e-09					AT5G26582	-1.22412	0.00293572
		AT3G10050	-1.06175	2.84481e-05					AT1G21010	1.16318	0.0109417
		AT3G58560	-1.0876	0.00302168					AT4G19975	-1.1811	0.0444815
		AT2G34620	1.45212	0.000398986					AT2G00480	1.36352	0.032248
		AT1G01320	-1.76763	0.000175396					AT4G08035	-1.6028	0.0158146
		AT2G26080	-1.65183	2.0974e-05					AT2G17290	-1.14584	0.0076272
		AT2G48140	1.26762	0.000727757					AT3G13280	1.45376	0.00473028
		AT5G13000	-1.30193	0.00528511					AT4G14650	-1.71173	0.00313707
		AT1G03870	-1.43845	2.76868e-05					AT4G31877	1.4371	0.011844
		AT1G16710	-1.045	0.0255737					AT1G74450	1.86333	0.0429891
		AT1G09840	-1.01763	0.003644					AT1G28090	-1.00818	0.0121743
		AT5G24990	-1.45305	0.000112281					AT1G31835	-1.23444	0.044578
		AT1G47960	1.35185	8.88632e-05					AT3G27980	1.83099	0.00600649
		AT4G27450	2.40989	8.80177e-06					AT1G45616	1.33615	0.0484071
		AT1G20030	1.59102	0.00154552					AT5G58700	-1.28019	0.0413159
		AT4G31805	-1.25433	8.28994e-05					AT4G39580	-1.94725	0.00986836
		AT5G06790	-2.01619	2.36603e-05					AT5G01910	-1.4156	0.00732639
		AT5G39860	-1.05021	0.000192959					AT1G58150	1.17422	0.0303983
		AT3G63110	-1.05546	0.0154434					AT3G14570	2.01322	0.00893283
		AT4G16566	-1.11779	0.00290131					AT4G22010	-1.46416	0.0481732
		AT1G20460	1.07048	0.000558191					AT2G15630	-1.93813	0.00415701
		AT3G15820	-1.06973	0.0125355					AT1G12280	1.18849	0.0286021
		AT3G23530	-1.20136	0.000579069					AT5G44930	-1.51659	0.0108668
		AT1G07985	1.244	0.0197528					AT3G26310	1.01224	0.0042669
									AT2G28080	-1.66629	0.0145496
									AT1G02470	2.04723	0.0189741
									AT5G37410	1.26282	0.0289153
									AT1G11112	-1.20215	0.0108662
									AT2G07825	2.94478	0.00416477
									AT1G06267	2.42075	0.00166327
									AT5G08180	-1.22443	0.0239296
									AT1G08840	-1.24075	0.0413574
									AT5G41020	-1.49743	0.0133811
									AT1G01750	-1.10167	0.0313608
									AT5G66020	2.64939	0.00247649
									AT3G61850	-1.25301	0.0110325
									AT4G31351	2.17893	0.0146253
									AT1G31320	-1.15236	0.0160556
									AT5G27730	-1.38781	0.0247783
									AT3G25970	-2.23614	0.0064731
									AT5G53090	1.09886	0.0105644
									AT1G06645	1.5175	0.000720491
									AT4G12270	-1.86529	0.0379933
									AT2G16280	-1.13535	0.00730081
									AT4G32060	-1.43895	0.0340488
									AT1G35255	-1.12153	0.0301407
									AT3G32040	-1.90541	0.00399607
									AT4G11300	-1.39145	0.0463197
									AT1G04773	1.99595	0.0136111
									AT1G78590	1.05771	0.00586457
									AT4G07130	1.64017	0.0445997
									AT1G28360	-1.4836	0.00873786
									AT1G27950	-1.17684	0.0334053
									AT3G46450	1.76093	0.00580613
									AT5G49550	-1.20417	0.00701202
									AT1G54385	-1.91651	0.00375138
									AT1G05620	-1.41738	0.0068298
									AT3G56100	-2.30681	0.0203885
									AT5G06155	1.41625	0.0456664
									AT3G58875	-1.84033	0.0111876
									AT1G08557	1.29204	0.04375
									AT5G43020	-1.53943	0.00228813
									AT5G28460	-1.0786	0.00422042
									AT3G06483	-1.10748	0.0199846
									AT4G19160	-1.75972	0.0137776
									AT4G11710	1.94768	0.00138422
									AT2G41430	-1.83747	0.0114694
									AT5G61030	-1.02526	0.00317433
									AT4G03115	1.0476	0.0454909
									AT5G19060	-2.42614	0.00647264
									AT1G77920	-1.02975	0.0257411
									AT4G28790	1.58843	0.0204329
									AT4G24275	-1.68958	0.00591629
									AT1G59940	-1.60768	0.0442561
									AT4G18100	-1.03736	0.0186335
									AT4G31408	2.59005	0.00708178
									AT5G43900	-1.06185	0.00330409
									AT3G28130	-1.16029	0.0135747
									AT5G36120	-1.37336	0.00758931
									AT2G17620	-1.5415	0.0359857
									AT4G02485	-1.14996	0.0407488
									AT1G55500	-1.37452	0.00105006
									AT1G68185	-1.12957	0.0147434
									AT1G07260	-1.12718	0.00122735
									AT3G50825	2.10803	0.0185843
									AT1G50659	2.11094	0.0099572
									AT5G03890	-1.58089	0.0222105
									AT1G46554	-1.58193	0.0364861
									AT5G54890	-1.19291	0.00626208
									AT5G19810	1.50915	0.0150487
									AT1G09627	1.44068	0.0188703
									AT5G18705	2.04913	0.0464648
									AT3G17740	1.23673	0.00456174
									AT2G27280	2.06203	0.00394644
									AT5G00470	2.06632	0.00614048
									AT3G12860	-2.01837	0.00175823
									AT2G28500	-1.32093	0.00307186
									AT5G03450	1.14524	0.00411925
									AT1G16916	-1.07565	0.0204329
									AT1G71970	-2.45289	0.001602
									AT3G04030	1.52095	0.0468787
									AT5G35450	1.43699	0.0185752
									AT2G43760	-1.22445	0.00131184
									AT1G77680	1.54209	0.0114707
									AT1G19980	1.77152	0.00112879
									AT4G22130	-1.20645	0.0122878
									AT3G56590	1.49993	0.0277326
									AT4G29610	-2.65393	0.0125329
									AT2G07670	2.71096	0.0054175
									AT2G36620	-1.13535	0.0307599
									AT1G27050	-1.39439	0.00582936
									AT1G54215	-1.01239	0.0302667
									AT5G10850	-1.7314	0.0080237
									AT3G02165	1.15714	0.0299607
									AT2G38050	-1.12929	0.0293618
									AT1G49410	-1.39975	0.00559787
									AT1G17190	-1.44377	0.00457181
									AT2G25625	1.10826	0.00652479
									AT2G37290	-1.04125	0.0234377
									AT5G56590	1.19951	0.0101342
									AT3G07230	-2.24845	0.000855402
									AT3G18560	-1.06493	0.0387144
									AT2G40190	-1.27599	0.0217324
									AT1G08547	-1.58055	0.009382
									AT1G14280	1.32769	0.0192083
									AT5G59160	-1.19281	0.00199216
									AT3G56900	-1.07839	0.02136
									AT5G48600	-1.05187	0.0219761
									AT5G16510	-1.03374	0.00725427
									AT2G21160	-1.04108	0.0300781
									AT3G01490	-1.51278	0.000804302
									AT2G40925	1.93705	0.016929
									AT3G47875	2.29929	0.000877185
									AT1G32540	-1.30844	0.00570252
									AT5G03705	1.04394	0.000855402
									AT4G31700	-1.53726	0.00431012
									AT1G73790	-1.28834	0.0189475
									AT3G42670	-1.19565	0.00297793
									AT2G33360	1.02758	0.00672131
									AT3G45140	-1.79391	0.0200877
									AT2G31390	-1.01338	0.0354857
									AT3G17980	1.51283	0.0466577
									AT3G45640	-1.33995	0.0246546
									AT3G20150	-1.94208	0.00323151
									AT2G34510	-1.61513	0.0148361
									AT3G09050	-1.19343	0.0077919
									AT4G38190	1.24444	0.03847
									AT1G02810	-2.88012	0.012132
									AT5G58500	-1.41355	0.0245484
									AT1G61240	-1.29914	0.0127214
									AT1G76350	1.7626	0.00626208
									AT1G36060	1.31848	0.0401656
									AT1G78650	-1.46664	0.0169006
									AT5G09510	-1.29424	0.014795
									AT1G80320	1.41129	0.000459309
									AT1G08580	-1.43839	0.00136169
									AT1G55180	-1.11125	0.0134725
									AT4G19440	1.89902	0.0127522
									AT4G36970	-1.48307	0.00240508
									AT1G28395	-1.31381	0.0122415
									AT1G58190	-1.05668	0.040153
									AT5G15300	-1.20397	0.0171852
									AT5G14360	-1.87419	0.0190879
									AT3G48340	-1.32183	0.0246141
									AT4G16440	1.05071	0.0023245
									AT5G37715	2.21735	0.00277957
									AT1G05020	-1.86632	0.0135467
									AT3G62660	-1.30426	0.000689109
									AT3G26300	1.30384	0.00842899
									AT1G15080	-1.39329	0.0144773
									AT2G01510	-2.11062	0.00471444
									AT1G51405	-1.53194	0.0205466
									AT4G33666	1.2394	0.0167261
									AT4G06744	-1.37153	0.0328888
									AT2G09440	1.49936	0.0456409
									AT2G30690	1.67156	0.0272728
									AT5G47670	1.02624	0.0196001
									AT4G26582	-1.71451	0.00133225
									AT5G17305	2.83429	0.0313727
									AT2G12461	-1.66917	0.0473945
									AT4G14695	1.53752	0.00863457
									AT5G57685	-1.38188	0.0493775
									AT5G39090	1.58641	0.0135467
									AT5G08370	-1.22697	0.0133811
									AT1G12845	-1.89164	0.0153855
									AT1G01370	-1.49312	0.0394373
									AT1G09157	3.08456	0.00150243
									AT2G09785	-1.26665	0.0261177
									AT5G65270	-1.07564	0.0354956
									AT2G45840	-1.01439	0.0393557
									AT3G05360	3.3265	4.10702e-05
									AT3G11745	-1.56141	0.0171821
									AT1G29250	-1.32943	0.000939036
									AT3G00330	2.40773	0.00277765
									AT1G01110	-1.73128	0.00504422
									AT4G37095	-1.00622	0.020869
									AT1G01690	-1.07818	0.00945915
									AT2G27030	-1.24754	0.0429137
									AT4G04335	3.66875	0.00488165
									AT5G57630	-1.00177	0.0054837
									AT1G44910	-1.02937	0.00436996
									AT3G47070	-1.14452	0.042419
									AT5G60670	-1.37566	0.0167681
									AT4G04170	2.92104	0.00283916
									AT1G50055	-1.48804	0.0158467
									AT4G15070	-1.69801	0.0473706
									AT3G16720	-1.74808	0.0189698
									AT1G16170	-1.23702	0.0266719
									AT2G28190	-1.29374	0.0204149
									AT1G29180	-1.24098	0.0279577
									AT1G03730	-1.67012	0.0394905
									AT5G48310	-1.91459	0.0103791
									AT2G37960	-1.27177	0.0128468
									AT1G69710	1.6165	0.0243994
									AT1G18580	-1.06376	0.00605339
									AT2G05225	1.2119	0.0127178
									AT5G19010	-1.1547	0.00107013
									AT5G55820	-1.17553	0.0280763
									AT3G56600	2.82197	0.00110085
									AT1G52280	-1.41328	0.00520365
									AT2G46735	1.93662	0.0163086
									AT3G24575	1.01434	0.0280499
									AT3G01790	-1.23698	0.0374531
									AT3G57710	-1.02228	0.0128354
									AT2G41150	2.08953	0.00362904
									AT2G35945	1.75844	0.00615739
									AT3G48290	-2.20754	0.00307693
									AT2G07628	2.24852	0.0134336
									AT2G15800	1.81801	0.0226963
									AT1G09753	-1.01671	0.00943463
									AT1G68560	-1.75088	0.00129877
									AT5G08525	-1.83527	0.00275264
									AT2G40930	1.02417	0.00255329
									AT1G26260	-1.64816	0.0477277
									AT4G10380	-1.74963	0.0057291
									AT5G06190	-1.40356	0.0291121
									AT1G08290	2.29548	0.000338977
									AT1G65330	-2.69632	0.0301321
									AT3G05560	-1.33547	0.00215022
									AT1G12320	-1.20185	0.00610227
									AT2G07642	1.49766	0.0165825
									AT5G12080	1.67144	0.00317433
									AT2G26570	1.11709	0.0110227
									AT1G63020	1.20059	0.0207823
									AT1G11220	-2.26476	0.0164973
									AT3G01513	-1.61763	0.03119
									AT3G08520	-1.43311	0.00127086
									AT5G08495	-1.76432	0.0461071
									AT5G37750	1.59191	0.046342
									AT1G21090	-1.22718	0.0344146
									AT2G44600	2.11405	0.00649787
									AT1G44780	-1.26109	0.00782785
									AT2G30070	1.46134	0.00550955
									AT3G45090	-1.07484	0.0268709
									AT5G54980	-1.18375	0.0308093
									AT2G07646	1.71428	0.0291948
									AT1G69540	2.06156	0.000831632
									AT3G09580	-1.55163	0.00274405
									AT1G07590	-1.2087	0.00591629
									AT4G02000	1.46254	0.0189499
									AT1G55205	-1.36441	0.049979
									AT5G26310	-1.74196	0.0264954
									AT4G04455	-1.31488	0.0150933
									AT3G17712	2.08418	0.0304179

## Sheet: Shared DEGs
Supplementary Dataset S7. Time of day influences transcriptional regulation in response to temperature stress.
DEGS shared between Col-0 (WT) for ZT1 and ZT6 at 10°C vs 22°C or 37°C vs 22°C. Genes have FDR<0.05 and LFC > |1|.
ZT1 vs ZT6: 10°C/22°C						ZT1 vs ZT6: 37°C/22°C
	LFC	LFC	FDR	FDR			LFC	LFC	FDR	FDR
AGI	ZT1: 10°C/22°C	ZT6: 10°C/22°C	ZT1: 10°C/22°C	ZT6: 10°C/22°C		AGI	ZT1: 37°C/22°C	ZT6: 37°C/22°C	ZT1: 37°C/22°C	ZT6: 37°C/22°C
AT3G47340	1.77676	-2.93203	0.0386068	0.0057883		AT3G18710	1.09107	1.94973	5.6381e-05	0.00020255
AT4G15430	1.32849	2.12697	0.00667977	0.0167224		AT3G18310	1.31077	1.55655	0.00190099	0.0251545
AT4G00950	1.64034	-1.3315	0.00469066	0.0302055		AT3G46230	10.943	9.91012	5.81553e-11	0.000427666
AT4G25470	4.29563	5.1209	3.44715e-07	0.00313154		AT2G21640	2.13387	2.78824	4.26396e-05	0.0019525
AT1G02640	1.02601	-1.26728	0.00104169	0.0450768		AT1G64560	1.32874	1.80433	0.000196133	0.00426107
AT5G63195	1.23803	-1.11306	0.00146864	0.00918715		AT3G44110	1.80651	3.05744	4.28198e-09	0.000282432
AT5G39080	-1.22634	-1.23514	0.00611337	0.0147369		AT5G04950	-2.89093	-1.54715	4.41693e-05	0.0235578
AT1G49650	1.20636	-1.63562	0.00132966	0.0176039		AT5G03560	1.89891	2.23101	1.38156e-07	0.00113247
AT4G28460	1.1143	3.15446	0.0127087	0.0118472		AT2G19580	2.89135	3.19065	6.90478e-10	0.000218283
AT5G47230	1.56493	2.57306	0.0130373	0.00297977		AT5G46260	-1.00331	1.23721	0.0465315	0.0285598
AT5G42760	1.19783	1.73578	0.000742154	0.0256035		AT1G04183	-1.5414	-1.76251	3.52812e-07	0.00144949
AT1G78100	1.11153	1.92499	0.000170088	0.00544158		AT2G23430	-1.63494	-1.30446	7.32916e-06	0.020706
AT5G25260	1.09245	2.57883	0.0391582	0.0288691		AT3G03165	1.1659	4.20501	0.00132361	0.00115176
AT4G28270	-1.59681	-1.09893	0.000150378	0.0126238		AT5G03975	3.35351	6.26663	1.23731e-15	0.000243696
AT5G54130	2.186	3.74846	3.56645e-06	0.0145499		AT1G52200	-1.15983	-2.0902	0.0264862	0.0064298
AT1G21050	1.0827	1.69071	0.0213733	0.0259708		AT1G54410	-1.69617	-2.37101	0.000179331	0.0145121
AT4G01870	1.23676	2.1517	7.65088e-05	0.0117489		AT5G15420	2.09952	3.09546	1.16331e-06	0.0018527
AT1G68190	1.10459	-1.73873	0.00664896	0.00780171		AT1G44800	-1.44966	-2.10179	0.00964989	0.0472127
AT5G25610	-1.29674	1.03457	0.000939729	0.043964		AT2G34430	-1.30804	-1.02055	1.04226e-05	0.0200081
AT3G54920	1.36942	-1.22348	0.000852457	0.0200559		AT5G05410	4.84208	4.72356	1.47046e-10	8.31332e-05
AT3G59940	-3.18392	-1.83196	4.6645e-06	0.00375276		AT3G51910	5.06126	4.84813	3.97907e-12	0.00111448
AT3G09275	-3.25663	-1.94164	3.72469e-06	0.00375276		AT3G06890	-1.41239	-2.78139	0.00022266	0.00915153
AT2G40140	1.46641	1.69121	3.10494e-07	0.0155927		AT5G65360	-1.43268	-1.89638	0.000902488	0.00602934
AT2G29090	1.62634	2.54613	0.000504855	0.0115869		AT4G13550	1.58954	2.22956	5.4986e-09	0.000274261
AT1G78020	-1.0495	1.43207	0.0377449	0.0322319		AT5G62090	1.93403	1.8572	9.39297e-06	0.00457777
AT4G27310	1.75241	2.24579	0.000156829	0.000395924		AT1G77520	-1.1631	-1.73267	0.00155844	0.00151671
AT4G39330	-1.30978	1.66053	0.00321251	0.0045613		AT3G02230	-1.26646	-1.18153	0.000530853	0.0391495
AT5G20190	1.00899	1.59561	0.000312883	0.0276571		AT2G07335	1.07832	1.73657	0.000223938	0.00166056
AT5G63190	1.17523	-1.14198	0.000874653	0.00636252		AT4G33740	-1.03067	-1.28547	0.000223097	0.0181375
AT5G49480	1.06496	3.932	0.013278	0.00186911		AT4G27370	1.01213	1.96546	0.000531563	0.0281655
AT5G39670	1.59681	3.66321	0.00253594	0.00437456		AT2G07623	1.95947	3.57597	5.14315e-08	0.000218283
AT5G14120	1.92914	-1.05363	6.29278e-05	0.043455		AT2G25250	-1.34822	-2.09424	0.00237852	0.000154713
AT5G21170	1.24722	-1.67042	0.0310265	0.0356602		AT1G02000	1.04909	1.41879	5.1428e-07	0.0108955
AT5G59130	-1.09881	1.54938	0.00875158	0.0475601		AT1G75390	1.92255	2.40837	2.83868e-07	0.00701617
AT2G38470	1.76455	2.67324	0.00330388	0.00681384		AT4G02425	2.72417	3.2922	1.71687e-07	7.71726e-05
AT1G18570	1.07274	2.31374	0.0470107	0.0283386		AT5G46230	-1.04225	-2.83195	0.0106895	0.00248059
AT3G52450	1.11059	1.86758	0.0194705	0.00275211		AT1G08460	1.49333	1.93847	3.68819e-07	0.000773804
AT3G24520	1.92976	1.62528	0.000123606	0.0299342		AT4G18450	1.74938	4.13942	2.98046e-07	0.0012827
AT2G02950	1.06839	-1.63855	0.036496	0.00353125		AT4G22350	1.67499	1.75203	4.66827e-05	0.000371188
AT1G10370	-1.23855	2.42088	0.00121721	0.0248678		AT5G15860	3.34451	2.29328	8.95701e-10	0.00080532
AT3G02380	2.34192	3.11718	1.81225e-07	0.00431026		AT2G47730	2.72706	3.11878	3.31375e-10	0.00220269
AT4G25480	3.38958	5.67287	4.60167e-07	0.001751		AT3G16430	-1.66712	-1.0852	1.8541e-05	0.00263874
AT1G05870	2.14317	1.33379	1.67197e-07	0.0194225		AT2G07719	2.93949	3.34828	2.96575e-09	0.00107013
AT3G18750	-1.16067	1.09852	0.000164768	0.0478094		AT1G65980	2.41424	1.48054	8.83485e-09	0.00991238
AT1G74890	1.12969	2.49108	0.0247348	0.00257191		AT2G04520	2.08841	1.52358	7.54514e-10	0.000631558
AT3G46620	1.20802	1.28686	0.00024069	0.0268277		AT5G60390	-1.43326	-1.67352	1.72241e-07	0.00673172
AT3G17510	1.15305	1.18965	0.00286918	0.0344668		AT4G15280	1.20648	2.46838	0.00417988	0.00779217
AT5G66740	-1.03245	2.86856	0.022086	0.0319631		AT4G29330	3.54267	3.12337	4.30434e-12	0.0011317
AT2G23270	1.65358	4.12393	0.0140287	0.000607951		AT1G10050	2.45868	3.66145	1.36766e-08	0.000189938
AT5G06385	1.08995	2.85932	0.0426398	0.0222749		AT4G25630	-1.22438	-1.24619	0.000461482	0.0180526
AT3G11410	1.93906	1.84959	3.86058e-06	0.0344486		AT1G09140	3.27951	2.70077	6.18221e-12	0.000428452
AT5G05995	1.4279	3.47285	0.00181895	0.00739632		AT2G05295	1.44726	1.15471	1.12845e-06	0.0251545
AT1G19050	2.0077	2.531	0.00229056	0.0227134		AT2G39110	1.07019	1.68219	0.00343893	0.00656678
AT3G24460	-1.93158	2.97216	0.000428801	0.0317237		AT2G07667	2.15913	3.06814	7.57001e-07	0.000676117
AT1G13480	1.60801	2.47097	7.50536e-06	0.0238305		AT3G28210	4.96788	3.34571	3.13929e-13	0.0171058
AT1G62540	-1.05857	2.19113	0.0372861	0.00540762		AT3G62780	1.66832	2.98629	3.05847e-05	0.00150634
AT4G04610	-1.53828	2.35529	0.0166304	0.0206892		AT3G09430	1.85353	2.37235	9.0969e-06	0.00499336
AT1G06180	2.00437	2.69696	0.000229243	0.00297977		AT2G07684	1.24515	2.22741	0.0021095	0.0407388
AT4G18422	1.17484	3.98093	2.8244e-05	0.00681384		AT3G32415	2.02998	3.8692	2.78537e-06	0.000187201
AT3G55980	1.58796	2.06622	0.000602186	0.0434189		AT1G59970	-1.35493	-1.93703	0.0085185	0.0020806
AT3G24518	1.92518	1.57501	7.65088e-05	0.0344486		AT2G07733	1.83492	2.50584	2.75975e-07	0.00555859
AT1G23710	1.27773	1.12195	0.0019102	0.0445619		AT2G40950	1.10767	1.96944	0.000267554	0.00318227
AT4G25490	1.32703	2.594	0.00140931	0.0177377		AT4G30020	-1.71555	-1.51323	0.000536815	0.00875539
AT5G62920	1.44588	1.13812	0.00407988	0.0339662		AT2G05215	2.12181	1.79208	7.78168e-06	0.000877866
AT3G47500	2.0441	1.7957	4.17784e-08	0.0142022		AT1G68290	2.80859	2.74938	2.65165e-07	0.00220504
						AT1G07500	3.93296	5.71652	3.35866e-09	0.000579347
						AT2G07722	2.39445	4.80676	2.94355e-08	0.00177087
						AT2G05100	-2.2916	-1.35505	4.16041e-10	0.00351275
						AT1G47230	-1.1238	-1.57191	0.0299023	0.0183262
						AT5G50180	-1.58274	-1.54732	2.38915e-05	0.00036565
						AT3G46220	5.73182	7.30447	2.95137e-12	0.000174249
						AT5G52630	1.96607	2.39439	0.000215706	0.0333199
						AT3G08690	3.0496	3.36119	2.27928e-09	0.000301392
						AT2G01830	-1.04455	-1.02406	0.0485543	0.00599693
						AT1G72600	-3.50472	-2.80595	3.3769e-11	0.0109384
						AT5G42470	1.213	1.53921	3.62505e-05	0.000245176
						AT1G20840	-1.0919	-1.87119	0.000189853	0.00430131
						AT2G07739	3.06908	3.18231	1.05863e-09	0.00123296
						AT2G31865	1.08331	1.23629	0.00852085	0.0235596
						AT3G54630	-1.01128	-1.66085	0.000184481	0.0124506
						AT3G10820	2.89859	3.93064	9.42565e-08	6.81399e-05
						AT4G31500	-2.38755	-2.28059	9.46866e-08	0.00321801
						AT4G12800	-1.24823	-1.50506	3.62211e-09	0.00280833
						AT2G42980	1.17503	2.25024	0.00811402	0.00130425
						AT5G07000	2.19214	1.77218	4.50523e-10	0.00960546
						AT1G67370	1.93084	3.05122	3.13646e-09	0.00108574
						AT3G09375	2.19492	4.59819	2.82366e-07	0.000929084
						AT4G11220	2.43104	2.28635	2.07794e-10	0.00036841
						AT2G05385	3.11743	4.10993	2.38764e-11	0.000479853
						AT3G22100	2.82717	3.94128	2.05339e-10	0.000519789
						AT1G27090	1.69616	1.96218	4.59963e-07	0.00102657
						AT4G38730	1.20407	1.00853	8.31001e-05	0.00643192
						AT2G26280	-1.02479	-1.09483	6.01978e-05	0.0242343
						AT1G69420	-1.12289	-1.01618	2.85144e-06	0.001407
						AT3G08970	6.03023	7.20128	5.58655e-11	8.31332e-05
						AT1G73980	1.53244	1.03649	7.01234e-07	0.0289414
						AT3G04000	2.12879	1.55906	0.000326058	0.0247269
						AT5G40790	2.27763	2.04921	1.31779e-06	0.0443161
						AT5G00365	2.84826	2.32056	5.18316e-09	0.000945432
						AT3G43590	-1.02039	-1.19997	0.000121976	0.0086376
						AT5G43420	1.14714	1.55728	0.00591877	0.00863422
						AT1G74240	1.95324	2.30497	3.45328e-06	0.001843
						AT3G02640	-1.33736	-3.20061	0.00366223	0.00758488
						AT1G63840	1.67038	1.50258	2.12888e-07	0.00842899
						AT2G30000	4.75575	2.78425	6.30577e-11	0.00014828
						AT5G59870	-1.65054	-2.05505	0.000625565	0.00101278
						AT1G42980	1.13693	2.29095	0.0163043	0.000722002
						AT3G16240	-1.70827	-1.36492	0.000134558	0.0104179
						AT1G05347	2.1256	2.20958	8.43261e-07	0.0082659
						AT5G42146	1.235	2.58463	4.87249e-05	0.0199803
						AT2G07641	2.25197	1.69026	5.84504e-07	0.0024758
						AT3G12050	3.94953	4.59069	1.83801e-11	0.000139214
						AT5G38020	-1.49838	-1.19642	0.00887339	0.0477277
						AT1G73740	1.75125	2.18735	5.54621e-06	0.000331206
						AT4G15830	-1.35913	-1.80987	4.04608e-05	0.0282274
						AT2G47015	1.27762	2.03461	0.000290337	0.0333986
						AT1G61730	-1.0705	-1.32502	0.0021089	0.00928517
						AT1G29260	2.05814	1.76955	2.34679e-07	0.00441801
						AT4G33905	2.44779	3.71487	9.3769e-07	0.00166056
						AT1G66090	1.96936	3.69127	9.46386e-06	0.0022828
						AT2G12462	-2.49709	-3.00542	1.58159e-07	0.00317433
						AT2G08960	1.81792	2.5271	8.32258e-07	0.00618178
						AT1G01830	1.9814	3.23198	3.71323e-08	0.00278391
						AT5G64400	1.49827	1.06647	0.00120195	0.0121878
						AT1G78080	1.2584	1.04777	6.00242e-06	0.0192216
						AT4G26990	2.23619	3.66944	1.28056e-05	0.000641723
						AT2G00470	1.24152	3.16817	0.000658443	0.000495349
						AT5G56020	1.44618	1.60568	0.00526956	0.00482409
						AT3G12510	2.65105	2.46073	3.30503e-10	0.00308478
						AT1G10850	-1.25793	-1.13346	8.35453e-06	0.0224948
						AT5G23350	1.67938	1.96953	3.08513e-05	0.00169332
						AT2G19560	1.25425	1.0827	0.00295081	0.00509714
						AT2G27200	1.77179	1.5292	4.91605e-08	0.00279379
						AT1G76520	-1.32443	-1.07174	2.3493e-06	0.0149552
						AT5G18130	1.94521	1.12451	5.80911e-07	0.00385156
						AT4G07410	-1.63259	-1.26392	1.30046e-06	0.0340746
						AT4G27670	9.0978	9.71195	2.97743e-15	0.000419117
						AT3G28300	-1.60375	-2.60855	0.00686308	0.0186554
						AT4G33220	-1.06263	-2.25099	0.000389912	0.00051526
						AT1G64640	-1.31584	-1.73951	0.00701668	0.0370163
						AT2G04350	1.27067	1.17747	4.39056e-05	0.023352
						AT1G29770	1.87883	2.47312	7.82037e-06	0.00223748
						AT5G04380	2.01762	1.72023	7.7074e-05	0.0231133
						AT3G17611	4.5047	4.69283	5.18949e-13	0.000122671
						AT5G19770	-1.24867	-1.14662	1.71505e-05	0.0269811
						AT1G20350	1.8528	2.65681	9.08894e-05	0.00181744
						AT1G44414	4.90644	6.22713	4.39648e-12	0.000365326
						AT3G22780	-1.08566	-1.56087	0.00593948	0.00193839
						AT1G13110	-1.29833	-1.13023	9.33026e-06	0.0126253
						AT5G67510	-1.63805	-2.23619	4.48447e-05	0.0057027
						AT2G19900	2.12941	3.37553	1.50691e-06	0.000424449
						AT1G32127	1.00458	1.37552	0.00707051	0.040153
						AT1G62730	2.18965	2.94541	6.65863e-06	0.000218283
						AT3G09405	2.14195	2.78257	7.81296e-07	0.00420589
						AT3G63310	3.22938	2.84962	5.58655e-11	0.000298269
						AT2G07749	1.95581	3.52983	1.23454e-09	0.000947098
						AT4G06995	1.77511	3.22595	0.0002424	0.00385156
						AT1G29150	1.99654	1.8802	1.69071e-10	0.00181918
						AT1G08380	-1.01104	-1.69454	0.000135172	0.00715587
						AT3G14740	-1.23434	-2.50215	0.000568886	0.000922923
						AT2G00500	3.00682	3.81602	9.79435e-09	0.000637612
						AT1G78390	1.88971	3.18388	8.7042e-07	0.00484687
						AT2G07785	1.65158	3.04758	5.57258e-05	0.00342047
						AT1G52000	-2.06381	-3.22017	0.000347982	0.0115638
						AT4G21320	7.25755	7.65027	8.2264e-17	0.000133047
						AT2G39375	-1.64646	-1.33782	0.00136974	0.02136
						AT2G28740	-1.79895	-1.95689	1.41316e-05	0.00202786
						AT1G72140	-1.3808	-1.37357	0.000233341	0.0270858
						AT2G33740	1.65133	1.2302	1.88458e-05	0.0104128
						AT2G45830	-1.12247	-2.24707	0.0245295	0.0346326
						AT1G30220	2.31212	1.31859	0.000117549	0.0204301
						AT4G15880	1.13403	1.21689	0.000801824	0.00328797
						AT5G38590	-1.33273	-1.83776	0.00035642	0.0461528
						AT3G29810	2.23785	3.01188	2.24435e-06	0.00287464
						AT1G51080	-1.23065	-1.07116	0.0180212	0.0157667
						AT5G43300	3.03752	3.8649	1.49768e-08	0.00102429
						AT1G30060	2.24412	3.34537	4.56997e-06	0.00162613
						AT1G04433	-1.7926	-1.49257	0.000559072	0.00473003
						AT3G18130	-2.06376	-1.5941	1.13275e-06	0.000804302
						AT2G07673	1.07565	2.88812	4.451e-05	0.000585392
						AT1G03420	-1.78571	-2.07335	7.18263e-08	0.000541072
						AT1G21460	2.17537	2.3497	1.53225e-06	0.00626927
						AT5G64570	-1.52526	-1.74849	1.6316e-05	0.0411877
						AT4G05395	1.53712	1.11527	6.82122e-05	0.00317478
						AT1G49450	1.75832	2.45354	0.000115123	0.0111732
						AT1G05353	5.09122	6.24118	4.2586e-11	0.00469981
						AT1G13510	-1.03618	-2.32172	0.00238177	0.00943463
						AT3G50840	1.93984	1.4303	4.02566e-07	0.01301
						AT2G41730	3.02639	2.16254	1.14467e-06	0.00590704
						AT4G14465	-1.89264	-1.66757	3.11588e-07	0.00587733
						AT3G17030	1.25784	2.53023	7.45538e-05	0.00155516
						AT1G01300	-1.93784	-2.3518	8.46529e-07	0.00181918
						AT3G03310	2.78535	2.64142	2.63547e-10	0.000126225
						AT1G72510	1.37331	2.08338	2.20378e-06	0.000298925
						AT5G58580	-1.08334	-1.1538	0.0229598	0.0356457
						AT1G70590	1.13886	1.28833	6.16494e-05	0.000348453
						AT3G55580	1.10811	3.98665	0.000345543	0.000355013
						AT4G30490	1.86625	2.66022	1.07451e-07	0.000365326
						AT1G18460	1.11226	1.2454	0.000208802	0.00247649
						AT3G07770	2.82723	3.4774	2.01795e-12	2.41042e-05
						AT5G49990	1.4031	1.0187	1.7121e-05	0.0185515
						AT3G63300	1.84617	2.14345	5.75172e-06	0.0179385
						AT4G08590	1.45763	2.27151	1.85824e-05	0.0024477
						AT2G44080	1.93513	1.8297	6.3514e-05	0.037004
						AT3G61630	1.54827	2.54712	1.48145e-05	0.000511895
						AT4G02820	-1.43212	-1.3314	0.00146114	0.00665719
						AT1G73690	1.61256	1.74178	3.34042e-05	0.00557159
						AT1G43160	1.7443	2.82369	8.37267e-05	0.0159634
						AT1G27930	-1.08359	-1.83699	0.000119816	0.00461719
						AT5G45110	1.01042	1.04374	0.00172537	0.0429063
						AT5G53120	2.16688	2.1698	5.52727e-10	0.00278391
						AT2G07741	2.48691	3.25753	9.05273e-12	0.00471102
						AT3G02990	2.42181	2.04207	1.56514e-07	0.00869041
						AT3G28220	-1.53181	-3.21558	0.00511098	0.0051545
						AT1G66500	3.42329	3.51605	2.13216e-09	0.00109924
						AT1G48698	2.80642	5.37626	6.64153e-12	0.000218283
						AT1G73040	1.47586	1.88909	0.00253389	0.0357395
						AT5G10710	2.04568	1.07131	3.81562e-05	0.0376918
						AT4G18390	-1.14	-1.23723	7.31685e-05	0.00989655
						AT5G61570	-1.68755	-1.27816	0.000214272	0.016248
						AT5G58780	2.85987	3.67966	9.46298e-09	0.000277157
						AT1G11100	2.51901	3.22336	1.51658e-06	0.000192795
						AT1G15410	1.82296	1.58567	1.06725e-08	0.000451584
						AT1G58170	2.71114	3.45295	6.67177e-08	0.00123396
						AT4G14820	2.04393	1.57762	6.3322e-11	0.00768693
						AT1G50400	1.3608	1.69304	3.05699e-05	0.00547903
						AT3G04290	-2.57244	-1.38755	7.11795e-07	0.00697325
						AT4G15500	-1.27147	-2.09393	0.00877036	0.00228813
						AT2G07683	2.39347	3.32003	1.02539e-09	0.00116819
						AT1G28710	-1.32695	-1.83468	0.000374352	0.00856478
						AT2G07734	1.76026	3.04613	5.33816e-05	0.000172168
						AT5G02320	1.43477	1.38503	0.000487355	0.000544092
						AT4G23885	2.07351	1.47344	8.85234e-07	0.0108353
						AT5G51430	1.48116	2.13255	5.63802e-06	0.00187554
						AT3G17390	-2.17581	-2.78951	2.73638e-09	0.000590573
						AT5G25530	1.09009	1.0143	0.0342627	0.0473945
						AT5G55970	1.95374	2.83375	2.57881e-05	0.00234043
						AT2G16586	2.76027	2.65725	4.28001e-05	0.0106796
						AT5G63550	-1.28289	-1.7649	0.000280069	0.00646651
						AT4G26160	1.12591	1.08242	0.000224261	0.00785584
						AT4G09510	-1.65765	-1.74794	9.30463e-05	0.00202362
						AT5G46170	1.34942	1.97417	3.60207e-05	0.0020188
						AT5G64230	1.50261	1.84953	0.000102066	0.0179734
						AT1G25180	1.41126	1.11588	0.000856514	0.0405106
						AT3G56320	1.36873	1.37257	0.000632295	0.00448324
						AT1G02980	1.33239	2.87378	5.32276e-05	0.00351275
						AT4G21090	1.79551	1.24892	0.000422375	0.0300677
						AT3G06455	-1.02263	-1.03833	0.0116991	0.00602934
						AT2G34610	2.49462	2.36509	4.27401e-07	0.000602008
						AT1G06680	-1.31458	-1.29526	4.30713e-06	0.00125343
						AT3G12610	-2.51586	-2.19256	9.3769e-07	0.000373069
						AT1G09750	-1.54561	-2.16573	0.000630688	0.010376
						AT1G56110	-1.03605	-1.45367	0.0097855	0.0199803
						AT5G57100	1.93203	2.20589	5.4296e-07	8.75901e-05
						AT1G06337	1.16038	2.66586	8.33708e-05	0.00103006
						AT4G30190	-1.54725	-1.15298	0.00253753	0.00342047
						AT4G27020	1.9823	2.08713	9.9923e-08	0.00173419
						AT4G35985	1.23551	1.61446	0.000124023	0.0192189
						AT2G07693	2.08618	3.7522	2.86024e-07	8.31332e-05
						AT5G54170	1.59406	2.63842	3.74349e-06	0.000259497
						AT1G67010	1.16274	4.16775	0.000289756	0.00269904
						AT5G18065	3.07203	3.38399	2.56333e-10	0.00014828
						AT5G59240	-1.13412	-1.28011	0.000278085	0.035182
						AT4G17520	-1.21606	-1.29268	7.37173e-05	0.012512
						AT4G38060	3.03593	2.86347	2.83902e-06	0.000245176
						AT4G25130	2.23794	1.67576	1.96623e-09	0.00406123
						AT1G34340	-1.17225	-1.99639	0.00525776	0.00228813
						AT3G08960	1.23406	1.99481	0.000617648	0.000590273
						AT1G21529	1.39241	2.6693	1.62215e-05	0.000323096
						AT5G43620	2.34033	2.19865	1.44167e-06	0.00494764
						AT5G54270	-1.4298	-1.33619	5.32652e-05	0.00396076
						AT1G73330	-1.41703	-1.01572	3.76874e-05	0.0413995
						AT1G10970	2.57698	2.85657	4.29661e-07	0.000608246
						AT1G05320	-1.2295	-1.18225	0.00901974	0.0232605
						AT1G30240	1.11613	1.60079	0.000386204	0.00693219
						AT3G22370	2.3522	2.10151	2.94355e-08	0.00216963
						AT1G22040	1.16548	1.38113	0.000597765	0.00206892
						AT3G62990	1.57194	1.25784	1.48678e-05	0.0348886
						AT1G14900	-1.38185	-1.21233	0.00133609	0.00292377
						AT3G50260	2.20897	1.44498	6.29688e-08	0.0345964
						AT4G26510	1.35804	1.0033	4.98865e-05	0.00514405
						AT2G44660	1.9457	1.33705	6.43118e-06	0.00482476
						AT1G10580	-1.22868	-1.2446	6.06558e-08	0.0107266
						AT2G33700	1.77691	1.54598	7.68852e-08	0.00020255
						AT3G09400	2.37385	4.21677	0.000128568	0.000282432
						AT2G07723	2.96428	3.29238	1.6051e-07	0.000891105
						AT1G33350	4.34055	1.99899	6.72591e-11	0.00402261
						AT1G16040	3.5412	3.09105	6.13847e-09	0.000678311
						AT2G47770	2.35029	1.53673	0.00040693	0.046468
						AT2G02220	1.88994	1.50787	1.4546e-05	0.0229192
						AT5G54100	-1.18105	-1.12119	0.000873032	0.0287305
						AT3G02470	-2.66006	-1.95934	1.37506e-11	0.00238303
						AT3G07050	-1.58591	-1.31001	9.30049e-06	0.0478635
						AT1G12020	-1.44569	-1.35051	0.00130677	0.0148414
						AT5G38010	-1.64789	-1.60734	0.00018137	0.0343596
						AT1G29820	1.55176	1.68185	5.31947e-05	0.00734765
						AT1G33415	1.16511	1.76375	0.000379003	0.00370248
						AT4G30460	1.69605	2.05606	7.9638e-07	0.0232881
						AT1G15002	-1.37606	-1.52809	6.41004e-05	0.016862
						AT5G14020	1.37819	2.68986	0.00015282	0.00330893
						AT3G02205	1.36835	2.7991	0.0226844	0.00555859
						AT4G16120	-1.81462	-1.65427	0.000198829	0.0148361
						AT3G13920	-1.34113	-1.12692	1.82771e-08	0.00277957
						AT5G17850	1.87587	1.67349	6.15046e-06	0.00326448
						AT1G56070	-1.70482	-1.04075	1.44072e-07	0.00978839
						AT3G06540	1.14918	1.33934	0.000135173	0.00109853
						AT2G28620	-1.23112	-2.21321	0.00217896	0.0334639
						AT5G12040	1.93081	2.0513	2.8818e-10	0.000259497
						AT3G61470	-1.30403	-1.06238	9.46298e-09	0.00334019
						AT5G64950	2.42168	1.73292	3.67613e-08	0.00111331
						AT5G64510	6.08647	6.51796	3.72727e-14	0.0001688
						AT5G19480	1.70548	1.04656	2.94355e-08	0.0243785
						AT3G10080	-1.47837	-2.49402	0.000172677	0.00280833
						AT1G11150	-1.72448	-1.8372	4.41282e-05	0.0043253
						AT4G14300	1.68647	1.98208	1.38408e-07	8.31332e-05
						AT4G29770	2.4365	6.12826	6.24107e-09	8.31332e-05
						AT3G46320	-2.27257	-2.71368	6.80204e-05	0.00105006
						AT5G02415	1.6773	2.1054	0.000176681	0.012757
						AT3G54625	-1.01128	-1.60591	0.000204626	0.0124506
						AT4G03060	-1.65501	-2.54197	0.000560292	0.0416206
						AT5G15430	1.99053	3.24267	0.000258791	0.00152126
						AT4G39360	2.38467	2.58202	4.03564e-08	0.0125329
						AT5G51450	2.53629	3.47529	1.26286e-07	0.000154675
						AT1G56180	2.3518	2.36074	2.8818e-10	0.00302958
						AT1G72490	1.92138	2.99594	0.000110148	0.0111179
						AT2G43360	-1.03473	-1.12313	1.07699e-05	0.0210726
						AT5G51105	2.36196	4.03331	3.52812e-07	0.000553905
						AT1G71240	1.17296	1.85969	0.00380819	0.00432898
						AT1G02860	1.4441	1.37216	0.00225221	0.00162324
						AT2G14460	-1.24195	-2.04444	0.0091019	0.0038368
						AT2G29400	1.24176	1.21444	1.2204e-06	0.00125826
						AT5G03990	3.0671	3.71793	9.94396e-11	0.000376651
						AT2G07621	1.31815	2.75437	1.39981e-06	0.00268791
						AT5G64401	1.02349	3.06814	0.0063499	0.000591379
						AT2G34060	-1.33927	-1.00133	0.000646342	0.0210464
						AT4G27230	-1.08512	-1.52795	0.00688617	0.00205747
						AT1G76790	-1.70035	-1.79174	9.59898e-05	0.000998402
						AT2G36900	1.34725	1.00044	2.22001e-05	0.00480152
						AT3G13130	1.50978	2.17911	0.000172137	0.0225018
						AT4G10040	2.18582	2.89376	4.47692e-07	0.000832848
						AT2G05205	1.76959	1.85622	0.000210799	0.000746968
						AT1G09715	2.78083	5.63175	1.15713e-09	0.000711165
						AT1G59865	3.14565	5.40029	1.08705e-10	8.31332e-05
						AT2G07674	2.82013	3.04127	8.87995e-10	0.00206892
						AT2G05375	3.65562	4.13141	2.8818e-10	0.000855402
						AT3G59720	1.86846	4.72665	2.23315e-06	0.00111448
						AT2G41170	1.57747	2.11965	4.27686e-05	0.00333061
						AT1G62740	2.19955	2.70785	9.89584e-07	0.00116731
						AT3G03215	6.09103	7.12952	1.92031e-15	8.31332e-05
						AT5G11110	1.52441	3.14078	2.86038e-05	0.00113247
						AT5G58787	4.00006	2.91133	2.87308e-07	0.00135715
						AT3G53730	-1.52158	-2.36852	2.81865e-05	0.00506644
						AT5G01765	1.4024	2.08159	6.05686e-05	0.000953161
						AT1G54270	-1.22728	-1.33334	1.10775e-07	0.000657014
						AT3G19300	1.05953	1.48124	0.00512789	0.00230886
						AT3G41762	2.52417	2.11266	5.01701e-05	0.0210906
						AT4G22740	2.56141	3.16465	2.0238e-10	0.00325513
						AT1G16022	2.88649	3.62293	6.79223e-07	0.00258302
						AT2G36030	1.12714	2.12014	0.0020083	0.00610227
						AT1G50390	2.82754	3.88693	4.3955e-09	0.00182718
						AT4G25340	3.34961	2.91852	1.63417e-12	0.000628121
						AT1G02090	1.90111	2.46639	5.6584e-06	0.000139988
						AT5G43170	2.8161	1.72122	1.51252e-08	0.00638389
						AT1G69870	-1.28613	-1.10212	1.83208e-06	0.0309277
						AT3G50910	1.06931	1.31967	1.00715e-05	0.00753305
						AT5G58070	4.09905	2.75268	9.1904e-11	0.00232469
						AT5G47600	1.36754	1.64696	0.00507215	0.00569319
						AT1G02290	1.54584	1.77997	2.41783e-05	0.00362904
						AT1G76890	-1.66226	-1.05401	6.49548e-07	0.000625534
						AT1G22360	-1.29346	-2.04506	5.75729e-05	0.00482476
						AT1G45976	1.27049	1.26855	2.04506e-05	0.00234926
						AT4G12050	1.26956	1.37951	0.000300895	0.0422852
						AT5G12120	1.68094	3.06891	1.57631e-09	0.000106071
						AT1G63470	-1.39891	-1.48226	2.99891e-05	0.0138326
						AT3G60110	-1.76169	-2.51146	0.000284677	0.00144949
						AT1G13640	1.19758	2.23011	1.91219e-06	0.0031595
						AT1G72100	2.52083	2.06272	1.49639e-05	0.0380286
						AT5G41761	1.6492	2.47063	3.05022e-05	0.00638389
						AT4G02920	1.10457	1.39242	6.11596e-06	0.00119776
						AT3G48720	-1.83985	-1.74925	5.68458e-07	0.00911117
						AT1G61340	4.52198	4.93486	5.88869e-11	0.000844168
						AT5G47830	5.19114	4.95215	2.36655e-14	0.000154713
						AT4G28750	-1.05951	-1.33539	7.88915e-05	0.0141663
						AT1G63300	-1.17447	-1.66147	0.00220076	0.00151989
						AT2G18780	1.11469	2.14338	0.00303516	0.00309146
						AT1G72660	6.16771	7.3884	6.54048e-14	2.80577e-05
						AT5G37670	7.39794	8.12889	8.2264e-17	0.000227195
						AT2G39380	-1.64646	-1.4959	0.00128649	0.0104325
						AT2G07665	1.71632	2.67913	1.68787e-07	0.000983798
						AT4G20362	-1.15067	-1.08538	3.18923e-07	0.00584551
						AT5G22130	-1.24522	-1.32078	0.000847205	0.043414
						AT5G37380	1.05976	1.44008	1.71261e-05	0.000218283
						AT1G24310	-1.08043	-1.17563	0.0015397	0.00185601
						AT1G52905	-1.36638	-1.87652	0.00358864	0.00515205
						AT5G64930	1.03972	1.04532	0.000411839	0.0167686
						AT2G07696	1.54479	2.63859	3.47893e-07	0.00230615
						AT5G59720	10.0404	9.32876	5.23308e-11	0.000108911
						AT1G29785	2.41407	1.79055	3.70776e-08	0.0200256
						AT3G21770	-1.22307	-1.63539	0.00123212	0.00501558
						AT3G28920	-1.5855	-1.49364	0.000451461	0.0203312
						AT3G43960	-1.18457	-1.02392	0.00984387	0.00317579
						AT1G04503	-1.6436	-2.81571	0.000161172	0.0016296
						AT1G15970	1.81269	2.51489	6.60388e-05	0.000839937
						AT5G02430	2.19317	2.66855	8.03321e-06	0.000804634
						AT3G07150	4.26666	5.6375	2.9609e-13	0.000259288
						AT1G31335	3.05069	2.35965	1.02288e-06	0.0006948
						AT1G13195	1.15174	1.92011	0.000345543	0.0323981
						AT5G08175	1.29026	1.84989	0.00127591	0.0464648
						AT4G32212	1.84242	3.58033	3.56635e-06	0.000268141
						AT1G30480	1.53765	1.30309	9.92464e-06	0.00556966
						AT5G03740	1.97475	2.2488	1.6237e-09	0.000585392
						AT5G10870	1.72452	1.28328	1.06581e-05	0.0256028
						AT1G23330	1.93427	1.47696	5.81553e-11	0.00119326
						AT2G37630	-1.10028	-1.05034	8.21021e-05	0.0286021
						AT5G65900	2.19898	1.77706	5.43398e-06	0.00299992
						AT1G22550	-1.2106	-1.32822	0.000129708	0.0174182
						AT2G37440	1.72786	2.52716	0.000257126	0.00549882
						AT1G04520	-1.50761	-1.08405	2.91605e-05	0.00277957
						AT5G66880	3.37098	1.89297	3.25023e-09	0.0061261
						AT2G37180	2.89131	4.67131	1.93826e-09	0.000396569
						AT4G09845	1.64847	4.83579	0.000104605	0.00175823
						AT3G23150	2.35695	3.18933	7.70505e-06	0.00897179
						AT5G51465	1.50857	3.3053	5.1695e-06	2.41042e-05
						AT2G36790	1.62516	2.66703	3.42549e-05	0.000947098
						AT3G15770	2.80667	2.99182	3.17803e-08	0.00202242
						AT2G07712	2.51668	2.47734	3.72242e-06	0.00300502
						AT3G28290	-1.67583	-2.67016	0.00324042	0.0176703
						AT5G14810	1.81883	3.50204	3.67437e-05	0.00112461
						AT1G56440	3.28936	3.7494	9.28629e-11	8.94404e-05
						AT5G00590	1.05191	-1.09458	0.037977	0.0117219
						AT2G25090	1.72186	2.32754	3.02762e-05	0.00312726
						AT5G65920	1.28809	2.16106	0.0305236	0.0314402
						AT3G53230	4.58416	4.6508	1.68708e-12	8.31332e-05
						AT1G30190	1.62576	2.91918	3.91988e-05	0.00123598
						AT2G07728	1.35027	3.96736	6.12858e-05	0.000709935
						AT5G47160	1.76934	2.83628	4.86398e-07	0.00185601
						AT4G32208	4.80843	5.04209	2.31346e-11	0.000245176
						AT1G58889	2.14825	4.19691	1.83048e-05	0.000296874
						AT3G27330	-1.01335	-1.79765	0.00603232	0.0058171
						AT5G12020	9.94311	10.3756	5.12102e-12	0.000641723
						AT2G05300	1.78033	3.63	1.0812e-05	0.000994853
						AT1G33355	2.05014	2.9031	2.22348e-08	0.00298214
						AT4G26770	2.72614	3.5339	7.74269e-08	0.000939447
						AT1G02700	4.06955	3.51664	1.18178e-11	0.00150243
						AT3G60720	2.98409	3.97452	1.34877e-09	0.00118167
						AT1G21160	-1.02882	-1.1174	0.0106195	0.046788
						AT2G44730	-1.67221	-1.25725	1.10131e-05	0.0438334
						AT1G06360	-1.78096	-1.73323	1.31779e-06	0.011502
						AT1G13600	1.21014	1.96617	0.001067	0.0480073
						AT2G07731	2.55109	3.53093	1.48519e-09	0.0147138
						AT5G60610	2.35909	4.08285	7.81296e-07	0.000742293
						AT5G53460	-1.93428	-1.20854	0.000740327	0.0110788
						AT5G03340	2.33916	2.65502	1.80044e-10	0.000355013
						AT5G15250	4.95776	6.39249	1.1464e-16	0.000139988
						AT3G10640	2.04306	1.67082	1.6416e-06	0.00658619
						AT3G09640	7.89658	7.41111	1.86963e-19	0.000154713
						AT3G01720	-1.45375	-1.80029	1.30424e-05	0.000994853
						AT3G15780	1.22653	1.90596	0.00038984	0.00803625
						AT5G61790	1.77427	1.38638	1.13957e-07	0.0031595
						AT5G37440	1.18228	1.67656	0.000290687	0.0126823
						AT2G07811	1.24903	1.68936	0.00100573	0.00184625
						AT1G08973	2.82686	2.77993	9.84085e-08	0.0022116
						AT2G27840	-1.4244	-1.86312	0.00122489	0.00217698
						AT4G01030	1.19646	1.44652	1.04874e-06	0.000511895
						AT5G01990	3.53604	3.01211	4.24689e-11	0.000459309
						AT5G09315	-1.33501	-1.22716	0.00021881	0.0365018
						AT4G08320	1.36028	1.05837	8.73747e-06	0.00157306
						AT2G05325	2.8998	3.61658	4.7678e-08	0.000217168
						AT1G53730	2.41904	2.75047	7.94147e-08	0.00175823
						AT5G13205	2.86753	4.89755	3.49124e-09	0.000844168
						AT5G59600	-1.13377	-1.6529	0.000851988	0.00997072
						AT4G13110	1.78047	1.54663	6.53107e-06	0.0150359
						AT1G80980	-1.08922	-2.00524	0.00461692	0.000305067
						AT1G07410	4.0895	4.93448	1.91696e-11	0.000211789
						AT3G49780	1.55772	1.75247	1.7407e-05	0.0263192
						AT5G64180	2.12422	1.38055	7.68534e-07	0.00751058
						AT5G43950	2.78941	2.04881	1.82641e-08	0.0001688
						AT1G75990	-1.03433	-1.43959	0.0127105	0.0293618
						AT5G04940	1.75338	1.73712	1.00631e-06	0.00375072
						AT2G46240	8.66061	7.59494	2.54816e-14	0.000160296
						AT1G24625	-1.58679	-1.84503	0.00352671	0.0101761
						AT2G05345	2.48158	2.5719	6.30559e-08	0.000541072
						AT5G57530	-1.36009	-1.45711	0.00227068	0.0117524
						AT3G27997	3.84587	3.81292	4.14761e-12	6.79016e-05
						AT1G53040	-1.8328	-1.07239	4.12294e-06	0.0425245
						AT1G68060	-1.7211	-1.78836	2.75436e-05	0.0141334
						AT1G09070	2.15976	1.49759	1.0245e-06	0.0265962
						AT5G09590	4.23131	5.10552	1.36259e-11	0.000196773
						AT1G68790	-1.1318	-1.15416	2.09843e-05	0.0174182
						AT5G15960	3.50088	2.63217	9.26245e-07	0.00834111
						AT3G14590	1.58103	1.87267	6.17825e-06	0.0107766
						AT1G35250	-1.09646	-2.31915	0.0143998	0.006452
						AT4G04570	-1.62431	-2.07772	0.000878684	0.019093
						AT4G24280	1.8662	1.36144	6.43999e-08	0.00171829
						AT3G57810	2.522	2.34367	2.60852e-08	0.000186814
						AT1G18330	2.2535	3.35293	4.3955e-09	0.000709935
						AT3G26520	-1.28659	-1.3123	5.18061e-05	0.00816477
						AT3G63445	1.07359	1.0362	4.45582e-06	0.0101342
						AT3G48070	1.98538	1.9845	1.68057e-06	0.000468608
						AT4G26270	5.20252	5.45837	1.71431e-11	4.91764e-05
						AT1G18260	1.23064	1.48002	4.24848e-06	0.000753707
						AT5G26760	1.35244	2.10111	5.44236e-06	0.000479853
						AT1G14460	-1.10662	-1.0347	0.0180472	0.0312739
						AT1G12064	2.31272	2.49928	1.43903e-07	0.0077974
						AT1G09433	1.69076	4.03624	0.00130235	0.000423805
						AT5G27460	1.46522	1.70974	0.000113991	0.00169332
						AT5G56120	-1.09046	-2.81418	0.00124318	0.00106344
						AT4G30530	-1.17568	-1.08651	9.4507e-07	0.0125329
						AT4G38552	-1.10637	-1.10743	0.00114717	0.0422929
						AT1G67920	2.68925	2.10558	3.59067e-07	0.0030923
						AT5G58590	3.18411	2.80931	7.75993e-11	2.41042e-05
						AT5G01815	6.93361	6.96934	6.54048e-14	6.79016e-05
						AT4G01550	2.62984	2.52016	1.21734e-09	0.000243094
						AT3G44190	1.26108	1.46856	7.18991e-06	0.00186552
						AT5G47420	1.53778	1.1536	2.91605e-05	0.00284034
						AT3G20370	-1.32117	-1.81728	0.000239191	0.00856297
						AT3G19270	2.83941	2.70835	1.64674e-07	0.00416913
						AT5G06430	-1.24531	-1.15301	0.000189927	0.0469205
						AT3G07140	1.1243	1.68091	0.00997228	0.0101794
						AT4G23493	4.71703	5.47193	4.34742e-13	0.00014828
						AT1G25025	1.35451	1.47731	0.000173064	0.0147811
						AT5G37340	3.85274	4.22356	2.9609e-13	0.000376651
						AT5G65613	-1.43442	-2.04893	0.0008644	0.0235524
						AT1G61520	-1.11689	-1.16533	5.80911e-07	0.0395116
						AT4G29930	2.4592	3.65943	2.40131e-07	8.31332e-05
						AT1G53230	-2.39483	-2.3699	1.80403e-06	0.0011317
						AT1G12860	-1.44612	-1.20309	0.000969746	0.00731286
						AT3G56275	1.42924	1.98821	0.000413912	0.00554505
						AT5G23340	1.45907	1.0383	9.6445e-07	0.00500394
						AT1G78000	-2.55966	-2.09387	5.22439e-06	0.00542668
						AT5G40600	1.60072	2.48437	7.13382e-05	0.0101437
						AT4G11670	1.84933	2.89365	3.3739e-09	0.00212754
						AT3G52190	-1.04843	-1.14559	0.00164752	0.0362226
						AT2G43570	1.86586	2.66507	4.77887e-06	0.034174
						AT2G43110	-1.24756	-1.27588	0.00896449	0.00850564
						AT2G07697	1.4231	3.12812	0.0010181	0.000844168
						AT4G12030	-1.34426	-1.89208	0.000500308	0.0338448
						AT3G19184	1.11103	3.01566	0.000521383	0.00334019
						AT3G07320	-1.27175	-2.84555	0.000212402	0.00438056
						AT5G46520	-1.18303	-1.00718	0.00470597	0.0330844
						AT1G02390	2.18618	3.49369	5.08556e-07	0.00215097
						AT4G01120	1.76344	1.59583	3.10519e-06	0.00845811
						AT4G09150	4.18019	3.96811	3.06121e-11	8.31332e-05
						AT1G66480	-1.52749	-2.52313	0.00179536	0.0130039
						AT5G16030	-1.13454	-1.49102	0.0180212	0.00599693
						AT5G11710	-1.02987	-1.04079	0.000207477	0.0149664
						AT5G64040	-1.02673	-1.08923	0.000598211	0.00989655
						AT5G19310	-1.00701	-1.22772	0.0169361	0.0185974
						AT5G47980	-2.16159	-2.35247	0.00024279	0.0244366
						AT1G60950	-1.39062	-1.44248	2.47053e-08	0.00916235
						AT1G29640	2.51309	3.70784	9.73774e-07	0.000323096
						AT4G19860	1.39314	1.11071	1.41605e-07	0.00233168
						AT4G29340	2.9321	2.38215	5.38422e-08	0.00233577
						AT2G07695	2.45176	2.87392	6.19913e-09	0.000468608
						AT4G21440	2.76411	3.63303	3.31348e-08	0.00293511
						AT2G07707	2.77235	3.06494	8.02536e-09	0.000340692
						AT2G20720	1.07832	1.7242	0.000223938	0.00307387
						AT1G65985	-1.4958	-1.83296	7.16565e-05	0.025996
						AT2G40610	-1.95652	-2.17875	0.000576804	0.0265265
						AT1G64650	-1.21559	-1.17814	0.000274658	0.0043564
						AT1G14205	1.88327	3.64842	6.93729e-07	0.00127805
						AT5G13080	2.35889	2.2826	4.65678e-07	0.0427363
						AT1G66400	1.40575	1.79829	0.000203477	0.0145496
						AT3G07315	-1.56234	-1.4288	8.15456e-05	0.00190339
						AT2G07777	3.07698	3.14808	7.41961e-09	0.000419117
						AT2G45380	2.67752	2.08002	9.4268e-11	0.00249624
						AT4G32330	-1.37014	-1.05962	2.26111e-08	0.000855402
						AT4G21580	2.55279	1.87247	2.54006e-10	0.00430021
						AT1G78150	1.40054	1.3081	9.6797e-08	0.00130455
						AT1G48700	2.8955	5.28412	4.87645e-12	0.000482285
						AT4G21323	3.75928	4.96121	1.26309e-09	0.00112231
						AT3G14780	1.28315	1.45014	6.31159e-05	0.0479515
						AT2G32850	-1.00499	-1.2841	0.000729616	0.032476
						AT2G42190	-1.4322	-1.64678	0.00388718	0.00136405
						AT4G12520	-1.06403	-1.37879	0.00559295	0.0473472
						AT1G04110	-1.02444	-2.37126	0.0118293	0.0226587
						AT3G24080	-1.92919	-2.43047	1.30164e-05	0.00362904
						AT2G01008	2.85548	1.75034	4.69017e-06	0.0272733
						AT1G04233	1.05208	1.70029	0.00367874	0.0441948
						AT1G03860	1.71571	1.30928	3.46334e-09	0.000732414
						AT1G20440	2.33852	1.36899	3.36994e-09	0.0210726
						AT3G15950	-1.13715	-1.52575	4.1794e-05	0.0214602
						AT2G07711	2.73244	3.31575	3.4727e-10	0.00717596
						AT1G77460	1.62943	2.15011	0.00348978	0.0148414
						AT1G65040	1.89167	1.68731	2.54946e-08	0.00628092
						AT1G71430	-1.00075	-1.49776	0.0413151	0.017686
						AT5G49390	1.87512	2.59933	8.18809e-05	0.00292377
						AT2G07779	2.79725	3.62449	4.58434e-10	0.000947098
						AT5G34853	1.13118	1.27515	0.000594401	0.000904156
						AT3G26890	1.35758	1.30617	6.03376e-05	0.000468608
						AT3G02535	2.65105	2.46073	3.30503e-10	0.00308478
						AT3G03190	-1.46234	-3.39178	0.000246956	0.00143162
						AT1G14980	2.5459	2.0469	1.68091e-07	0.00662761
						AT4G21910	-1.09463	-1.58761	0.000278374	0.00856478
						AT3G51790	2.03341	1.46708	1.45973e-07	0.00110085
						AT5G05890	-1.26239	-1.76242	0.00315457	0.000292068
						AT2G29980	-1.00211	-1.09988	0.000381256	0.00569721
						AT2G07658	1.69625	2.72098	1.40893e-07	0.00120883
						AT3G01070	3.52896	4.15061	1.71471e-09	0.000483361
						AT3G60520	1.55612	1.04195	2.28506e-05	0.00582363
						AT5G62680	-2.09075	-1.36368	1.74941e-08	0.0370314
						AT2G07772	1.08379	2.79994	0.00104338	0.00382306
						AT5G07152	-1.15953	-1.50385	0.00359499	0.0320989
						AT5G04840	3.29795	3.59631	9.42565e-08	0.000611714
						AT2G36026	1.16429	1.71029	0.00371943	0.0452795
						AT5G53680	4.49637	6.77154	5.98836e-15	2.41042e-05
						AT2G30480	3.81988	4.14247	2.07457e-09	0.000227456
						AT2G39220	-1.9862	-1.61816	5.62595e-05	0.00869849
						AT2G33735	1.19611	2.68192	0.00109493	0.0020806
						AT1G58130	1.58463	4.72639	3.21152e-05	0.000173027
						AT1G09100	1.18767	2.04644	0.000199668	0.00290493
						AT4G39950	-2.79435	-3.31663	5.21231e-08	0.0117334
						AT5G08135	1.22667	3.45337	2.93109e-06	0.00139902
						AT1G74300	4.36771	7.75198	2.54816e-14	4.7703e-05
						AT2G21790	-1.547	-1.17272	2.1321e-05	0.0234087
						AT2G04780	-1.26487	-1.37336	8.27676e-06	0.022742
						AT3G24100	2.27555	1.52042	2.94278e-07	0.00224334
						AT2G26860	1.35463	2.50217	2.52165e-05	0.00200608
						AT4G24413	3.89904	5.4701	6.64762e-11	0.000296986
						AT5G24590	1.57616	1.36918	6.20603e-07	0.00893283
						AT1G52290	-1.00399	-1.68388	0.000674768	0.0241105
						AT4G27580	1.05593	1.62599	0.000420187	0.0309331
						AT2G33590	3.55771	3.7573	1.37494e-13	0.000184662
						AT5G01180	5.07129	3.59758	2.78724e-13	0.00131184
						AT3G09370	2.18803	2.24787	5.43297e-08	0.00106288
						AT5G47120	3.13373	2.56622	3.67857e-10	0.000922923
						AT1G10170	2.31218	2.55559	2.21966e-05	0.000416614
						AT5G35320	4.897	5.54316	1.45139e-11	6.79016e-05
						AT4G04025	3.87801	3.05552	8.90034e-09	0.0018302
						AT5G22320	-1.08173	-1.54609	0.000290966	0.0102087
						AT3G25100	-1.25358	-1.7969	3.1298e-06	0.00309888
						AT5G60920	-1.17644	-1.10436	1.93619e-06	0.0128782
						AT5G40770	1.36795	1.32609	5.02061e-07	0.00014828
						AT2G04135	4.30389	6.82083	7.73233e-15	0.000182957
						AT5G61000	-1.54673	-2.74875	0.000394855	0.00068769
						AT4G29880	2.21217	1.72233	5.57239e-05	0.00566086
						AT4G27240	-1.31308	-1.2636	6.32517e-05	0.0109855
						AT5G58110	2.70868	2.87711	1.64674e-07	3.7007e-05
						AT4G16250	-1.03406	-1.01967	0.00112012	0.00486301
						AT5G18040	1.65223	2.69764	3.46022e-06	0.000167863
						AT2G05195	2.418	1.55444	1.02147e-07	0.0106796
						AT2G40830	1.23999	2.76163	5.01909e-06	0.00108574
						AT3G29034	-1.05165	-1.62317	0.00207054	0.0273577
						AT1G14840	-1.87256	-1.79283	4.74088e-08	0.000139988
						AT3G13860	1.62951	2.36164	9.13246e-07	0.000753707
						AT1G35620	-1.12295	-1.1112	0.000488642	0.00080532
						AT4G39366	2.75887	4.16235	1.35338e-10	0.00102657
						AT4G03930	1.47902	3.66791	3.11528e-05	0.000971634
						AT4G25380	3.70859	4.18797	2.24932e-11	0.000151251
						AT1G70300	3.06401	2.86233	7.22043e-11	0.000218283
						AT3G61460	-1.23287	-2.0979	0.00435262	0.00514542
						AT4G21310	2.2305	3.23692	0.000130162	0.0020806
						AT2G30620	-1.88743	-2.24961	1.96509e-05	0.0257411
						AT2G09335	1.90846	2.42747	0.000205468	0.00455996
						AT5G37010	-1.26058	-2.10238	0.00693354	0.0082751
						AT2G29740	1.96173	2.38414	3.14557e-08	0.00312726
						AT3G09360	2.42713	1.93418	4.58434e-10	0.00917266
						AT1G21550	5.8977	6.8372	2.73899e-14	0.000511895
						AT2G28720	-1.7845	-2.69408	0.0010181	0.00325513
						AT5G37500	1.27459	1.49265	6.43118e-06	0.0121674
						AT4G22540	-2.35606	-1.62381	1.09247e-06	0.0014994
						AT1G15550	3.71111	2.14499	1.90304e-09	0.0414462
						AT5G55920	-1.0888	-1.5848	0.000350336	0.00116819
						AT1G64170	-1.43159	-1.33828	0.00162042	0.0118763
						AT5G17160	-1.30888	-1.768	0.00378253	0.032476
						AT5G01380	1.47678	1.24496	6.78859e-05	0.0401139
						AT3G03320	1.66248	1.17647	1.43892e-05	0.0268445
						AT4G15420	4.71192	4.87562	4.89636e-13	9.70992e-05
						AT2G36792	1.55882	2.58955	5.64576e-05	0.00111331
						AT2G23110	4.22491	4.0914	2.43728e-12	0.00036565
						AT4G17870	-1.36482	-1.71471	0.00571609	0.00416477
						AT2G45360	2.42439	1.77257	1.08396e-06	0.004818
						AT4G17970	1.48194	1.12208	3.23506e-05	0.0288283
						AT1G49870	-1.04206	-2.18805	0.00613737	0.0147434
						AT5G26850	-1.4118	-1.08631	0.00217174	0.0264737
						AT3G59730	1.24695	2.57268	0.00013664	0.0122767
						AT5G13200	3.24339	3.96099	3.79784e-10	0.00014828
						AT1G30473	2.41014	1.6698	1.22658e-07	0.0109196
						AT1G03070	8.20796	8.27485	1.2373e-15	8.31332e-05
						AT2G07798	2.22487	2.92702	9.1521e-09	0.00252183
						AT1G73680	1.18525	1.89747	2.31e-05	0.00409653
						AT5G04750	1.31289	1.11525	0.000157133	0.0282495
						AT5G62730	1.76874	3.14756	1.23393e-07	0.00370248
						AT5G45470	-1.20674	-1.09372	0.000249972	0.0238883
						AT5G41710	1.00496	2.21129	0.00324103	0.00421723
						AT2G02760	1.84073	1.02063	1.14591e-07	0.00183675
						AT4G26500	2.01823	1.49376	1.25423e-06	0.00679104
						AT5G42020	2.45619	2.08466	9.6797e-08	0.00312726
						AT4G36380	-1.23337	-1.20891	0.00288268	0.0454395
						AT1G29950	-1.36731	-1.01871	9.08894e-05	0.0087561
						AT1G23290	-1.01112	-1.37598	0.0246209	0.00925882
						AT4G36540	-1.73127	-1.58331	7.26103e-06	0.00547019
						AT5G62620	1.65836	1.49973	5.18913e-05	0.000945432
						AT1G20190	-1.96984	-2.41935	4.05935e-05	0.00748052
						AT3G20820	-1.30847	-1.16707	4.10266e-07	0.0237893
						AT4G19120	-1.50208	-2.82859	0.00201677	0.00036565
						AT4G26200	2.49316	4.49504	7.36229e-09	0.00130951
						AT4G07030	1.73807	3.108	0.000162218	0.00309955
						AT4G22340	2.64744	2.52266	3.91237e-06	0.00230889
						AT1G06760	-1.77907	-2.62919	9.98133e-06	0.00179103
						AT3G21190	-1.41011	-1.03766	1.53288e-05	0.0432892
						AT5G49920	2.54426	2.52316	4.61421e-07	0.00342047
						AT2G43340	1.10764	2.25779	0.00109686	0.00226405
						AT4G00550	2.3511	1.55977	9.51284e-07	0.00469908
						AT1G80660	1.51587	2.72659	0.0014202	0.0020432
						AT1G67620	-1.16172	-1.46391	0.000281537	0.00834111
						AT1G66510	4.12482	3.6536	6.73417e-13	0.000164999
						AT4G21810	2.05584	1.92057	1.90304e-09	0.00550955
						AT2G07629	3.34494	3.41063	1.82707e-11	0.00154947
						AT5G41610	2.04401	1.14208	2.44563e-06	0.00675897
						AT3G61020	1.37368	1.07098	1.18759e-05	0.0109196
						AT3G22090	1.98803	3.50661	2.53567e-07	0.000905535
						AT5G13150	1.18189	2.98867	0.00229624	0.00325117
						AT4G28780	-1.61746	-1.38848	4.30669e-05	0.00602195
						AT1G51340	2.10477	2.47731	2.49416e-10	0.00116819
						AT2G20880	1.66394	1.63734	0.000281091	0.00362904
						AT2G07655	1.45448	1.36793	0.000158042	0.0194039
						AT3G52710	-1.00532	-1.9677	0.0128041	0.0228253
						AT5G06750	1.22567	1.95696	0.000926602	0.00665719
						AT5G51460	1.32643	2.59746	0.000713093	0.00174577
						AT1G73750	1.777	1.24246	1.06294e-05	0.0204329
						AT5G47950	-1.35664	-1.53399	0.00524596	0.0113922
						AT3G56740	1.13262	1.05845	0.000334918	0.0343596
						AT1G21940	4.84946	5.89626	4.1594e-19	0.000877866
						AT3G44200	1.10583	1.4084	0.00156578	0.0393657
						AT1G20340	-1.08439	-1.01887	0.000222526	0.0080931
						AT5G45630	4.43942	3.17757	9.40416e-12	0.00173015
						AT4G27410	2.14518	2.47299	1.99902e-05	0.000922923
						AT2G41090	-1.54071	-1.80593	0.000111032	0.00373396
						AT2G37220	-1.13752	-1.06573	9.43035e-08	0.0156466
						AT5G66230	-1.53292	-2.56094	8.85429e-05	0.00400704
						AT3G62600	1.99365	1.39574	2.85594e-07	0.00305692
						AT2G07638	1.77207	2.65385	0.000796103	0.0112082
						AT5G65010	-2.01923	-2.23549	3.73717e-07	0.00229401
						AT3G08980	1.54522	1.92795	3.58808e-06	0.00519815
						AT1G79550	1.4909	1.49188	1.70811e-05	0.000751085
						AT1G02730	-2.32175	-2.7528	0.0011002	0.00387137
						AT1G07330	2.05466	4.11642	8.04445e-05	0.000490263
						AT3G16040	2.43585	6.6507	2.92336e-08	0.000196773
						AT2G40300	1.05794	1.15596	0.0413486	0.00897179
						AT3G48530	1.4926	1.0334	5.28445e-07	0.0076304
						AT1G78610	1.6826	2.70362	6.43587e-05	0.00148116
						AT4G39120	-1.15549	1.04531	0.000310089	0.00915153
						AT1G72800	1.88736	2.43695	9.71399e-07	0.0140058
						AT2G24680	1.76641	3.46429	2.45259e-09	0.00234885
						AT2G07726	1.27127	3.44206	2.96852e-05	0.000855402
						AT2G07771	1.42252	2.78563	1.45603e-05	0.00251592
						AT1G22610	-1.12943	-1.16125	1.62524e-05	0.00129297
						AT1G11440	-1.32515	-1.76053	0.00110242	0.00326842
						AT5G51440	8.66998	7.52055	6.12535e-14	0.000194949
						AT3G55340	-1.55559	-1.71467	1.54806e-05	0.00391706
						AT4G25580	2.8626	2.25293	1.90773e-05	0.0171532
						AT2G28790	-1.82394	-2.67358	0.00122451	0.000994853
						AT4G27595	-1.30655	-1.76045	0.0155206	0.00014828
						AT5G09760	-1.83877	-1.24991	1.33693e-06	0.0193007
						AT2G10940	-2.87797	-2.52064	7.03242e-11	0.00111031
						AT3G17110	4.02599	5.78108	2.86198e-12	0.00112233
						AT1G13690	2.60241	1.4876	1.34254e-08	0.0029708
						AT2G07692	1.10409	3.76635	0.00725875	0.000948076
						AT2G30550	2.23469	1.78815	6.15427e-09	0.00572284
						AT5G65930	-1.35687	-1.29071	7.73804e-05	0.0113704
						AT2G18630	1.52864	1.06998	9.50198e-05	0.0022452
						AT1G79150	-1.49867	-1.27206	4.41342e-07	0.0222211
						AT5G00985	1.04008	3.03407	0.0175924	0.00220366
						AT1G75860	2.32038	1.91772	2.01969e-08	0.00785584
						AT1G27350	2.16054	1.34067	4.22914e-08	0.00365255
						AT2G38340	2.56268	1.46432	2.22096e-07	0.00237584
						AT1G52870	3.10543	3.21547	3.30235e-11	0.00104407
						AT4G10340	-1.21136	-1.34019	3.77073e-05	0.00140992
						MIR5642a	2.49162	2.69636	2.22371e-06	0.0344554
						AT4G12730	-1.79149	-1.47456	4.30158e-06	0.0243332
						AT2G25480	-1.2342	-1.83771	9.28893e-05	0.00106344
						AT3G48520	2.75514	3.59583	2.12764e-09	0.00437361
						AT3G30122	2.84147	3.08379	8.43219e-09	0.0038569
						AT5G23420	-1.21659	-1.78975	0.013292	0.0043031
						AT1G01360	1.18909	1.3797	5.81885e-05	0.0116168
						AT4G32610	1.67233	1.17837	2.47053e-08	0.0291126
						AT3G61820	-2.70953	-3.12907	2.20175e-07	0.00613568
						AT5G07110	-1.55727	-2.02078	7.20691e-05	0.0239818
						AT1G52690	3.54598	3.11438	5.51695e-05	0.000511895
						AT1G11660	2.96881	3.25499	1.71687e-07	0.000267046
						AT3G08990	2.49193	3.35799	7.62586e-07	0.000427666
						AT5G57910	2.18187	2.19796	3.98972e-10	0.00100411
						AT5G65610	-1.523	-2.06736	0.00046887	0.0359939
						AT5G64200	1.30739	1.48965	3.90168e-05	0.00507346
						AT2G23290	1.23178	1.48443	0.0111516	0.0413748
						AT1G12550	-1.05648	-1.98164	0.00241005	0.00553331
						AT1G56010	-1.01113	-1.2577	0.000727869	0.0195607
						AT3G05910	-1.16411	-1.47248	0.000326047	0.00764422
						AT2G17900	3.69275	4.23852	2.42389e-12	0.000300247
						AT2G27580	3.07654	3.51156	9.20474e-10	0.000275065
						AT4G32450	1.02414	1.42552	0.00153184	0.000508853
						AT5G15440	2.86122	3.03586	1.28354e-08	0.000194949
						AT4G19030	-1.221	-1.61654	0.0028247	0.00471102
						AT2G07652	2.20502	4.35437	4.6676e-06	6.79016e-05
						AT1G27080	1.00599	2.65559	0.0189974	0.00980943
						AT1G19530	1.96408	2.34168	5.73076e-05	0.000225964
						AT3G13690	-1.27885	-1.19781	0.000147543	0.0303195
						AT1G72750	1.2338	1.11437	5.04785e-06	0.00323151
						AT5G48030	1.46531	1.48768	1.76358e-06	0.00943356
						AT2G45850	-1.43486	-1.40475	5.62346e-07	0.00362904
						AT3G01100	2.32682	3.0919	1.15639e-05	6.81399e-05
						AT4G36990	3.48308	5.04255	2.98994e-11	1.78964e-05
						AT5G25460	-1.47961	-1.7956	3.13382e-05	0.00989655
						AT5G15870	1.24378	1.40286	3.70182e-05	0.0327009
						AT1G69490	2.92071	2.80633	2.69217e-06	0.00351022
						AT2G07677	3.13826	3.74889	1.03634e-09	0.00216963
						AT3G09540	-1.47174	-1.17804	0.00184544	0.0366662
						AT2G03090	-2.00762	-2.45344	0.000347478	0.0054837
						AT2G38995	-1.62419	-2.13209	0.000479489	0.00217698
						AT4G15680	1.99382	4.19279	1.06548e-07	0.00437361
						AT5G28540	3.12446	2.33179	4.24689e-11	0.00455133
						AT1G68140	2.73681	2.17688	1.71522e-10	0.000611714
						AT5G59570	1.26119	1.78013	0.000131696	0.0223166
						AT5G08535	1.09231	1.16375	0.00011537	0.0180526
						AT2G21180	2.38437	2.07968	2.39786e-08	0.00503582
						AT2G29500	9.51748	8.99978	4.25835e-12	8.31332e-05
						AT2G44230	-1.75477	-1.38221	2.00554e-06	0.0159006
						AT5G01980	2.14928	1.17151	8.56842e-08	0.000870457
						AT3G13190	-1.24085	-1.69949	0.00143789	0.00426107
						AT4G03940	2.10455	2.4802	2.53301e-06	0.00556163
						AT4G03430	1.57374	2.50384	0.000234475	0.00119326
						AT2G07717	2.10544	1.61629	2.38634e-05	0.00954803
						AT5G46710	2.35882	1.37772	1.35201e-07	0.0296888
						AT1G20693	-1.5915	-2.36006	0.00029875	0.000590273
						AT2G07718	2.36666	1.64827	7.5005e-06	0.00881345
						AT2G07774	1.92594	2.61662	5.87979e-08	0.0183036
						AT3G45710	-1.98198	-1.58525	1.02174e-05	0.0119457
						AT3G46940	-2.26202	-1.66682	4.46349e-05	0.00701275
						AT5G10400	-1.3931	-2.21201	0.000898271	0.00270683
						AT2G02350	1.0726	1.27781	0.000143129	0.0230346
						AT3G49940	-1.14353	-1.57194	0.00148022	0.00183159
						AT3G46820	-1.01271	-1.01477	0.00208203	0.00294128
						AT1G22985	2.35252	1.53723	9.50932e-07	0.00014828
						AT3G05675	1.14244	1.09669	0.0254718	0.0216037
						AT5G66620	1.47354	3.2437	0.000223938	0.00556966
						AT2G01150	1.77471	2.28178	1.69157e-05	0.00351275
						AT2G29480	2.83501	2.88703	3.10182e-07	0.00129855
						AT4G25220	1.20305	3.33382	0.0173378	0.000844168
						AT2G29470	2.47965	4.10382	3.68019e-05	0.00151272
						AT2G07699	2.37008	3.10751	1.93826e-09	0.00571131
						AT3G16370	-1.23942	-1.39707	5.34177e-06	0.00233619
						AT3G07390	-1.03287	-1.73309	0.00364651	0.0306966
						AT1G55370	-1.01427	-1.2105	0.00223519	0.00721186
						AT5G27120	-1.0468	-1.39426	0.0025389	0.0148476
						AT2G18550	1.13723	4.05853	0.0060175	0.00113247
						AT5G43330	1.4956	1.6002	1.05364e-06	0.00495425
						AT1G54820	-1.10162	-1.91782	0.0364285	0.0279662
						AT4G22670	1.90868	2.08393	7.17901e-07	0.000125409
						AT5G52655	2.85834	4.23189	4.7975e-07	0.000177041
						AT5G63830	1.81994	1.9668	0.000182421	0.00200691
						AT5G49760	-1.71272	-1.44541	1.01191e-07	0.00214577
						AT5G25110	1.37532	1.78377	1.69984e-05	0.031651
						AT4G25690	2.10997	1.40473	3.80674e-07	0.016208
						AT4G31670	1.06333	1.36038	4.04145e-05	0.00732596
						AT5G60130	1.42544	2.30504	1.35475e-07	0.00537431
						AT5G50450	1.10929	-1.56844	0.00119978	0.019809
						AT2G02850	-1.43251	-2.32697	5.85181e-05	0.00846061
						AT1G53840	-1.09839	-1.30018	1.87662e-05	0.0136652
						AT1G64200	2.91607	2.19579	6.98512e-08	0.00036565
						AT5G03285	2.29509	2.96559	6.26564e-06	0.00395305
						AT3G15030	-1.80967	-1.96632	3.35675e-06	0.000895667
						AT4G15393	-1.34054	-1.3296	0.000279653	0.0430842
						AT2G18510	2.48085	2.1279	1.3245e-09	0.00020255
						AT1G72670	3.45607	3.75788	3.01434e-08	0.000312101
						AT1G63090	1.4012	1.54253	0.00561047	0.023646
						AT4G30650	-1.16497	-2.8548	0.0121906	0.0029396
						AT2G07725	1.45497	3.27778	1.07258e-05	0.00296667
						AT4G39520	2.19086	1.72006	4.24752e-10	0.00125894
						AT2G33860	-1.45457	-1.22603	0.00569207	0.00598978
						AT5G11340	1.43562	1.24758	3.11458e-07	0.00341857
						AT3G21690	-1.6541	-1.58254	9.35578e-08	0.0141274
						AT1G72610	-3.50215	-2.79555	3.77001e-11	0.0108955
						AT5G61190	2.23778	2.98805	2.19192e-06	0.00206892
						AT3G05600	-1.23224	-1.67422	0.0013229	0.0239364
						AT1G07430	2.57992	2.43894	2.49397e-05	0.0382565
						AT4G16500	2.94478	1.24376	5.15617e-10	0.00263189
						AT4G09650	-1.19619	-1.55011	4.48369e-05	0.023598
						AT2G28000	1.79749	2.05733	7.00383e-07	0.00175823
						AT4G25320	-1.33494	-1.60513	0.00173614	0.00337777
						AT5G42220	1.47218	2.56254	2.66207e-07	0.00014828
						AT5G01350	1.97955	1.15059	4.59131e-07	0.00103105
						AT4G39110	1.22503	3.12796	0.000629103	0.000847155
						AT5G18550	-1.57072	-1.13886	0.00144655	0.0091177
						AT2G25060	-1.54316	-3.01263	0.00122511	0.00298938
						AT5G16600	1.13628	1.96629	5.64334e-06	0.00943463
						AT3G26450	1.24793	1.74292	1.12991e-06	0.000643215
						AT4G24410	3.16564	4.974	6.00752e-07	0.00228813
						AT4G31590	-1.4818	-1.02204	2.5605e-06	0.0423752
						AT2G47180	6.32986	6.39366	1.27705e-13	2.80577e-05
						AT4G07825	-1.28954	-1.57687	1.89016e-05	0.0420739
						AT3G03855	3.80384	2.91622	3.39475e-08	0.00161363
						AT1G22190	1.50476	2.51429	4.18342e-06	0.00165221
						AT3G48510	1.38588	2.1149	0.00208482	0.0183895
						AT2G07686	1.35807	3.34104	8.77553e-05	0.000179199
						AT5G15330	1.05677	1.29549	0.00310518	0.0167958
						AT4G18280	3.15792	1.56942	3.4727e-10	0.000922305
						AT3G63060	2.48	2.53635	1.9058e-05	0.0232757
						AT3G22830	1.36264	2.61987	0.00103575	0.0151189
						AT4G10690	-1.20934	-1.03295	0.00908009	0.038208
						AT2G07671	3.54622	3.3219	5.61644e-11	0.00277765
						AT1G47510	1.12074	1.91714	0.00459493	0.017006
						AT3G02560	-1.0533	-1.46436	0.0144735	0.00997072
						AT1G30500	1.24441	1.31865	2.03821e-05	0.0416169
						AT4G00770	1.31402	3.26911	0.0155784	0.0130899
						AT1G66280	-1.38593	-1.5364	0.000183569	0.0209596
						AT1G70180	1.07183	1.76626	0.00115467	0.00115379
						AT2G42900	-1.2049	-1.27934	0.00752108	0.0102554
						AT4G01026	1.95399	1.75421	3.06681e-08	0.000687848
						AT5G54165	6.18895	4.63576	8.56859e-13	0.000628121
						AT4G29905	2.24998	1.42797	2.79065e-06	0.00255256
						AT5G56500	1.06268	1.75851	0.00195361	0.00136255
						AT4G39320	-1.07696	-1.93331	0.000445891	0.0352084
						AT2G16250	2.34425	2.7449	6.86199e-07	0.00444546
						AT3G27690	-2.34385	-2.05421	1.64275e-07	0.011742
						AT5G56630	2.08568	2.00456	1.57435e-06	0.000245176
						AT2G22330	-1.78386	-1.54836	1.83208e-06	0.00500139
						AT2G15790	2.97208	2.91492	9.66905e-10	0.000355013
						AT1G04980	2.61268	2.27237	2.73638e-09	0.00115176
						AT2G07698	4.87635	3.37604	2.77612e-12	0.00519815
						AT2G47020	1.62008	1.43738	1.72822e-05	0.00614258
						AT5G19870	1.44628	2.28782	0.000203017	0.0493779
						AT4G13350	-1.01626	-1.17682	0.000157413	0.0414904
						AT3G55010	-1.52847	-1.39079	0.000241329	0.0054837
						AT2G25140	4.59979	5.51686	4.14761e-12	7.04326e-05
						AT2G32920	1.88086	1.16736	7.81296e-07	0.012447
						AT5G52300	1.49393	1.9836	0.0204052	0.0315763
						AT5G65310	-1.61982	-1.37714	8.38875e-07	0.0118609
						AT1G67090	-1.88982	-1.57628	9.47297e-10	0.0257264
						AT5G16910	-1.27855	-1.27891	0.00320701	0.0151713
						AT2G19110	-1.68868	-1.29455	7.06651e-05	0.0080598
						AT1G48630	-1.55433	-1.30818	5.1695e-06	0.00600649
						AT4G00940	2.77275	3.75847	3.75944e-08	0.000132603
						AT3G01190	-1.59623	-1.31565	5.19848e-06	0.0425517
						AT1G74100	-1.75286	-1.87196	9.99207e-05	0.00132972
						AT3G57150	-1.09041	-1.70665	0.000568886	0.0060777
						AT3G25013	1.05252	2.23015	0.000394097	0.00285621
						AT4G00110	-1.03645	-1.47077	0.00145424	0.00550248
						AT5G48570	8.91877	8.34456	6.73417e-13	0.00014828
						AT1G06030	3.56662	5.46796	1.44981e-11	0.000922923
						AT5G67290	1.25181	1.0271	6.81356e-05	0.0176703
						AT1G12900	-1.70412	-1.26548	9.9452e-10	0.0131463
						AT1G12060	2.58865	3.89635	3.73801e-09	0.000323096
						AT5G60930	-1.28603	-1.08777	0.000988733	0.00874982
						AT5G47500	-1.68649	-1.84067	0.000595082	0.0194152
						AT1G07530	1.11362	1.67688	1.85955e-07	0.00547019
						AT2G07727	2.57414	2.45181	2.35957e-07	0.0119893
						AT2G46270	1.34553	2.44234	9.98133e-06	0.0016385
						AT5G23530	-1.11417	-2.07378	0.0043361	0.00010167
						AT5G63500	2.60057	2.82756	1.02147e-07	0.00483393
						AT5G02480	-1.81309	-1.33768	5.52901e-06	0.0180526
						AT2G07678	1.82361	3.62357	1.45584e-10	7.04326e-05
						AT3G02790	-1.09814	-1.62425	0.000193071	0.000997515
						AT1G07670	1.39413	2.05624	0.000223146	0.00681807
						AT3G07365	10.4742	9.89578	2.17004e-11	0.000631558
						AT5G11680	4.47464	3.46404	3.13929e-13	0.000148171
						AT2G07691	1.13802	2.74625	0.000100575	0.00447474
						AT3G16860	-1.24694	-1.46729	0.0113567	0.0411061
						AT4G28390	3.51175	2.93712	1.26697e-08	0.00036565
						AT1G18980	-1.63947	-1.68839	6.52309e-06	0.0208824
						AT4G02980	3.11505	2.94505	1.86311e-09	0.000139214
						AT5G55500	-1.20242	-1.08155	0.000488495	0.0130305
						AT1G54160	1.6944	1.3094	0.000565021	0.00670458
						AT5G17760	1.81121	1.66614	1.66425e-07	0.016901
						AT4G39363	2.74145	4.23892	4.89002e-10	0.0014681
						AT1G73250	1.24468	1.31713	9.81887e-05	0.00801514
						AT4G22190	-1.56146	-1.30183	2.89821e-08	0.00473002
						AT2G29380	1.69521	1.94774	0.00532121	0.016602
						AT4G02690	1.62223	2.24661	0.000821638	0.00549882
						AT3G18000	-1.66818	-1.90764	0.00111849	0.00101192
						AT2G47950	1.2046	1.23138	0.00901766	0.0182659
						AT4G15410	1.16942	1.87789	1.89279e-05	0.000943177
						AT5G04020	-1.14646	-1.61442	0.0169998	0.0107532
						AT3G12760	1.19455	1.02286	3.33144e-06	0.0186706
						AT1G20450	1.91798	1.4759	2.12764e-09	0.040284
						AT2G07787	2.11448	2.87816	5.54002e-07	0.00229401
						AT3G08590	2.80072	3.04856	1.65731e-12	0.000994853
						AT2G29485	2.66267	2.65175	6.20603e-07	0.00208001
						AT4G36230	-1.18141	-1.57943	0.00103575	0.0408818
						AT1G05017	1.7394	1.75933	1.71578e-05	0.0223143
						AT4G30850	-1.34151	-1.20115	0.000280513	0.0115116
						AT5G66090	2.30468	1.72824	2.50591e-06	0.000133047
						AT3G06420	1.8078	1.67605	0.000106166	0.0126997
						AT3G43720	-1.2792	-1.52188	1.38529e-05	0.00205865
						AT3G12870	-1.03678	-2.16474	0.00012354	0.0179335
						AT2G46870	-1.77435	-2.0928	6.76537e-05	0.00221956
						AT4G05010	1.17902	1.05582	0.00725048	0.00863457
						AT1G05100	2.80818	2.7423	1.69284e-07	0.00582363
						AT5G59420	1.26807	1.17428	2.04267e-08	0.0324597
						AT2G42150	1.8442	2.49323	2.12828e-05	0.000641723
						AT4G00760	1.88048	2.38046	1.34517e-06	0.00229113
						AT1G60750	1.57856	2.98257	0.000756396	0.00799052
						AT3G22670	-1.4772	-1.65467	1.12995e-06	0.0412235
						AT2G07709	1.77305	2.8379	8.71769e-05	0.0192381
						AT2G35850	-1.34015	-1.79221	0.000150382	0.00345781
						AT1G75500	-2.10869	-1.72267	1.08541e-08	0.0125186
						AT5G04905	-1.4708	-1.06905	8.80132e-06	0.0439246
						AT3G04605	1.12745	1.00528	0.00115004	0.0025525
						AT1G58140	2.70217	5.00016	3.11588e-07	0.000133047
						AT3G28740	2.78722	2.85701	1.58002e-08	0.0105735
						AT5G11100	3.3348	4.10857	4.95501e-12	0.00014828
						AT4G39260	-1.34411	-2.68693	0.000875138	0.0204149
						AT5G46510	-1.39798	-1.26346	0.00105821	0.0208826
						AT3G16870	-1.36532	-1.6241	0.000264684	0.00426519
						AT1G21340	1.38059	3.46005	1.51144e-06	0.000857488
						AT3G54600	-2.18908	-1.57112	2.54159e-05	0.0322599
						AT4G28480	1.79492	2.00816	1.33817e-08	0.00285095
						AT3G59530	3.12248	3.91259	3.13646e-09	0.000278836
						AT2G34590	1.81069	1.23578	4.41215e-07	0.00142841
						AT1G35660	3.04133	4.54783	1.16214e-08	0.000463758
						AT1G22590	-1.35205	-1.74819	0.0057735	0.0101342
						AT1G48710	2.79506	5.2104	1.09926e-08	0.00014828
						AT2G07599	2.11702	2.91292	1.39981e-06	0.000804634
						AT2G37450	-1.11861	-1.14826	0.00377824	0.0322926
						AT5G62030	1.99848	1.67086	3.05208e-08	0.000643215
						AT4G24415	4.83995	5.51068	3.33515e-12	0.000348453
						AT1G29910	-1.58834	-1.01685	4.68963e-07	0.011442
						AT2G18980	-1.5797	-2.08431	0.000530017	0.0052612
						AT3G45980	-1.50207	-1.79051	7.11799e-05	0.000626275
						AT3G29075	-1.01236	-1.57237	0.010858	0.0252041
						AT1G72416	3.15955	4.30013	3.44689e-09	0.00443183
						AT1G23300	-1.01112	-1.37673	0.0245823	0.00911117
						AT1G65347	1.1912	2.5834	0.000386891	0.0101342
						AT5G49560	1.51635	2.75719	2.7451e-05	0.00536168
						AT1G11265	2.66769	5.48451	2.30909e-09	0.000151251
						AT2G00510	1.17211	3.43411	0.00220244	0.0014994
						AT2G07672	1.22266	3.32138	1.74843e-06	0.000742293
						AT4G14385	1.78093	1.39874	2.11349e-05	0.00299992
						AT2G21940	2.96208	2.88953	2.89864e-09	0.00095619
						AT4G18830	1.22679	1.20589	0.000168284	0.0216589
						AT3G16290	-1.0918	-1.09137	0.0106982	0.00915289
						AT1G03410	-1.4494	-1.71159	3.09044e-07	0.00128947
						AT5G07150	-1.15953	-1.51611	0.0036027	0.0332847
						AT1G07400	9.96479	9.63694	1.37709e-10	0.000480505
						AT5G41140	-2.15166	-1.1194	2.60197e-05	0.0023387
						AT1G08910	1.03488	1.31661	0.0158273	0.0343596
						AT5G28290	-1.41837	-1.16898	0.00256061	0.048106
						AT3G11690	2.18023	1.99362	9.97597e-07	0.00104416
						AT5G03380	1.35428	1.7479	1.01109e-06	0.00521936
						AT4G02770	-1.25909	-1.45569	9.59621e-08	0.000756743
						AT3G01335	4.28653	3.56004	6.90478e-10	0.000684355
						AT5G51740	3.65968	3.30022	6.00175e-10	0.000641723
						AT1G74850	-1.39807	-1.36347	0.000277546	0.000866932
						AT3G61490	-1.65978	-2.03926	0.00161276	0.00915289
						AT4G36670	-1.01638	-2.49945	0.0372692	0.00635545
						AT1G53520	1.13045	1.11987	3.45511e-05	0.00816477
						AT5G45750	-1.33172	-1.55688	0.00488746	0.0241098
						AT5G12030	10.2716	9.0976	6.30577e-11	0.000632682
						AT5G00965	1.38501	3.61549	0.0172848	0.000326419
						AT5G59220	2.11305	2.58085	5.75172e-06	0.000621721
						AT1G68300	2.4063	2.49795	2.39486e-09	0.000513781
						AT5G04410	1.80375	2.56335	8.91196e-08	0.000102723
						AT3G58620	1.25258	1.47368	6.3268e-05	0.0011612
						AT1G47210	-1.04632	-1.24784	0.00287917	0.0382836
						AT3G26440	1.20292	1.66083	5.54621e-06	0.000441272
						AT4G13495	-1.82689	-2.10441	0.000576624	0.00471444
						AT5G63370	1.70649	1.5277	0.000153595	0.00652479
						AT4G29700	-2.30616	-2.2393	2.92422e-06	0.0043114
						AT4G16660	2.27995	2.53652	5.9158e-05	0.00113316
						AT4G31770	-1.11584	-1.6028	0.00995144	0.0102384
						AT4G26780	3.9501	3.6387	5.13793e-13	0.0001688
						AT1G18560	-1.13112	-1.85575	0.00942364	0.000711165
						AT1G23180	3.26819	3.56206	9.1521e-09	0.00104416
						AT2G35150	1.05646	1.74246	0.00419432	0.0245396
						AT4G30170	-1.38685	-1.80607	6.81067e-06	0.00471102
						AT1G21000	2.13294	1.65473	5.56504e-07	0.0099572
						AT3G25495	1.1682	1.61965	0.0378172	0.0184259
						AT3G29375	-1.52511	-1.85576	0.000109205	0.010442
						AT5G66570	-1.44577	-1.18832	7.4094e-09	0.00565416
						AT3G07080	3.09429	3.07094	7.54578e-10	0.00015269
						AT5G61510	3.72932	3.61891	3.13929e-13	0.000145146
						AT1G16030	10.2249	8.53872	2.2151e-10	0.000323096
						AT5G06150	-1.48351	-2.38037	0.00103141	0.00582363
						AT2G07808	1.05337	1.59779	0.00599822	0.00134518
						AT5G52600	1.22876	3.72934	0.000276574	0.000271386
						AT4G38550	-1.1413	-1.1127	0.000837923	0.0445164
						AT5G44390	-1.7267	-1.95287	4.70273e-05	0.0364444
						AT5G11140	1.14863	3.03412	0.000442157	0.00149273
						AT2G00490	1.52639	2.57457	0.00275097	0.00848893
						AT4G23040	1.2835	1.13997	0.000274156	0.00225081
						AT1G09780	-1.47585	-1.64066	2.45242e-05	0.000922923
						AT5G51451	1.88819	3.81483	3.63699e-05	0.000459309
						AT5G54500	-1.41668	-1.69018	5.29197e-06	0.0097616
						AT5G15650	-1.15921	-1.05752	0.000206624	0.0282095
						AT1G62390	1.0847	1.75738	3.75181e-05	0.00206892
						AT2G07768	1.78873	3.75576	5.15617e-10	0.000164999
						AT4G14330	-1.18997	-2.66119	0.00444931	0.0282125
						AT2G16245	2.23302	1.77763	3.18923e-07	0.0103782
						AT1G76130	1.47676	2.00072	3.73315e-06	0.00879859
						AT5G45280	-1.57589	-1.77606	0.000271044	0.0107509
						AT2G36640	3.2479	2.88238	2.77322e-06	0.000742323
						AT3G27150	1.28042	1.12408	0.000160153	0.0320939
						AT5G38895	2.9531	2.66219	1.11809e-06	0.00173735
						AT5G37540	2.45244	2.09228	1.68304e-07	0.00519836
						AT2G30860	-2.06991	-2.10526	3.05208e-08	0.000857488
						AT1G18370	-1.70516	-2.20057	5.85181e-05	0.00438101
						AT4G35690	1.4191	2.53857	0.000837676	0.014385
						AT1G75030	2.155	2.01345	2.94355e-08	0.0168118
						AT5G28919	-1.4708	-1.06752	8.80132e-06	0.0437026
						AT2G00840	1.33414	1.18483	9.29892e-05	0.0209714
						AT3G09220	-2.36278	-1.92826	4.84711e-05	0.0311318
						AT4G17615	1.40808	1.35062	0.000182603	0.000850265
						AT5G66100	1.35765	2.33213	5.7273e-06	0.000215956
						AT5G03160	1.39465	1.43614	1.3543e-06	0.0133811
						AT4G30240	1.64235	1.2739	6.49517e-06	0.00932499
						AT3G51500	1.77327	1.26012	7.82037e-06	0.00803625
						AT3G15340	4.05439	5.38835	1.34493e-10	0.000225964
						AT1G53540	11.5328	10.5203	4.07628e-10	0.000733614
						AT3G16420	-1.50224	-1.30931	8.22905e-07	0.00361733
						AT4G23800	-1.67398	-2.13368	0.00452128	0.00641352
						AT4G40030	-1.44134	-1.44117	0.000200713	0.00272763
						AT1G01940	3.80656	3.4977	1.08266e-09	0.00569721
						AT3G61320	1.76688	2.61029	2.88037e-07	0.00179421
						AT1G49560	2.39614	2.43388	2.49586e-06	0.00140012
						AT3G13480	3.44224	2.64563	3.65536e-10	0.000167863
						AT1G07090	-1.14189	-1.77114	0.00357929	0.0097257
						AT2G10410	-2.21366	-1.57904	6.2148e-08	0.019251
						AT4G10330	2.29201	1.88995	2.43693e-07	0.00706234
						AT3G10815	1.61728	1.4761	5.06837e-06	0.0492283
						AT1G29775	1.02389	2.41664	0.000971148	0.00547023
						AT3G27270	-1.55758	-1.9323	0.00344663	0.0181234
						AT5G41612	2.04401	1.12483	2.50358e-06	0.00911117
						AT2G33600	1.73068	1.00524	1.23814e-08	0.00472666
						AT4G10250	9.93161	10.1366	3.26867e-11	0.000888883
						AT1G05835	-1.83942	-1.05459	0.000529423	0.0195998
						AT3G45650	-1.27365	-1.77797	0.000489962	0.00100371
						AT4G03550	-1.49799	-1.04572	9.14816e-05	0.0482281
						AT1G55230	1.58344	3.75585	3.08685e-06	0.00714819
						AT3G10113	2.57513	3.42732	1.39882e-07	0.00115379
						AT1G75400	1.03712	1.05359	0.000654977	0.00439826
						AT4G39364	3.1893	4.44251	1.12586e-10	0.00200608
						AT4G39361	2.83257	5.41086	8.76716e-08	0.0016281
						AT2G07786	1.87954	2.87809	3.14938e-06	0.000348453
						AT5G22060	1.59244	2.95099	2.35008e-08	0.000611714
						AT1G75980	1.82872	1.87544	8.44017e-07	0.00163743
						AT1G48480	-1.50068	-1.22264	1.9686e-06	0.00443183
						AT2G04235	-1.21552	-1.59512	0.0149733	0.00532097
						AT5G65490	1.79843	1.5459	2.40058e-05	0.000296874
						AT1G04130	2.05474	2.12836	2.2209e-06	0.000922923
						AT1G76270	-1.01142	-1.03188	0.0122888	0.0300677
						AT4G35160	-2.14296	-1.49395	1.78862e-05	0.0125435
						AT3G51520	2.38614	1.91207	6.13847e-09	0.00259325
						AT1G70140	1.11999	1.09569	0.000547932	0.0241098
						AT2G04530	1.01471	1.33616	0.000115268	0.00673723
						AT5G23480	1.84088	4.54859	1.16331e-06	0.000356906
						AT5G02170	1.48777	2.12169	0.000600148	0.0282095
						AT4G21960	-1.88728	-1.18745	4.24744e-08	0.00139902
						AT5G12110	3.74964	3.78032	1.56621e-11	6.79016e-05
						AT5G43160	2.26849	1.52309	2.50883e-07	0.00480491
						AT5G54940	3.13498	1.92387	1.7494e-10	0.00191482
						AT3G11670	1.17658	2.56493	9.64757e-05	0.00168205
						AT5G56080	-1.97394	-1.13958	0.0227868	0.04153
						AT2G22770	-1.9028	-1.6217	2.20409e-06	0.00966151
						AT5G10695	6.95018	6.67143	9.23956e-14	6.79016e-05
						AT3G11020	3.0562	2.82685	8.63263e-09	0.000722002
						AT2G36980	-1.15904	-1.66007	0.00138344	0.00115176
						AT1G68930	1.53085	3.15178	0.000214468	0.00358851
						AT1G49710	2.35046	2.87498	5.16646e-09	0.000259497
						AT5G03370	1.4319	1.03166	0.000154492	0.0307282
						AT3G55480	1.09044	2.21531	0.00849465	0.00136839
						AT5G44480	-1.01602	-1.12208	0.00217386	0.0134336
						AT5G23590	1.1636	1.05465	0.000442157	0.00168972
						AT2G32120	8.00188	8.02306	4.58327e-13	0.000125379
						AT3G58490	1.59506	2.24245	6.86199e-07	0.000687848
						AT4G32590	1.40524	1.27911	1.24708e-06	0.0114886
						AT1G30475	2.70347	2.22762	3.90447e-07	0.00430892
						AT5G48520	-1.01055	-1.05869	0.00109733	0.0139057
						AT5G45600	-1.35042	-1.9343	0.000752636	0.0326427
						AT1G20950	-1.38505	-1.09792	0.000363274	0.0292346
						AT5G13210	1.22165	1.31774	2.62705e-05	0.000756743
						AT4G31840	-1.54887	-3.37684	0.00419601	0.00375414
						AT1G16550	-1.25732	-1.09484	0.000567196	0.0103492
						AT5G12900	1.08854	1.85084	0.00478659	0.00443183
						AT5G50780	1.73006	1.53804	3.20905e-07	0.00179103
						AT4G11320	-2.04726	-1.59004	4.24689e-11	0.00306807
						AT5G56600	1.8826	1.15029	0.000389932	0.0273577
						AT1G79920	2.60496	4.78912	2.0232e-06	0.00014828
						AT2G07669	1.58029	3.77638	9.54145e-08	0.00193615
						AT1G16025	2.94356	3.88051	5.33661e-07	0.000922923
						AT3G60250	1.38108	1.03941	4.97568e-06	0.0204589
						AT4G27940	1.38076	2.11804	9.46832e-08	0.00197925
						AT1G48725	1.22266	2.02608	8.82995e-07	0.000425179
						AT4G19430	1.51637	4.83181	4.3285e-05	9.53366e-05
						AT1G54000	-2.55386	-2.51758	2.32729e-05	0.0204792
						AT1G12750	-1.58927	-1.13942	5.53399e-05	0.0482085
						AT5G04010	1.10076	1.10133	0.000378028	0.0266944
						AT5G05220	4.03411	4.45092	1.6191e-11	0.00123296
						AT5G37350	1.58375	1.58638	5.58123e-06	0.0156645
						AT5G42150	2.7889	3.03076	5.10928e-10	0.000184662
						AT1G63010	1.37473	1.56214	5.80911e-07	0.000316926
						AT5G61780	-1.3528	-1.20725	2.392e-05	0.00680228
						AT3G16050	6.20257	6.76382	8.38541e-15	0.000115951
						AT1G76940	1.09741	1.05698	0.000146547	0.00768748
						AT1G59265	2.277	4.75129	2.5424e-06	2.80577e-05
						AT3G07255	1.42375	2.0317	3.2698e-05	0.013925
						AT5G26290	-1.52656	-2.8247	0.00186633	0.00253821
						AT2G07617	1.43282	2.42042	1.22479e-05	0.00586457
						AT5G22050	1.52061	1.79119	0.00012022	0.000245981
						AT5G49700	1.88522	2.74127	0.000147333	0.00471102
						AT5G45510	-1.6929	-1.88698	0.000342942	0.00368592
						AT4G20020	2.07407	1.34197	5.80707e-09	0.028867
						AT2G05365	3.05887	4.94593	5.58655e-11	6.79016e-05
						AT2G06520	-1.36597	-1.58758	0.00253753	0.00570929
						AT1G31280	1.21532	2.58833	6.34722e-05	0.000641723
						AT5G17920	-2.25184	-1.08605	3.29995e-07	0.0055764
						AT1G09820	-1.12935	-1.01275	0.0103938	0.00482813
						AT2G07806	1.73233	3.40298	7.3457e-09	0.0060777
						AT3G13235	1.27765	1.01768	4.33457e-05	0.00194397
						AT1G23200	-1.05007	-1.37277	0.000725152	0.0317185
						AT5G03720	1.85829	3.03845	1.35135e-05	0.00271817
						AT1G74800	-1.18326	-1.78239	7.73959e-05	0.009382
						AT2G00460	3.37736	3.03998	5.60973e-10	0.000972638
						AT5G66070	2.42027	2.06949	2.74464e-07	0.0088193
						AT1G14970	1.71988	2.07937	8.13588e-06	0.00798924
						AT5G03330	1.87885	1.59915	1.10139e-08	0.0055984
						AT1G21945	2.36688	3.64136	5.89528e-07	0.000971634
						AT5G64330	1.12003	1.40971	2.3447e-05	0.00718274
						AT3G63350	6.07403	8.19106	2.55066e-16	0.000169244
						AT2G07682	1.68671	3.12697	6.05686e-05	0.0108662
						AT4G25200	10.0368	10.1972	3.30235e-11	0.000371188
						AT5G42240	-1.0475	-1.0803	4.52875e-05	0.00420352
						AT2G07633	1.13435	2.91438	4.24848e-06	0.00726584
						AT2G21820	4.26908	3.24998	6.67548e-10	0.000844168
						AT5G55830	1.02613	2.18319	0.00163158	0.00690049
						AT2G00520	1.39163	3.45711	3.9063e-05	0.000196773
						AT5G13880	2.26495	1.59207	2.53295e-07	0.01127
						AT4G15930	1.79541	1.24343	1.79979e-06	0.0098044
						AT1G67365	3.46385	3.81824	2.29597e-10	0.000947098
						AT1G13990	1.41221	1.1206	0.000405079	0.0179338
						AT5G07330	6.38624	6.85242	2.36942e-13	0.000620841
						AT4G20360	-1.14691	-1.07171	2.84068e-07	0.0061261
						AT5G03195	1.43238	1.73329	6.86418e-05	0.0389442
						AT2G32510	2.44842	3.64465	3.46928e-08	0.00142148
						AT5G63140	-1.26275	-2.0997	0.00621074	0.000964026
						AT1G03820	-1.42176	-2.24424	0.00107577	0.0422878
						AT2G07776	1.18865	1.3797	1.57293e-05	0.00610227
						AT3G26170	2.15532	1.70088	1.8528e-05	0.00533502
						AT3G52500	-1.09679	-1.54738	7.9613e-05	0.0010657
						AT5G09785	1.5813	2.64957	0.00337136	0.0361056
						AT2G07724	1.20347	2.31964	6.97539e-05	0.00249374
						AT1G18210	-1.21722	-2.03209	6.48376e-05	0.00125343
						AT1G15000	-1.3999	-1.54378	8.66066e-05	0.018683
						AT2G15810	1.51577	5.00282	9.025e-06	0.000199656
						AT1G79915	2.24888	3.85526	1.68667e-05	0.00181918
						AT1G07870	1.24552	1.33538	0.00172739	0.00643381
						AT3G09010	2.2451	1.53813	5.27614e-05	0.0167261
						AT3G43800	-1.33288	-1.14278	0.000185779	0.0154729
						AT4G33940	1.36157	1.41135	0.000184526	0.00351275
						AT4G06665	-1.30763	2.22352	0.010085	0.0108895
						AT1G77000	3.94814	3.76805	1.70865e-10	0.00014828
						AT2G26140	1.39742	2.27702	0.000577607	0.0023245
						AT2G04555	1.15389	1.56072	0.000261089	0.0149782
						AT3G11030	1.42322	1.81621	3.34327e-06	0.00292377
						AT1G33420	1.27195	1.95816	0.00316018	0.00239366
						AT5G17400	1.81042	1.34711	9.75524e-08	0.000984362
						AT4G39235	2.18662	1.50742	6.11596e-06	0.00498301
						AT4G27680	1.64281	2.04962	7.26103e-06	0.00066464
						AT4G30390	2.10743	1.26312	1.14467e-06	0.00161043
						AT1G12650	1.7872	1.01662	2.87465e-08	0.00128597
						AT2G07736	1.11505	3.16397	9.85201e-06	0.00184059
						AT2G01390	3.12355	2.98987	3.11048e-08	0.000373069
						AT5G04980	1.70898	2.06916	1.88032e-06	0.000200155
						AT2G32220	-1.50396	-2.75925	5.8785e-05	0.0247832
						AT1G57820	1.21799	2.04395	0.00475972	0.00111031
						AT3G10610	-2.01449	-1.89231	4.03905e-05	0.00106505
						AT3G14210	-1.63342	-2.03016	3.13408e-05	0.0105344
						AT1G15260	-1.73398	-1.83546	5.84858e-06	0.0119462
						AT3G51160	-2.47566	-2.20932	3.57369e-09	0.000676117
						AT3G03200	-1.10775	-2.94243	0.000940356	0.00891567
						AT2G21150	2.00283	1.86443	1.45973e-07	0.000611714
						AT2G41160	3.73804	4.25313	7.09486e-09	0.000711165
						AT4G38680	-1.24087	-1.20101	0.000665155	0.0153657
						AT5G09930	2.32444	1.60201	5.4335e-06	0.0210873
						AT4G28310	-1.53939	-2.49335	1.25042e-05	0.00305404
						AT3G03520	2.84534	3.60496	5.978e-10	0.000760612
						AT1G65470	-1.29172	-1.98143	0.000547302	0.00414866
						AT1G73890	1.00507	1.65614	0.0233544	0.00359064
						AT5G39785	1.48577	1.14493	0.000213543	0.0102392
						AT4G37210	-1.54615	-1.42653	0.000866462	0.00578882
						AT5G56750	2.13459	1.44708	1.38679e-05	0.00856478
						AT4G38062	-1.37703	-1.8593	0.000552397	0.008682
						AT5G46110	-1.57049	-1.17184	7.79348e-07	0.00715587
						AT1G32330	1.54312	1.66993	1.1427e-05	0.00976873
						AT3G10800	2.33533	2.88149	6.28334e-09	0.00194397
						AT5G04610	1.41547	3.46989	0.000251069	0.00378633
						AT5G53400	3.4895	4.27826	7.75993e-11	8.31332e-05
						AT3G62460	-1.82558	-2.39527	1.74212e-05	0.000984734
						AT1G79040	-1.09421	-1.39419	5.9549e-05	0.0152098
						AT5G07515	1.93917	4.94739	3.32315e-06	8.75901e-05
						AT5G40405	-1.19715	-2.01394	7.728e-05	0.012747
						AT4G17250	4.97068	5.26425	1.75815e-12	0.000104816
						AT5G37710	2.41618	2.08104	4.50573e-10	0.00292377
						AT5G05180	-1.06321	-1.37992	0.00612465	0.0119946
						AT5G54860	1.34641	1.62184	0.000277396	0.00931055
						AT3G28345	-1.89181	-1.41652	2.68589e-05	0.0121309
						AT5G25450	6.97688	7.48654	6.31785e-15	0.000145124
						AT1G60390	-1.73184	-2.59863	4.33457e-05	0.0147235
						AT5G16260	1.16867	1.36959	1.66827e-05	0.00291239
						AT1G03140	1.01393	1.07881	0.000289489	0.000710283
						AT1G35260	-1.25408	-2.01568	0.000211982	0.00438056
						AT5G47210	-1.55115	-1.37044	6.81912e-07	0.0067424
						AT3G48240	1.87829	3.3208	3.90168e-05	0.001323
						AT3G45930	-1.39044	-2.51348	0.000882926	0.00406123
						AT1G60470	1.41924	1.97266	2.23963e-05	0.0352059
						AT1G11270	3.33836	3.04727	3.06681e-08	0.000280487
						AT1G55300	2.25749	2.2766	1.7389e-06	0.000178375
						AT1G11580	-1.96982	-1.54703	1.12753e-08	0.041261
						AT1G52560	9.36152	8.60256	2.54816e-14	0.000133047
						AT2G26730	-1.35218	-1.15539	1.72827e-05	0.00341857
						AT5G53450	-2.27465	-1.96022	3.66297e-06	0.000407351
						AT5G10390	-2.28709	-4.69121	2.00156e-06	0.00020255
						AT3G61330	2.75577	5.54905	8.47666e-07	0.000553558
						AT3G12560	1.71731	1.56227	0.000429532	0.00795188
						AT5G57900	1.29897	1.25104	2.97465e-05	0.00447474
						AT3G02870	-1.1986	-1.03592	0.0313249	0.00456649
						AT1G71000	5.68906	8.50887	5.46952e-14	0.00107013
						AT3G60750	-1.37583	-1.37259	1.17594e-06	0.00571851
						AT3G18850	2.32392	1.55931	1.09173e-06	0.00798924
						AT4G30940	1.17242	1.28811	4.82191e-05	0.0149552
						AT4G31380	1.78914	3.4793	3.00686e-06	0.00341857
						AT2G07815	2.34957	2.66753	1.54972e-08	0.00341869
						AT1G76660	-1.19567	-1.11715	0.000572893	0.0160556
						AT4G22610	-1.30527	-1.55735	0.00153084	0.0101342
						AT1G32090	1.86961	1.99626	4.15189e-06	0.00115176
						AT5G10520	-1.00031	-1.43015	0.0013898	0.0147811
						AT1G62760	3.42453	3.5905	3.69288e-09	0.00257056
						AT4G12410	2.22156	3.92	4.34714e-07	0.00106523
						AT1G07510	1.48953	1.35362	4.38382e-08	0.00162613
						AT1G20640	3.09207	3.60805	2.73638e-09	0.000385242
						AT4G13180	1.36887	2.01491	7.10968e-07	0.0143374
						AT3G09260	-2.14565	-2.26796	1.72853e-05	0.00262036
						AT5G18700	1.35293	1.26693	0.0137397	0.0367172
						AT1G11670	-2.10438	-2.48099	0.000317588	0.00602934
						AT2G44170	2.16516	3.76228	2.3493e-06	0.000657014
						AT3G09230	1.10455	1.25369	0.00236749	0.0135806
						AT5G03440	1.01536	1.15497	0.00728433	0.0298155
						AT4G14819	2.33914	2.46898	1.21734e-09	0.00444796
						AT5G61810	1.02387	1.7227	0.00173704	0.00897448
						AT5G00980	1.88521	2.28074	0.000277396	0.0091177
						AT5G05480	1.31435	1.28603	8.10612e-06	0.00289645
						AT4G34960	-1.22595	-1.41985	0.00366429	0.000971634
						AT2G13610	-1.18308	-1.36081	0.0271928	0.0071056
						AT1G55620	1.50072	1.3134	0.000773238	0.0217828
						AT2G07681	1.92362	2.92806	5.56504e-07	0.000425179
						AT4G21980	1.83402	1.03146	1.32935e-07	0.0193467
						AT4G03320	2.71879	2.43016	2.17004e-11	0.000515961
						AT5G18340	4.36013	5.90996	9.86321e-12	0.000635184
						AT2G05070	-2.30745	-1.7328	3.34879e-09	0.00299992
						AT3G06660	2.07728	2.69857	3.50928e-08	0.000225964
						AT3G03680	-1.21753	-1.10882	0.000321331	0.021607
						AT5G52020	1.83356	3.06034	6.95926e-07	0.000753707
						AT1G12090	-1.72152	-2.15898	5.67472e-05	0.00320942
						AT5G17350	2.32161	2.44406	7.21218e-07	0.00633224
						AT2G36830	1.3646	1.71496	6.46935e-05	0.00616382
						AT1G75820	-1.53548	-1.20874	2.22402e-06	0.00519821
						AT3G03470	1.41614	1.26786	0.00355746	0.00196618
						AT1G69530	-3.38998	-2.53543	1.06475e-09	0.0405106
						AT4G11740	2.71819	2.02118	3.30235e-11	0.000461595
						AT3G02600	-1.30536	-1.43639	1.40016e-05	0.00636949
						AT1G13210	-1.12988	-1.89785	0.00534216	0.0145496
						AT2G46250	2.734	1.29862	7.09304e-07	0.0112475
						AT2G36950	1.90722	1.59911	4.27686e-05	0.00960546
						AT1G08280	-1.1148	-1.85674	0.000333632	0.0200741
						AT2G07835	1.86162	3.25473	4.45687e-06	0.000323096
						AT2G47240	-1.67544	-1.24057	2.11712e-05	0.00570252
						AT2G43550	-1.12605	-1.58354	0.0104944	0.0293062
						AT3G57880	2.29962	3.793	2.12764e-09	0.00014828
						AT5G11230	-1.46173	-1.463	0.00164752	0.0307836
						AT1G13440	-1.7215	-1.27338	6.79223e-07	0.000153815
						AT2G32400	-1.5167	-1.02213	0.000316426	0.0135467
						AT2G07795	1.484	3.00116	3.3922e-05	0.00309146
						AT2G05165	2.09736	2.11118	0.000361032	0.00726462
						AT3G59430	2.45531	2.25673	1.95631e-07	0.0020806
						AT2G29460	2.29883	1.76368	9.37581e-07	0.0030923
						AT2G07625	1.49661	2.14031	1.30457e-07	0.0154461
						AT5G42380	2.55321	1.90894	3.99967e-06	0.0153168
						AT4G28140	1.69962	1.89382	4.6252e-07	0.00469908
						AT5G28500	-1.42527	-1.15557	2.28055e-05	0.0209621
						AT3G59520	2.57114	2.8881	4.57702e-07	0.00658874
						AT2G46650	-1.90841	-2.66438	0.000348999	0.0054837
						AT2G25920	1.36828	1.00448	7.66099e-05	0.0434489
						AT4G13620	1.04861	1.89772	0.00013135	0.00176274
						AT3G56250	2.579	2.42094	5.76291e-07	0.0052612
						AT5G55896	1.76391	1.34344	2.48149e-07	0.0125116
						AT2G22090	1.2987	1.06	3.11528e-05	0.0314402
						AT5G14200	-1.68704	-1.36857	0.0001242	0.0411012
						AT4G37250	1.32476	1.01566	5.34177e-06	0.00387043
						AT3G10030	1.15176	1.39362	9.87162e-06	0.0014681
						AT5G33290	-1.19477	-1.0808	0.00317384	0.00713531
						AT5G67070	-1.43271	-1.18312	1.52397e-05	0.00575884
						AT1G22110	2.66018	4.90107	9.91025e-09	0.00406123
						AT2G07827	1.72704	2.7972	1.02501e-05	0.00454912
						AT1G59860	8.84623	9.75262	1.65731e-12	0.000218283
						AT5G47990	-1.25562	-1.33816	0.00978391	0.0029497
						AT1G19490	1.02325	1.91137	0.000557131	0.000459309
						AT4G12110	-1.00294	-1.04165	0.00120595	0.0104437
						AT2G43630	1.97395	1.48616	1.34202e-10	0.00663603
						AT5G48490	-1.7779	-2.23148	0.0170274	0.00962242
						AT1G32880	1.17635	2.86322	0.00774416	0.00521659
						AT2G07715	1.6184	2.40284	6.52282e-06	0.00014828
						AT5G62910	2.22223	1.58052	6.55852e-10	0.00818893
						AT2G07706	3.42536	3.83271	5.92106e-11	0.000481303
						AT5G09610	3.88072	5.02279	2.88707e-07	0.000209257
						AT1G74090	-1.24653	-1.30894	0.000422282	0.003665
						AT3G63440	1.42277	1.76827	3.51682e-05	0.0133811
						AT1G49405	1.17536	2.73585	0.000949684	0.000451584
						AT3G62270	-1.07578	-1.12566	0.0265085	0.0156327
						AT2G24110	1.4304	1.9621	0.00292705	0.00162649
						AT4G32570	-1.26054	-1.32183	2.86043e-06	0.0121192
						AT1G23090	1.14625	1.67137	0.000343722	0.0456409
						AT1G13420	-1.19451	-2.57579	0.00851188	0.00247571
						AT3G18830	-1.57025	-1.2455	9.80907e-08	0.0118581
						AT5G04230	-1.20313	-1.37215	0.000119194	0.028823
						AT3G59280	2.24273	1.17962	3.93111e-08	0.018683
						AT4G24420	1.31859	3.09087	0.00268687	0.00297004
						AT5G10700	2.85295	3.4192	1.69265e-07	0.00014828
						AT2G19582	2.73124	3.61866	7.08322e-09	0.000213466
						AT1G65370	-1.03769	-2.22956	0.0179038	0.0076272
						AT3G49590	1.35582	1.20799	6.15131e-07	0.00391354
						AT5G55790	-1.00454	-1.36628	0.0107448	0.0194116
						AT1G03110	-1.06152	-1.4783	0.00523353	0.00935314
						AT5G02720	-1.20778	-1.66579	0.0105927	0.00300502
						AT2G07737	1.17364	2.47528	0.000749435	0.000281204
						AT1G74320	2.85079	3.13841	1.7806e-10	0.00227672
						AT1G32870	2.43081	4.35109	1.64674e-07	6.79016e-05
						AT1G62950	1.31471	1.88845	0.000367483	0.0108353
						AT2G26000	1.26295	1.79568	1.89613e-05	0.00590859
						AT4G08230	2.75959	1.88309	2.47361e-09	0.00112461
						AT5G45700	-1.13226	-2.83624	0.000731058	0.0466577
						AT4G12120	1.26288	1.16653	7.9613e-05	0.0151924
						AT3G06520	1.06354	2.51075	0.00748949	0.00812088
						AT3G52870	-2.37652	-1.08736	2.50239e-09	0.00112659
						AT2G05155	1.09214	3.13273	0.000436712	0.000613743
						AT1G55670	-1.05555	-1.15544	8.79563e-06	0.00080247
						AT4G10110	2.64205	1.63981	1.09926e-08	0.0349104
						AT3G03270	4.45646	4.33329	8.6446e-10	0.00430893
						AT5G02710	-1.04279	-1.29213	0.00149494	0.00394565
						AT3G21540	-1.74962	-1.07913	8.25532e-05	0.0183268
						AT1G59980	2.78797	2.41687	7.35173e-09	0.00177034
						AT3G27100	1.25601	1.36331	0.000736138	0.00252534
						AT4G02210	1.32828	1.93226	8.25532e-05	0.00066464
						AT4G15660	1.30244	2.47874	0.00176625	0.00116731
						AT3G15760	1.24489	1.15176	0.00164387	0.0279417
						AT5G27660	3.07377	4.93183	4.61529e-05	0.000149441
						AT4G29070	1.80699	1.92369	1.37782e-07	0.00443183
						AT1G77590	1.2948	1.11188	1.13742e-05	0.000602008
						AT2G07775	1.93428	3.56026	4.57471e-08	0.000920461
						AT5G15490	-1.96363	-1.60481	4.34714e-07	0.0264764
						AT5G11090	2.75729	2.25048	9.03823e-09	0.00112826
						AT1G77410	1.21649	2.67174	0.00347781	0.00230595
						AT5G01530	-1.5389	-1.0559	8.02801e-11	0.0176703
						AT4G12530	2.30688	3.51811	8.46056e-08	0.000597782
						AT5G50740	-2.65992	-3.5125	3.6399e-07	8.31332e-05
						AT2G07751	1.93911	2.03769	3.71323e-08	0.00447474
						AT5G58170	1.5841	2.68028	0.000832897	0.00663323
						AT5G51760	2.35043	1.56487	9.14064e-07	0.0184255
						AT1G72760	3.87234	3.66218	8.56859e-13	0.000586075

## Sheet: 119 DEGs Fig 3D
Supplementary Dataset S7. Time of day influences transcriptional regulation in response to temperature stress.
DEGS shared between Col-0 (WT) for ZT1 and ZT6 at 37°C vs 22°C with a LFC ratio > 2 or < 0.5.
AGI	LFC_37°C/22°C_ZT1	LFC_37°C/22°C_ZT6	LFC_ZT1/LFC_ZT6	LFC_ZT6/LFC_ZT1
AT5G17920	-2.25184	-1.08605	2.07342	0.482295
AT3G52870	-2.37652	-1.08736	2.18558	0.457545
AT4G16500	2.94478	1.24376	2.36763	0.422363
AT2G46250	2.734	1.29862	2.10532	0.474987
AT4G18280	3.15792	1.56942	2.01215	0.496981
AT1G33350	4.34055	1.99899	2.17137	0.460539
AT3G12870	-1.03678	-2.16474	0.47894	2.08794
AT5G55830	1.02613	2.18319	0.470013	2.1276
AT1G49870	-1.04206	-2.18805	0.476253	2.09973
AT5G41710	1.00496	2.21129	0.45447	2.20037
AT3G55480	1.09044	2.21531	0.49223	2.03157
AT1G65370	-1.03769	-2.22956	0.465425	2.14857
AT3G25013	1.05252	2.23015	0.471951	2.11886
AT2G45830	-1.12247	-2.24707	0.499526	2.0019
AT4G33220	-1.06263	-2.25099	0.472074	2.11831
AT2G43340	1.10764	2.25779	0.490588	2.03837
AT1G42980	1.13693	2.29095	0.496271	2.01503
AT1G35250	-1.09646	-2.31915	0.472788	2.11511
AT1G13510	-1.03618	-2.32172	0.446299	2.24065
AT1G04110	-1.02444	-2.37126	0.432023	2.31469
AT1G29775	1.02389	2.41664	0.423682	2.36026
AT4G15280	1.20648	2.46838	0.488774	2.04594
AT2G07737	1.17364	2.47528	0.474147	2.10905
AT4G36670	-1.01638	-2.49945	0.406641	2.45917
AT3G14740	-1.23434	-2.50215	0.493312	2.02711
AT3G06520	1.06354	2.51075	0.423596	2.36074
AT3G17030	1.25784	2.53023	0.497123	2.01158
AT3G11670	1.17658	2.56493	0.458719	2.17998
AT3G59730	1.24695	2.57268	0.484691	2.06317
AT1G13420	-1.19451	-2.57579	0.463746	2.15635
AT1G65347	1.1912	2.5834	0.461097	2.16874
AT5G42146	1.235	2.58463	0.477825	2.09282
AT1G31280	1.21532	2.58833	0.469539	2.12975
AT1G27080	1.00599	2.65559	0.378822	2.63976
AT4G14330	-1.18997	-2.66119	0.447155	2.23636
AT1G06337	1.16038	2.66586	0.435275	2.2974
AT1G77410	1.21649	2.67174	0.455317	2.19627
AT2G33735	1.19611	2.68192	0.445991	2.2422
AT1G49405	1.17536	2.73585	0.429614	2.32767
AT2G07691	1.13802	2.74625	0.41439	2.41319
AT2G07621	1.31815	2.75437	0.478568	2.08957
AT2G40830	1.23999	2.76163	0.449005	2.22714
AT3G02205	1.36835	2.7991	0.488853	2.0456
AT2G07772	1.08379	2.79994	0.387076	2.58347
AT5G56120	-1.09046	-2.81418	0.387487	2.58073
AT5G46230	-1.04225	-2.83195	0.368033	2.71715
AT5G45700	-1.13226	-2.83624	0.399212	2.50493
AT3G07320	-1.27175	-2.84555	0.446924	2.23752
AT4G30650	-1.16497	-2.8548	0.408074	2.45054
AT1G32880	1.17635	2.86322	0.410847	2.43399
AT1G02980	1.33239	2.87378	0.463638	2.15686
AT2G07673	1.07565	2.88812	0.372439	2.68501
AT2G07633	1.13435	2.91438	0.389224	2.56922
AT3G03200	-1.10775	-2.94243	0.376475	2.65622
AT5G13150	1.18189	2.98867	0.395456	2.52873
AT2G07795	1.484	3.00116	0.494476	2.02234
AT3G19184	1.11103	3.01566	0.36842	2.7143
AT5G00985	1.04008	3.03407	0.342798	2.91717
AT5G11140	1.14863	3.03412	0.378572	2.64151
AT5G64401	1.02349	3.06814	0.333586	2.99773
AT4G24420	1.31859	3.09087	0.426607	2.34408
AT4G39110	1.22503	3.12796	0.391639	2.55337
AT2G07697	1.4231	3.12812	0.454936	2.19811
AT2G05155	1.09214	3.13273	0.348624	2.86842
AT5G11110	1.52441	3.14078	0.485359	2.06033
AT1G68930	1.53085	3.15178	0.485708	2.05885
AT2G07736	1.11505	3.16397	0.35242	2.83752
AT2G00470	1.24152	3.16817	0.391873	2.55185
AT3G02640	-1.33736	-3.20061	0.417847	2.39322
AT3G28220	-1.53181	-3.21558	0.476372	2.0992
AT5G66620	1.47354	3.2437	0.454277	2.2013
AT4G00770	1.31402	3.26911	0.401952	2.48786
AT2G07725	1.45497	3.27778	0.443888	2.25282
AT5G51465	1.50857	3.3053	0.456409	2.19102
AT2G07672	1.22266	3.32138	0.368117	2.71653
AT4G25220	1.20305	3.33382	0.360863	2.77114
AT2G07686	1.35807	3.34104	0.406482	2.46014
AT4G31840	-1.54887	-3.37684	0.458675	2.18019
AT3G03190	-1.46234	-3.39178	0.431143	2.31942
AT2G00510	1.17211	3.43411	0.341314	2.92985
AT2G07726	1.27127	3.44206	0.369336	2.70756
AT5G08135	1.22667	3.45337	0.355211	2.81523
AT2G00520	1.39163	3.45711	0.402541	2.48422
AT1G21340	1.38059	3.46005	0.399009	2.50621
AT5G04610	1.41547	3.46989	0.407929	2.45141
AT5G00965	1.38501	3.61549	0.383077	2.61044
AT2G05300	1.78033	3.63	0.490448	2.03895
AT4G03930	1.47902	3.66791	0.403233	2.47995
AT5G52600	1.22876	3.72934	0.329484	3.03505
AT2G07768	1.78873	3.75576	0.476264	2.09968
AT1G55230	1.58344	3.75585	0.421593	2.37195
AT2G07692	1.10409	3.76635	0.293145	3.41128
AT2G07669	1.58029	3.77638	0.418467	2.38967
AT5G51451	1.88819	3.81483	0.49496	2.02036
AT2G07728	1.35027	3.96736	0.340345	2.93819
AT3G55580	1.10811	3.98665	0.277956	3.5977
AT1G09433	1.69076	4.03624	0.418895	2.38724
AT2G18550	1.13723	4.05853	0.280208	3.56878
AT1G07330	2.05466	4.11642	0.499137	2.00346
AT4G18450	1.74938	4.13942	0.422614	2.36622
AT1G67010	1.16274	4.16775	0.278984	3.58443
AT4G15680	1.99382	4.19279	0.475536	2.10289
AT3G03165	1.1659	4.20501	0.277265	3.60666
AT5G23480	1.84088	4.54859	0.404714	2.47088
AT3G09375	2.19492	4.59819	0.477345	2.09492
AT5G10390	-2.28709	-4.69121	0.487527	2.05117
AT1G58130	1.58463	4.72639	0.335273	2.98265
AT3G59720	1.86846	4.72665	0.395304	2.5297
AT1G59265	2.277	4.75129	0.479239	2.08664
AT2G07722	2.39445	4.80676	0.498142	2.00746
AT4G19430	1.51637	4.83181	0.313831	3.18643
AT4G09845	1.64847	4.83579	0.340889	2.93351
AT5G07515	1.93917	4.94739	0.391957	2.5513
AT2G15810	1.51577	5.00282	0.302982	3.30052
AT1G11265	2.66769	5.48451	0.486403	2.05591
AT3G61330	2.75577	5.54905	0.49662	2.01361
AT1G09715	2.78083	5.63175	0.493777	2.0252
AT4G29770	2.4365	6.12826	0.397585	2.51519
AT3G16040	2.43585	6.6507	0.366255	2.73034
