# Supplementary material for: Contribution of time of day and the circadian clock to the heat stress responsive transcriptome in Arabidopsis
Source: Sci Rep. 2019 Mar 18;9:4814. doi: 10.1038/s41598-019-41234-w (PMC6423321; doi:10.1038/s41598-019-41234-w)
Supplement: Supplementary file 9 — Dataset S8 [file 41598_2019_41234_MOESM9_ESM.xlsx]

## Sheet: 213 DEGs
Supplementary Dataset S8. List of genes responding to temperature and regulated by the clock. At ZT1 and ZT6, lists of genes differentially expressed in response to temperature (10°C/22°C or 37°C/22°C) and between WT and mutant (cca1lhy or prr7prr9) at the specific stress temperature (10°C or 37°C) are indicated in the first four columns. Unique genes contained in these four columns are indicated…
ZT1			ZT6		Genes responding to temperature and regulated by clock genes
DEGs 10°C/22°C and cca1lhy/WT at 10°C	DEGs 37°C/22°C and cca1lhy/WT at 37°C		DEGs 10°C/22°C and prr7prr9/WT at 10°C	DEGs 37°C/22°C and prr7prr9/WT at 37°C
AT5G05270	AT5G45630		AT1G09350	AT5G02810	AT5G15950
AT3G50700	AT2G41090		AT1G36623	AT2G46670	AT5G02810
AT3G47340	AT1G78400		AT1G73260	AT4G08112	AT5G05270
AT4G15430	AT3G22840		AT2G36770	AT3G55580	AT5G13170
AT5G13170	AT2G39710		AT3G49960	AT5G15950	AT4G15248
AT5G14120	AT4G39120		AT3G47860	AT3G12320	AT5G45820
AT4G25470	AT1G52565		AT2G46790	AT2G21320	AT5G24470
AT1G02640	AT2G34430		AT5G60660	AT5G54470	AT2G46670
AT5G21100	AT1G07110		AT1G07450	AT3G03470	AT1G77450
AT5G62430	AT4G26530		AT2G46670	AT5G03705	AT5G54130
AT4G28280	AT2G21380		AT1G80480	AT5G17300	AT4G15480
AT1G58520	AT1G75860		AT5G15950	AT2G46830	AT3G47340
AT5G49360	AT4G12320		AT2G37430		AT3G50700
AT5G45820	AT4G27530		AT2G23270		AT4G15430
AT4G34950	AT5G40910		AT5G63420		AT1G22770
AT5G24470	AT4G25630		AT5G42900		AT5G06385
AT1G69830	AT3G54500		AT1G21100		AT4G39330
AT2G15960	AT1G13609				AT5G14120
AT5G42760	AT2G07667				AT4G25470
AT4G25480	AT5G49730				AT5G42760
AT4G15248	AT1G78990				AT1G02640
AT4G36850	AT1G12030				AT5G21100
AT1G60590	AT4G33040				AT5G62430
AT1G60190	AT4G03430				AT1G63880
AT1G05870	AT5G07000				AT3G05800
AT1G26790	AT5G59310				AT4G25480
AT5G15950	AT5G40790				AT4G28280
AT5G63530	AT1G53875				AT1G58520
AT5G54130	AT4G36600				AT1G11210
AT4G15480	AT2G23640				AT4G28290
AT5G06385	AT1G44414				AT1G01520
AT3G05800	AT4G39110				AT4G36850
AT4G28290	AT5G02810				AT1G60590
AT1G01520	AT3G22830				AT5G49360
AT1G13480	AT1G07900				AT1G13480
AT3G47640	AT5G01175				AT1G60190
AT2G27420	AT5G05270				AT1G72645
AT2G46940	AT1G56300				AT1G05870
AT1G06180	AT5G59320				AT1G26790
AT1G77450	AT3G27690				AT3G47640
AT1G22770	AT4G27657				AT2G27420
AT4G39330	AT5G13170				AT4G34950
AT1G63880	AT5G45472				AT1G69830
AT1G11210	AT5G50240				AT2G46940
AT5G02810	AT4G16890				AT1G18020
AT1G72645	AT3G02990				AT1G06180
AT1G18020	AT4G24240				AT5G63530
	AT1G06030				AT2G15960
	AT1G58170				AT5G53710
	AT4G14820				AT5G45630
	AT3G23000				AT2G41090
	AT4G02430				AT3G09455
	AT3G46090				AT3G09640
	AT2G40960				AT1G33350
	AT2G23240				AT1G76590
	AT5G53710				AT1G66100
	AT3G26180				AT5G59310
	AT5G33355				AT1G78400
	AT4G15248				AT1G12064
	AT4G12690				AT1G05340
	AT1G05017				AT1G56300
	AT3G49570				AT3G22840
	AT5G15950				AT5G59320
	AT1G33350				AT5G25980
	AT1G66100				AT5G40910
	AT1G05340				AT3G26180
	AT5G50160				AT2G15810
	AT2G07599				AT5G67480
	AT2G29670				AT3G51810
	AT5G48250				AT5G33355
	AT5G25980				AT1G44414
	AT3G59670				AT1G13650
	AT5G24660				AT4G27657
	AT4G13495				AT3G27690
	AT2G41170				AT3G56250
	AT3G41762				AT1G70820
	AT3G27025				AT2G40610
	AT5G43170				AT5G50160
	AT5G67480				AT3G59670
	AT1G70820				MIR5642b
	AT2G00840				AT5G24660
	AT2G46450				AT4G14270
	AT5G14230				AT5G40790
	AT5G45820				AT4G25630
	AT5G24470				AT1G53875
	AT2G22240				AT2G39710
	MIR5642b				AT5G43160
	AT5G43160				AT1G30390
	AT1G30190				AT4G40010
	AT1G68945				AT3G54500
	AT1G33355				AT4G39110
	AT1G02700				AT1G13609
	AT3G09640				AT3G00660
	AT1G76590				AT3G26740
	AT1G13650				AT4G39120
	AT4G14270				AT1G59265
	AT4G40010				AT3G59930
	AT1G59265				AT2G00840
	AT5G05250				AT4G22540
	AT2G05365				AT1G15550
	AT5G03720				AT2G18540
	AT3G27997				AT2G07667
	AT1G09765				AT5G45472
	AT2G00340				AT1G30190
	AT2G21820				AT2G46750
	AT5G07330				AT1G79245
	AT1G12064				AT5G05250
	AT2G15810				AT2G07599
	AT3G51810				AT3G06520
	AT3G25110				AT4G14819
	AT1G78995				AT3G25110
	AT1G12650				AT1G68945
	AT2G07736				AT5G01180
	AT5G49740				AT1G29930
	AT2G25930				AT4G08570
	AT1G80110				AT1G52565
	AT2G40610				AT5G50240
	AT3G26740				AT3G02210
	AT1G79245				AT2G34430
	AT1G29930				AT2G29670
	AT1G11270				AT4G13495
	AT2G01008				AT1G10170
	AT3G18850				AT4G16890
	AT1G30390				AT1G78995
	AT3G59930				AT2G46450
	AT2G18540				AT1G08513
	AT4G14819				AT1G12650
	AT5G01180				AT2G41170
	AT1G10170				AT3G02990
	AT1G69530				AT1G07110
	AT2G04135				AT2G05365
	AT3G04160				AT4G12690
	AT3G00650				AT5G49730
	AT3G09455				AT1G11270
	AT3G56250				AT1G33355
	AT4G22540				AT1G78990
	AT1G15550				AT5G14230
	AT2G46750				AT2G07736
	AT4G08570				AT4G36600
	AT5G57380				AT4G24240
	AT3G47160				AT1G02700
	AT3G00660				AT4G26530
	AT3G06520				AT5G57380
	AT3G02210				AT1G05017
	AT1G08513				AT5G48250
	AT2G07629				AT2G01008
	AT1G73750				AT5G03720
	AT5G51760				AT2G25930
					AT5G49740
					AT2G21380
					AT3G22830
					AT3G41762
					AT3G27997
					AT1G80110
					AT1G12030
					AT1G09765
					AT1G06030
					AT4G33040
					AT2G07629
					AT1G69530
					AT2G04135
					AT2G00340
					AT1G58170
					AT4G14820
					AT3G23000
					AT3G04160
					AT4G02430
					AT3G46090
					AT1G75860
					AT3G27025
					AT2G40960
					AT3G49570
					AT5G43170
					AT1G07900
					AT4G12320
					AT2G21820
					AT2G22240
					AT3G18850
					AT3G00650
					AT1G73750
					AT5G01175
					AT5G07330
					AT4G03430
					AT5G51760
					AT4G27530
					AT2G23640
					AT3G47160
					AT2G23240
					AT5G07000
					AT1G36623
					AT2G46790
					AT2G23270
					AT1G73260
					AT5G60660
					AT1G80480
					AT5G42900
					AT1G09350
					AT2G36770
					AT3G49960
					AT1G07450
					AT3G47860
					AT1G21100
					AT5G63420
					AT2G37430
					AT3G55580
					AT5G17300
					AT2G21320
					AT5G03705
					AT5G54470
					AT3G03470
					AT4G08112
					AT2G46830
					AT3G12320

## Sheet: ChIP-seq targets
Supplementary Dataset S8: ChIP-seq targets used in this analysis.
CCA1 (Nagel et al., 2015 and Kamioka et al., 2016)	LHY (Adams et al., 2018)	PRR7 (Liu et al., 2013)	PRR9 (Liu et al., 2016)
AT1G01040	AT1G01060	AT5G67040	AT1G01060
AT1G01060	AT1G01790	AT5G67030	AT1G01520
AT1G01250	AT1G02300	AT5G59732	AT1G02350
AT1G01260	AT1G03470	AT5G59730	AT1G05870
AT1G01300	AT1G04400	AT5G59720	AT1G07500
AT1G01305	AT1G04530	AT5G58870	AT1G13605
AT1G01310	AT1G05010	AT5G58770	AT1G15100
AT1G01600	AT1G05340	AT5G58760	AT1G18330
AT1G01620	AT1G05410	AT5G54470	AT1G19490
AT1G01650	AT1G05570	AT5G54270	AT1G26790
AT1G01660	AT1G05870	AT5G54260	AT1G29410
AT1G01790	AT1G05960	AT5G47640	AT1G29920
AT1G02300	AT1G06160	AT5G46350	AT1G40104
AT1G02340	AT1G06180	AT5G39660	AT1G42420
AT1G02350	AT1G06680	AT5G37260	AT1G48100
AT1G02610	AT1G07420	AT5G24130	AT1G60190
AT1G02620	AT1G07430	AT5G17300	AT1G61890
AT1G02650	AT1G07820	AT5G15950	AT1G64500
AT1G02660	AT1G08550	AT5G15948	AT1G66725
AT1G03130	AT1G08570	AT5G15940	AT1G66760
AT1G03330	AT1G08980	AT5G13730	AT1G68440
AT1G03410	AT1G09800	AT5G11530	AT1G69260
AT1G03470	AT1G10090	AT5G11270	AT1G69570
AT1G03730	AT1G10657	AT5G11260	AT1G73480
AT1G03905	AT1G10760	AT5G09630	AT1G75690
AT1G03980	AT1G10910	AT5G09620	AT1G78100
AT1G04150	AT1G11660	AT5G04590	AT1G78510
AT1G04160	AT1G12110	AT5G04560	AT2G01023
AT1G04400	AT1G12230	AT5G03760	AT2G08986
AT1G04530	AT1G12420	AT5G01820	AT2G08986
AT1G04570	AT1G12610	AT5G01810	AT2G14210
AT1G04620	AT1G12710	AT5G01600	AT2G18780
AT1G04810	AT1G12845	AT5G01595	AT2G21310
AT1G04820	AT1G13110	AT4G39800	AT2G24100
AT1G04990	AT1G13245	AT4G27310	AT2G24540
AT1G05100	AT1G13950	AT4G25490	AT2G28110
AT1G05410	AT1G14160	AT4G25480	AT2G30032
AT1G05420	AT1G14350	AT4G25470	AT2G30520
AT1G05805	AT1G15110	AT4G10340	AT2G30766
AT1G05810	AT1G15690	AT4G10330	AT2G31380
AT1G05870	AT1G17460	AT4G10040	AT2G34720
AT1G05880	AT1G18070	AT4G03400	AT2G43330
AT1G05900	AT1G18330	AT3G62690	AT2G43340
AT1G06460	AT1G18740	AT3G59060	AT2G46340
AT1G06470	AT1G19050	AT3G56360	AT2G46410
AT1G06700	AT1G19180	AT3G56350	AT2G46787
AT1G07040	AT1G19310	AT3G56100	AT2G46830
AT1G07050	AT1G19370	AT3G56090	AT2G47460
AT1G07135	AT1G19660	AT3G54500	AT3G02390
AT1G07200	AT1G20030	AT3G48360	AT3G09600
AT1G07280	AT1G20070	AT3G46640	AT3G12320
AT1G07310	AT1G20440	AT3G46630	AT3G14810
AT1G07420	AT1G20693	AT3G22840	AT3G15354
AT1G07430	AT1G20696	AT3G21890	AT3G16175
AT1G07440	AT1G20850	AT3G17609	AT3G16830
AT1G08130	AT1G20890	AT3G15850	AT3G17609
AT1G08490	AT1G21020	AT3G15840	AT3G18779
AT1G08500	AT1G21060	AT3G12320	AT3G19035
AT1G08570	AT1G21130	AT3G12300	AT3G20320
AT1G08650	AT1G21590	AT3G12290	AT3G21890
AT1G08860	AT1G21680	AT3G12280	AT3G21890
AT1G08890	AT1G22280	AT3G10420	AT3G21890
AT1G08930	AT1G22430	AT3G10415	AT3G22840
AT1G08980	AT1G22520	AT3G10410	AT3G23470
AT1G09240	AT1G22530	AT3G06760	AT3G24170
AT1G09250	AT1G22630	AT3G02470	AT3G27170
AT1G09340	AT1G22770	AT3G02468	AT3G27503
AT1G09350	AT1G23000	AT3G02460	AT3G41761
AT1G09780	AT1G23390	AT3G02140	AT3G41768
AT1G09795	AT1G23860	AT2G46830	AT3G41979
AT1G09800	AT1G24540	AT2G46820	AT3G47430
AT1G09810	AT1G25320	AT2G46790	AT3G51240
AT1G09850	AT1G25400	AT2G46787	AT3G51895
AT1G09960	AT1G25550	AT2G44660	AT3G54500
AT1G10060	AT1G25560	AT2G43010	AT3G55573
AT1G10070	AT1G26208	AT2G40310	AT3G56290
AT1G10090	AT1G26665	AT2G40300	AT3G61680
AT1G10095	AT1G26762	AT2G34720	AT3G61690
AT1G10200	AT1G26790	AT2G31380	AT3G61890
AT1G10657	AT1G27630	AT2G31370	AT4G05071
AT1G10760	AT1G27930	AT2G30766	AT4G06700
AT1G10770	AT1G28050	AT2G30760	AT4G11220
AT1G10900	AT1G28140	AT2G24545	AT4G11570
AT1G10910	AT1G28190	AT2G24540	AT4G12432
AT1G11210	AT1G28230	AT2G18960	AT4G15248
AT1G11230	AT1G28306	AT2G18780	AT4G18020
AT1G11362	AT1G29390	AT2G14210	AT4G21930
AT1G11660	AT1G29930	AT1G73670	AT4G23630
AT1G11690	AT1G32360	AT1G72450	AT4G25470
AT1G11710	AT1G33060	AT1G69572	AT4G25480
AT1G12080	AT1G33170	AT1G69570	AT4G27310
AT1G12090	AT1G37120	AT1G66730	AT4G29930
AT1G12100	AT1G42420	AT1G66725	AT4G31875
AT1G12110	AT1G44350	AT1G62181	AT4G37550
AT1G12120	AT1G47128	AT1G62180	AT4G38060
AT1G12420	AT1G48330	AT1G60190	AT4G38960
AT1G12423	AT1G48540	AT1G27050	AT5G01810
AT1G12610	AT1G49230	AT1G27045	AT5G02800
AT1G12710	AT1G51090	AT1G22767	AT5G03210
AT1G12845	AT1G51680	AT1G22767	AT5G03240
AT1G12980	AT1G52770	AT1G18900	AT5G03555
AT1G12990	AT1G52890	AT1G18335	AT5G06530
AT1G13110	AT1G53035	AT1G18330	AT5G06980
AT1G13245	AT1G56220	AT1G15740	AT5G09930
AT1G13260	AT1G56233	AT1G15730	AT5G10340
AT1G13270	AT1G56640	AT1G13245	AT5G11260
AT1G13280	AT1G57990	AT1G12370	AT5G13730
AT1G13350	AT1G58290	AT1G11840	AT5G15850
AT1G13360	AT1G60150	AT1G06050	AT5G15950
AT1G13390	AT1G60190	AT1G06040	AT5G17300
AT1G13740	AT1G60800	AT1G05870	AT5G18670
AT1G13870	AT1G60950	AT1G01070	AT5G21940
AT1G13920	AT1G61380	AT1G01060	AT5G23730
AT1G13930	AT1G61800		AT5G24130
AT1G13940	AT1G62570		AT5G24470
AT1G13950	AT1G63090		AT5G24530
AT1G13990	AT1G64280		AT5G31804
AT1G14580	AT1G64380		AT5G31821
AT1G14610	AT1G64760		AT5G37240
AT1G14685	AT1G65950		AT5G37260
AT1G14700	AT1G66580		AT5G39660
AT1G14720	AT1G66970		AT5G43150
AT1G14730	AT1G66980		AT5G49480
AT1G15110	AT1G67260		AT5G53970
AT1G15140	AT1G67360		AT5G54130
AT1G15175	AT1G67370		AT5G54470
AT1G15290	AT1G67500		AT5G55970
AT1G15300	AT1G68050		AT5G58760
AT1G15340	AT1G68360		AT5G59780
AT1G15350	AT1G68490		AT5G60850
AT1G15550	AT1G68500		AT5G61520
AT1G15690	AT1G68570		AT5G64170
AT1G15750	AT1G69150		AT5G64840
AT1G15757	AT1G69530		AT5G64940
AT1G16820	AT1G69570		AT5G67030
AT1G16825	AT1G69860
AT1G17090	AT1G69870
AT1G17455	AT1G70160
AT1G17460	AT1G70310
AT1G17665	AT1G70420
AT1G17680	AT1G70820
AT1G17940	AT1G71000
AT1G17950	AT1G71030
AT1G17970	AT1G71040
AT1G18330	AT1G72030
AT1G18335	AT1G72180
AT1G18400	AT1G72330
AT1G18480	AT1G72450
AT1G18720	AT1G72620
AT1G19050	AT1G73390
AT1G19060	AT1G74430
AT1G19170	AT1G74640
AT1G19180	AT1G75180
AT1G19310	AT1G75190
AT1G19320	AT1G75380
AT1G19370	AT1G75440
AT1G19400	AT1G75580
AT1G19410	AT1G76880
AT1G19440	AT1G77750
AT1G19460	AT1G78080
AT1G20010	AT1G78260
AT1G20015	AT1G78380
AT1G20020	AT1G78440
AT1G20030	AT1G78460
AT1G20070	AT1G78995
AT1G20080	AT1G79110
AT1G20450	AT1G79440
AT1G20620	AT1G79460
AT1G20630	AT1G79530
AT1G20693	AT1G80110
AT1G20696	AT1G80300
AT1G20840	AT1G80440
AT1G20850	AT1G80480
AT1G20890	AT1G80610
AT1G20900	AT1G80890
AT1G20980	AT2G01530
AT1G21000	AT2G01570
AT1G21010	AT2G01850
AT1G21060	AT2G02450
AT1G21130	AT2G02760
AT1G21140	AT2G02910
AT1G21528	AT2G03020
AT1G21560	AT2G05100
AT1G21590	AT2G05530
AT1G21600	AT2G06520
AT1G21670	AT2G14210
AT1G21680	AT2G15620
AT1G21810	AT2G15870
AT1G21830	AT2G15890
AT1G22280	AT2G15970
AT1G22430	AT2G16365
AT1G22480	AT2G16660
AT1G22490	AT2G17710
AT1G22520	AT2G17840
AT1G22530	AT2G18040
AT1G22570	AT2G18240
AT1G22640	AT2G19090
AT1G22767	AT2G19806
AT1G22770	AT2G20350
AT1G22990	AT2G20980
AT1G23074	AT2G21060
AT1G23080	AT2G21220
AT1G23390	AT2G21300
AT1G23700	AT2G21660
AT1G23710	AT2G22190
AT1G23860	AT2G22450
AT1G24260	AT2G22760
AT1G24265	AT2G22980
AT1G25250	AT2G23150
AT1G25320	AT2G23450
AT1G25400	AT2G23820
AT1G25425	AT2G25250
AT1G25430	AT2G25730
AT1G25550	AT2G25880
AT1G26130	AT2G25930
AT1G26665	AT2G26900
AT1G26762	AT2G28056
AT1G26770	AT2G28500
AT1G26800	AT2G28900
AT1G26916	AT2G29630
AT1G26920	AT2G29670
AT1G27210	AT2G29680
AT1G27450	AT2G29720
AT1G27630	AT2G29970
AT1G27680	AT2G30220
AT1G27880	AT2G30250
AT1G28050	AT2G30424
AT1G28060	AT2G30520
AT1G28190	AT2G30530
AT1G28310	AT2G30600
AT1G28335	AT2G30990
AT1G28430	AT2G31230
AT1G28591	AT2G31400
AT1G29060	AT2G31800
AT1G29070	AT2G32510
AT1G29390	AT2G33390
AT1G29395	AT2G34430
AT1G29400	AT2G34510
AT1G29630	AT2G34720
AT1G29640	AT2G35260
AT1G29920	AT2G35620
AT1G29930	AT2G35860
AT1G30320	AT2G35880
AT1G30330	AT2G35950
AT1G30350	AT2G36320
AT1G30360	AT2G36410
AT1G30540	AT2G36900
AT1G30825	AT2G37220
AT1G30840	AT2G37360
AT1G31850	AT2G37478
AT1G32200	AT2G38000
AT1G32350	AT2G38180
AT1G32360	AT2G38465
AT1G32530	AT2G38820
AT1G32540	AT2G39220
AT1G32650	AT2G39400
AT1G32660	AT2G39800
AT1G32710	AT2G39860
AT1G32763	AT2G39930
AT1G33170	AT2G40080
AT1G33960	AT2G40130
AT1G35160	AT2G40300
AT1G35420	AT2G40340
AT1G37120	AT2G40350
AT1G37130	AT2G40435
AT1G38870	AT2G40460
AT1G40104	AT2G41170
AT1G42420	AT2G41290
AT1G43624	AT2G41370
AT1G43777	AT2G41900
AT1G44080	AT2G41940
AT1G44100	AT2G42520
AT1G44350	AT2G42530
AT1G44790	AT2G42600
AT1G47450	AT2G42870
AT1G47910	AT2G43010
AT1G47990	AT2G43910
AT1G48000	AT2G44110
AT1G48100	AT2G44490
AT1G48330	AT2G44660
AT1G48370	AT2G45180
AT1G48540	AT2G45590
AT1G48912	AT2G45660
AT1G48920	AT2G45730
AT1G49130	AT2G45850
AT1G49220	AT2G46270
AT1G49230	AT2G46550
AT1G49435	AT2G46580
AT1G49450	AT2G46790
AT1G49460	AT2G47390
AT1G49500	AT2G47870
AT1G49560	AT2G47890
AT1G51085	AT3G01140
AT1G51090	AT3G01450
AT1G51130	AT3G01510
AT1G51430	AT3G02540
AT1G51610	AT3G02620
AT1G51680	AT3G02630
AT1G51790	AT3G02840
AT1G51805	AT3G03170
AT1G52200	AT3G03620
AT1G52280	AT3G04060
AT1G52342	AT3G04540
AT1G52615	AT3G04850
AT1G52890	AT3G05120
AT1G52900	AT3G05130
AT1G53039	AT3G05220
AT1G53320	AT3G05520
AT1G53460	AT3G05800
AT1G53510	AT3G05910
AT1G53710	AT3G06070
AT1G54130	AT3G06500
AT1G54217	AT3G06620
AT1G54410	AT3G07360
AT1G54740	AT3G07460
AT1G55500	AT3G08040
AT1G55690	AT3G08510
AT1G55760	AT3G08850
AT1G56210	AT3G08950
AT1G56220	AT3G09390
AT1G56300	AT3G09850
AT1G56590	AT3G10020
AT1G56600	AT3G10300
AT1G56640	AT3G10410
AT1G57540	AT3G10525
AT1G58100	AT3G10650
AT1G58290	AT3G10985
AT1G58340	AT3G11020
AT1G60010	AT3G11690
AT1G60140	AT3G11720
AT1G60150	AT3G11850
AT1G60160	AT3G12120
AT1G60190	AT3G12190
AT1G60800	AT3G13120
AT1G60890	AT3G13380
AT1G61667	AT3G13450
AT1G62050	AT3G13520
AT1G62181	AT3G13750
AT1G62430	AT3G13970
AT1G62560	AT3G14050
AT1G62570	AT3G14100
AT1G62960	AT3G14200
AT1G63090	AT3G14590
AT1G63100	AT3G14690
AT1G63420	AT3G14930
AT1G63480	AT3G15350
AT1G63710	AT3G15357
AT1G63750	AT3G15500
AT1G64280	AT3G15570
AT1G64380	AT3G15630
AT1G64385	AT3G15720
AT1G64890	AT3G15840
AT1G65580	AT3G16000
AT1G65590	AT3G16740
AT1G65720	AT3G16860
AT1G65930	AT3G17020
AT1G65960	AT3G17300
AT1G66060	AT3G17510
AT1G66160	AT3G17860
AT1G66180	AT3G18080
AT1G66190	AT3G18485
AT1G66230	AT3G19260
AT1G66345	AT3G19520
AT1G66350	AT3G20015
AT1G66380	AT3G20810
AT1G66390	AT3G21055
AT1G66580	AT3G21560
AT1G66710	AT3G21870
AT1G66890	AT3G22142
AT1G66980	AT3G22190
AT1G67260	AT3G22370
AT1G67265	AT3G22380
AT1G67340	AT3G22830
AT1G67360	AT3G22840
AT1G67370	AT3G23085
AT1G67890	AT3G23170
AT1G67900	AT3G23810
AT1G67910	AT3G24650
AT1G67970	AT3G25760
AT1G68040	AT3G25870
AT1G68050	AT3G26170
AT1G68360	AT3G26290
AT1G68480	AT3G26580
AT1G68490	AT3G27210
AT1G68500	AT3G27260
AT1G68510	AT3G27300
AT1G68530	AT3G27380
AT1G68560	AT3G27690
AT1G68570	AT3G27770
AT1G68580	AT3G28010
AT1G68680	AT3G28220
AT1G68820	AT3G29034
AT1G69130	AT3G29250
AT1G69270	AT3G29320
AT1G69280	AT3G29575
AT1G69526	AT3G29577
AT1G69570	AT3G30180
AT1G69572	AT3G42670
AT1G69760	AT3G45260
AT1G69830	AT3G45775
AT1G69860	AT3G45780
AT1G69870	AT3G46830
AT1G69890	AT3G46970
AT1G70160	AT3G47160
AT1G70210	AT3G47470
AT1G70300	AT3G48360
AT1G70310	AT3G48460
AT1G70370	AT3G48870
AT1G70420	AT3G49120
AT1G70530	AT3G49680
AT1G70540	AT3G49790
AT1G70630	AT3G50240
AT1G70640	AT3G50500
AT1G70690	AT3G50770
AT1G70700	AT3G50960
AT1G70790	AT3G51400
AT1G70820	AT3G51550
AT1G71000	AT3G51660
AT1G71002	AT3G52400
AT1G71030	AT3G52910
AT1G71040	AT3G53260
AT1G71050	AT3G53800
AT1G72150	AT3G53990
AT1G72175	AT3G54000
AT1G72180	AT3G54500
AT1G72330	AT3G54740
AT1G72450	AT3G54840
AT1G72460	AT3G54990
AT1G72610	AT3G55000
AT1G72620	AT3G56090
AT1G72690	AT3G56275
AT1G72710	AT3G56710
AT1G73390	AT3G56720
AT1G73400	AT3G56880
AT1G73470	AT3G57520
AT1G73480	AT3G57680
AT1G73530	AT3G57870
AT1G73540	AT3G58680
AT1G73660	AT3G58690
AT1G73670	AT3G58750
AT1G73680	AT3G58850
AT1G73700	AT3G59010
AT1G73760	AT3G59340
AT1G74430	AT3G59350
AT1G74930	AT3G60190
AT1G74940	AT3G60200
AT1G75090	AT3G60380
AT1G75180	AT3G60520
AT1G75190	AT3G61060
AT1G75380	AT3G61580
AT1G75440	AT3G61750
AT1G75450	AT3G62980
AT1G75460	AT3G63060
AT1G75690	AT4G00150
AT1G75700	AT4G00310
AT1G75710	AT4G00370
AT1G75800	AT4G00530
AT1G75810	AT4G01026
AT1G75950	AT4G01120
AT1G76140	AT4G02370
AT1G76510	AT4G03210
AT1G76580	AT4G03400
AT1G76590	AT4G03510
AT1G76620	AT4G04020
AT1G76790	AT4G04630
AT1G76900	AT4G04970
AT1G77120	AT4G05070
AT1G77746	AT4G09020
AT1G77750	AT4G11600
AT1G77760	AT4G12420
AT1G78010	AT4G12800
AT1G78020	AT4G13250
AT1G78070	AT4G13790
AT1G78080	AT4G14230
AT1G78380	AT4G14270
AT1G78440	AT4G16141
AT1G78450	AT4G16890
AT1G78460	AT4G17080
AT1G78490	AT4G17670
AT1G78600	AT4G17765
AT1G78610	AT4G17800
AT1G78995	AT4G17810
AT1G79000	AT4G17890
AT1G79060	AT4G18010
AT1G79070	AT4G18240
AT1G79110	AT4G19112
AT1G79120	AT4G19430
AT1G79440	AT4G21960
AT1G79460	AT4G22130
AT1G79530	AT4G22590
AT1G80080	AT4G22780
AT1G80300	AT4G22990
AT1G80310	AT4G23040
AT1G80420	AT4G23870
AT1G80480	AT4G25050
AT1G80490	AT4G25350
AT1G80500	AT4G25470
AT1G80610	AT4G25480
AT1G80870	AT4G25490
AT1G80890	AT4G25520
AT1G80920	AT4G25780
AT2G01008	AT4G25990
AT2G01010	AT4G26000
AT2G01020	AT4G26530
AT2G01022	AT4G27310
AT2G01023	AT4G27330
AT2G01530	AT4G27440
AT2G01580	AT4G27510
AT2G01930	AT4G27520
AT2G01950	AT4G27720
AT2G01990	AT4G27820
AT2G02070	AT4G27830
AT2G02080	AT4G27950
AT2G02090	AT4G27970
AT2G02100	AT4G28180
AT2G02230	AT4G28240
AT2G02440	AT4G28250
AT2G02450	AT4G28703
AT2G02760	AT4G28750
AT2G02810	AT4G29190
AT2G03020	AT4G29700
AT2G03030	AT4G29735
AT2G03650	AT4G29840
AT2G05090	AT4G30500
AT2G05100	AT4G30650
AT2G05520	AT4G30660
AT2G05530	AT4G30890
AT2G06530	AT4G31040
AT2G06860	AT4G31390
AT2G06925	AT4G31550
AT2G07880	AT4G31850
AT2G08986	AT4G32060
AT2G09850	AT4G32800
AT2G10940	AT4G33150
AT2G11810	AT4G33210
AT2G12400	AT4G33467
AT2G12462	AT4G33500
AT2G13360	AT4G33700
AT2G14170	AT4G33980
AT2G14206	AT4G34138
AT2G14210	AT4G34190
AT2G14878	AT4G34260
AT2G15610	AT4G34410
AT2G15620	AT4G35260
AT2G15830	AT4G35850
AT2G15840	AT4G36030
AT2G15880	AT4G36550
AT2G15890	AT4G36740
AT2G15900	AT4G36870
AT2G15950	AT4G36910
AT2G15960	AT4G36930
AT2G15970	AT4G37380
AT2G16240	AT4G37390
AT2G16365	AT4G37550
AT2G16600	AT4G37780
AT2G16650	AT4G38380
AT2G16660	AT4G38950
AT2G16668	AT4G39260
AT2G16720	AT5G01810
AT2G16750	AT5G01820
AT2G17300	AT5G01950
AT2G17305	AT5G02160
AT2G17410	AT5G02240
AT2G17450	AT5G02580
AT2G17710	AT5G02810
AT2G17723	AT5G03210
AT2G17770	AT5G03240
AT2G17840	AT5G03370
AT2G17845	AT5G03460
AT2G18030	AT5G03720
AT2G18040	AT5G03740
AT2G18196	AT5G04170
AT2G18300	AT5G05410
AT2G18550	AT5G06278
AT2G18630	AT5G06570
AT2G18670	AT5G07180
AT2G18690	AT5G07990
AT2G18700	AT5G08139
AT2G18780	AT5G08330
AT2G18790	AT5G08520
AT2G19090	AT5G09445
AT2G19170	AT5G10140
AT2G19780	AT5G10490
AT2G19803	AT5G10780
AT2G19806	AT5G11060
AT2G19860	AT5G11150
AT2G20180	AT5G11740
AT2G20350	AT5G12330
AT2G20740	AT5G12840
AT2G20980	AT5G13570
AT2G21060	AT5G14270
AT2G21130	AT5G14370
AT2G21200	AT5G14495
AT2G21210	AT5G14550
AT2G21220	AT5G15190
AT2G21300	AT5G15640
AT2G21530	AT5G15950
AT2G21580	AT5G15970
AT2G21590	AT5G17230
AT2G21660	AT5G17300
AT2G21670	AT5G17460
AT2G22190	AT5G17760
AT2G22200	AT5G18130
AT2G22426	AT5G18540
AT2G22430	AT5G18590
AT2G22450	AT5G19190
AT2G22540	AT5G19690
AT2G22720	AT5G19780
AT2G22760	AT5G20190
AT2G22802	AT5G20230
AT2G22805	AT5G20250
AT2G22840	AT5G20630
AT2G22850	AT5G21940
AT2G22980	AT5G22390
AT2G23010	AT5G22860
AT2G23067	AT5G24130
AT2G23150	AT5G24470
AT2G23290	AT5G24530
AT2G23340	AT5G24920
AT2G23755	AT5G25240
AT2G23760	AT5G25280
AT2G23770	AT5G27730
AT2G25160	AT5G27930
AT2G25240	AT5G28770
AT2G25250	AT5G36120
AT2G25450	AT5G37260
AT2G25482	AT5G37600
AT2G25730	AT5G39050
AT2G25900	AT5G39530
AT2G25930	AT5G40790
AT2G26500	AT5G41410
AT2G26510	AT5G41600
AT2G26560	AT5G42420
AT2G26900	AT5G42645
AT2G27200	AT5G42900
AT2G27950	AT5G43150
AT2G28056	AT5G43260
AT2G28060	AT5G43440
AT2G28110	AT5G43700
AT2G28355	AT5G43810
AT2G28360	AT5G44190
AT2G28401	AT5G44585
AT2G28405	AT5G44590
AT2G28480	AT5G44680
AT2G28507	AT5G45610
AT2G28520	AT5G45750
AT2G28550	AT5G46110
AT2G28560	AT5G46350
AT2G28840	AT5G47220
AT2G28850	AT5G47240
AT2G28900	AT5G47370
AT2G28920	AT5G48250
AT2G28930	AT5G48480
AT2G29090	AT5G49015
AT2G29490	AT5G49370
AT2G29620	AT5G49480
AT2G29628	AT5G49525
AT2G29630	AT5G50360
AT2G29670	AT5G51550
AT2G29679	AT5G51720
AT2G29720	AT5G51790
AT2G29970	AT5G51990
AT2G30032	AT5G52250
AT2G30190	AT5G52290
AT2G30370	AT5G52890
AT2G30380	AT5G52900
AT2G30424	AT5G52930
AT2G30590	AT5G53290
AT2G30600	AT5G53500
AT2G30850	AT5G53902
AT2G30860	AT5G54290
AT2G30990	AT5G54470
AT2G31005	AT5G54500
AT2G31010	AT5G54670
AT2G31230	AT5G54770
AT2G31240	AT5G54960
AT2G31360	AT5G55660
AT2G31400	AT5G55990
AT2G31410	AT5G56190
AT2G31750	AT5G56210
AT2G31870	AT5G56240
AT2G32150	AT5G56680
AT2G32280	AT5G57110
AT2G32390	AT5G57170
AT2G32510	AT5G57210
AT2G33870	AT5G58070
AT2G34430	AT5G59040
AT2G34510	AT5G59430
AT2G34650	AT5G59570
AT2G34660	AT5G59780
AT2G34720	AT5G59790
AT2G35060	AT5G59820
AT2G35070	AT5G60100
AT2G35260	AT5G60120
AT2G35290	AT5G60580
AT2G35620	AT5G60680
AT2G35630	AT5G60840
AT2G35880	AT5G60850
AT2G35890	AT5G60860
AT2G35950	AT5G61590
AT2G36053	AT5G61810
AT2G36080	AT5G62090
AT2G36270	AT5G62360
AT2G36280	AT5G62430
AT2G36340	AT5G62940
AT2G36350	AT5G63420
AT2G36390	AT5G63810
AT2G36400	AT5G64400
AT2G36410	AT5G64450
AT2G36700	AT5G65070
AT2G36750	AT5G65165
AT2G36800	AT5G65630
AT2G37140	AT5G65780
AT2G37220	AT5G66052
AT2G37360	AT5G66580
AT2G37390	AT5G66590
AT2G37478	AT5G66675
AT2G37570	AT5G66880
AT2G37580	AT5G67290
AT2G38000	AT5G67300
AT2G38010	AT5G67411
AT2G38180	AT5G67480
AT2G38290
AT2G38460
AT2G38465
AT2G38550
AT2G38670
AT2G39200
AT2G39220
AT2G39250
AT2G39260
AT2G39710
AT2G39800
AT2G39860
AT2G39865
AT2G39870
AT2G39930
AT2G39990
AT2G40080
AT2G40081
AT2G40130
AT2G40140
AT2G40300
AT2G40340
AT2G40350
AT2G40460
AT2G40520
AT2G40620
AT2G40802
AT2G40970
AT2G40980
AT2G41010
AT2G41170
AT2G41178
AT2G41240
AT2G41370
AT2G41430
AT2G41880
AT2G41890
AT2G41930
AT2G41940
AT2G41945
AT2G42200
AT2G42280
AT2G42310
AT2G42380
AT2G42430
AT2G42440
AT2G42520
AT2G42530
AT2G42540
AT2G42870
AT2G43000
AT2G43010
AT2G43020
AT2G43535
AT2G43550
AT2G44070
AT2G44110
AT2G44120
AT2G44490
AT2G44660
AT2G44670
AT2G44740
AT2G44798
AT2G44810
AT2G44910
AT2G44920
AT2G44940
AT2G45040
AT2G45070
AT2G45180
AT2G45470
AT2G45560
AT2G45580
AT2G45590
AT2G45630
AT2G45660
AT2G45670
AT2G45680
AT2G45730
AT2G45740
AT2G45850
AT2G46110
AT2G46120
AT2G46160
AT2G46170
AT2G46192
AT2G46270
AT2G46550
AT2G46580
AT2G46590
AT2G46650
AT2G46660
AT2G46787
AT2G46790
AT2G46800
AT2G46820
AT2G46830
AT2G47060
AT2G47070
AT2G47140
AT2G47240
AT2G47390
AT2G47440
AT2G47650
AT2G47660
AT2G47710
AT2G47850
AT2G47860
AT2G47870
AT2G47890
AT2G48030
AT3G01140
AT3G01310
AT3G01450
AT3G01470
AT3G01510
AT3G01640
AT3G02040
AT3G02150
AT3G02390
AT3G02470
AT3G02480
AT3G03170
AT3G03470
AT3G03855
AT3G04060
AT3G04070
AT3G04120
AT3G04470
AT3G04540
AT3G04550
AT3G04620
AT3G04630
AT3G04640
AT3G04760
AT3G04855
AT3G04910
AT3G05030
AT3G05120
AT3G05130
AT3G05140
AT3G05170
AT3G05220
AT3G05640
AT3G05650
AT3G05800
AT3G05810
AT3G05880
AT3G05910
AT3G06070
AT3G06130
AT3G06410
AT3G06470
AT3G06483
AT3G06490
AT3G06500
AT3G06620
AT3G07130
AT3G07280
AT3G07320
AT3G07350
AT3G07360
AT3G07460
AT3G07470
AT3G07640
AT3G07650
AT3G08030
AT3G08040
AT3G08510
AT3G08947
AT3G08950
AT3G09230
AT3G09390
AT3G09540
AT3G09570
AT3G09850
AT3G10015
AT3G10020
AT3G10410
AT3G10420
AT3G10480
AT3G10490
AT3G10500
AT3G10525
AT3G10526
AT3G10650
AT3G10660
AT3G11010
AT3G11020
AT3G11410
AT3G11415
AT3G11420
AT3G11590
AT3G11720
AT3G11850
AT3G11860
AT3G12120
AT3G12180
AT3G12190
AT3G12300
AT3G12850
AT3G12915
AT3G12920
AT3G12980
AT3G13120
AT3G13370
AT3G13380
AT3G13405
AT3G13510
AT3G13520
AT3G13560
AT3G13640
AT3G13650
AT3G13740
AT3G13750
AT3G13790
AT3G13970
AT3G14050
AT3G14060
AT3G14172
AT3G14200
AT3G14205
AT3G14270
AT3G14431
AT3G14450
AT3G14810
AT3G14820
AT3G14880
AT3G14930
AT3G15000
AT3G15040
AT3G15210
AT3G15220
AT3G15440
AT3G15500
AT3G15520
AT3G15570
AT3G15578
AT3G15630
AT3G15640
AT3G15720
AT3G15840
AT3G15850
AT3G16000
AT3G16180
AT3G16380
AT3G16560
AT3G16565
AT3G16570
AT3G16720
AT3G16740
AT3G16820
AT3G16830
AT3G16870
AT3G17020
AT3G17030
AT3G17640
AT3G17860
AT3G17980
AT3G18000
AT3G18030
AT3G18050
AT3G18060
AT3G18070
AT3G18080
AT3G18290
AT3G18773
AT3G18830
AT3G18930
AT3G19260
AT3G19270
AT3G19274
AT3G19520
AT3G20015
AT3G20230
AT3G20362
AT3G20370
AT3G20640
AT3G20650
AT3G20800
AT3G20810
AT3G21055
AT3G21070
AT3G21150
AT3G22060
AT3G22072
AT3G22142
AT3G22150
AT3G22190
AT3G22370
AT3G22380
AT3G22460
AT3G22830
AT3G22840
AT3G22845
AT3G22886
AT3G23085
AT3G23090
AT3G23170
AT3G23280
AT3G23570
AT3G23580
AT3G23670
AT3G23810
AT3G23820
AT3G24490
AT3G24506
AT3G24520
AT3G24530
AT3G24640
AT3G25717
AT3G25730
AT3G25740
AT3G25750
AT3G25760
AT3G25770
AT3G25870
AT3G25880
AT3G26170
AT3G26180
AT3G26290
AT3G26295
AT3G26486
AT3G26511
AT3G26580
AT3G26740
AT3G27210
AT3G27220
AT3G27260
AT3G27300
AT3G27330
AT3G27380
AT3G27390
AT3G27503
AT3G27570
AT3G27690
AT3G27770
AT3G28010
AT3G28220
AT3G28710
AT3G28715
AT3G29034
AT3G29310
AT3G29320
AT3G29575
AT3G29577
AT3G30250
AT3G30775
AT3G33055
AT3G33058
AT3G33075
AT3G41761
AT3G41762
AT3G41979
AT3G42130
AT3G42670
AT3G42970
AT3G43270
AT3G44450
AT3G44860
AT3G45140
AT3G45260
AT3G45270
AT3G45620
AT3G45775
AT3G45780
AT3G45970
AT3G46000
AT3G46130
AT3G46290
AT3G46370
AT3G46620
AT3G46630
AT3G46640
AT3G46780
AT3G46970
AT3G47160
AT3G47165
AT3G47470
AT3G47543
AT3G47550
AT3G47600
AT3G47610
AT3G47620
AT3G47960
AT3G48100
AT3G48240
AT3G48250
AT3G48350
AT3G48360
AT3G49115
AT3G49120
AT3G49160
AT3G49550
AT3G49570
AT3G49670
AT3G49680
AT3G49796
AT3G49930
AT3G50030
AT3G50060
AT3G50070
AT3G50240
AT3G50310
AT3G50500
AT3G50630
AT3G50660
AT3G50665
AT3G50700
AT3G50751
AT3G51400
AT3G51660
AT3G51850
AT3G52060
AT3G52350
AT3G52400
AT3G52440
AT3G52740
AT3G52748
AT3G52840
AT3G52910
AT3G52920
AT3G53260
AT3G53460
AT3G53530
AT3G53550
AT3G53800
AT3G54000
AT3G54730
AT3G54820
AT3G54830
AT3G54840
AT3G54910
AT3G54920
AT3G54990
AT3G55000
AT3G55280
AT3G55290
AT3G55450
AT3G55570
AT3G55573
AT3G55620
AT3G55630
AT3G55640
AT3G55734
AT3G55795
AT3G55880
AT3G56080
AT3G56090
AT3G56710
AT3G56720
AT3G56880
AT3G56940
AT3G57430
AT3G57520
AT3G57550
AT3G57560
AT3G57645
AT3G57680
AT3G57870
AT3G58070
AT3G58080
AT3G58520
AT3G58680
AT3G58690
AT3G59060
AT3G59350
AT3G59930
AT3G59940
AT3G60190
AT3G60200
AT3G60380
AT3G60390
AT3G60400
AT3G60520
AT3G60530
AT3G60690
AT3G60750
AT3G60760
AT3G60980
AT3G61060
AT3G61260
AT3G61571
AT3G61580
AT3G61750
AT3G61810
AT3G61962
AT3G62090
AT3G62097
AT3G62410
AT3G62550
AT3G62630
AT3G62700
AT3G62940
AT3G62980
AT3G62988
AT3G63060
AT3G63070
AT3G63170
AT3G63233
AT4G00530
AT4G01026
AT4G01120
AT4G01245
AT4G01250
AT4G01505
AT4G01710
AT4G01720
AT4G01850
AT4G02075
AT4G02130
AT4G02140
AT4G02260
AT4G02350
AT4G02370
AT4G02800
AT4G02930
AT4G03205
AT4G03210
AT4G03390
AT4G03400
AT4G03410
AT4G03415
AT4G03420
AT4G03510
AT4G04020
AT4G04330
AT4G04340
AT4G04450
AT4G04770
AT4G04830
AT4G05071
AT4G05150
AT4G05160
AT4G05320
AT4G05330
AT4G06477
AT4G06534
AT4G06700
AT4G06702
AT4G06710
AT4G06716
AT4G06718
AT4G08240
AT4G08250
AT4G09020
AT4G09560
AT4G09965
AT4G09970
AT4G11220
AT4G11230
AT4G11310
AT4G11370
AT4G11600
AT4G11610
AT4G11960
AT4G12470
AT4G13195
AT4G13250
AT4G13640
AT4G14103
AT4G14230
AT4G14240
AT4G14260
AT4G14270
AT4G14300
AT4G14580
AT4G14805
AT4G15560
AT4G16144
AT4G16146
AT4G16380
AT4G16490
AT4G16590
AT4G16600
AT4G16770
AT4G16780
AT4G16860
AT4G16880
AT4G16890
AT4G16892
AT4G17080
AT4G17098
AT4G17140
AT4G17150
AT4G17230
AT4G17240
AT4G17460
AT4G17550
AT4G17560
AT4G17760
AT4G17765
AT4G17810
AT4G18010
AT4G18020
AT4G18240
AT4G18270
AT4G18390
AT4G18422
AT4G18810
AT4G18815
AT4G18830
AT4G18890
AT4G18900
AT4G19112
AT4G19120
AT4G19170
AT4G19200
AT4G19390
AT4G19430
AT4G19960
AT4G20170
AT4G20180
AT4G20250
AT4G20260
AT4G20430
AT4G20890
AT4G21910
AT4G21920
AT4G21926
AT4G21930
AT4G21950
AT4G21960
AT4G22010
AT4G22130
AT4G22540
AT4G22590
AT4G22592
AT4G22600
AT4G22780
AT4G23000
AT4G23040
AT4G23270
AT4G23650
AT4G23700
AT4G23750
AT4G23800
AT4G23870
AT4G24110
AT4G24120
AT4G24231
AT4G24240
AT4G24350
AT4G24565
AT4G24570
AT4G24690
AT4G24800
AT4G25450
AT4G25470
AT4G25480
AT4G25490
AT4G26000
AT4G26090
AT4G26130
AT4G26530
AT4G26542
AT4G26670
AT4G26690
AT4G26700
AT4G26770
AT4G27020
AT4G27130
AT4G27300
AT4G27310
AT4G27330
AT4G27340
AT4G27435
AT4G27440
AT4G27510
AT4G27520
AT4G27657
AT4G27660
AT4G27800
AT4G27820
AT4G27830
AT4G27950
AT4G27960
AT4G27970
AT4G28140
AT4G28181
AT4G28240
AT4G28250
AT4G28540
AT4G28703
AT4G28730
AT4G28750
AT4G29103
AT4G29190
AT4G29200
AT4G29510
AT4G29700
AT4G29710
AT4G29735
AT4G29740
AT4G29820
AT4G29840
AT4G29850
AT4G30080
AT4G30090
AT4G30220
AT4G30230
AT4G30650
AT4G30660
AT4G30800
AT4G31040
AT4G31290
AT4G31450
AT4G32020
AT4G32030
AT4G32060
AT4G32290
AT4G32295
AT4G32330
AT4G32340
AT4G32475
AT4G32530
AT4G32760
AT4G32810
AT4G32890
AT4G33070
AT4G33080
AT4G33467
AT4G33470
AT4G33500
AT4G33625
AT4G33700
AT4G33920
AT4G33960
AT4G33980
AT4G33985
AT4G34138
AT4G34590
AT4G34740
AT4G34750
AT4G34770
AT4G34920
AT4G34950
AT4G35300
AT4G35310
AT4G35470
AT4G35630
AT4G35720
AT4G36000
AT4G36030
AT4G36040
AT4G36170
AT4G36180
AT4G36230
AT4G36550
AT4G36670
AT4G36740
AT4G36820
AT4G36910
AT4G36920
AT4G36930
AT4G37070
AT4G37080
AT4G37180
AT4G37235
AT4G37240
AT4G37250
AT4G37260
AT4G37320
AT4G37380
AT4G37390
AT4G37400
AT4G37470
AT4G37540
AT4G37550
AT4G37580
AT4G37680
AT4G37740
AT4G37750
AT4G37770
AT4G37780
AT4G37790
AT4G37800
AT4G38380
AT4G38660
AT4G38690
AT4G38860
AT4G39080
AT4G39090
AT4G39140
AT4G39260
AT4G39270
AT4G39345
AT4G39350
AT4G39390
AT4G39400
AT4G39800
AT4G39810
AT4G39980
AT4G40065
AT5G01215
AT5G01220
AT5G01230
AT5G01240
AT5G01500
AT5G01520
AT5G01595
AT5G01610
AT5G01747
AT5G01810
AT5G01820
AT5G01880
AT5G02150
AT5G02160
AT5G02240
AT5G02570
AT5G02580
AT5G02620
AT5G02810
AT5G02811
AT5G02940
AT5G03040
AT5G03210
AT5G03220
AT5G03240
AT5G03370
AT5G03380
AT5G03460
AT5G03470
AT5G03660
AT5G03670
AT5G03680
AT5G03720
AT5G03730
AT5G03920
AT5G03930
AT5G04220
AT5G04760
AT5G04770
AT5G04830
AT5G05130
AT5G05140
AT5G05250
AT5G05260
AT5G05400
AT5G05410
AT5G05440
AT5G05840
AT5G06070
AT5G06260
AT5G06570
AT5G06690
AT5G07180
AT5G07190
AT5G07200
AT5G07270
AT5G07280
AT5G07290
AT5G07440
AT5G08130
AT5G08139
AT5G08280
AT5G08320
AT5G08330
AT5G08410
AT5G08520
AT5G08530
AT5G09300
AT5G09440
AT5G09445
AT5G09620
AT5G09630
AT5G09805
AT5G09810
AT5G09970
AT5G10110
AT5G10336
AT5G10340
AT5G10440
AT5G10860
AT5G11050
AT5G11060
AT5G11070
AT5G11150
AT5G11170
AT5G11320
AT5G11520
AT5G11530
AT5G11740
AT5G11750
AT5G11950
AT5G11960
AT5G12230
AT5G12235
AT5G12330
AT5G12840
AT5G12950
AT5G12980
AT5G13180
AT5G13190
AT5G13340
AT5G13570
AT5G13700
AT5G13710
AT5G13930
AT5G14260
AT5G14270
AT5G14370
AT5G14490
AT5G14495
AT5G14550
AT5G14700
AT5G14710
AT5G14730
AT5G14880
AT5G14960
AT5G15190
AT5G15260
AT5G15320
AT5G15640
AT5G15700
AT5G15850
AT5G15970
AT5G17000
AT5G17010
AT5G17070
AT5G17073
AT5G17300
AT5G17310
AT5G17710
AT5G17760
AT5G17770
AT5G17810
AT5G17920
AT5G17930
AT5G18120
AT5G18130
AT5G18540
AT5G18590
AT5G18690
AT5G19090
AT5G19095
AT5G19130
AT5G19190
AT5G19340
AT5G19770
AT5G19780
AT5G19810
AT5G20150
AT5G20190
AT5G20240
AT5G20250
AT5G20630
AT5G20660
AT5G20700
AT5G20830
AT5G20950
AT5G21170
AT5G21940
AT5G21950
AT5G22090
AT5G22100
AT5G22860
AT5G23240
AT5G23270
AT5G23280
AT5G23440
AT5G23575
AT5G23630
AT5G23640
AT5G24470
AT5G24480
AT5G24520
AT5G24530
AT5G24540
AT5G25110
AT5G25120
AT5G25210
AT5G25220
AT5G25280
AT5G25290
AT5G26040
AT5G26340
AT5G26570
AT5G26880
AT5G27030
AT5G27035
AT5G27320
AT5G27730
AT5G27970
AT5G28080
AT5G28637
AT5G28640
AT5G28770
AT5G28830
AT5G28840
AT5G30495
AT5G31702
AT5G31770
AT5G31787
AT5G31804
AT5G31821
AT5G31891
AT5G32017
AT5G32035
AT5G32143
AT5G32241
AT5G35111
AT5G35407
AT5G35601
AT5G35735
AT5G36120
AT5G37260
AT5G37270
AT5G37550
AT5G37600
AT5G38480
AT5G38510
AT5G39040
AT5G39110
AT5G39240
AT5G39350
AT5G39510
AT5G39530
AT5G39660
AT5G39760
AT5G39830
AT5G39860
AT5G40650
AT5G40700
AT5G40720
AT5G40730
AT5G40790
AT5G40800
AT5G40850
AT5G41050
AT5G41140
AT5G41420
AT5G41590
AT5G41600
AT5G42040
AT5G42203
AT5G42250
AT5G42645
AT5G42900
AT5G42905
AT5G43060
AT5G43160
AT5G43260
AT5G43440
AT5G43450
AT5G43630
AT5G43695
AT5G43700
AT5G43810
AT5G43950
AT5G44060
AT5G44065
AT5G44180
AT5G44190
AT5G44220
AT5G44340
AT5G44585
AT5G44590
AT5G44680
AT5G45350
AT5G45610
AT5G45750
AT5G45820
AT5G45830
AT5G46060
AT5G46720
AT5G47050
AT5G47100
AT5G47220
AT5G47240
AT5G47500
AT5G47510
AT5G47520
AT5G47635
AT5G47640
AT5G48250
AT5G48270
AT5G48840
AT5G48910
AT5G49015
AT5G49370
AT5G49465
AT5G49470
AT5G49480
AT5G49525
AT5G49900
AT5G50361
AT5G50370
AT5G50450
AT5G50720
AT5G51550
AT5G51570
AT5G51720
AT5G51790
AT5G51820
AT5G52060
AT5G52120
AT5G52290
AT5G52320
AT5G52520
AT5G52830
AT5G52900
AT5G52901
AT5G53050
AT5G53160
AT5G53290
AT5G53300
AT5G53400
AT5G53410
AT5G53510
AT5G53830
AT5G54145
AT5G54290
AT5G54470
AT5G54480
AT5G54500
AT5G54510
AT5G54520
AT5G54585
AT5G54670
AT5G54760
AT5G54770
AT5G54930
AT5G54960
AT5G54970
AT5G55410
AT5G55700
AT5G55790
AT5G55990
AT5G56050
AT5G56190
AT5G56230
AT5G56240
AT5G56250
AT5G56550
AT5G56630
AT5G56680
AT5G56840
AT5G56850
AT5G56865
AT5G56975
AT5G57040
AT5G57050
AT5G57110
AT5G57120
AT5G57170
AT5G57210
AT5G57340
AT5G57345
AT5G57380
AT5G57630
AT5G57660
AT5G57685
AT5G58070
AT5G58080
AT5G58660
AT5G58700
AT5G59040
AT5G59050
AT5G59130
AT5G59140
AT5G59430
AT5G59450
AT5G59530
AT5G59560
AT5G59570
AT5G59720
AT5G59730
AT5G59732
AT5G59780
AT5G59790
AT5G59820
AT5G59990
AT5G60120
AT5G60200
AT5G60390
AT5G60408
AT5G60450
AT5G60540
AT5G60670
AT5G60680
AT5G60690
AT5G60840
AT5G60850
AT5G61000
AT5G61270
AT5G61370
AT5G61380
AT5G61590
AT5G61600
AT5G61810
AT5G61820
AT5G61960
AT5G61970
AT5G61997
AT5G62000
AT5G62040
AT5G62165
AT5G62170
AT5G62190
AT5G62350
AT5G62360
AT5G62420
AT5G62430
AT5G62720
AT5G62730
AT5G62740
AT5G62910
AT5G62920
AT5G62940
AT5G62950
AT5G63130
AT5G63135
AT5G63160
AT5G63190
AT5G63340
AT5G63350
AT5G63420
AT5G63470
AT5G63530
AT5G63540
AT5G63790
AT5G63800
AT5G63810
AT5G64230
AT5G64330
AT5G64400
AT5G64430
AT5G64450
AT5G64660
AT5G64735
AT5G64860
AT5G64870
AT5G65140
AT5G65158
AT5G65165
AT5G65280
AT5G65300
AT5G65310
AT5G65480
AT5G65500
AT5G65630
AT5G65640
AT5G65710
AT5G65780
AT5G65890
AT5G65900
AT5G66053
AT5G66320
AT5G66530
AT5G66535
AT5G66570
AT5G66580
AT5G66590
AT5G66675
AT5G66700
AT5G66817
AT5G66820
AT5G67050
AT5G67130
AT5G67190
AT5G67280
AT5G67390
AT5G67411
AT5G67420
AT5G67480
AT5G67488
AT5G67550
AT5G67560

## Sheet: 166 DEGs and ChIP targets
Supplementary Dataset S8. Shared DEGs in WT between ZT1 and ZT6 that are direct ChIP-seq targets of CCA1 and LHY (Nagel et al., 2015; Kamioka et al., 2016; Adams et al., 2018), PRR7 (Liu et al., 2013) and PRR9 (Liu et al., 2016)
One gene model for each gene as described on TAIR.
Gene ID	Gene Description/Symbol
AT1G01300	Eukaryotic aspartyl protease family protein
AT1G03410	(2A6)
AT1G05100	MITOGEN-ACTIVATED PROTEIN KINASE KINASE KINASE 18 (MAPKKK18)
AT1G06680	PHOTOSYSTEM II SUBUNIT P-1 (PSBP-1)
AT1G07430	HIGHLY ABA-INDUCED PP2C GENE 2 (HAI2)
AT1G07500	SIAMESE-RELATED 5 (SMR5)
AT1G09780	2,3-BIPHOSPHOGLYCERATE-INDEPENDENT PHOSPHOGLYCERATE MUTASE 1 (iPGAM1)
AT1G11660	heat shock protein 70 (Hsp 70) family protein
AT1G12090	EXTENSIN-LIKE PROTEIN (ELP)
AT1G13110	"CYTOCHROME P450, FAMILY 71 SUBFAMILY B, POLYPEPTIDE 7" (CYP71B7)
AT1G13990	plant/protein
AT1G15550	GIBBERELLIN 3-OXIDASE 1 (GA3OX1)
AT1G18330	REVEILLE 7 (RVE7)
AT1G19490	Basic-leucine zipper (bZIP) transcription factor family protein
AT1G20440	COLD-REGULATED 47 (COR47)
AT1G20450	EARLY RESPONSIVE TO DEHYDRATION 10 (ERD10)
AT1G20693	HIGH MOBILITY GROUP B2 (HMGB2)
AT1G20840	TONOPLAST MONOSACCHARIDE TRANSPORTER1 (TMT1)
AT1G21000	PLATZ transcription factor family protein
AT1G27930	Function unknown. Interacts with eIF3.
AT1G29640	senescence regulator (Protein of unknown function, DUF584)
AT1G49450	Transducin/WD40 repeat-like superfamily protein
AT1G49560	HRS1 HOMOLOG6 (HHO6)
AT1G52200	PLAC8 family protein
AT1G54410	DEHYDRIN 11KDA (HIRD11)
AT1G60950	(FED A)
AT1G63090	PHLOEM PROTEIN 2-A11 (PP2-A11)
AT1G67370	ASYNAPTIC 1 (ASY1)
AT1G69530	EXPANSIN A1 (EXPA1)
AT1G69870	NRT1/ PTR FAMILY 2.13 (NPF2.13)
AT1G70300	K+ UPTAKE PERMEASE 6 (KUP6)
AT1G71000	Chaperone DnaJ-domain superfamily protein
AT1G72610	GERMIN-LIKE PROTEIN 1 (GER1)
AT1G73680	ALPHA DIOXYGENASE (ALPHA DOX2)
AT1G76790	INDOLE GLUCOSINOLATE O-METHYLTRANSFERASE 5 (IGMT5)
AT1G78080	RELATED TO AP2 4 (RAP2.4)
AT1G78610	MECHANOSENSITIVE CHANNEL OF SMALL CONDUCTANCE-LIKE 6 (MSL6)
AT2G01008	maternal effect embryo arrest protein
AT2G02760	UBIQUITING-CONJUGATING ENZYME 2 (UBC2)
AT2G05100	PHOTOSYSTEM II LIGHT HARVESTING COMPLEX GENE 2.1 (LHCB2.1)
AT2G06520	PHOTOSYSTEM II SUBUNIT X (PSBX)
AT2G10940	Bifunctional inhibitor/lipid-transfer protein/seed storage 2S albumin superfamily protein
AT2G12462	sterile alpha motif (SAM) domain protein
AT2G18550	HOMEOBOX PROTEIN 21 (HB21)
AT2G18630	transmembrane protein, putative (DUF677)
AT2G18780	F-box and associated interaction domains-containing protein
AT2G23290	MYB DOMAIN PROTEIN 70 (MYB70)
AT2G25250	serine/arginine repetitive matrix-like protein
AT2G27200	YEAST LSG1 ORTHOLOGUE 1 (LSG1-1)
AT2G30860	GLUTATHIONE S-TRANSFERASE PHI 9 (GSTF9)
AT2G32510	MITOGEN-ACTIVATED PROTEIN KINASE KINASE KINASE 17 (MAPKKK17)
AT2G34430	LIGHT-HARVESTING CHLOROPHYLL-PROTEIN COMPLEX II SUBUNIT B1 (LHB1B1)
AT2G36900	MEMBRIN 11 (MEMB11)
AT2G37220	Encodes a chloroplast RNA binding protein. A substrate of the type III effector HopU1 (mono-ADP-ribosyltransferase). Protein is tyrosine-phosphorylated and its phosphorylation state is modulated in response to ABA in Arabidopsis thaliana seeds.
AT2G39220	PATATIN-LIKE PROTEIN 6 (PLP6)
AT2G40300	FERRITIN 4 (FER4)
AT2G41170	F-box family protein
AT2G43340	hypothetical protein (DUF1685)
AT2G43550	Encodes a defensin-like (DEFL) family protein.
AT2G44660	ALG6, ALG8 glycosyltransferase family
AT2G45850	AT-HOOK MOTIF NUCLEAR LOCALIZED PROTEIN 9 (AHL9)
AT2G46270	G-BOX BINDING FACTOR 3 (GBF3)
AT2G46650	CYTOCHROME B5 ISOFORM C (CB5-C)
AT2G47240	LONG-CHAIN ACYL-COA SYNTHASE 1 (LACS1)
AT3G02470	S-ADENOSYLMETHIONINE DECARBOXYLASE (SAMDC)
AT3G03470	"CYTOCHROME P450, FAMILY 87, SUBFAMILY A, POLYPEPTIDE 9" (CYP89A9)
AT3G03855	Annotated as pseudogene of disease resistance protein.Probably not a pseudogene based on evidence for transcription (RNA-seq) and translation (Ribo-seq) described in PMID:27791167 .
AT3G05910	PECTIN ACETYESTERASE 12 (ATPAE12)
AT3G07320	O-Glycosyl hydrolases family 17 protein
AT3G09230	MYB DOMAIN PROTEIN 1 (MYB1)
AT3G09540	Pectin lyase-like superfamily protein
AT3G11020	DRE/CRT-BINDING PROTEIN 2B (DREB2B)
AT3G11690	hypothetical protein
AT3G14590	(NTMC2T6.2)
AT3G16860	COBRA-LIKE PROTEIN 8 PRECURSOR (COBL8)
AT3G16870	GATA TRANSCRIPTION FACTOR 17 (GATA17)
AT3G17030	Nucleic acid-binding proteins superfamily
AT3G18000	XIPOTL 1 (XPL1)
AT3G18830	POLYOL/MONOSACCHARIDE TRANSPORTER 5 (PMT5)
AT3G19270	"CYTOCHROME P450, FAMILY 707, SUBFAMILY A, POLYPEPTIDE 4" (CYP707A4)
AT3G20370	TRAF-like family protein
AT3G22370	ALTERNATIVE OXIDASE 1A (AOX1A)
AT3G22830	HEAT SHOCK TRANSCRIPTION FACTOR A6B (HSFA6B)
AT3G26170	"CYTOCHROME P450, FAMILY 71, SUBFAMILY B, POLYPEPTIDE 19" (CYP71B19)
AT3G27330	zinc finger (C3HC4-type RING finger) family protein
AT3G27690	PHOTOSYSTEM II LIGHT HARVESTING COMPLEX GENE 2.3 (LHCB2.3)
AT3G28220	TRAF-like family protein
AT3G29034	transmembrane protein
AT3G41762	hypothetical protein
AT3G48240	Octicosapeptide/Phox/Bem1p family protein
AT3G56275	pseudogene of expressed protein
AT3G60520	zinc ion-binding protein
AT3G60750	TRANSKETOLASE 1 (TKL1)
AT3G63060	EID1-LIKE 3 (EDL3)
AT4G01026	PYR1-LIKE 7 (PYL7)
AT4G01120	G-BOX BINDING FACTOR 2 (GBF2)
AT4G10040	CYTOCHROME C-2 (CYTC-2)
AT4G10330	glycine-rich protein
AT4G10340	LIGHT HARVESTING COMPLEX OF PHOTOSYSTEM II 5 (LHCB5)
AT4G11220	VIRB2-INTERACTING PROTEIN 2 (BTI2)
AT4G12800	PHOTOSYSTEM I SUBUNIT L (PSAL)
AT4G14300	RNA-BINDING GLYCINE-RICH PROTEIN D4 (RBGD4)
AT4G18390	TEOSINTE BRANCHED 1, CYCLOIDEA AND PCF TRANSCRIPTION FACTOR 2 (TCP2)
AT4G18830	OVATE FAMILY PROTEIN 5 (OFP5)
AT4G19120	EARLY-RESPONSIVE TO DEHYDRATION 3 (ERD3)
AT4G19430	hypothetical protein
AT4G21910	MATE efflux family protein
AT4G21960	(PRXR1)
AT4G22540	OSBP(OXYSTEROL BINDING PROTEIN)-RELATED PROTEIN 2A (ORP2A)
AT4G23040	Ubiquitin-like superfamily protein
AT4G23800	3XHIGH MOBILITY GROUP-BOX2 (3xHMG-box2)
AT4G26770	Phosphatidate cytidylyltransferase family protein
AT4G27020	inositol-1,4,5-trisphosphate 5-phosphatase
AT4G28140	encodes a member of the DREB subfamily A-6 of ERF/AP2 transcription factor family. The protein contains one AP2 domain. There are 8 members in this subfamily including RAP2.4.
AT4G28750	PSA E1 KNOCKOUT (PSAE-1)
AT4G29700	Alkaline-phosphatase-like family protein
AT4G29930	basic helix-loop-helix (bHLH) DNA-binding superfamily protein
AT4G30650	Low temperature and salt responsive protein family
AT4G32330	WAVE-DAMPENED 5 (WDL5)
AT4G36230	transmembrane protein
AT4G36670	POLYOL/MONOSACCHARIDE TRANSPORTER 6 (PMT6)
AT4G37250	Leucine-rich repeat protein kinase family protein
AT4G38060	CLAVATA COMPLEX INTERACTOR 2 (CCI2)
AT4G39260	RNA-BINDING GLYCINE-RICH PROTEIN A6 (RBGA6)
AT5G03370	acylphosphatase family
AT5G03380	Heavy metal transport/detoxification superfamily protein
AT5G03720	HEAT SHOCK TRANSCRIPTION FACTOR A3 (HSFA3)
AT5G03740	HISTONE DEACETYLASE 2C (HD2C)
AT5G05410	DRE-BINDING PROTEIN 2A (DREB2A)
AT5G09930	ATP-BINDING CASSETTE F2 (ABCF2)
AT5G17760	P-loop containing nucleoside triphosphate hydrolases superfamily protein
AT5G17920	METHIONINE SYNTHESIS 1 (ATMS1)
AT5G18130	transmembrane protein
AT5G19770	TUBULIN ALPHA-3 (TUA3)
AT5G25110	CBL-INTERACTING PROTEIN KINASE 25 (CIPK25)
AT5G40790	(AITR3)
AT5G41140	Myosin heavy chain-related protein
AT5G43160	QWRF DOMAIN CONTAINING 9 (QWRF9)
AT5G43950	vacuolar protein sorting-associated protein (DUF946)
AT5G45750	RAB GTPASE HOMOLOG A1C (RABA1c)
AT5G46110	ACCLIMATION OF PHOTOSYNTHESIS TO ENVIRONMENT 2 (APE2)
AT5G47500	PECTIN METHYLESTERASE 5 (PME5)
AT5G50450	HCP-like superfamily protein with MYND-type zinc finger
AT5G53400	BOBBER1 (BOB1)
AT5G54270	LIGHT-HARVESTING CHLOROPHYLL B-BINDING PROTEIN 3 (LHCB3)
AT5G54500	FLAVODOXIN-LIKE QUINONE REDUCTASE 1 (FQR1)
AT5G55790	hypothetical protein
AT5G55970	RING/U-box superfamily protein
AT5G56630	PHOSPHOFRUCTOKINASE 7 (PFK7)
AT5G58070	TEMPERATURE-INDUCED LIPOCALIN (TIL)
AT5G59570	BROTHER OF LUX ARRHYTHMO (BOA)
AT5G59720	HEAT SHOCK PROTEIN 18.2 (HSP18.2)
AT5G60390	(EF1ALPHA)
AT5G61000	(RPA70D)
AT5G61810	ATP/PHOSPHATE CARRIER 1 (APC1)
AT5G62090	SEUSS-LIKE 2 (SLK2)
AT5G62730	Major facilitator superfamily protein
AT5G62910	RING/U-box superfamily protein
AT5G64230	1,8-cineole synthase
AT5G64330	NON-PHOTOTROPIC HYPOCOTYL 3 (NPH3)
AT5G64400	CHCH domain protein
AT5G65310	HOMEOBOX PROTEIN 5 (HB5)
AT5G65900	DEA(D/H)-box RNA helicase family protein
AT5G66570	PS II OXYGEN-EVOLVING COMPLEX 1 (PSBO1)
AT5G66880	SUCROSE NONFERMENTING 1(SNF1)-RELATED PROTEIN KINASE 2.3 (SNRK2.3)
AT5G67290	FAD-dependent oxidoreductase family protein

## Sheet: 69 DEGs mutant vs WT
Supplementary Dataset S8. List of 69 selected genes differentially expressed in response to 10°C or 37°C in cca1lhy or prr7prr9 relative to WT datasets. Genes were considered as significant at p < 0.05 after false discovery rate correction and with a LFC > |1|. LFC and normalized CPM values are indicated.
Gene ID	LFC						Normalized CPM
	10°C/22°C	37°C/22°C	10°C/22°C	37°C/22°C	10°C	37°C	10°C	10°C	22°C	22°C	37°C	37°C
	WT	WT	cca1lhy	cca1lhy	cca1lhy/WT	cca1lhy/WT	WT	cca1lhy	WT	cca1lhy	WT	cca1lhy
AT3G50700	1.04216	0.84437	1.76007	0.194964	1.29713	-0.0701789	2.92697	4.2241	1.88481	2.46404	2.72918	2.659
AT5G14120	1.92914	-0.138757	2.76071	-0.0988611	1.34152	0.549841	7.10352	8.44504	5.17438	5.68432	5.03562	5.58546
AT1G02640	1.02601	0.284409	2.25542	0.733924	1.33108	0.551186	4.71588	6.04697	3.68987	3.79154	3.97428	4.52547
AT4G36850	2.11615	0.105394	3.37897	0.561675	2.11905	1.3125	5.45535	7.5744	3.33921	4.19543	3.4446	4.7571
AT5G54130	2.186	-0.983161	1.16915	-0.633007	-1.2701	0.0969015	7.37393	6.10383	5.18793	4.93468	4.20477	4.30167
AT1G26790	3.55675	-0.45045	1.95495	0.159292	-2.66499	-0.453446	6.80976	4.14477	3.25301	2.18982	2.80256	2.34911
AT5G67480	0.558699	1.27114	1.50637	1.60806	1.7122	1.10144	3.60207	5.31427	3.04337	3.8079	4.31452	5.41596
AT1G75860	0.0916162	2.32038	-0.39806	2.76146	0.154274	1.08502	3.64315	3.79743	3.55154	4.19549	5.87192	6.95694
AT4G03430	-0.113648	1.57374	0.182741	1.69846	1.21874	1.04708	5.76339	6.98213	5.87704	6.79939	7.45078	8.49786
AT1G76590	0.774208	1.20232	0.395168	2.18793	0.306428	1.67108	3.4337	3.74012	2.65949	3.34496	3.86181	5.53288
AT1G59265	-0.285657	2.277	-0.590147	2.69606	0.282699	1.00625	2.66721	2.94991	2.95287	3.54006	5.22987	6.23612
AT5G03720	0.509789	1.85829	0.167847	3.12046	-0.113614	1.4905	1.88008	1.76647	1.37029	1.59862	3.22858	4.71908
AT2G15810	-0.0400828	1.51577	0.341689	2.96521	0.379038	1.44671	1.2628	1.64183	1.30288	1.30015	2.81865	4.26535
AT4G39110	0.393906	1.22503	0.442437	1.89169	0.431871	1.05	1.65417	2.08604	1.26026	1.64361	2.4853	3.5353
AT1G30390	0.191324	1.76434	0.474931	2.42279	0.934122	1.30896	1.41969	2.35381	1.22837	1.87888	2.99271	4.30167
AT1G10170	-0.0676497	2.31218	0.628615	3.79753	0.378118	1.1672	5.96704	6.34516	6.03469	5.71655	8.34688	9.51408
AT2G04135	-0.184378	4.30389	0.00289118	5.65529	0.0697348	1.23386	1.2628	1.33253	1.44717	1.32964	5.75107	6.98493
AT1G73750	-0.249278	1.777	-0.345053	3.19433	0.467832	1.98094	2.56258	3.03041	2.81185	3.37546	4.58886	6.56979
AT5G45630	0.555591	4.43942	0.202373	2.17616	-0.45062	-2.36066	2.22807	1.77745	1.67247	1.57507	6.11189	3.75123
AT3G22840	0.00752564	2.46069	-0.521632	1.62726	-0.85181	-1.15609	6.14913	5.29732	6.1416	5.81895	8.6023	7.44621
AT1G02700	0.0548882	4.06955	-0.169765	2.57775	-0.0582715	-1.32542	2.7049	2.64663	2.65001	2.81639	6.71957	5.39414
AT5G07000	0.0595168	2.19214	0.148255	1.18623	-0.578521	-1.67317	3.73816	3.15963	3.67864	3.01138	5.87078	4.19761
AT3G09640	0.0139715	7.89658	-0.303015	6.48536	-0.0139715	-1.10821	1.24234	1.22837	1.22837	1.53138	9.12495	8.01675
AT5G59310	-0.0329848	3.32338	0.0646497	1.23015	0.755767	-1.4351	1.2628	2.01856	1.29578	1.95391	4.61916	3.18407
AT5G40790	0.348443	2.27763	-0.203542	1.1041	-0.890371	-1.51192	3.06907	2.1787	2.72063	2.38225	4.99826	3.48634
AT2G05365	0.0204564	3.05887	0	2.05046	-0.0204564	-1.00841	1.24882	1.22837	1.22837	1.22837	4.28724	3.27882
AT4G36600	-0.213267	2.70254	-0.0283575	1.83041	-0.0663024	-1.12334	2.26382	2.19751	2.47708	2.22587	5.17963	4.05628
AT3G27997	0.45334	3.84587	0.182635	2.66945	-0.0989085	-1.00462	3.13667	3.03776	2.68333	2.85513	6.5292	5.52458
AT2G00340	0.216834	3.06109	-0.393583	1.23905	-0.115242	-1.32686	1.94624	1.831	1.72941	2.22459	4.7905	3.46364
AT2G21820	-0.117163	4.26908	-0.370008	3.40182	-0.538739	-1.15316	3.15867	2.61993	3.27583	2.98994	7.54492	6.39176
AT5G07330	-0.32845	6.38624	0.0261605	5.64146	0.063306	-1.03609	2.30365	2.36696	2.6321	2.3408	9.01834	7.98226
AT1G44414	-0.191022	4.90644	0.107598	4.17542	0.0232083	-1.00643	1.31276	1.33597	1.50378	1.22837	6.41022	5.40379
AT5G59320	-0.183925	4.14741	0.625903	2.1494	0.716169	-2.09167	1.93328	2.64945	2.11721	2.02355	6.26462	4.17295
AT5G50240	-0.272399	1.73682	-0.508464	1.20172	-0.722918	-1.02195	3.88136	3.15845	4.15376	3.66691	5.89059	4.86863
AT3G02990	0.393659	2.42181	0.498523	1.18613	-0.333011	-1.67355	3.36683	3.03382	2.97318	2.5353	5.39499	3.72143
AT1G06030	-0.110869	3.56662	0.0296521	2.67167	-0.00377416	-1.03925	1.26179	1.25802	1.37266	1.22837	4.93929	3.90004
AT1G58170	-0.397374	2.71114	-0.7956	1.74989	-0.480631	-1.04366	2.3793	1.89867	2.77668	2.69427	5.48782	4.44416
AT3G46090	0	2.53167	0.0823696	1.44691	0.0823696	-1.08477	1.22837	1.31074	1.22837	1.22837	3.76004	2.67528
AT2G40960	-0.161514	1.63925	0.317993	1.04033	-0.0384127	-1.11685	3.07753	3.03911	3.23904	2.72112	4.8783	3.76145
AT5G01180	-0.109058	5.07129	-0.077645	4.10084	-0.420261	-1.42213	2.03017	1.60991	2.13923	1.68756	7.21052	5.7884
AT4G15248	1.47555	2.21551	0.98383	1.58223	-1.22711	-1.36866	6.55987	5.33277	5.08432	4.34893	7.29983	5.93117
AT4G12690	0.256339	2.34846	0.214648	1.27395	-0.00166002	-1.03448	2.79327	2.79161	2.53693	2.57696	4.88539	3.85091
AT1G05017	-0.254193	1.7394	0.132542	1.12039	-0.0563299	-1.06207	1.73208	1.67575	1.98627	1.5432	3.72567	2.6636
AT3G00650	0.10024	3.07779	0.0568762	1.35086	-0.221053	-1.90461	1.81641	1.59536	1.71617	1.53848	4.79396	2.88934
AT1G33350	0.668025	4.34055	0.279152	2.1006	0.017159	-1.83392	2.0783	2.09545	1.41027	1.8163	5.75082	3.9169
AT1G15550	-0.194218	3.71111	0.109172	2.97719	0.00810255	-1.02921	2.15619	2.16429	2.3504	2.05512	6.06152	5.03231
AT3G00660	0.1885	2.71651	-0.124047	1.06909	0.0998431	-1.23503	1.78915	1.88899	1.60065	2.01304	4.31716	3.08213
AT2G07629	0.145031	3.34494	-0.123635	1.92492	-0.0245248	-1.17588	1.4053	1.38077	1.26026	1.50441	4.6052	3.42932
AT3G27025	-0.617561	3.12532	-0.0789663	2.49741	0.0842945	-1.08221	1.72543	1.80972	2.34299	1.88869	5.46831	4.3861
AT5G51760	-0.284537	2.35043	-0.12491	1.03673	0.0256638	-1.44766	1.42602	1.45168	1.71055	1.57659	4.06098	2.61332
AT4G39330	-1.30978	-0.755719	-2.32265	-1.53998	-1.18298	-0.954372	7.58291	6.39992	8.89269	8.72258	8.13697	7.1826
AT4G28280	-1.1823	0.452326	-1.60875	0.841547	-1.26673	-0.451065	4.17797	2.91124	5.36027	4.51999	5.8126	5.36153
AT1G58520	-1.54903	-0.343195	-1.95648	0.559313	-1.32953	-0.0195777	5.59703	4.26749	7.14606	6.22397	6.80286	6.78329
AT4G28290	-1.21076	0.443063	-1.62363	0.828779	-1.25316	-0.45457	4.14951	2.89635	5.36027	4.51999	5.80334	5.34877
AT5G63530	-1.53889	-0.291138	-1.88895	-0.748201	-1.31933	-1.42634	5.87983	4.5605	7.41872	6.44945	7.12759	5.70125
AT4G12320	-0.946783	-1.44606	-1.94057	-1.08098	-0.0436287	1.31524	5.73345	5.68982	6.68023	7.63039	5.23416	6.5494
AT1G78995	-0.0904425	-1.9181	-0.667608	-1.18424	0.343374	1.6544	3.82048	4.16385	3.91092	4.83146	1.99282	3.64722
AT3G27690	-0.551017	-2.34385	0.156208	-2.05851	1.67159	1.24971	8.98806	10.6597	9.53907	10.5034	7.19522	8.44493
AT1G69530	0.596203	-3.38998	0.164548	-2.87567	0.0993641	1.04533	9.18509	9.28445	8.58888	9.1199	5.19891	6.24423
AT2G46750	0.402329	-1.77845	-0.219002	-1.61664	0.310714	1.09386	6.50351	6.81423	6.10118	7.03323	4.32273	5.41659
AT2G41090	-0.343725	-1.54071	-1.25018	-1.89289	-1.56674	-1.01247	5.00027	3.43353	5.34399	4.6837	3.80328	2.79082
AT2G39710	0.684174	-1.44074	-0.310574	-3.03031	-0.476696	-1.07152	5.11366	4.63696	4.42949	4.94754	2.98875	1.91722
AT4G25630	-0.755333	-1.22438	-0.698724	-2.02777	-0.471135	-1.33114	4.84045	4.36932	5.59579	5.06804	4.37141	3.04027
AT5G05250	-1.04282	-1.97567	-2.27478	-2.97597	-1.62032	-1.38866	5.59422	3.9739	6.63704	6.24868	4.66137	3.27271
AT1G09765	0.654799	-1.2101	0.536391	-1.70475	-0.646603	-1.02284	6.78753	6.14093	6.13273	5.60454	4.92263	3.89979
Gene ID	LFC						Normalized CPM
	10°C/22°C	37°C/22°C	10°C/22°C	37°C/22°C	10°C	37°C	10°C	10°C	22°C	22°C	37°C	37°C
	WT	WT	prr7prr9	prr7prr9	prr7prr9/WT	prr7prr9/WT	WT	prr7prr9	WT	prr7prr9	WT	prr7prr9
AT1G09350	2.29271	-0.809006	2.94191	-1.28284	2.80846	1.68543	1.41809	4.22655	-0.874615	1.28464	-1.68362	0.00180487
AT2G23270	4.12393	-0.796188	2.64615	-0.030126	-2.46241	-0.218579	3.45507	0.992659	-0.668855	-1.65349	-1.46504	-1.68362
AT2G37430	2.15557	-1.27194	1.04683	-1.18975	-1.33602	-0.145101	2.05643	0.720407	-0.0991417	-0.326426	-1.37108	-1.51618
AT2G36770	-1.39135	0.653317	-2.12868	1.11034	-1.31354	-0.119187	1.08252	-0.231021	2.47387	1.89766	3.12719	3.008

## Sheet: 17 DEGs and ChIP targets
Supplementary Dataset S8. Up and down-regulated genes in cca1lhy and prr7prr9 mutants compared to wild-type (Col-0) bound by CCA1 and LHY (Nagel et al., 2015; Kamioka et al., 2016; Adams et al., 2018), PRR7 (Liu et al., 2013) and PRR9 (Liu et al., 2016)
One gene model for each gene as described on TAIR.
Gene ID	Gene Model Description
AT1G78995	hypothetical protein
AT1G26790	Dof-type zinc finger protein
AT5G05250	hypothetical protein
AT1G76590	PLATZ transcription factor
AT5G54130	Calcium-binding endonuclease/exonuclease/phosphatase family
AT2G39710	Cysteine-rich peptide (CRP) family protein
AT5G40790	hypothetical protein; DIG-LIKE 2 (DIL2); (AITR3)
AT4G15248	B-BOX DOMAIN PROTEIN 30 (BBX30)
AT5G67480	BTB AND TAZ DOMAIN PROTEIN 4 (BT4)
AT3G22840	EARLY LIGHT-INDUCABLE PROTEIN (ELIP1)
AT1G69530	EXPANSIN A1 (EXPA1)
AT5G63530	FARNESYLATED PROTEIN 3 (FP3)
AT1G09350	GALACTINOL SYNTHASE 3 (GolS3)
AT1G15550	GIBBERELLIN 3-OXIDASE 1 (GA3OX1)
AT5G03720	HEAT SHOCK TRANSCRIPTION FACTOR A3 (HSFA3)
AT3G50700	INDETERMINATE(ID)-DOMAIN 2 (IDD2)
AT3G27690	PHOTOSYSTEM II LIGHT HARVESTING COMPLEX GENE 2.3 (LHCB2.3)
