# Supplementary material for: Contribution of time of day and the circadian clock to the heat stress responsive transcriptome in Arabidopsis
Source: Sci Rep. 2019 Mar 18;9:4814. doi: 10.1038/s41598-019-41234-w (PMC6423321; doi:10.1038/s41598-019-41234-w)
Supplement: Supplementary file 10 — Dataset S9 [file 41598_2019_41234_MOESM10_ESM.xlsx]

## Sheet: List of TFs in Fig 5
Supplementary Dataset S9. Network interactions between differentially expressed TFs. Gene accessions indicated in this table correspond to nodes present in Figure 5. CCA1, LHY, PRR7 and PRR9 (AT2G46830, AT1G01060, AT5G02810 and AT2G46790, respectively) were used as sources and target accessions correspond to targets identified in published ChIP-Seq studies (Nagel et al., 2015; Kamioka, et al., 20…
Source information		Target information
Gene	Accession	Accession	TF family	Code in network	DEG at 37°C only, specific to ZT1 or ZT6	Belongs to the 69 clock-controlled DEGs	Belongs to the 119 time-of-day specific DEGs	LFC 37°C/22°C ZT1	LFC 37°C/22°C ZT6	Mean LFC 37°C/22°C
CCA1	AT2G46830	AT1G01060	MYB-related	1	AT1G01060			-1.91804	-0.189124	-1.05358
LHY	AT1G01060	AT1G01060	MYB-related	1	AT1G01060			-1.91804	-0.189124	-1.05358
PRR7	AT5G02810	AT1G01060	MYB-related	1	AT1G01060			-1.91804	-0.189124	-1.05358
PRR9	AT2G46790	AT1G01060	MYB-related	1	AT1G01060			-1.91804	-0.189124	-1.05358
CCA1	AT2G46830	AT1G02340	bHLH	2	AT1G02340			1.16633	1.13237	1.14935
ATHB21	AT2G18550	AT1G02340	bHLH	2	AT1G02340			1.16633	1.13237	1.14935
ATHB21	AT2G18550	AT1G08290	C2H2	3	AT1G08290			0.760502	2.29548	1.52799
ATHB21	AT2G18550	AT1G10480	C2H2	4	AT1G10480			1.32333	1.1328	1.22807
ATHB21	AT2G18550	AT1G13300	G2-like	5	AT1G13300			-0.841079	-2.29466	-1.56787
CCA1	AT2G46830	AT1G14580	C2H2	6	AT1G14580			-1.23458	-0.898355	-1.06647
ATHB21	AT2G18550	AT1G14687	zf-HD	7	AT1G14687			-0.564673	-1.5768	-1.07074
ATHB21	AT2G18550	AT1G16490	MYB	8	AT1G16490			-0.500334	-1.6316	-1.06597
CCA1	AT2G46830	AT1G17460	MYB-related	9	AT1G17460			1.0167	1.01574	1.01622
LHY	AT1G01060	AT1G17460	MYB-related	9	AT1G17460			1.0167	1.01574	1.01622
CCA1	AT2G46830	AT1G18335	GNAT	10	AT1G18335			0.66778	1.37069	1.01924
PRR7	AT5G02810	AT1G18335	GNAT	10	AT1G18335			0.66778	1.37069	1.01924
ATHB21	AT2G18550	AT1G18710	MYB	11	AT1G18710			-1.62578	-1.89329	-1.75954
CCA1	AT2G46830	AT1G20696	HMG	12	AT1G20696			-0.598777	-1.78582	-1.1923
LHY	AT1G01060	AT1G20696	HMG	12	AT1G20696			-0.598777	-1.78582	-1.1923
ATHB21	AT2G18550	AT1G20696	HMG	12	AT1G20696			-0.598777	-1.78582	-1.1923
LHY	AT1G01060	AT1G25560	AP2-EREBP	13	AT1G25560			-0.837845	-1.66444	-1.25114
LHY	AT1G01060	AT1G26790	C2C2-DOF	14		AT1G26790		-0.45045	-0.246569	-0.34851
PRR9	AT2G46790	AT1G26790	C2C2-DOF	14		AT1G26790		-0.45045	-0.246569	-0.34851
PRR7	AT5G02810	AT1G27050	HB	15	AT1G27050			-0.932854	-1.39439	-1.16362
ATHB21	AT2G18550	AT1G27050	HB	15	AT1G27050			-0.932854	-1.39439	-1.16362
ATHB21	AT2G18550	AT1G31040	PLATZ	16	AT1G31040			1.11781	0.265517	0.691662
CCA1	AT2G46830	AT1G32540	zf-LSD1	17	AT1G32540			-0.823001	-1.30844	-1.06572
ATHB21	AT2G18550	AT1G35560	TCP	18	AT1G35560			-1.37101	-0.952517	-1.16177
ATHB21	AT2G18550	AT1G46480	HB	19	AT1G46480			0.0187605	1.5821	0.80043
CCA1	AT2G46830	AT1G49130	C2C2-CO-like	20	AT1G49130			1.46064	0.109962	0.785303
CCA1	AT2G46830	AT1G53320	TUB	21	AT1G53320			1.4381	0.811605	1.12485
ATHB21	AT2G18550	AT1G55750	BSD	22	AT1G55750			-0.754111	-1.21682	-0.985463
ATHB21	AT2G18550	AT1G62300	WRKY	23	AT1G62300			-1.12114	-0.793122	-0.957131
ATHB21	AT2G18550	AT1G67030	C2H2	24	AT1G67030			-0.627451	-1.24962	-0.938534
CCA1	AT2G46830	AT1G67970	HSF	25	AT1G67970			0.361424	-1.03592	-0.337245
ATHB21	AT2G18550	AT1G68320	MYB	26	AT1G68320			0.535808	1.87618	1.20599
CCA1	AT2G46830	AT1G68360	C2H2	27	AT1G68360			0.0239297	-1.99581	-0.98594
LHY	AT1G01060	AT1G68360	C2H2	27	AT1G68360			0.0239297	-1.99581	-0.98594
ATHB21	AT2G18550	AT1G68360	C2H2	27	AT1G68360			0.0239297	-1.99581	-0.98594
CCA1	AT2G46830	AT1G68480	C2H2	28	AT1G68480			0.449479	1.4176	0.933541
ATHB21	AT2G18550	AT1G68480	C2H2	28	AT1G68480			0.449479	1.4176	0.933541
ATHB21	AT2G18550	AT1G68920	bHLH	29	AT1G68920			0.781439	1.12559	0.953513
ATHB21	AT2G18550	AT1G70060	Orphans	30	AT1G70060			-1.194	-0.459331	-0.826666
CCA1	AT2G46830	AT1G70700	ZIM	31	AT1G70700			-1.15374	-0.85078	-1.00226
CCA1	AT2G46830	AT1G71030	MYB-related	32	AT1G71030			-0.908956	-1.6053	-1.25713
LHY	AT1G01060	AT1G71030	MYB-related	32	AT1G71030			-0.908956	-1.6053	-1.25713
CCA1	AT2G46830	AT1G72450	ZIM	33	AT1G72450			-1.10992	-0.498496	-0.804207
LHY	AT1G01060	AT1G72450	ZIM	33	AT1G72450			-1.10992	-0.498496	-0.804207
PRR7	AT5G02810	AT1G72450	ZIM	33	AT1G72450			-1.10992	-0.498496	-0.804207
CCA1	AT2G46830	AT1G76580	ND	34	AT1G76580			-0.427473	-1.0086	-0.718036
CCA1	AT2G46830	AT1G76590	PLATZ	35	AT1G76590	AT1G76590		1.20232	0.990627	1.09647
ATHB21	AT2G18550	AT1G76590	PLATZ	35	AT1G76590	AT1G76590		1.20232	0.990627	1.09647
ATHB21	AT2G18550	AT1G77920	bZIP	36	AT1G77920			-0.332877	-1.02975	-0.681314
CCA1	AT2G46830	AT1G78600	Orphans	37	AT1G78600			2.78955	1.54511	2.16733
ATHB21	AT2G18550	AT1G79430	G2-like	38	AT1G79430			1.17104	0.986514	1.07878
ATHB21	AT2G18550	AT1G80730	C2H2	39	AT1G80730			-0.151101	-1.14555	-0.648324
ATHB21	AT2G18550	AT2G01430	HB	40	AT2G01430			0.956008	1.95986	1.45793
CCA1	AT2G46830	AT2G02070	C2H2	41	AT2G02070			-1.30654	-0.533005	-0.919772
ATHB21	AT2G18550	AT2G02070	C2H2	41	AT2G02070			-1.30654	-0.533005	-0.919772
CCA1	AT2G46830	AT2G02080	C2H2	42	AT2G02080			-0.945417	-1.18352	-1.06447
ATHB21	AT2G18550	AT2G02080	C2H2	42	AT2G02080			-0.945417	-1.18352	-1.06447
ATHB21	AT2G18550	AT2G04240	ND	43	AT2G04240			1.23315	-0.468853	0.382147
ATHB21	AT2G18550	AT2G06200	GRF	44	AT2G06200			-0.541733	-1.45033	-0.996032
CCA1	AT2G46830	AT2G17770	bZIP	45	AT2G17770			0.0716024	-1.61023	-0.769313
ATHB21	AT2G18550	AT2G17770	bZIP	45	AT2G17770			0.0716024	-1.61023	-0.769313
CCA1	AT2G46830	AT2G18550	HB	46			AT2G18550	1.13723	4.05853	2.59788
ATHB21	AT2G18550	AT2G18550	HB	46			AT2G18550	1.13723	4.05853	2.59788
CCA1	AT2G46830	AT2G22200	AP2-EREBP	47	AT2G22200			-0.0976726	-1.87715	-0.987413
CCA1	AT2G46830	AT2G22850	bZIP	48	AT2G22850			1.07977	-0.127649	0.47606
ATHB21	AT2G18550	AT2G27110	FAR1	49	AT2G27110			-1.28972	-0.301474	-0.795599
LHY	AT1G01060	AT2G28500	LOB /S2	50	AT2G28500			0.255754	-1.32093	-0.53259
ATHB21	AT2G18550	AT2G28500	LOB /S2	50	AT2G28500			0.255754	-1.32093	-0.53259
CCA1	AT2G46830	AT2G28550	AP2-EREBP	51	AT2G28550			-1.28552	0.125766	-0.579875
ATHB21	AT2G18550	AT2G30130	LOB /S2	52	AT2G30130			0.418776	2.11922	1.269
LHY	AT1G01060	AT2G30250	WRKY	53	AT2G30250			0.967294	1.21442	1.09085
ATHB21	AT2G18550	AT2G31180	MYB	54	AT2G31180			-0.216989	-1.84967	-1.03333
ATHB21	AT2G18550	AT2G35940	HB	55	AT2G35940			-0.323286	1.22327	0.44999
ATHB21	AT2G18550	AT2G36010	E2F-DP	56	AT2G36010			-1.48494	-0.4875	-0.986221
CCA1	AT2G46830	AT2G36340	GeBP	57	AT2G36340			-0.882115	-1.07135	-0.976733
ATHB21	AT2G18550	AT2G38250	TRIHELIX	58	AT2G38250			1.26732	1.27793	1.27263
ATHB21	AT2G18550	AT2G39880	MYB	59	AT2G39880			-0.388206	-1.88986	-1.13903
ATHB21	AT2G18550	AT2G40200	bHLH	60	AT2G40200			-0.538591	-1.91123	-1.22491
CCA1	AT2G46830	AT2G42380	bZIP	61	AT2G42380			0.749741	2.07423	1.41199
ATHB21	AT2G18550	AT2G42380	bZIP	61	AT2G42380			0.749741	2.07423	1.41199
CCA1	AT2G46830	AT2G43010	bHLH	62	AT2G43010			1.9499	0.702654	1.32628
LHY	AT1G01060	AT2G43010	bHLH	62	AT2G43010			1.9499	0.702654	1.32628
PRR7	AT5G02810	AT2G43010	bHLH	62	AT2G43010			1.9499	0.702654	1.32628
ATHB21	AT2G18550	AT2G43010	bHLH	62	AT2G43010			1.9499	0.702654	1.32628
CCA1	AT2G46830	AT2G44940	AP2-EREBP	63	AT2G44940			-1.35902	-0.74987	-1.05445
ATHB21	AT2G18550	AT2G45160	GRAS	64	AT2G45160			-1.23793	-1.21759	-1.22776
CCA1	AT2G46830	AT2G45680	TCP	65	AT2G45680			-0.532472	1.76151	0.614521
ATHB21	AT2G18550	AT2G45680	TCP	65	AT2G45680			-0.532472	1.76151	0.614521
ATHB21	AT2G18550	AT2G46735	ND	66	AT2G46735			0.310983	1.93662	1.1238
CCA1	AT2G46830	AT2G47890	C2C2-CO-like	67	AT2G47890			1.01588	0.336598	0.676241
LHY	AT1G01060	AT2G47890	C2C2-CO-like	67	AT2G47890			1.01588	0.336598	0.676241
CCA1	AT2G46830	AT3G04060	NAC	68	AT3G04060			1.23216	1.40218	1.31717
LHY	AT1G01060	AT3G04060	NAC	68	AT3G04060			1.23216	1.40218	1.31717
ATHB21	AT2G18550	AT3G04060	NAC	68	AT3G04060			1.23216	1.40218	1.31717
CCA1	AT2G46830	AT3G05800	bHLH	69	AT3G05800			-0.664652	-2.16287	-1.41376
LHY	AT1G01060	AT3G05800	bHLH	69	AT3G05800			-0.664652	-2.16287	-1.41376
ATHB21	AT2G18550	AT3G05800	bHLH	69	AT3G05800			-0.664652	-2.16287	-1.41376
ATHB21	AT2G18550	AT3G06400	SNF2	70	AT3G06400			0.874222	1.73117	1.30269
ATHB21	AT2G18550	AT3G06590	ND	71	AT3G06590			-0.46494	-1.04067	-0.752806
CCA1	AT2G46830	AT3G10500	NAC	72	AT3G10500			1.23722	0.655399	0.946311
CCA1	AT2G46830	AT3G12980	TAZ	73	AT3G12980			0.681029	1.37937	1.0302
ATHB21	AT2G18550	AT3G12980	TAZ	73	AT3G12980			0.681029	1.37937	1.0302
CCA1	AT2G46830	AT3G15500	NAC	74	AT3G15500			2.05609	1.29385	1.67497
LHY	AT1G01060	AT3G15500	NAC	74	AT3G15500			2.05609	1.29385	1.67497
ATHB21	AT2G18550	AT3G15500	NAC	74	AT3G15500			2.05609	1.29385	1.67497
PRR7	AT5G02810	AT3G17609	bZIP	75	AT3G17609			-1.23844	1.52703	0.144295
PRR9	AT2G46790	AT3G17609	bZIP	75	AT3G17609			-1.23844	1.52703	0.144295
ATHB21	AT2G18550	AT3G20010	SNF2	76	AT3G20010			0.527123	1.619	1.07306
ATHB21	AT2G18550	AT3G22760	CPP	77	AT3G22760			0.0457444	1.99855	1.02215
ATHB21	AT2G18550	AT3G26744	bHLH	78	AT3G26744			-1.00156	0.116602	-0.442477
ATHB21	AT2G18550	AT3G28857	HLH	79	AT3G28857			0.178871	1.8445	1.01169
ATHB21	AT2G18550	AT3G29035	NAC	80	AT3G29035			-0.633567	-1.20237	-0.91797
CCA1	AT2G46830	AT3G42670	SNF2	81	AT3G42670			-0.798422	-1.19565	-0.997036
LHY	AT1G01060	AT3G42670	SNF2	81	AT3G42670			-0.798422	-1.19565	-0.997036
ATHB21	AT2G18550	AT3G46090	C2H2	82	AT3G46090	AT3G46090		2.53167	2.61017	2.57092
CCA1	AT2G46830	AT3G50060	MYB	83	AT3G50060			1.0705	1.98459	1.52755
ATHB21	AT2G18550	AT3G50410	C2C2-DOF	84	AT3G50410			1.71584	0.465732	1.09079
CCA1	AT2G46830	AT3G50700	C2H2	85		AT3G50700		0.84437	-0.580152	0.132109
ATHB21	AT2G18550	AT3G51080	C2C2-GATA	86	AT3G51080			-0.993956	1.01146	0.00875148
ATHB21	AT2G18550	AT3G51950	C3H	87	AT3G51950			-1.76037	-0.59925	-1.17981
ATHB21	AT2G18550	AT3G54280	SNF2	88	AT3G54280			-1.06868	0.030187	-0.519244
CCA1	AT2G46830	AT3G54990	AP2-EREBP	89	AT3G54990			-1.81964	-1.00651	-1.41308
LHY	AT1G01060	AT3G54990	AP2-EREBP	89	AT3G54990			-1.81964	-1.00651	-1.41308
ATHB21	AT2G18550	AT3G61850	C2C2-DOF	90	AT3G61850			0.140101	-1.25301	-0.556453
LHY	AT1G01060	AT4G00150	GRAS	91	AT4G00150			-1.46323	-0.226512	-0.844871
ATHB21	AT2G18550	AT4G02990	mTERF	92	AT4G02990			0.989715	1.32032	1.15502
ATHB21	AT2G18550	AT4G05100	MYB	93	AT4G05100			1.13894	1.87699	1.50796
CCA1	AT2G46830	AT4G08250	GRAS	94	AT4G08250			-0.0550682	1.47477	0.709849
ATHB21	AT2G18550	AT4G11660	HSF	95	AT4G11660			2.90072	4.40511	3.65292
PRR9	AT2G46790	AT4G15248	Orphans	96		AT4G15248		2.21551	2.35764	2.28657
CCA1	AT2G46830	AT4G17230	GRAS	97	AT4G17230			1.18866	0.39074	0.789702
CCA1	AT2G46830	AT4G17810	C2H2	98	AT4G17810			-1.09488	-0.615092	-0.854985
LHY	AT1G01060	AT4G17810	C2H2	98	AT4G17810			-1.09488	-0.615092	-0.854985
ATHB21	AT2G18550	AT4G17810	C2H2	98	AT4G17810			-1.09488	-0.615092	-0.854985
CCA1	AT2G46830	AT4G18890	BES1	99	AT4G18890			-1.01092	-0.455121	-0.733022
CCA1	AT2G46830	AT4G24240	WRKY	100	AT4G24240			1.0359	0.243935	0.639916
CCA1	AT2G46830	AT4G30080	ARF	101	AT4G30080			-1.31003	-0.642804	-0.976418
CCA1	AT2G46830	AT4G36740	HB	102	AT4G36740			0.764261	1.81178	1.28802
LHY	AT1G01060	AT4G36740	HB	102	AT4G36740			0.764261	1.81178	1.28802
ATHB21	AT2G18550	AT4G36860	LIM	103	AT4G36860			1.23883	0.396741	0.817787
CCA1	AT2G46830	AT4G37180	G2-like	104	AT4G37180			1.11316	-0.124771	0.494194
CCA1	AT2G46830	AT4G37260	MYB	105	AT4G37260			1.56452	-0.699603	0.432456
ATHB21	AT2G18550	AT4G37260	MYB	105	AT4G37260			1.56452	-0.699603	0.432456
ATHB21	AT2G18550	AT5G01200	MYB	106	AT5G01200			1.08672	0.905248	0.995983
ATHB21	AT2G18550	AT5G02460	C2C2-DOF	107	AT5G02460			0.359329	1.30903	0.834178
CCA1	AT2G46830	AT5G02810	PseudoRR-B /2C2-CO-like	108	AT5G02810			1.685	1.39937	1.54219
LHY	AT1G01060	AT5G02810	PseudoRR-B /2C2-CO-like	108	AT5G02810			1.685	1.39937	1.54219
CCA1	AT2G46830	AT5G03720	HSF	109		AT5G03720		1.85829	3.03845	2.44837
LHY	AT1G01060	AT5G03720	HSF	109		AT5G03720		1.85829	3.03845	2.44837
CCA1	AT2G46830	AT5G04760	MYB	110	AT5G04760			1.58768	0.920691	1.25418
ATHB21	AT2G18550	AT5G04760	MYB	110	AT5G04760			1.58768	0.920691	1.25418
ATHB21	AT2G18550	AT5G04820	OFP	111	AT5G04820			-0.364567	-1.03	-0.697284
ATHB21	AT2G18550	AT5G06710	HB	112	AT5G06710			1.14608	0.988106	1.06709
ATHB21	AT2G18550	AT5G06770	C3H	113	AT5G06770			-0.00969391	-1.04447	-0.527084
CCA1	AT2G46830	AT5G08520	MYB	114	AT5G08520			1.26701	0.615097	0.941054
LHY	AT1G01060	AT5G08520	MYB	114	AT5G08520			1.26701	0.615097	0.941054
ATHB21	AT2G18550	AT5G08520	MYB	114	AT5G08520			1.26701	0.615097	0.941054
ATHB21	AT2G18550	AT5G09460	ND	115	AT5G09460			-1.22198	-0.487256	-0.854616
PRR7	AT5G02810	AT5G11260	bZIP	116	AT5G11260			0.324818	1.40165	0.863235
PRR9	AT2G46790	AT5G11260	bZIP	116	AT5G11260			0.324818	1.40165	0.863235
ATHB21	AT2G18550	AT5G11260	bZIP	116	AT5G11260			0.324818	1.40165	0.863235
CCA1	AT2G46830	AT5G12840	CCAAT /CAAT-HAP2 /BFB_NFYA	117	AT5G12840			1.19155	0.980526	1.08604
LHY	AT1G01060	AT5G12840	CCAAT /CAAT-HAP2 /BFB_NFYA	117	AT5G12840			1.19155	0.980526	1.08604
ATHB21	AT2G18550	AT5G12840	CCAAT /CAAT-HAP2 /BFB_NFYA	117	AT5G12840			1.19155	0.980526	1.08604
PRR7	AT5G02810	AT5G13730	SIGMA70-like	118	AT5G13730			-1.20013	-0.611103	-0.905616
PRR9	AT2G46790	AT5G13730	SIGMA70-like	118	AT5G13730			-1.20013	-0.611103	-0.905616
ATHB21	AT2G18550	AT5G16560	G2-like	119	AT5G16560			0.902826	1.15955	1.03119
ATHB21	AT2G18550	AT5G17240	SET / PcG	120	AT5G17240			1.11425	0.645209	0.879731
ATHB21	AT2G18550	AT5G18270	NAC	121	AT5G18270			1.03518	0.706684	0.870932
ATHB21	AT2G18550	AT5G28300	TRIHELIX	122	AT5G28300			-0.997316	-2.02303	-1.51018
ATHB21	AT2G18550	AT5G39610	NAC	123	AT5G39610			1.23735	0.792302	1.01483
CCA1	AT2G46830	AT5G39660	C2C2-DOF	124	AT5G39660			0.889328	1.46165	1.17549
PRR7	AT5G02810	AT5G39660	C2C2-DOF	124	AT5G39660			0.889328	1.46165	1.17549
PRR9	AT2G46790	AT5G39660	C2C2-DOF	124	AT5G39660			0.889328	1.46165	1.17549
CCA1	AT2G46830	AT5G39760	zf-HD	125	AT5G39760			-0.789203	-2.16	-1.4746
ATHB21	AT2G18550	AT5G39760	zf-HD	125	AT5G39760			-0.789203	-2.16	-1.4746
CCA1	AT2G46830	AT5G39860	bHLH	126	AT5G39860			-1.05021	-1.06207	-1.05614
ATHB21	AT2G18550	AT5G39860	bHLH	126	AT5G39860			-1.05021	-1.06207	-1.05614
ATHB21	AT2G18550	AT5G41380	Orphans /2C2-CO-like	127	AT5G41380			-0.050482	1.49672	0.72312
LHY	AT1G01060	AT5G41410	HB	128	AT5G41410			-1.19364	-0.369481	-0.781562
CCA1	AT2G46830	AT5G43700	AUX-IAA	129	AT5G43700			-0.714621	-1.97712	-1.34587
LHY	AT1G01060	AT5G43700	AUX-IAA	129	AT5G43700			-0.714621	-1.97712	-1.34587
ATHB21	AT2G18550	AT5G48150	GRAS	130	AT5G48150			-1.3807	-0.892507	-1.1366
CCA1	AT2G46830	AT5G48250	C2C2-CO-like	131	AT5G48250			1.21702	1.59619	1.40661
LHY	AT1G01060	AT5G48250	C2C2-CO-like	131	AT5G48250			1.21702	1.59619	1.40661
ATHB21	AT2G18550	AT5G48250	C2C2-CO-like	131	AT5G48250			1.21702	1.59619	1.40661
ATHB21	AT2G18550	AT5G48560	bHLH	132	AT5G48560			-1.19728	-0.67568	-0.93648
ATHB21	AT2G18550	AT5G50915	bHLH	133	AT5G50915			-0.466079	-1.41603	-0.941056
ATHB21	AT2G18550	AT5G52600	MYB	134			AT5G52600	1.22876	3.72934	2.47905
CCA1	AT2G46830	AT5G52830	WRKY	135	AT5G52830			0.639231	-1.53153	-0.446151
ATHB21	AT2G18550	AT5G52830	WRKY	135	AT5G52830			0.639231	-1.53153	-0.446151
ATHB21	AT2G18550	AT5G55020	MYB	136	AT5G55020			0.349107	3.25503	1.80207
ATHB21	AT2G18550	AT5G57150	bHLH	137	AT5G57150			1.22423	0.603424	0.913826
ATHB21	AT2G18550	AT5G57520	C2H2	138	AT5G57520			2.22e-16	-1.07152	-0.535758
CCA1	AT2G46830	AT5G59450	GRAS	139	AT5G59450			1.32767	0.108637	0.718153
CCA1	AT2G46830	AT5G60120	AP2-EREBP	140	AT5G60120			0.429064	1.23786	0.83346
LHY	AT1G01060	AT5G60120	AP2-EREBP	140	AT5G60120			0.429064	1.23786	0.83346
CCA1	AT2G46830	AT5G60450	ARF	141	AT5G60450			-1.7961	-0.263474	-1.02979
CCA1	AT2G46830	AT5G61270	bHLH	142	AT5G61270			0.120143	1.23209	0.676118
ATHB21	AT2G18550	AT5G61420	MYB	143	AT5G61420			-1.81894	-1.23371	-1.52633
ATHB21	AT2G18550	AT5G65230	MYB	144	AT5G65230			1.04114	1.42845	1.2348
ATHB21	AT2G18550	AT5G66620	Orphans / LIM	145			AT5G66620	1.47354	3.2437	2.35862
CCA1	AT2G46830	AT5G67480	TAZ	146	AT5G67480	AT5G67480		1.27114	1.41497	1.34306
LHY	AT1G01060	AT5G67480	TAZ	146	AT5G67480	AT5G67480		1.27114	1.41497	1.34306
